# Supplementary material for: RNA-controlled nucleocytoplasmic shuttling of mRNA decay factors regulates mRNA synthesis and a novel mRNA decay pathway
Source: Nat Commun. 2022 Nov 23;13:7184. doi: 10.1038/s41467-022-34417-z (PMC9684461; doi:10.1038/s41467-022-34417-z)
Supplement: Supplementary file 4 — Supplementary Data 1 [file 41467_2022_34417_MOESM4_ESM.xlsx]

## Sheet: Yeast strains
Yeast strain name	Genotype	Source
yMC189	Matα ade2 ade3 his3 leu2 ura3 TRP1::Nsp49 pUN100::LEU2 ts nup49	Neville et.al. EMBO 1999
yMC229	BY4741, MATa his3D1 leu2D0 met15D0 ura3D0	Prof. D Kornitzer, Technion
yMC362	BY4741, MATa his3D1 leu2D0 met15D0 ura3D0, xrn1Δ::KanMX4	Yeast deletion library from Atan Gross (Weizmann Institute, Israel)
yMC609	Mata, ade2, his3 ,leu2, trp1, ura3 mex67::HIS3 [pUN100 (CEN LEU2) mex67-5] xpo1::TRP1 xpo1-1::HIS3 xrn1Δ::KanMX4	Haimovich et.al Cell, 2013
yMC818	BY4741, MATa his3D1 leu2D0 met15D0, xrn1∆::CaUra3	This study
yMC836	BY4741, MATa his3D1 leu2D0 met15D0, CaUra3∆::Xrn1WT	This study
yMC841	BY4741, MATa his3D1 leu2D0 met15D0, CaUra3∆::xrn1S454P	This study
yMC843	BY4741, MATa his3D1 leu2D0 met15D0, CaUra3∆::xrn1∆NLS1	This study
yMC1180	BY4741, MATa his3D1 leu2D0 met15D0, CaUra3∆::xrn1∆NLS2	This study
yMC1024	BY4741, MATa his3D1 leu2D0 met15D0, CaUra3∆::xrn1∆NLS1/2	This study
yMC904	BY4741,MATa his3D1 leu2D0 met15D0, ura3∆, CaUra3∆::Xrn1WT-HTP	This study
yMC906	BY4741, MATa his3D1 leu2D0 met15D0, ura3∆, Xrn1WT with pRS426-Tail- HTP(CRAC) tag (C-terminal)	This study
yMC495	MATa ade2 arg4 leu2-3,112 trp1-289 ura3-52	Euroscarf
yMC978	MATa; ura3-52; leu2-3,112;YPL125w::TAP-KlURA3	Euroscarf
yMC1129	BY4741, MATa his3D1 leu2D0 met15D0 ura3D0, kap120Δ::KanMX4	From Yeast deletion library (http://www-sequence.stanford.edu/group/ yeast_deletion_project/deletions3.html)
yMC918	BY4741, MATa his3∆1 leu2∆0 met15∆0, ura3∆, CaUra3∆:: Xrn1WT-FLAG	This study
yMC1025	BY4741, MATa his3∆1 leu2∆0 met15∆0, ura3∆, CaUra3∆:: xrn1∆NLS1/2-FLAG	This study
yMC1228	BY4741, MATa his3∆1 leu2∆0 met15∆0, ura3∆, CaUra3∆::Xrn1WT-FLAG-6HIS	This study
yMC1231	BY4741, MATa his3∆1 leu2∆0 met15∆0, ura3∆, CaUra3∆::xrn1∆NLS1/2-FLAG-6HIS	This study
yMC1035	W303-1a, MATa ura3-1::ADH1-OsTIR1-9Myc(URA3) ade2-1 his3-11,15 leu2-3,112 trp1-1 can1-100, XRN1-AID (HIS), ski2∆::KanMX	Prepared by Ron Elran in the lab.
