# Supplementary material for: RNA-controlled nucleocytoplasmic shuttling of mRNA decay factors regulates mRNA synthesis and a novel mRNA decay pathway
Source: Nat Commun. 2022 Nov 23;13:7184. doi: 10.1038/s41467-022-34417-z (PMC9684461; doi:10.1038/s41467-022-34417-z)
Supplement: Supplementary file 5 — Supplementary Data 2 [file 41467_2022_34417_MOESM5_ESM.xlsx]

## Sheet: Plasmids
	Plasmid name	Genotype	Source
	pMC701	pRS315- XRN1-2X GFP/ADE2/CEN	This study
	pMC707	pRS315- xrn1∆NLS1-2X GFP/ADE2/CEN	This study
	pMC788	pRS315- xrn1∆NLS2-2X GFP/URA3/CEN	This study
	pMC790	pRS315- xrn1∆NLS1/2-2X GFP/URA3/CEN	This study
	pMC390	pRS416-PAB1-RFP/URA3/CEN	Prepared in the lab
	pMC618	pRS416-PAB1-RFP/ADE2/CEN	Prepared in the lab
	pMC353	pRS416-PAT1-RFP/URA3/CEN	Prepared in the lab
	pMC269	pRS416-DCP2-RFP/URA3/CEN	A gift from Prof. Roy Parker
	pMC270	pRS416-LSM1-RFP/URA3/CEN	A gift from Prof. Roy Parker
	pMC344	pRS416-RPB4-GFP/HIS3/CEN	Prepared in the lab
	pMC615	pRS426-TailWT-2X GFP/URA3/2µ	This study
	pMC875	pRS426-TailS454P-2X GFP/URA3/2µ	This study
	pMC876	pRS426-TailM457T-2X GFP/URA3/2µ	This study
	pMC877	pRS426-TailL398S-2X GFP/URA3/2µ	This study
	pMC878	pRS426-TailR507G-2X GFP/URA3/2µ	This study
	pMC879	pRS426-TailS454P∆NLS1-2X GFP/URA3/2µ	This study
	pMC634	pRS316-NUP49-mCherry/LEU2/CEN	This study
	pMC308	pRS416-RPB7-RFP/HIS3/CEN	Prepared in the lab
	pMC726	pRS315-TailWT-HTP/LEU2/CEN	This study
	pMC761	pRS315-Tail∆NLS1-HTP/LEU2/CEN	This study
	pMC763	pRS315-TailS454P-HTP/LEU2/CEN	This study
	pMC765	pRS315-TailS454P∆NLS1-HTP/LEU2/CEN	This study
	pMC766	pRS315-TailR507G-HTP/LEU2/CEN	This study
	pMC767	pRS315-TailL398S-HTP/LEU2/CEN	This study
	pMC777	pRS315-TailM457T-HTP/LEU2/CEN	This study
	pMC709	pRS315-xrn1WT-FLAG/LEU2/CEN	This study
	pMC798	pRS315-xrn1∆NLS1∆NLS2-FLAG/LEU2/CEN	This study
	pMC689	pRS315-xrn1∆NLS1-FLAG/LEU2/CEN	This study
	pMC813	pRS315-xrn1∆NLS2-FLAG/LEU2/CEN	This study
	pMC868	pDUET1-KAP120-6X His/AMP	This study
	pMC638	pRS315/LEU2/CEN	From ATCC
	pMC308	pRS316-RPB7-RFP/HIS3/CEN	Prepared in the lab
