# Supplementary material for: RNA-controlled nucleocytoplasmic shuttling of mRNA decay factors regulates mRNA synthesis and a novel mRNA decay pathway
Source: Nat Commun. 2022 Nov 23;13:7184. doi: 10.1038/s41467-022-34417-z (PMC9684461; doi:10.1038/s41467-022-34417-z)
Supplement: Supplementary file 6 — Supplementary Data 3 [file 41467_2022_34417_MOESM6_ESM.xlsx]

## Sheet: mRNA TR, HL and RA in ∆kap120  
ORF name	RA WT	RA ∆Kap120	TR WT	TR ∆kap120	HL WT	HL ∆kap120
YAL001C	4.4349	22.4751		0.944635		23.7924
YAL002W	23.6189	11.4371	1.7258	0.445489	13.6858	25.6731
YAL003W	2599.68	2294.89	230.305	66.2433	11.288	34.6434		RA= mRNA steady-state level (Relative Abundance)
YAL004W	33.881	34.7971	4.1845	0.990377	8.09679	35.1352
YAL005C	360.459	481.265	159.682	46.7414	2.25736	10.2963		TR= mRNA Transcription Rate
YAL007C	231.977	226.213	9.9561	3.77343	23.3	59.9489
YAL008W								HL= mRNA Half-life
YAL009W	37.8167	27.6885	6.4918	3.51567	5.8253	7.87573
YAL011W	24.1037	16.5802	9.8763	2.6315	2.44056	6.30066
YAL012W	233.48	179.916	10.1996	3.0054	22.8911	59.8642
YAL013W	56.279	46.9487	61.5834	17.4651	0.913866	2.68814
YAL014C	3.756	6.20239		0.503355		12.3221
YAL015C	14.0804	9.54758	2.1922	0.74168	6.42295	12.8729
YAL016W	60.902	86.115	18.9093	7.23484	3.22074	11.9028
YAL017W	9.4093	24.3484	0.9466	0.883714	9.9401	27.5524
YAL019W	71.2255	61.0847	8.8209	3.20334	8.07463	19.069
YAL020C	44.9851	31.6398	12.3359	4.41977	3.64668	7.1587
YAL021C	3.3657	1.95334	1.738	1.08637	1.93654	1.79805
YAL022C	43.7942	19.0658	7.3191	1.4792	5.98355	12.8892
YAL023C	340.485	297.212	75.3838	19.8212	4.51669	14.9947
YAL024C	36.9946	154.322	4.5605	4.05003	8.11196	38.1039
YAL025C	52.9993	27.5962	11.4418	3.7807	4.63208	7.29923
YAL027W	52.3659	38.6773	10.6412	3.02018	4.92105	12.8063
YAL028W			1.8033	0.772542
YAL029C	22.8143	24.1191	3.0851	1.46202	7.395	16.4971
YAL030W	6.1211	5.22572	0.7554		8.10312
YAL031C	16.0286	25.5728	15.5472	6.37653	1.03096	4.01046
YAL032C	19.9945	20.4973	5.0551	1.58121	3.95531	12.963
YAL033W	54.1507	68.9423	5.2777	2.06422	10.2603	33.3987
YAL034W-A	16.1352	27.0095	2.6232	1.35145	6.15096	19.9856
YAL035W	224.919	195.85	47.3622	12.4078	4.74892	15.7844
YAL036C	183.112	154.005	7.1822	2.68135	25.4953	57.4355
YAL037W	9.2401	5.90425	2.2236	1.24674	4.15547	4.73576
YAL038W	3166.03	2755.39	488.716	155.076	6.47825	17.7681
YAL039C	40.4741	30.606	14.6025	4.58305	2.77172	6.67808
YAL040C	24.7263	11.6621	5.7085	1.09729	4.33149	10.6281
YAL041W	3.3091	2.6141	0.9764	0.366782	3.38908	7.12711
YAL042W	211.304	185.701	21.7113	8.02341	9.73244	23.1449
YAL043C		2.62287
YAL044C	68.3306	95.1242	2.3893	0.690378	28.5986	137.786
YAL045C	5.3163	5.26466
YAL047C
YAL048C		2.60847	8.7906	3.55089		0.734596
YAL049C	112.348	132.394	14.1764	5.509	7.925	24.0323
YAL051W	18.7304	24.9919	3.2041	1.2513	5.84576	19.9728
YAL053W	6.9366	5.3745		0.313876		17.123
YAL054C			3.4871	1.24428
YAL056W			2.7442	2.18852
YAL058W	9.7199	11.8516
YAL059W	268.838	232.381	45.5525	15.8075	5.90172	14.7008
YAL060W	291.999	217.388	62.6279	20.8373	4.66245	10.4326
YAL061W	1.9753	2.33465	4.5027	1.98511	0.438692	1.17608
YAL062W	20.2553	10.5116	5.3259	1.38201	3.80317	7.60606
YAL063C			2.039	1.0532
YAL064C-A	32.0324	35.5808	2.4753	1.29168	12.9408	27.5462
YAL065C	15.2524	11.9073	2.3729	1.88892	6.42775	6.30377
YAL067C				0.205811
YAR002C-A	25.4865	29.6739	3.5045	1.56001	7.27251	19.0215
YAR003W	228.473	190.55	35.3673	12.0681	6.46001	15.7895
YAR007C	1.6476			0.518936
YAR008W	83.0531	65.4375	8.0096	2.23471	10.3692	29.2823
YAR009C
YAR010C	2.2978	3.16129	0.8184	0.332263	2.80767	9.51442
YAR015W	341.152	430.672	23.0489	13.3053	14.8012	32.3684
YAR019C	12.6945	10.4808	0.9125		13.9118
YAR020C		1.70653
YAR023C	96.3097	130.987	11.5681	4.39843	8.32546	29.7803
YAR027W	49.515	44.0071	15.2132	4.68846	3.25474	9.38627
YAR028W	28.5932	27.9984	39.2449	9.30177	0.728584	3.01001
YAR029W	44.9756	48.0792	12.1984	3.00174	3.68701	16.0171
YAR031W	76.2778	70.6458	12.0902	5.19462	6.30906	13.5998
YAR033W	75.2372	77.7562	16.8674	6.27653	4.46051	12.3884
YAR035W	5.1179	4.10409	3.8935	0.925497	1.31447	4.43447
YAR042W	2.3452	2.23718	22.7468	7.53734	0.1031	0.296813
YAR044W	6.9306	10.079	23.8245	7.04682	0.290902	1.43029
YAR047C		4.0432
YAR050W	20.2901	56.822	4.9054	7.90012	4.13628	7.19255
YAR053W	29.5019	12.6053	1.3697	0.618234	21.539	20.3893
YAR060C		3.8503	8.3327	2.41968		1.59124
YAR062W			2.9415	1.40716
YAR064W	15.7535	25.1043	2.0936	0.573745	7.5246	43.7551
YAR066W			1.0217
YAR068W	77.0224	116.231	25.8806	12.2186	2.97607	9.51258
YAR069C	4.4097	9.46114	1.186		3.71813
YAR070C				0.309919
YAR071W	8.3758	35.2565	3.1545	1.07044	2.65519	32.9365
YAR073W	79.8428	80.3373	28.2684	6.51195	2.82445	12.3369
YBL001C	32.2043	41.3973	0.845		38.1116
YBL002W	1561.77	1252.94	144.824	47.6988	10.7839	26.2677
YBL007C	4.9621	5.62739
YBL008W	2.5492		1.9757		1.29028
YBL010C	51.3813	40.5241	10.6931	3.36166	4.80509	12.0548
YBL011W
YBL012C			12.8203	4.21937
YBL013W	5.0626	5.85507
YBL014C
YBL015W	3.461	7.29408
YBL016W	179.093	99.0018	42.7036	12.8537	4.19387	7.70223
YBL018C	86.6363	62.6237	7.6969	2.9809	11.256	21.0083
YBL019W	4.7903	3.29106	7.8398	3.83956	0.611023	0.857144
YBL020W	34.6932	29.3224	1.1778	0.639126	29.4559	45.8789
YBL021C	55.6583	52.2835	22.007	7.4393	2.52912	7.02801
YBL022C			1.0261
YBL023C	15.5417	16.8975	6.4821	1.76522	2.39763	9.57243
YBL024W	156.479	156.781	34.6011	10.6954	4.52236	14.6587
YBL025W	40.4627	34.9588	16.0994	6.22162	2.5133	5.61892
YBL026W	144.178	116.454	12.2143	3.77854	11.804	30.8198
YBL027W	288.576	420.914	13.6575	7.0149	21.1295	60.0029
YBL028C	366.46	273.579	32.9439	9.0917	11.1238	30.0911
YBL029W	1.7113
YBL030C	22.512	36.1885	1.6647	0.635969	13.5232	56.9028
YBL031W	44.2426	40.9063	6.4011	1.69153	6.91172	24.1831
YBL032W	11.932	19.5049	1.354	0.22034	8.81241	88.5221
YBL033C	32.7241	28.1526	13.3749	4.65494	2.44668	6.0479
YBL034C	4.5442	1.34571		0.30576		4.40118
YBL035C	49.3164	38.7616	14.9587	5.55529	3.29684	6.97742
YBL036C	209.895	235.444	12.8395	5.98299	16.3476	39.3523
YBL037W	8.3631	22.2516	2.6949	1.57194	3.10331	14.1555
YBL039C	2.5108	1.36023	0.9473	0.457263	2.65048	2.97471
YBL040C	190.043	209.552	11.1439	4.82989	17.0536	43.3865
YBL041W	264.088	273.43	51.0354	15.31	5.17461	17.8596
YBL042C	33.529	52.0585	12.778	9.43127	2.62396	5.51978
YBL043W	5.0017	4.68775	12.1358	3.90414	0.412144	1.20071
YBL045C	50.8614	43.0803	5.7829	1.88516	8.79514	22.8523
YBL046W	47.1883	39.265	19.5372	5.9641	2.41531	6.58356
YBL047C
YBL048W			1.816	1.06693
YBL049W	2.8936	5.954	4.0566	2.2283	0.713307	2.67199
YBL050W	116.597	120.275	11.2084	2.81191	10.4026	42.7735
YBL051C	236.27	388.29	30.5027	11.8791	7.74588	32.6869
YBL052C	12.5336	8.27446	1.5588	0.774796	8.04054	10.6795
YBL053W	260.574	202.269	8.2879	3.14853	31.4403	64.2422
YBL055C	251.502	222.314	72.6246	18.4699	3.46304	12.0366
YBL056W	62.3099	48.8415	32.9612	11.3704	1.8904	4.2955
YBL057C	116.471	121.529	10.4703	5.02638	11.124	24.1782
YBL058W	243.572	191.879	76.1985	20.84	3.19654	9.20723
YBL059W	40.615	36.9057	7.9658	2.98711	5.09867	12.355
YBL060W
YBL061C			6.3511	2.91211
YBL062W	143.171	113.756	6.6888	2.24223	21.4046	50.7334
YBL063W	13.5512	22.4267	5.3887	1.97609	2.51474	11.349
YBL064C	156.554	105.709	15.4112	7.39957	10.1584	14.2858
YBL065W
YBL066C	12.4012	10.7545	4.8103	4.42649	2.57805	2.42958
YBL067C		4.30273
YBL068W	130.344	101.861	11.81	3.59132	11.0367	28.3631
YBL069W	18.0432	15.8438	10.54	2.70109	1.71188	5.86571
YBL072C	232.736	407.035	4.413	1.8298	52.7387	222.447
YBL073W	9.7909	10.8162	3.2127	1.63617	3.04756	6.61069
YBL074C	8.1639	5.2112	13.6968	4.3604	0.596044	1.19512
YBL075C
YBL076C	249.335	363.461	11.5041	4.81576	21.6736	75.4733
YBL077W	1242.54	1018.01	20.1639	4.15509	61.622	245.002
YBL079W	19.0044	22.8419	1.8856	0.913072	10.0787	25.0165
YBL080C	29.4388	29.6024	10.8513	4.56201	2.71293	6.4889
YBL081W	163.482	110.961	16.3066	5.55854	10.0255	19.9623
YBL082C	138.516	141.22	14.2517	6.58169	9.71926	21.4564
YBL083C	172.953	149.564	5.4479	2.35896	31.7467	63.4027
YBL085W	108.226	89.9658	32.969	8.90457	3.28267	10.1033
YBL086C	44.6802	39.6572	21.5342	7.32297	2.07485	5.41546
YBL087C	680.946	679.068	31.6492	9.65247	21.5154	70.3517
YBL090W	84.6923	98.6474	16.4906	7.80132	5.13579	12.645
YBL091C	274.014	251.355	26.7825	9.91985	10.2311	25.3386
YBL092W	262.841	397.539	4.0672	2.83401	64.6246	140.274
YBL093C	98.8313	78.8957	16.1461	7.84872	6.12106	10.0521
YBL095W	42.4745	29.6289	24.8074	7.8161	1.71217	3.79075
YBL096C	13.1486	11.9445	7.6178	3.43596	1.72604	3.47631
YBL097W
YBL098W	19.8865	15.5654	4.2156	1.09203	4.71736	14.2536
YBL099W	40.6883	39.5792	3.5514	1.09714	11.457	36.0749
YBL100C	6.278	8.08753	6.9162	3.48621	0.907724	2.31986
YBL101C	8.0005	14.054	2.396	1.3765	3.33911	10.21
YBL102W	372.986	296.356	9.1125	3.23551	40.9313	91.595
YBL103C	7.1459	8.22719	18.46	6.42543	0.387102	1.28041
YBL104C				0.675799
YBL105C	19.7486	34.0333	3.5267	2.34593	5.59974	14.5074
YBL106C	12.9257	15.212	1.8009	0.759767	7.17736	20.0219
YBR001C			5.7011	2.58291
YBR003W	46.7394	38.6088	11.1316	3.11998	4.1988	12.3747
YBR004C	60.708	29.1702	5.1118	1.59724	11.8761	18.2629
YBR005W
YBR006W	61.1042	54.1297	15.6903	4.92718	3.89439	10.9859
YBR007C	8.7921	5.51586
YBR008C			1.2215	0.626851
YBR009C	1850.4	1333.99	579.434	199.804	3.19347	6.67651
YBR010W	2472.89	2357.93	591.758	191.929	4.17889	12.2855
YBR011C	1297.64	1203.05	23.0702	10.8247	56.2473	111.139
YBR012C	100.765	108.805	9.9537	3.62829	10.1234	29.9878
YBR013C	22.7382	21.5193	2.1318	0.877451	10.6662	24.5248
YBR014C	2.6832	8.5843	0.9296		2.8864
YBR015C	8.4499	5.55412	1.4829	0.404908	5.69823	13.717
YBR016W	303.583	341.614	38.9042	9.89129	7.80334	34.5368
YBR017C	2.3227		0.8187		2.83706
YBR018C	7.1749	6.72156	2.1586	1.31598	3.32387	5.10766
YBR019C	8.1017	8.6013	13.2224	5.21306	0.612725	1.64995
YBR020W	3.5465	3.42521	1.1762		3.01522
YBR021W	22.5719	26.6999	7.8304	4.07709	2.8826	6.54876
YBR022W	65.3981	54.452	13.8571	5.53174	4.71947	9.84356
YBR023C	70.5772	64.1554	9.3683	2.28055	7.53362	28.1315
YBR024W	40.3304	35.1354	3.9294	2.16713	10.2638	16.2129
YBR025C	458.401	387.324	59.8184	14.93	7.66321	25.9428
YBR026C	86.2614	75.5412	7.7338	2.26883	11.1538	33.2952
YBR027C	19.8084	13.2974	1.6584	0.229909	11.9443	57.8376
YBR028C	4.9514	15.6606	0.7746	0.658865	6.3922	23.7691
YBR029C	316.743	294.54	41.2271	11.0943	7.68289	26.5486
YBR030W	22.9608	10.0137	2.7363	0.837572	8.39119	11.9557
YBR031W	655.666	633.724	27.1467	7.33915	24.1527	86.3484
YBR032W	42.2562	37.2636	2.3855	0.713424	17.7138	52.2321
YBR033W	18.9052	21.937	5.6832	3.4314	3.32651	6.39303
YBR034C	201.51	186.304	36.7469	13.5823	5.48371	13.7167
YBR035C	271.685	262.019	35.0005	14.1885	7.76231	18.467
YBR036C	171.074	157.338	34.1706	10.7357	5.00648	14.6556
YBR037C	33.1227	31.977	5.5195	2.56783	6.00103	12.453
YBR039W	256.545	281.439	21.9517	7.28915	11.6868	38.6106
YBR040W			5.5729	2.07925
YBR041W	68.3875	57.5877	22.1239	6.15719	3.09111	9.35291
YBR042C	57.5631	35.6836	2.4725	0.877301	23.2813	40.6743
YBR044C	5.6228	1.26467	7.1287	1.57394	0.788755	0.803508
YBR046C	7.262	17.7873
YBR047W
YBR048W	1917.91	2173	50.0763	19.6638	38.2998	110.508
YBR049C	73.681	65.4123	40.9369	13.9107	1.79987	4.70229
YBR050C	16.1657	14.1353	20.0263	8.74325	0.807224	1.61671
YBR051W
YBR052C	157.836	166.493	40.6592	18.6835	3.88193	8.91124
YBR053C	72.8229	82.9602	22.1569	8.87271	3.28669	9.35004
YBR054W	74.5811	84.7906	266.559	62.5474	0.279792	1.35562
YBR055C	29.1778	46.25	12.2128	4.49046	2.38912	10.2996
YBR056W	74.7858	78.8235	47.1243	17.2236	1.58699	4.57649
YBR057C	104.546	80.9763	21.1029	6.0864	4.95409	13.3045
YBR058C	2.1151		0.7819	0.734065	2.70508
YBR058C-A	5.767	5.27118
YBR060C	10.4429	9.73688	6.3786	1.3265	1.63718	7.34029
YBR061C	53.2606	54.9972	10.1322	3.35389	5.25657	16.398
YBR062C	103.254	102.074	17.6328	7.10042	5.85581	14.3757
YBR063C	19.0091	11.7	1.9542	0.854456	9.72731	13.6929
YBR065C	86.7941	66.46	17.5322	5.54246	4.95055	11.9911
YBR066C	240.327	226.831	44.2021	18.4715	5.437	12.2801
YBR067C	183.794	159.607	16.5102	4.33355	11.1321	36.8305
YBR068C	28.7496	10.7477	2.0311	0.417383	14.1547	25.7501
YBR069C	2.4413		3.202	0.585018	0.76243
YBR070C	40.8528	44.3459	5.8307	2.88486	7.0065	15.3719
YBR071W	41.1713	40.345	55.6215	19.785	0.740205	2.03917
YBR072W	94.6787	97.1341	10.1445	5.28174	9.33301	18.3906
YBR074W	2.2257		5.4667	1.87775	0.407138
YBR075W	240.608	198.137	44.3275	10.6439	5.42797	18.6151
YBR076W	31.7076	19.0157	5.7074	2.81121	5.55552	6.76424
YBR077C	61.6434	59.8883	28.3168	10.9873	2.17692	5.45067
YBR078W	45.503	22.1844	2.916	0.621841	15.6046	35.6754
YBR079C	126.5	182.276	25.1637	12.665	5.0271	14.3921
YBR080C			4.2679	2.06267
YBR081C	2.7409		0.5527	0.623044	4.95911
YBR082C	462.658	511.682	47.9591	12.5204	9.64693	40.8678
YBR083W	394.759	499.146	96.6865	27.6568	4.08287	18.0479
YBR084C-A	505.255	503.532	22.9842	8.63298	21.9827	58.3266
YBR084W	77.4287	127.186	7.3392	3.26812	10.55	38.9171
YBR086C	8.5132	31.0873	1.3744	2.36788	6.19412	13.1288
YBR087W	162.912	141.658	23.4221	6.3143	6.95548	22.4345
YBR089W	224.707	229.141	5.9854	2.90324	37.5425	78.9258
YBR090C	100.926	98.534	53.1623	14.7543	1.89845	6.67832
YBR091C	9.8234	7.40032	0.5142		19.1042
YBR092C	162.071	74.2613	20.2835	4.15985	7.99031	17.8519
YBR093C	181.305	231.482	34.5632	13.5464	5.24561	17.0881
YBR094W	22.2441	23.4936	3.0856	0.757312	7.209	31.0223
YBR095C	13.5628	28.8361	3.589	3.92268	3.77899	7.35112
YBR096W	166.783	157.529	6.1857	1.61943	26.9627	97.2742
YBR097W
YBR099C
YBR100W	38.2902	35.3035	11.4047	3.32519	3.35741	10.617
YBR101C	299.954	243.849	259.563	51.3324	1.15561	4.7504
YBR102C		12.6834	3.2636	2.00951		6.3117
YBR103W	42.2417	38.5667	11.57	4.51742	3.65097	8.53733
YBR104W	95.4247	64.9173	2.9223	1.38587	32.654	46.8424
YBR105C	85.7617	83.7378	57.8571	18.7619	1.4823	4.46317
YBR106W	809.426	1108.7	75.7689	24.4465	10.6828	45.3518
YBR107C	30.9802	26.1674	21.9646	8.11725	1.41046	3.22368
YBR108W			1.2154	0.507363
YBR109C	686.029	640.64	36.2641	12.6958	18.9176	50.4608
YBR110W	55.6339	48.9733	5.6507	2.05064	9.84549	23.8819
YBR111C	286.87	226.981	44.7342	14.1266	6.41277	16.0677
YBR111W-A	75.381	96.5882	16.9798	6.97673	4.43945	13.8443
YBR112C	66.9933	162	14.9973	9.26564	4.46702	17.4839
YBR114W	10.5536	5.67207	12.6642	4.09127	0.833341	1.38639
YBR115C	42.3748	65.4463	3.9136	2.29804	10.8276	28.4792
YBR116C	148.487	196.384	21.9416	8.3165	6.76739	23.6138
YBR117C	3.2141		1.9439	0.665629	1.65343
YBR118W	3478.37	2653.92	222.884	62.4549	15.6062	42.4934
YBR119W	19.4693	21.4004	3.0248	1.82569	6.43656	11.7218
YBR120C	55.8366	66.0779	8.3376	4.34377	6.69696	15.2121
YBR121C	476.132	423.613	33.9096	10.8759	14.0412	38.9497
YBR122C	84.8931	100.483	9.6242	5.51967	8.8208	18.2045
YBR123C	37.2995	33.7251	16.921	5.2625	2.20433	6.40856
YBR124W		7.12627	6.9351	2.57063		2.77219
YBR125C	28.9163	16.189	9.0445	2.37003	3.19711	6.83072
YBR126C	134.588	113.907	183.126	46.7845	0.734947	2.43471
YBR127C	14.5586	23.072	12.0691	4.86055	1.20627	4.74678
YBR128C	21.0096	12.884	15.9858	5.09322	1.31427	2.52964
YBR129C	507.388	301.969	61.6939	14.5657	8.22428	20.7316
YBR130C	80.4127	67.0283	15.3625	5.2358	5.23435	12.8019
YBR131W	12.9458	8.41548	5.0615	1.87134	2.5577	4.49705
YBR132C			2.6744	0.979555
YBR133C	31.9601	24.6663	16.4024	5.68896	1.9485	4.33582
YBR134W	68.6821	73.2056	2.9865	1.69228	22.9975	43.2586
YBR135W	147.343	173.009	8.3933	2.99553	17.5548	57.7559
YBR139W	27.6339	18.9016	1.5619	0.753103	17.6925	25.0983
YBR141C	76.625	44.3738	11.1061	3.1321	6.89936	14.1674
YBR142W	54.0849	52.6256	9.2983	1.58647	5.81664	33.1716
YBR143C	118.505	88.3845	6.398	1.46583	18.5222	60.2967
YBR144C	20.1757	17.3738	5.732	2.25205	3.51984	7.71466
YBR145W	72.8053	66.3275	42.9337	16.8415	1.69576	3.93833
YBR146W	68.7892	59.1621	9.4672	3.6056	7.26606	16.4084
YBR147W	13.797	15.0424	3.2005	1.08041	4.31089	13.9229
YBR149W	284.745	237.689	43.2973	16.6883	6.57651	14.2429
YBR150C	12.8169	24.3374	3.0019	2.2525	4.2696	10.8046
YBR151W	115.626	98.1278	17.5775	4.3108	6.57807	22.7632
YBR152W	5.129	5.04294	19.0653	7.11771	0.269023	0.708507
YBR153W	90.3191	87.5153	40.7215	14.8339	2.21797	5.89968
YBR154C	134.13	183.399	10.3569	4.71882	12.9508	38.8655
YBR155W	69.5596	54.0455	6.9728	1.58166	9.97585	34.1702
YBR156C	75.4104	58.4409	17.9828	6.25819	4.19347	9.3383
YBR157C	47.1024	59.7154	30.3862	12.4832	1.55012	4.78368
YBR158W	188.738	271.084	110.084	54.0047	1.71449	5.01964
YBR159W	543.577	471.246	41.1812	12.1535	13.1996	38.7745
YBR160W	92.7074	82.5882	9.3656	3.13476	9.89871	26.346
YBR161W	80.6208	71.3164	15.3333	5.16972	5.25789	13.795
YBR162C	322.685	267.776	16.4575	3.98931	19.6071	67.1233
YBR162W-A	117.783	121.076	1.3406	2.43045	87.8585	49.8163
YBR163W	3.3031	2.36548		0.212123		11.1514
YBR164C	181.425	199.122	6.9647	2.35149	26.0493	84.6789
YBR165W	40.1568	43.8003	6.7454	2.69107	5.95321	16.2761
YBR166C	19.4298	14.3619	5.0638	0.797642	3.837	18.0055
YBR167C	196.777	227.21	15.3165	5.91075	12.8474	38.4401
YBR169C	61.2605	47.3699	50.3775	14.1419	1.21603	3.34962
YBR170C	4.3343		2.9788	0.90185	1.45505
YBR171W	2.2066	6.25134
YBR172C	39.0968	23.5054	25.2456	3.86622	1.54866	6.07968
YBR173C	216.783	180.76	18.0158	8.35588	12.0329	21.6326
YBR175W	81.0577	57.0147	9.8984	4.74472	8.18897	12.0164
YBR176W	53.6876	50.988	5.3691	3.62534	9.99937	14.0643
YBR177C	43.8166	33.5488	14.0295	3.0291	3.12318	11.0755
YBR178W	96.1677	127.64	14.9954	6.12813	6.41315	20.8286
YBR179C	7.7184	35.228	4.7747	2.4287	1.61652	14.5049
YBR180W	43.1609	48.0125	0.9565	0.604306	45.1238	79.4506
YBR181C	5179.54	4364.11	222.12	74.1037	23.3187	58.8919
YBR182C	119.692	120.963	15.7823	4.50975	7.58391	26.8224
YBR183W	21.0318	18.8346	7.0381	3.56847	2.98828	5.27806
YBR185C	71.377	69.5355	12.904	5.41366	5.53139	12.8445
YBR186W	65.1143	56.166	1.8649	1.33446	34.9157	42.0888
YBR187W	199.15	230.301	23.2133	9.55071	8.57914	24.1135
YBR188C	86.2679	111.95	7.2204	4.73225	11.9478	23.6569
YBR189W	2150.02	2015.72	89.4488	30.8009	24.0363	65.4436
YBR190W	55.91	81.794	6.363	2.91246	8.78674	28.0841
YBR191W	2909.05	2643.93	136.611	40.1327	21.2943	65.8797
YBR192W	9.8901	3.45008
YBR193C	1.4631	0.897664
YBR194W	128.761	150.896	21.4898	9.74836	5.99174	15.4791
YBR195C	66.9796	72.7801	8.3371	2.91141	8.03392	24.9982
YBR196C	49.8529	43.9072	8.4924	2.77178	5.8703	15.8408
YBR197C	63.7479	71.9289	31.3023	15.2305	2.03652	4.7227
YBR200W	9.3128	8.79791	1.7885	0.599897	5.20705	14.6657
YBR201W	40.9992	51.003	5.4523	3.20259	7.51962	15.9255
YBR202W			1.8369	0.287524
YBR203W		2.11372		0.64649		3.26953
YBR204C	19.1048	21.5772	3.7844	1.33056	5.0483	16.2167
YBR205W	236.289	208.483	17.4297	5.03735	13.5567	41.3874
YBR207W	67.6288	51.494	31.7986	9.33884	2.12679	5.51396
YBR208C	8.8294	17.7837	1.4285	0.411922	6.18089	43.1724
YBR210W	92.4014	116.014	5.5192	3.00069	16.7418	38.6626
YBR211C	46.7086	38.8637	7.8035	3.22749	5.9856	12.0414
YBR212W	47.4153	54.0752	10.5635	3.83551	4.4886	14.0986
YBR213W	21.7348	19.3514	11.6393	5.71486	1.86736	3.38616
YBR214W	122.554	178.27	12.4772	6.32282	9.82221	28.1947
YBR215W		0.392784		0.239077		1.64292
YBR216C
YBR217W	51.914	52.3429	7.4253	3.44728	6.9915	15.1838
YBR219C	240.034	199.25	18.9275	6.87898	12.6818	28.965
YBR220C	4.4318	2.23257	1.6773		2.64222
YBR221C	721.361	613.703	22.085	6.25248	32.663	98.1536
YBR223C				0.513475
YBR225W				0.234368
YBR227C	28.8615	31.2143	1616.16	578.924	0.0178581	0.0539178
YBR228W	7.5925	4.01338	0.9873	0.66132	7.69017	6.06873
YBR231C	9.1496	10.1665	4.7257	4.25594	1.93614	2.38877
YBR232C		0.121774	2.1205	0.73632		0.165382
YBR233W-A	89.8168	120.896	13.0896	6.44602	6.86169	18.7551
YBR234C	65.1254	109.894	1.4166	1.48557	45.973	73.9745
YBR235W	21.6881	57.1846	2.9296	4.16692	7.40309	13.7235
YBR236C	73.9054	57.4702	17.3612	4.27143	4.25693	13.4546
YBR237W
YBR238C	15.3173	18.7442	15.7955	3.87303	0.969726	4.83968
YBR239C	21.998	16.9296	9.3342	3.78691	2.35671	4.47055
YBR241C	11.845	7.28969	19.4639	4.77413	0.608563	1.52692
YBR242W	150.375	127.673	20.5126	6.42102	7.33084	19.8837
YBR243C	49.2414	41.9205	3.8581	1.51673	12.7631	27.6388
YBR244W	439.278	336.119	72.9774	26.9082	6.01937	12.4913
YBR245C	33.7876	103.287	6.1061	5.30188	5.53342	19.4811
YBR246W	90.2418	65.0798	9.9071	2.24468	9.1088	28.9929
YBR247C	169.281	122.575	36.4763	11.551	4.64086	10.6116
YBR248C	50.0613	27.2405	13.9379	3.25725	3.59174	8.36304
YBR249C	567.662	361.633	36.7418	9.72927	15.45	37.1696
YBR250W	21.8598	21.1061	4.3902	1.55455	4.97923	13.577
YBR251W	85.1884	78.1661	16.4149	6.15003	5.1897	12.7099
YBR252W	237.977	225.229	26.037	10.0974	9.13995	22.3057
YBR253W	92.9177	107.743	13.9076	7.28118	6.68107	14.7975
YBR254C	22.2374	35.5135	5.822	3.0312	3.81955	11.716
YBR255W	46.8066	36.6169	15.6914	4.94302	2.98295	7.40781
YBR256C	256.37	205.084	27.1966	7.29556	9.42654	28.1108
YBR257W	99.5455	79.8306	11.6547	4.87468	8.54123	16.3766
YBR258C	29.529	31.9941	6.5952	2.64814	4.47735	12.0818
YBR260C	35.1203	38.2574	8.9298	2.84603	3.93293	13.4424
YBR261C	179.48	168.829	31.4742	10.8264	5.70244	15.5942
YBR262C	65.4159	73.3786	22.5508	7.54541	2.90082	9.72493
YBR263W	3.5054	4.18197	1.6668		2.10307
YBR264C	69.8047	65.9743	9.9302	4.2076	7.02954	15.6798
YBR265W	128.852	107.749	34.85	12.3394	3.69734	8.73212
YBR266C	20.1602	36.275	16.3223	6.51746	1.23513	5.56582
YBR267W	30.6981	19.0764	11.1451	3.44568	2.7544	5.53632
YBR268W	131.561	149.13	17.7279	5.98815	7.42114	24.9042
YBR269C	55.9202	65.5097	10.9251	3.51792	5.11851	18.6217
YBR271W	33.9809	20.8473	5.6101	0.913423	6.05709	22.8232
YBR272C
YBR273C	22.0268	21.6368	4.192	1.72945	5.25448	12.5108
YBR274W	10.8718	12.5829	2.4341	1.46287	4.46646	8.60154
YBR277C	33.9467	32.7908	3.5489	0.957812	9.56541	34.2351
YBR278W	61.8999	58.2812	9.6055	3.47348	6.44421	16.7789
YBR279W	10.4068	23.6225	3.5656	1.9033	2.91867	12.4114
YBR280C	8.612	1.70259	1.2614		6.82733
YBR281C	70.6184	46.9331	9.9686	1.98261	7.08408	23.6724
YBR282W	108.768	107.677	9.5512	3.64798	11.3879	29.5169
YBR283C	498.661	415.77	63.7333	20.9286	7.82418	19.8662
YBR285W	1.9475		0.5308	0.219689	3.66899
YBR286W	351.223	201.252	52.3384	14.6556	6.71061	13.7321
YBR287W	98.8573	72.2489	65.972	17.4094	1.49847	4.14998
YBR288C	301.662	275.301	44.2296	12.7457	6.82037	21.5996
YBR289W	185.674	106.142	8.6474	1.73246	21.4717	61.2666
YBR290W	82.3089	69.7474	29.1067	9.7947	2.82783	7.12093
YBR291C	68.536	49.8993	14.3081	4.47659	4.79001	11.1467
YBR293W	173.821	182.881	38.0753	11.8182	4.56518	15.4745
YBR294W			1.7769
YBR295W	12.9955	44.8069	2.0599	7.27006	6.3088	6.1632
YBR296C
YBR297W	15.4377	9.86653	5.0348	2.31066	3.0662	4.27
YBR298C	22.9159	14.6597	6.4878	1.19363	3.53215	12.2816
YBR299W
YBR300C	176.179	178.979	17.4922	6.63299	10.0719	26.9832
YBR301W	191.589	278.384	14.0891	6.73194	13.5984	41.3528
YCL001W	15.1511	13.5865	2.2204	0.951599	6.82359	14.2775
YCL001W-A				0.329157
YCL002C	36.2945	34.4517	3.8014	1.10526	9.54767	31.1708
YCL003W	27.7489	22.6191	8.1638	2.47775	3.39902	9.12889
YCL004W			5.0821	1.40861
YCL005W	154.345	132.121	17.3166	5.47513	8.91314	24.1311
YCL005W-A	65.1188	55.9768		0.391732		142.896
YCL007C	344.52	276.441	22.8508	6.70318	15.0769	41.2402
YCL008C	32.28	32.01	3.4712	0.424097	9.29938	75.4781
YCL009C	950.785	699.941	48.8231	15.1795	19.4741	46.1109
YCL010C	4.5197	3.17142	13.5197	5.05198	0.334305	0.627758
YCL011C	65.6679	50.6879	13.2481	3.02569	4.95678	16.7525
YCL012C	34.8986	45.4142	8.1781	5.0368	4.26732	9.01647
YCL014W	17.2394	20.5283	5.0266	1.56578	3.42963	13.1106
YCL016C	34.8857	28.4261	12.799	4.78535	2.72566	5.94023
YCL017C	113.71	108.959	40.8496	15.0436	2.78362	7.24287
YCL018W	1.9071
YCL020W	289.643	140.513	105.81	27.9046	2.73739	5.03549
YCL021W-A	217.478	222.514	18.5428	6.17477	11.7284	36.0359
YCL022C	46.5833	43.5567	5.9026	1.6533	7.892	26.3453
YCL023C	7.7085	4.51803	5.2858	1.82063	1.45834	2.48157
YCL024W			1.8554	0.334317
YCL025C			5.7989	2.28937
YCL026C-A				0.296943
YCL026C-B	281.447	262.373	7.3234	2.92614	38.4312	89.6652
YCL027W	4.0936	2.52912		0.515329		4.90779
YCL028W	131.008	101.828	7.191	1.73672	18.2184	58.6323
YCL029C	109.991	98.5816	73.6008	24.8942	1.49443	3.96002
YCL030C				0.359918
YCL031C	385.154	330.378	46.2244	13.2958	8.33227	24.8482
YCL032W	73.9611	63.0434	27.9335	9.23789	2.64776	6.82444
YCL033C	90.5005	85.3271	11.9996	4.97418	7.54196	17.154
YCL034W	32.4536	46.0708	6.8608	3.31166	4.73029	13.9117
YCL035C	156.015	146.048	36.4155	14.7234	4.28431	9.91939
YCL036W	13.8019	4.59096	16.9054	4.72268	0.81642	0.97211
YCL037C	13.0682	13.4145	83.165	24.0497	0.157136	0.557784
YCL038C	2.5362	4.51623
YCL039W
YCL040W	220.408	221.645	537.082	208.388	0.41038	1.06362
YCL043C	493.025	499.045	78.8787	21.2543	6.25042	23.4797
YCL044C	33.1138	27.7087	5.1836	1.99939	6.38819	13.8586
YCL046W			3.2047	1.38877
YCL047C	79.8088	68.5956	16.1074	5.71295	4.95479	12.007
YCL048W	28.035	19.8536	6.4399	1.40265	4.35333	14.1544
YCL050C	602.552	451.442	52.2691	14.7868	11.5279	30.53
YCL051W
YCL052C	73.4912	66.5752	11.5465	3.66186	6.3648	18.1807
YCL054W
YCL055W	75.0529	58.227	25.6422	10.8856	2.92693	5.34898
YCL056C	72.0963	74.1669	7.8293	3.25184	9.20852	22.8077
YCL057W	60.9794	11.7258	2.4281	0.349698	25.114	33.5312
YCL058C	196.771	165.801	14.8871	5.45078	13.2175	30.4179
YCL059C	57.1021	34.5451	4.173	0.927752	13.6837	37.2353
YCL061C	6.4007	11.1858	13.146	3.84432	0.486893	2.90969
YCL063W	8.9326	5.63628	4.1473	1.51487	2.15384	3.72063
YCL064C	1720.72	758.323	321.674	50.7111	5.34928	14.9538
YCL066W	89.3719	116.045	17.8366	6.14807	5.01059	18.875
YCL067C	4.0944	10.4676
YCL068C			3.3518	1.49243
YCL069W	35.147	24.0135	11.3907	3.06988	3.08559	7.8223
YCL073C	9.1792	19.4637	1.774	0.83181	5.1743	23.3993
YCL074W			0.9451	0.191081
YCL075W	56.7389	68.5767	4.5477	2.11322	12.4764	32.4513
YCL076W
YCR002C	260.648	241.177	12.2528	4.27343	21.2725	56.4363
YCR003W	107.495	108.543	21.4197	7.86535	5.01852	13.8002
YCR004C	445.663	376.465	23.2218	7.7165	19.1916	48.787
YCR005C	191.212	131.781	279.149	60.886	0.684983	2.16438
YCR006C			12.1968	4.76661
YCR007C	36.0931	35.8113	12.1926	5.94066	2.96025	6.02818
YCR008W	18.0796	17.1308	1.9232		9.40079
YCR009C	168.426	129.619	60.0392	16.1791	2.80527	8.0115
YCR010C	7.6018	6.1532	10.7582	3.56632	0.706605	1.72537
YCR011C	80.885	78.4519	2.3278	0.826049	34.7474	94.9725
YCR012W	1520.72	1405.25	308.814	78.8436	4.92438	17.8232
YCR013C	3836.85	4700.97	664.444	256.439	5.77453	18.3317
YCR014C			0.2618
YCR015C	6.1869	12.1872	2.3377	0.867682	2.64658	14.0457
YCR016W	181.495	139.358	24.2944	6.66926	7.47064	20.8955
YCR017C			1.6539	0.715328
YCR018C
YCR019W	36.064	26.9086	11.5085	3.61742	3.13368	7.43863
YCR020C	56.6422	38.6637	3.9528	1.352	14.3296	28.5974
YCR020C-A	124.308	101.169	10.9688	3.55164	11.3329	28.4852
YCR021C	87.9298	50.5683	94.5417	47.7086	0.930064	1.05994
YCR022C	23.9815	20.2765	6.5194	2.1543	3.67848	9.41213
YCR023C	16.9904	11.1111	6.1843	2.15736	2.74734	5.15031
YCR024C	101.518	79.2705	15.6202	4.17869	6.49914	18.9702
YCR024C-A	10.2139	7.30365	0.7007	0.432964	14.5767	16.8689
YCR025C	26.1498	16.5071	12.1862	4.70524	2.14585	3.50823
YCR026C
YCR028C	1.4337		2.1586	0.815578	0.66418
YCR028C-A		2.47116	0.711
YCR030C	390.548	258.973	9.5636	2.17028	40.8369	119.327
YCR031C	937.089	816.831	34.522	12.5054	27.1447	65.3182
YCR032W			1.0045	0.323596
YCR033W			2.4745	0.922541
YCR034W	537.361	362.419	25.7379	6.69787	20.8782	54.1096
YCR036W	33.1492	11.7777	1.4017	0.147344	23.6493	79.9331
YCR038C	15.9296	12.9925	2.2424	1.21838	7.10382	10.6637
YCR039C	82.6716	74.0141	9.8395	4.13896	8.40201	17.8823
YCR040W	7.8231	7.36735	4.2745	1.8298	1.83018	4.02631
YCR041W	55.9541	48.1361	9.2513	4.53726	6.04824	10.6091
YCR042C		3.86211		0.94198		4.09999
YCR043C	97.7797	108.605	3.6519	1.6532	26.775	65.6938
YCR044C	64.8043	64.0647	9.6549	3.50009	6.71206	18.3037
YCR045C	36.3353	29.2927	24.8958	6.2877	1.4595	4.65873
YCR046C	104.548	116.399	17.8609	5.14292	5.85345	22.6329
YCR047C	79.4654	73.3754	24.2208	8.09175	3.28087	9.06793
YCR048W	7.5437	3.07148	1.7464	0.922141	4.31957	3.33082
YCR049C	2.6835		10.2617	3.79482	0.261506
YCR052W	116.952	93.4851	45.8516	12.4877	2.55067	7.48619
YCR054C	22.5907	20.4143	2.4271	0.731209	9.30769	27.9185
YCR057C	328.925	257.455	31.2226	7.96986	10.5348	32.3035
YCR059C	160.813	133.125	35.2282	11.7583	4.5649	11.3218
YCR060W	145.513	111.277	23.3651	6.6642	6.22781	16.6977
YCR061W	16.1855	22.1341	3.8055	1.17525	4.25319	18.8336
YCR063W	1.5478		45.153	16.1117	0.034279
YCR064C	3.4826	5.88366	23.2313	8.75272	0.14991	0.672209
YCR065W	14.0389	14.7861	27.1932	9.06595	0.516265	1.63095
YCR066W	33.745	27.7926	15.4243	4.33646	2.18778	6.40905
YCR067C	86.5609	110.28	8.1037	3.37283	10.6817	32.6964
YCR068W	17.6857	16.2161	24.8024	9.09145	0.713064	1.78367
YCR069W	257.364	270.963	18.6392	7.40698	13.8077	36.5821
YCR071C	82.592	94.6541	9.1569	4.56817	9.01965	20.7204
YCR072C	64.4512	52.255	27.9821	10.3937	2.3033	5.02757
YCR073W-A	23.6839	30.7698	2.8694	2.81151	8.25396	10.9442
YCR075C	67.1133	69.5294	13.4399	5.45925	4.99359	12.7361
YCR077C			5.0725	2.62499
YCR079W	20.6248	19.437	27.0022	9.28583	0.763819	2.09318
YCR081W		27.1826		1.2253		22.1845
YCR082W	36.7342	38.8387	2.1042	1.16978	17.4576	33.2016
YCR083W	0.9234	2.48276
YCR084C			1.519
YCR086W	59.4691	57.912	13.5617	6.47302	4.38508	8.94668
YCR087W	147.827	149.51	3.6974	1.76818	39.9814	84.5561
YCR088W	11.2136	4.08529	3.0736	0.926349	3.64836	4.4101
YCR090C	150.627	165.517	8.988	4.40334	16.7586	37.589
YCR091W	8.2571	4.73018	8.2161	3.46953	1.00499	1.36335
YCR094W	39.5752	22.7165	5.6493	1.76748	7.00533	12.8525
YCR096C	81.2917	97.7217	11.8888	5.34011	6.83767	18.2996
YCR097W-A	36.5151	41.2821	4.0706	1.48521	8.97045	27.7953
YCR099C	9.6334	7.0314	10.7218	4.40564	0.898487	1.596
YCR101C			6.7475	2.56737
YCR102C	13.718	12.0226	4.4118	1.47514	3.10939	8.1501
YCR102W-A
YCR104W	60.3226	66.3334	1.5769	0.911569	38.2539	72.7683
YCR105W	12.2289	9.80272	6.0926	1.37519	2.00717	7.12824
YCR106W	9.3973	4.11816	8.2165	2.66402	1.14371	1.54584
YCR107W	90.1834	81.2483	19.9386	4.93109	4.52306	16.4767
YDL002C	20.0107	15.5598	5.9283	1.72785	3.37545	9.00528
YDL003W	3.0937	2.39508	0.6476	0.499697	4.77718	4.79307
YDL004W	121.448	131.585	4.3955	1.19408	27.63	110.198
YDL005C	88.9392	89.7318	14.5034	7.47572	6.1323	12.0031
YDL006W	85.009	67.2054	19.0901	5.29828	4.45304	12.6844
YDL007W	18.1098	52.5142	1.322	2.54874	13.6988	20.604
YDL008W	136.488	163.839	17.3865	5.57728	7.85021	29.3761
YDL010W	36.1493	41.928	8.0281	3.23481	4.50285	12.9615
YDL011C	9.3498	17.4262	1.0405	0.88176	8.98587	19.763
YDL012C	34.304	34.7922	8.5297	2.77469	4.02171	12.5391
YDL013W	29.6658	16.1241	21.9087	4.41762	1.35406	3.64995
YDL015C	295.034	275.447	21.3541	6.5356	13.8162	42.1457
YDL017W			0.7384	0.333315
YDL018C	72.3476	64.7669	3.7716	1.84453	19.1822	35.1129
YDL019C
YDL020C	8.3083	12.6034	2.22	1.02124	3.74248	12.3413
YDL021W	104.001	82.1081	20.5946	6.74261	5.04993	12.1775
YDL022W	19.352	70.0596	12.0373	8.96179	1.60767	7.81759
YDL023C			10.4025	4.53049
YDL024C
YDL025C			1.4713	0.580008
YDL026W			1.1983	0.414377
YDL027C	13.2823	11.8009	0.5		26.5646
YDL029W
YDL030W	5.2563	6.96353	1.6257	1.31127	3.23325	5.31054
YDL031W	73.2053	50.7956	11.8503	2.93145	6.17751	17.3278
YDL033C	9.9382	11.9662	5.2987	3.87804	1.87559	3.08563
YDL034W	0.671		4.194	0.917832	0.15999
YDL036C	9.3208	18.859	11.543	3.53315	0.807485	5.33774
YDL037C
YDL038C	7.1182
YDL039C	20.8476	12.2089	3.1675	1.2758	6.58172	9.56966
YDL041W		0.870427	1.2443	0.298045		2.92046
YDL042C	5.753	2.60453	1.7022	0.259217	3.37974	10.0477
YDL043C	19.1232	16.4535	14.3326	3.50344	1.33425	4.69638
YDL044C	61.5344	42.3102	31.8668	9.70993	1.93099	4.35741
YDL045C	116.483	106.687	16.9331	6.47678	6.87902	16.4722
YDL046W	92.4185	107.386	25.4553	8.58163	3.63062	12.5134
YDL047W	37.5605	62.8291	18.3378	10.8843	2.04826	5.77247
YDL049C	45.8404	39.6772	13.7232	3.52353	3.34036	11.2606
YDL050C	244.094	344.671	7.6014	3.99843	32.1117	86.2015
YDL052C	603.299	416.507	29.1378	8.8928	20.705	46.8365
YDL053C	189.855	159.823	15.9269	6.49637	11.9204	24.6019
YDL055C	16.8833	109.301	4.2563	3.47358	3.96666	31.4664
YDL057W	17.8588	48.992	3.2572	2.03631	5.48287	24.0591
YDL058W	10.5315	45.0116	1.5135	2.23316	6.95837	20.156
YDL060W	10.6767	8.63776	3.4869	0.558014	3.06195	15.4795
YDL061C	183.865	217.506	1.3893		132.344
YDL062W	6.6932	5.66836	2.4898	1.0266	2.68825	5.52149
YDL063C	55.7667	44.3098	4.7693	0.900898	11.6928	49.184
YDL064W	166.244	188.204	4.4899	1.86587	37.0261	100.866
YDL065C	84.1205	191.101	6.0587	5.8124	13.8842	32.8781
YDL066W	5.2285	12.6563	0.679	0.532012	7.70029	23.7895
YDL067C	12.564	17.0409	3.3909	0.729506	3.70521	23.3595
YDL068W	6.4167			0.118036
YDL069C	38.9404	36.5145	4.1492	2.13	9.38504	17.143
YDL070W	174.814	127.737	122.738	34.9631	1.42428	3.65348
YDL071C			6.6252	4.45409
YDL072C	299.864	301.331	22.3796	10.3135	13.399	29.217
YDL073W	10.7823	13.1936		0.495539		26.6248
YDL074C	4.2504	6.09333
YDL075W	441.635	594.735	25.8596	11.567	17.0782	51.4166
YDL076C	66.9389	51.1703	13.941	5.5857	4.80159	9.16095
YDL078C	76.7719	227.155	6.4903	4.87739	11.8287	46.5732
YDL079C	65.041	21.1534	4.5215	0.647492	14.3848	32.6697
YDL080C	9.5836	6.78177	2.3229	0.48076	4.1257	14.1064
YDL081C	192.355	283.954	2.5932	1.04103	74.1768	272.763
YDL082W	2452.31	1708.54	137.813	39.1162	17.7945	43.6786
YDL083C	1539.54	1176.61	96.0455	29.4041	16.0292	40.0151
YDL084W	24.0899	41.1073	3.9753	1.78907	6.05989	22.9769
YDL085C-A				0.454357
YDL085W	9.9526	7.56858	3.6982	0.624446	2.6912	12.1205
YDL086W	122.678	91.1585	12.1726	3.83971	10.0782	23.741
YDL087C	5.1362	6.62905	10.3881	4.91471	0.494431	1.34882
YDL088C	14.8037	11.524	4.1577	1.08296	3.56055	10.6412
YDL091C		11.9263		1.03336		11.5413
YDL092W	76.8749	81.9066	5.7041	1.81602	13.4771	45.1021
YDL093W
YDL095W	23.771	13.6187	2.7967	0.673294	8.49966	20.227
YDL097C	8.5865	34.9624	3.3057	3.85444	2.59748	9.07067
YDL098C	31.2096	34.0029	2.8571	0.898443	10.9235	37.8465
YDL099W	52.6239	230.798	6.0509	5.62152	8.69687	41.0562
YDL100C	146.009	270.951	0.799	3.02965	182.74	89.4332
YDL101C	9.7461	10.7653
YDL102W	75.6278	54.5822	4.2254	1.75004	17.8984	31.1891
YDL104C		8.19501
YDL105W	28.9029	81.9662
YDL106C	1.1181	0.235445		0.417734		0.563625
YDL107W	34.3875	94.9498	1.1824	1.54293	29.0828	61.5386
YDL108W	103.732	303.865	6.6498	5.85995	15.5993	51.8546
YDL109C	5.1456	3.23962	7.2592	1.99824	0.708838	1.62124
YDL110C	23.0901	23.1901	12.47	4.12047	1.85165	5.62802
YDL111C	128.675	94.0644	11.1654	2.97198	11.5245	31.6504
YDL112W			1.7323
YDL113C	10.4509	6.88824	4.4526	1.48797	2.34715	4.62929
YDL114W	400.234	301.093	32.4223	9.00773	12.3444	33.4261
YDL115C	126.246	75.9978	14.2053	3.61181	8.88723	21.0415
YDL116W
YDL117W	11.7379	8.78587	5.7589	1.89483	2.03822	4.63675
YDL118W
YDL119C	46.083	32.3677	9.5834	2.42905	4.80863	13.3252
YDL120W	72.6941	59.3077	5.9173	2.08742	12.285	28.412
YDL121C	103.726	88.7124	1.2339	0.873794	84.0639	101.525
YDL124W	256.838	176.459	114.393	26.2808	2.24522	6.71436
YDL125C	353.693	356.022	44.9858	14.9758	7.86232	23.7731
YDL126C	8.0358	4.54797	4.5418	1.04148	1.7693	4.36684
YDL127W	22.3616	16.047	9.8917	1.85275	2.26064	8.66117
YDL128W	17.2448	37.369	2.9665	1.62199	5.81318	23.039
YDL129W	279.081	181.004	54.4608	14.4296	5.12444	12.5439
YDL130W	340.53	353.58	30.4201	13.9752	11.1942	25.3006
YDL130W-A	30.8407	19.3534	3.4922	1.3266	8.83131	14.5888
YDL132W
YDL134C	12.7491	26.1116		1.11402		23.439
YDL135C	178.715	165.098	12.293	4.99141	14.538	33.0764
YDL136W	1411.5	1518.01	58.2442	21.3901	24.2342	70.9677
YDL137W	281.808	197.959	12.2752	4.4833	22.9575	44.1548
YDL138W	23.7421	38.1318	10.4367	3.91291	2.27487	9.74512
YDL139C	17.9247	11.7626	10.6188	2.18221	1.68802	5.39023
YDL140C	19.2446	53.4801	2.1259	1.15631	9.05245	46.2507
YDL142C	47.6368	45.4079	5.769	2.38261	8.25738	19.0581
YDL143W	78.417	88.529	8.9351	2.45144	8.77629	36.113
YDL144C	54.4711	157.215	3.5809	4.14838	15.2116	37.8979
YDL145C	113.24	308.762	7.6367	7.26685	14.8284	42.4892
YDL146W	44.7154	38.5033	4.9393	1.2007	9.05298	32.0675
YDL147W	10.5483	17.7852	2.6535	1.32214	3.97524	13.4519
YDL148C	2.8941
YDL149W	8.1683	4.66344	1.3884	1.255	5.88325	3.71587
YDL151C	9.6503	35.9498	10.2983	3.11782	0.937077	11.5304
YDL153C	127.119	89.0269	34.1685	9.18909	3.72036	9.68833
YDL154W	7.0363	3.98107	0.889	0.53632	7.91485	7.42294
YDL155W	96.9778	351.119	7.3941	7.57868	13.1156	46.3298
YDL156W	9.1831		2.5925	0.907411	3.54218
YDL157C	21.0517	21.1282
YDL158C	16.0138	19.2851
YDL161W	6.9738	5.15751	3.9821	0.969285	1.75129	5.32095
YDL162C		0.934691	0.4758
YDL165W	18.9625	15.0617		0.208917		72.0944
YDL166C	142.975	138.205	15.57	6.14857	9.18272	22.4776
YDL167C	1.2617	0.236571	1.3276	0.403255	0.950362	0.586653
YDL168W	16.7806	49.1727	1.3536	1.41888	12.397	34.656
YDL169C	24.4079	21.5867	2.436	1.00521	10.0197	21.4749
YDL172C	147.416	123.596	5.4108	1.67289	27.2448	73.882
YDL173W	148.162	116.867	33.3059	10.0514	4.44852	11.627
YDL174C	27.5702	21.2771	7.939	1.9805	3.47275	10.7433
YDL175C	21.8552	86.0069	1.2617	2.67875	17.322	32.1071
YDL176W			0.6611
YDL177C	34.2454	29.5455	4.1851	1.05165	8.1827	28.0944
YDL178W	85.5084	84.5019	7.932	2.92649	10.7802	28.8748
YDL179W	41.7929	33.0378	40.5611	11.5758	1.03037	2.85404
YDL181W	3.2181	8.73376
YDL182W	32.9127	40.1681	5.9532	3.558	5.52857	11.2895
YDL184	58.8123	92.8177	8.7729	3.57819	6.70386	25.9398
YDL185W	198.514	158.997	7.2332	2.13105	27.4448	74.6094
YDL186W	7.5882	8.81581	17.1423	4.25104	0.442659	2.0738
YDL188C	16.8516	61.211	2.0725	1.41553	8.13105	43.2426
YDL189W	1.7445	2.46959	1.3647	0.319087	1.2783	7.73955
YDL190C	11.5414	8.28257	2.7363	1.39068	4.21789	5.95579
YDL191W	1740.15	1033.78	128.089	34.2944	13.5855	30.1443
YDL192W	370.895	434.979	21.2835	6.90122	17.4264	63.0293
YDL193W	18.4153	60.5485	2.2569	1.95871	8.15956	30.9124
YDL194W			1.7927	0.508214
YDL195W			1.3208
YDL196W			0.2556
YDL197C	23.9127	28.2364	7.0066	2.88967	3.41288	9.77152
YDL199C			0.8773	0.255159
YDL202W	71.1584	48.1916	10.5006	3.62629	6.7766	13.2895
YDL203C	10.0738	7.85433	11.7369	2.62634	0.858302	2.9906
YDL204W	3.0358	9.37718	0.8898	1.02114	3.41178	9.18307
YDL205C	37.1183	26.7959	24.1842	5.23259	1.53482	5.12095
YDL206W	3.2643	9.32631	1.4319	0.494537	2.2797	18.8587
YDL207W	17.9942	10.8929	6.0223	2.34348	2.98793	4.6482
YDL208W	312.452	346.458	32.853	7.87657	9.51062	43.9858
YDL209C	40.0393	78.5292	7.6386	3.46887	5.24171	22.6383
YDL210W	12.9292	7.20809	1.8083		7.14992
YDL211C		16.0976
YDL212W	111.174	128.539	4.043	1.44458	27.4978	88.9803
YDL214C	21.8992	20.8366	0.9403		23.2896
YDL215C	6.4782	3.36804		0.495439		6.79809
YDL216C		4.49147	1.5438	1.16142		3.86723
YDL217C	38.5283	42.7261	5.8274	2.06743	6.61158	20.6663
YDL218W	42.5861	34.2526	9.4944	3.14879	4.48539	10.878
YDL219W	124.299	85.3782	8.4316	2.32259	14.742	36.76
YDL223C	8.2627	7.65749	2.6349		3.13587
YDL225W	16.4041	9.99911	2.9793	0.950547	5.50602	10.5193
YDL226C	53.4665	43.3986	8.2346	1.6771	6.49291	25.8772
YDL227C	13.6098	10.6279	4.5604	0.907411	2.98434	11.7123
YDL230W	26.0073	39.0827	3.8334	2.10771	6.7844	18.5428
YDL231C	18.2236	25.7896	1.8703	2.55545	9.74368	10.092
YDL232W	8.2399	9.84515	0.9195	0.298396	8.96128	32.9936
YDL235C	69.7739	64.2734	6.8146	1.83105	10.2389	35.1019
YDL236W	148.639	94.6076	33.1377	8.20408	4.48549	11.5318
YDL237W	77.6373	74.1885	6.7867	1.50826	11.4396	49.1881
YDL238C			4.4375	1.79739
YDL239C		2.17506		0.216733		10.0357
YDL240W	51.6035	39.271	14.2995	4.08886	3.60876	9.60438
YDL241W	11.5565	7.97959	3.5834	1.78426	3.22501	4.47221
YDL243C	42.3233	107.613	3.4661	4.00494	12.2106	26.87
YDL245C	1.2487	3.96622
YDL246C	15.2575	80.5178		1.64724		48.8805
YDL247W	5.2432		15.1142	4.16922	0.346906
YDR002W	917.034	613.496	46.2112	17.8447	19.8444	34.3798
YDR003W	23.6808	25.4925	10.1697	4.22974	2.32856	6.02696
YDR004W		3.35915	2.2328	0.619937		5.41853
YDR005C	13.79	40.7952	4.8836	3.74803	2.82374	10.8844
YDR007W	111.084	108.56	6.1621	3.14603	18.027	34.507
YDR009W	47.6081	48.67	1.9261	0.743634	24.7174	65.4488
YDR010C	22.2427	19.6525	0.8076	0.331061	27.5417	59.3622
YDR011W	117.618	135.134	10.707	3.38926	10.9852	39.8711
YDR012W	421.389	1155.89	16.4894	19.2299	25.5552	60.109
YDR013W	161.193	154.02	14.5813	6.34015	11.0548	24.2928
YDR014W	4.6675		2.8604	1.14719	1.63176
YDR014W-A	5.8148
YDR015C	9.7111	9.82197
YDR017C	43.2884	33.1263	13.0333	3.31827	3.32137	9.983
YDR017W	60.3626	77.481	3.556	2.09358	16.9749	37.0089
YDR018C	5.2534	18.1409
YDR019C	17.6589	59.0249	2.1498	1.79784	8.21421	32.831
YDR021W	6.9067	49.5609	2.1599	1.83752	3.19769	26.9717
YDR022C	35.005	30.2236	3.6754	1.81858	9.52413	16.6193
YDR023W	101.471	179.339	10.7355	6.12608	9.45195	29.2748
YDR024W	22.332	20.6164	1.4706	0.604657	15.1856	34.0961
YDR025W	3691.49	737.782	99.3479	10.416	37.1572	70.8317
YDR026C
YDR029W	6.4499		1.6229	0.868283	3.97431
YDR030C	29.7525	55.0209	17.3666	8.15543	1.7132	6.74654
YDR031W	9.1282	10.1976	1.2595	0.878804	7.24748	11.604
YDR032C	350.309	459.651	16.9552	8.02397	20.6609	57.2847
YDR033W	650.126	615.156	194.931	54.941	3.33517	11.1967
YDR034C	14.0178	12.3408	1.1424	1.08957	12.2705	11.3263
YDR035W	47.9705	197.235	11.6309	9.85502	4.1244	20.0137
YDR036C	21.8003	12.2317	2.8591		7.62488
YDR037W	292.51	148.171	26.8325	4.21942	10.9013	35.1163
YDR039C	4.4001		1.6706	0.366181	2.63384
YDR040C	23.2035	11.3854	1.5438	0.432113	15.0301	26.3483
YDR041W	203.87	202.175	14.3923	4.42759	14.1652	45.6625
YDR042C	6.6657		1.6669	0.415529	3.99886
YDR043C	38.0604	18.4027	17.4569	5.79822	2.18025	3.17385
YDR044W	77.1148	270.185	7.4976	9.48573	10.2853	28.4833
YDR045C	26.5276	27.1561	0.4836		54.8544
YDR046C	66.9499	45.1224	12.9743	2.87639	5.16019	15.6872
YDR047W	25.0283	64.1927	8.9968	5.20669	2.78191	12.3289
YDR048C
YDR049W	13.9587	9.07039	8.0869	2.76352	1.72609	3.28219
YDR050C	2377.86	2531.59	145.942	59.2983	16.2932	42.6924
YDR051C	114.481	192.353	9.6547	5.94882	11.8576	32.3346
YDR052C	8.3183		1.604		5.18597
YDR053W	2.4119	3.42623	1.8249	0.31082	1.32166	11.0232
YDR054C	50.6311	42.209	20.6333	5.1119	2.45385	8.257
YDR055W
YDR056C	101.393	65.2867	3.0521	1.69553	33.2209	38.5051
YDR057W	5.4855	3.68125
YDR058C	24.3724	20.6782	7.2513	1.82685	3.36111	11.3191
YDR059C	37.6771	27.7594	4.485	1.27885	8.40069	21.7065
YDR060W	20.7633	15.6362	2.441	0.708665	8.50606	22.0643
YDR061W	40.8937	35.2604	10.9131	4.31617	3.74721	8.16939
YDR062W	12.5306	6.78549	2.4326	1.21347	5.15111	5.59179
YDR063W	65.8196	67.89	6.3788	2.47519	10.3185	27.4282
YDR064W	370.5	1012.82	35.709	30.2348	10.3755	33.4983
YDR065W	82.5372	130.462	8.629	3.66857	9.56509	35.5622
YDR066C	45.5937	35.926	8.1522	3.09237	5.59281	11.6176
YDR067C	51.2002	49.1825	7.8854	3.76036	6.49304	13.0792
YDR068W	1.6828	1.82797	1.5311	0.312824	1.09908	5.84342
YDR069C			1.2295
YDR071C	310.259	249.509	54.4909	9.52241	5.69377	26.2023
YDR072C	49.9197	36.5599	11.7677	2.8286	4.24209	12.9251
YDR073W	33.573	24.2474	34.5391	8.19751	0.972029	2.9579
YDR074W	15.1131	18.1606	24.8299	10.255	0.608665	1.77091
YDR075W	83.6526	70.246	10.2816	3.56001	8.13615	19.732
YDR076W		14.1712
YDR077W	145.389	390.435	33.9738	32.4153	4.27943	12.0448
YDR078C	59.6317	38.2612	7.9887	2.73812	7.46451	13.9736
YDR079C-A	43.5516	64.5317	5.9179	3.08285	7.3593	20.9325
YDR079W	2.7667	7.00709	1.2961	0.892632	2.13463	7.84992
YDR080W	9.316	3.50163	1.2515	0.0950397	7.44387	36.8439
YDR081C	3.1757	3.84264	1.5609	1.03692	2.03453	3.70583
YDR082W	15.0813	9.98212	2.0565	0.463425	7.33348	21.5399
YDR083W	79.8661	123.789	8.3377	4.53811	9.57891	27.2776
YDR084C	53.5487	48.0159	2.0552	0.583164	26.0552	82.3368
YDR085C	23.3314	14.417	18.1749	5.51396	1.28372	2.61463
YDR086C	730.353	435.483	32.9607	11.119	22.1583	39.1656
YDR087C	279.369	183.214	24.8141	8.39571	11.2585	21.8223
YDR088C	27.801	75.5197	3.5016	2.38246	7.93951	31.6982
YDR091C	14.4566	11.4901	2.7794	0.76628	5.20134	14.9947
YDR092W	150.943	140.099	33.0576	9.90607	4.56607	14.1427
YDR093W	49.7316	86.5594	2.9206	3.05024	17.0279	28.3779
YDR094W	29.8972	25.488	1.4256	0.395439	20.9717	64.4548
YDR095C	7.7063	11.5268	2.7601	1.53256	2.79204	7.52128
YDR096W	3.4572	3.59639	2.3835	0.824796	1.45047	4.36034
YDR097C			0.5147
YDR098C	293.164	199.486	15.5999	5.83349	18.7927	34.1966
YDR099W	186.585	156.2	8.8041	2.79097	21.193	55.9663
YDR100W	51.0149	41.3004	1.9146	0.922942	26.6452	44.7486
YDR101C	121.221	78.0385	7.9174	2.19864	15.3107	35.494
YDR103W	3.6677		4.6604	1.3272	0.786993
YDR108W	4.2242	6.51526	1.655	0.57124	2.55239	11.4055
YDR109C				0.349548
YDR110W	4.9117	6.91885	2.3335		2.10486
YDR111C	40.386	27.6412	2.9414	0.859465	13.7302	32.1609
YDR113C	10.5143	32.7783	1.9315	1.15716	5.44359	28.3265
YDR116C	70.7015	56.1206	29.3066	7.39872	2.41248	7.58518
YDR117C
YDR118W	4.7447		2.9268	1.36042	1.62112
YDR119W			1.2634
YDR120C	10.2684	7.0117	2.1108	0.654156	4.8647	10.7187
YDR121W	152.041	130.498	12.2593	3.91306	12.4021	33.3494
YDR122W	34.1223	23.5879	7.7422	2.31687	4.40731	10.1809
YDR123C	38.3654	33.0891	16.187	5.488	2.37014	6.02935
YDR124W	17.7858	16.1328	8.9128	2.86337	1.99553	5.63423
YDR125C	20.4461	40.5363		0.99679		40.6669
YDR126W	90.4114	215.783	6.2783	5.46932	14.4006	39.4534
YDR127W	103.012	212.928	6.1373	3.3839	16.7846	62.9238
YDR128W	64.1326	64.7722	6.4349	3.15906	9.96637	20.5037
YDR129C	23.3448	6.95836	18.1802	3.15505	1.28408	2.20547
YDR130C	23.0771	14.6156	11.3567	3.00765	2.03203	4.85948
YDR131C	2.5704		2.2126	0.26047	1.16171
YDR132C	12.5565	5.93318	2.0312		6.18181
YDR133C	190.873	218.329	7.1322	2.81427	26.7622	77.5792
YDR134C	579.722	719.837	30.9531	12.3924	18.729	58.0868
YDR135C	3.6424	13.3491
YDR137W			2.9157	0.357113
YDR138W
YDR139C	1.2075	2.89321
YDR140W	131.377	102.53	12.9234	3.5844	10.1658	28.6044
YDR141C	11.3523	22.7413	1.2434	2.43601	9.13005	9.33546
YDR142C	4.9614	47.346	3.0073	3.46522	1.64979	13.6632
YDR143C	23.0145	11.0122	5.8709	2.24263	3.9201	4.91042
YDR144C	14.0352	11.3556	1.4491	0.307414	9.68546	36.9392
YDR145W	187.45	96.8558	16.6783	3.5328	11.2392	27.4162
YDR146C
YDR147W	15.2	117.004	0.9718	0.913473	15.6411	128.087
YDR148C	2.8398	33.3817	1.7461	2.08186	1.62637	16.0346
YDR149C	11.8154	17.0017	4.3148	1.85651	2.73834	9.1579
YDR151C	132.947	90.1074	76.1516	16.9775	1.74583	5.30745
YDR152W	284.688	234.137	30.4835	9.24716	9.33907	25.3199
YDR153C	8.6528	49.044	3.39	6.9874	2.55245	7.01892
YDR155C	2231.06	2492.72	180.397	49.2597	12.3675	50.6037
YDR156W	105.867	81.6265	26.8844	7.20082	3.93787	11.3357
YDR158W	218.903	354.224	8.9589	6.37162	24.4341	55.5941
YDR161W	38.4426	102.973	5.9763	1.97429	6.43251	52.157
YDR162C	65.8506	57.9238	9.8363	3.72644	6.69465	15.544
YDR163W	77.2672	69.8641	10.1363	3.45374	7.62282	20.2285
YDR164C
YDR165W	68.4169	62.0449	3.2503	0.718935	21.0494	86.3011
YDR167W	61.1893	59.9824	5.3822	1.58967	11.3688	37.7325
YDR168W	84.3116	50.7129	11.6647	2.45926	7.22793	20.6212
YDR169C	89.5804	65.2566	7.1046	2.49047	12.6088	26.2025
YDR171W	52.1417	120.874	33.7112	19.4652	1.54672	6.20978
YDR172W	42.696	43.4124	12.718	4.79232	3.35713	9.05876
YDR173C	61.5393	148.965	3.1398	4.02213	19.5998	37.0364
YDR174W	341.525	260.293	36.5369	10.9969	9.34739	23.6696
YDR175C	65.6478	49.0414	21.9001	7.56926	2.9976	6.47902
YDR176W	46.3524	42.3254	23.5056	7.74962	1.97197	5.4616
YDR177W	128.56	107.734	5.255	1.35801	24.4643	79.3322
YDR178W	29.3025	30.0418	2.8719	0.597943	10.2032	50.2419
YDR179C	31.5044	31.0575	1.4856	0.85686	21.2065	36.2457
YDR179W-A	1154.58	1621.22	53.3741	25.2352	21.6318	64.2441
YDR182W	29.0455	20.7495	2.9205	0.83171	9.94539	24.948
YDR184C	108.694	69.8295	39.1166	10.1454	2.77871	6.88287
YDR185C	16.1945	12.3396	9.8799	2.27214	1.63914	5.43084
YDR186C	7.7686	6.17436	1.6313	1.0272	4.76221	6.01087
YDR187C	44.8646	33.1317	26.7562	8.78313	1.67679	3.7722
YDR188W	14.6211	13.4334	3.3378	0.875798	4.38046	15.3385
YDR189W	94.9451	73.0568	16.4229	4.25755	5.78126	17.1594
YDR190C
YDR191W	11.4052	19.4686	2.09	0.827752	5.45703	23.5198
YDR192C	11.3485	22.3267	1.3361	1.69543	8.49375	13.1687
YDR193W		2.29615	1.8894	0.764426		3.00376
YDR194C			1.2554
YDR195W	63.8745	75.3359	21.5799	9.47967	2.95991	7.9471
YDR196C	81.0856	55.4523	13.6143	3.90444	5.95591	14.2024
YDR197W	13.6927	51.5489		0.927151		55.5993
YDR198C		4.40965		0.418435		10.5384
YDR199W	41.4581	41.9294	0.7895	0.112424	52.5118	372.957
YDR200C	15.0675	13.3361	5.9381	1.47124	2.53743	9.06454
YDR202C	81.5577	167.608	3.491	3.6834	23.3623	45.5036
YDR203W	12.9232	1.88165	1.1209	0.678304	11.5293	2.77405
YDR204W	57.3338	135.337	6.7814	4.82157	8.45457	28.069
YDR205W	107.883	154.54	18.7856	10.4016	5.74283	14.8573
YDR207C			1.8028
YDR209C	158.251	123.589	13.4192	4.25975	11.7929	29.0132
YDR210W				0.20055
YDR211W	15.2426	7.25154	2.1657	1.12339	7.03819	6.45504
YDR212W	15.8577	7.4414	0.8724	0.673094	18.1771	11.0555
YDR213W
YDR214W	213.267	329.392	24.6647	11.8418	8.64666	27.816
YDR215C	2.3886	2.49153	6.5311	1.88296	0.365727	1.3232
YDR216W		12.5214		1.23907		10.1054
YDR217C	20.7911	36.2434	1.5025	1.16513	13.8377	31.1069
YDR218C	10.4017	26.3801	2.0128	1.24208	5.16778	21.2387
YDR219C				0.335369
YDR221W	5.1189	0.767898	2.528	0.917231	2.02488	0.837192
YDR222W	15.6355	65.7984	4.3158	4.09743	3.62285	16.0585
YDR223W				0.885818
YDR224C	859.755	852.518	156.195	36.1203	5.50437	23.6022
YDR225W	398.598	416.821	74.8906	27.1617	5.3224	15.3459
YDR226W	971.438	929.463	49.448	16.5523	19.6457	56.1532
YDR227W		2.03527
YDR228C	5.5188	6.95464	1.3381	1.05501	4.12436	6.59204
YDR229W	3.388	7.23184		1.60125		4.51638
YDR232W			1.5644	0.459968
YDR233C	1075.02	711.552	100.338	28.2355	10.714	25.2007
YDR234W	15.231	7.07045	3.2068	0.817983	4.74959	8.64377
YDR235W
YDR236C				0.478655
YDR237W				0.43071
YDR238C
YDR239C	1.3933
YDR240C	1.3384
YDR241W	4.1693	1.34008
YDR242W	6.8627		0.3291	0.3509	20.8529
YDR243C
YDR244W
YDR245W	10.0077	6.1146	1.1356	0.757863	8.8127	8.06822
YDR246W	74.5759	84.2748	22.219	9.76053	3.3564	8.63424
YDR247W
YDR248C		13.6077
YDR249C	17.5402	44.2952	2.1741	0.997992	8.0678	44.3844
YDR253C	28.1999	31.1338	7.1035	3.10144	3.96986	10.0385
YDR255C	7.4473	18.632		0.35566		52.3872
YDR256C	10.9068	6.19721	3.3181	0.970688	3.28706	6.38435
YDR257C			3.7072	1.21137
YDR259C		9.77954	1.2332	0.943583		10.3643
YDR260C	24.8546	17.6677	24.9045	6.64847	0.997996	2.65741
YDR262W	93.6424	95.6322	31.0577	8.94515	3.01511	10.691
YDR264C	4.259	2.3504	5.1225	1.51558	0.83143	1.55083
YDR265W	101.46	224.607	3.229	4.57057	31.4215	49.142
YDR266C	19.0943	15.2112	5.3563	2.29112	3.56483	6.63919
YDR267C	24.6899	71.4582	2.8541	3.31862	8.65068	21.5325
YDR268W	23.8854	39.2579	4.7372	3.27479	5.04209	11.9879
YDR270W	25.5119	22.1003	6.4697	2.01111	3.94329	10.9891
YDR272W	149.272	129.181	22.1249	7.29361	6.74678	17.7116
YDR273W	22.0235	161.743	3.9453	3.17509	5.58221	50.9413
YDR274C			7.9309	3.32158
YDR275W	84.9806	56.9521	35.2793	10.0874	2.40879	5.64585
YDR277C	15.1512	23.5796	3.352	2.16227	4.52005	10.9051
YDR278C			0.9631
YDR279W	118.517	226.811	2.8252	4.86716	41.9498	46.6001
YDR280W	132.489	103.462	28.3906	8.30528	4.66664	12.4574
YDR281C	9.9909	11.521		0.623845		18.4676
YDR282C	72.6872	127.468	12.2999	6.8895	5.90958	18.5018
YDR284C	96.0499	75.0839	6.0722	2.55866	15.818	29.345
YDR285W	3.4826	6.45854	0.906	0.384768	3.84393	16.7855
YDR286C	13.9198	11.0341
YDR288W	74.1384	51.9306	29.0277	9.10252	2.55406	5.70508
YDR289C	5.448	34.3559		1.96683		17.4677
YDR291W	50.6364	31.7373	11.9733	2.97253	4.22911	10.6768
YDR292C	119.393	85.1828	9.6937	3.67549	12.3166	23.1759
YDR293C
YDR294C	64.6012	46.6801	23.1542	6.74672	2.79004	6.91893
YDR295C			5.428	0.768334
YDR296W	42.5099	46.2281	4.814	0.88171	8.83047	52.4301
YDR297W	134.109	245.086	16.0313	10.5501	8.36543	23.2306
YDR299W	32.9631	28.042	5.0934	2.52845	6.47173	11.0906
YDR300C	19.0963	27.5299	4.3877	3.02138	4.35223	9.11169
YDR301W
YDR302W	102.999	89.602	1.9389	1.39218	53.1226	64.361
YDR303C
YDR304C	749.603	558.985	12.537	4.27303	59.7912	130.817
YDR305C	81.4954	66.8266	10.9926	4.22047	7.41366	15.8339
YDR307W			2.1181
YDR308C	21.1852	21.8941	3.2555	1.35626	6.50751	16.143
YDR309C	36.606	73.4475	4.1264	4.19798	8.87117	17.4959
YDR310C	75.0954	50.6517	21.7192	5.53986	3.45756	9.14314
YDR311W	2.554		7.0921	2.2299	0.360119
YDR313C	20.5046	18.071	12.7813	4.22984	1.60427	4.27226
YDR314C			2.1273	0.505559
YDR315C	25.1056	24.6697	2.7922	0.817482	8.99133	30.1776
YDR316W	2.7776	13.3247	2.1228	1.57469	1.30846	8.46179
YDR317W	47.6397	146.742	5.3069	5.45424	8.97694	26.9042
YDR318W	28.7759	16.537	5.3234	1.15486	5.40555	14.3195
YDR319C	30.1324	21.6674	11.9068	3.01086	2.53069	7.19641
YDR320C	7.3206	8.23428	1.6494	0.6512	4.43834	12.6448
YDR320C-A	8.1117	9.16616	34.0922	9.95527	0.237934	0.920735
YDR321W	42.4106	120.058		0.76172		157.614
YDR322C-A	11.2502	23.0543	2.5077	0.870487	4.48626	26.4843
YDR323C	34.1321		3.2431		10.5245
YDR324C		0.94527	2.0505
YDR325W	26.9462	21.5542	6.7503	1.64143	3.99185	13.1314
YDR326C
YDR328C	721.317	570.635	78.3715	21.8256	9.20381	26.1452
YDR329C	5.9244	13.8541		1.17174		11.8236
YDR331W	72.8275	119.452	6.7458	4.64933	10.796	25.6922
YDR332W	3.23		1.3972	0.276502	2.31177
YDR333C
YDR334W	9.0893	12.014
YDR335W	82.733	189.392	6.0239	9.38779	13.7341	20.1743
YDR336W	143.121	120.927	22.9267	7.90598	6.24256	15.2957
YDR337W	161.799	116.827	36.1397	11.1391	4.47703	10.488
YDR338C
YDR339C	126.842	100.579	14.7282	4.04462	8.61216	24.8674
YDR340W	45.9333	53.015	9.0968	2.28025	5.04939	23.2496
YDR341C	232.572	178.496	27.2516	5.99617	8.53427	29.7684
YDR342C			1.8336	0.998393
YDR344C			0.881	0.675849
YDR345C	67.3845	46.6793	23.8092	6.69587	2.83019	6.97136
YDR347W	362.745	335.365	49.9564	14.8153	7.26123	22.6364
YDR348C	58.3815	39.9263	8.9132	3.91847	6.55	10.1893
YDR349C	32.0592	25.6999	3.2858	0.774045	9.75689	33.2021
YDR34C
YDR350C	107.869	86.9033	6.419	2.1779	16.8046	39.9024
YDR351W			1.9724	0.322844
YDR352W	67.0455	49.2227	18.9689	6.17858	3.5345	7.96667
YDR353W	524.81	463.606	58.8017	17.5693	8.92508	26.3872
YDR354W	26.5696	43.7399		0.970237		45.0817
YDR356W
YDR357C	188.653	137.047	4.1938	1.27995	44.9838	107.072
YDR358W			3.0822	1.57414
YDR360W			1.6625
YDR363W
YDR364C			1.2011	0.503555
YDR365C	18.401	8.11577	10.3172	2.52389	1.78353	3.21558
YDR366C	226.553	183.121	6.7284	1.95786	33.6711	93.5311
YDR367W	163.9	92.0618	3.5862	1.05836	45.7031	86.9852
YDR368W	186.328	135.561	15.0188	4.03931	12.4063	33.5603
YDR369C
YDR371W	16.566	10.9246	1.2115	0.299498	13.674	36.4763
YDR372C	106.951	235.903	2.3957	3.69608	44.6427	63.8251
YDR373W	110.27	113.112	5.7277	1.6011	19.2521	70.6469
YDR374C	155.092	169.202	14.1848	3.72614	10.9337	45.4096
YDR375C	15.7588	35.1926	3.3773	2.98165	4.66609	11.803
YDR376W	41.5431	27.5063	5.286	0.731209	7.85908	37.6175
YDR378C	90.5407	66.5331	6.8862	2.23676	13.1481	29.7452
YDR379C-A	27.2971	44.7808	7.2649	3.59628	3.7574	12.452
YDR379W	6.5028	3.62734	2.8833		2.25533
YDR380W	24.869	7.57634	3.9892		6.23408
YDR381C-A	1.4683	3.62948	1.5794		0.929657
YDR382W	750.846	756.092	16.7791	6.27402	44.7489	120.511
YDR383C	267.234	204.917	38.7996	10.9371	6.88755	18.736
YDR385W	27.1535	20.8942	2.2652	0.498245	11.9872	41.9356
YDR386W	7.2185	4.52681	2.8482	1.01237	2.53441	4.47149
YDR387C	2.8011		1.8388		1.52333
YDR388W	22.2693	47.7753	4.2363	2.81146	5.25678	16.993
YDR389W	1.9497	2.80824	0.4627	0.424297	4.21375	6.61857
YDR390C	14.4663	7.05154	5.275	1.62219	2.74243	4.34693
YDR391C	75.3729	47.8197	24.8183	7.69296	3.03699	6.21604
YDR392W	196.222	231.818	8.5592	5.43299	22.9253	42.6685
YDR393W	4.0249	2.75365	2.7994	1.19549	1.43777	2.30337
YDR397C	146.044	137.218	33.7742	9.9184	4.32412	13.8347
YDR398W	14.4811	6.43626	10.4335	2.37394	1.38794	2.71121
YDR399W	762.494	597.193	85.9241	26.2448	8.87404	22.7547
YDR400W	2.5905	17.2153	0.6823	0.532012	3.79672	32.3589
YDR403W	4.0326		0.7629	0.407964	5.28588
YDR404C	75.1493	69.4219	6.7919	1.20496	11.0645	57.6137
YDR405W	73.5779	51.4349	16.8513	6.10073	4.3663	8.43095
YDR406W	11.204	49.7007	1.2519	0.754756	8.9496	65.85
YDR407C	110.522	297.733	8.4401	13.7592	13.0948	21.6389
YDR408C	168.608	156.62	14.0436	7.94346	12.006	19.7169
YDR410C	149.045	113.782	14.1701	4.09172	10.5183	27.8078
YDR411C	154.252	276.014	9.7065	8.80693	15.8916	31.3406
YDR414C	21.2859	112.575	2.8693	1.76522	7.4185	63.7736
YDR415C	40.5982	136.349	2.5249	4.20349	16.0791	32.4371
YDR416W
YDR417C	444.02	533.007	8.4791	3.72108	52.3664	143.24
YDR418W	1739.57	1517.78	67.2751	18.5989	25.8576	81.6058
YDR420W	5.3408	10.5849	6.8082	5.28279	0.784466	2.00366
YDR422C			3.0671	0.434016
YDR423C	29.7048	100.831	3.9644	5.37834	7.49289	18.7477
YDR424C	57.7936	55.3299	8.8697	3.19443	6.51585	17.3208
YDR425W	5.3658	5.72024	2.3701	1.74543	2.26396	3.27726
YDR427W	60.3169	110.527	3.7659	4.09783	16.0166	26.972
YDR428C	60.6294	51.8142	7.2863	1.89218	8.32101	27.3834
YDR429C	583.036	493.494	52.1839	18.4597	11.1727	26.7336
YDR430C	29.0023	13.7645	3.4463	0.972692	8.41549	14.151
YDR432W	20.2859	25.1136	4.8814	2.64603	4.15575	9.49106
YDR435C	69.2163	159.673	4.7167	3.83826	14.6747	41.6002
YDR437W	11.5197	10.36	4.8257	3.1551	2.38716	3.28359
YDR438W	12.9704	35.1349	1.6638	1.06092	7.79565	33.1175
YDR439W	44.9497	174.983	2.8039	4.40108	16.0311	39.7591
YDR441C	62.8062	64.641	13.3198	3.56221	4.71525	18.1463
YDR443C	23.1874	22.617	3.4926	1.39228	6.63901	16.2446
YDR444W	8.1514	6.86686	4.0969	1.01678	1.98965	6.75353
YDR447C	2120.38	2015.91	72.9722	25.7275	29.0573	78.3561
YDR449C			0.7835
YDR450W	668.565	560.223
YDR451C	70.4053	126.904	7.1438	5.60414	9.85544	22.6448
YDR452W
YDR453C	29.4669	21.7956	2.5184	1.05335	11.7006	20.6916
YDR454C	513.704	454.99	17.4499	5.59712	29.4388	81.2901
YDR456W	0.9346		1.2734		0.733941
YDR458C	28.2796	28.7069	15.5176	3.48205	1.82242	8.24425
YDR459C	51.6705	168.069	1.675	2.70259	30.8481	62.1879
YDR460W	39.8321	38.8126	20.8537	6.78835	1.91007	5.71753
YDR462W	32.3939	34.755	4.6534	2.35225	6.96134	14.7752
YDR463W	4.8668	6.24853
YDR465C	16.6936	17.7449	1.7148	0.697192	9.73501	25.452
YDR466W
YDR468C	123.673	96.405	17.1796	6.42467	7.19882	15.0054
YDR469W	103.385	85.2169	8.8919	2.13336	11.6269	39.945
YDR470C	42.4331	18.4165	4.3177	0.74664	9.82771	24.6658
YDR471W	1129.26	843.298	59.2206	18.0594	19.0687	46.6957
YDR472W	30.4263	18.2622	4.2556	0.80656	7.14971	22.6421
YDR474C	1.9965		3.2923	0.558064	0.606415
YDR475C	18.6339	10.7362	2.6385	0.465128	7.06231	23.0822
YDR476C	98.8456	105.608	36.4434	11.6985	2.7123	9.02748
YDR478W	43.3454	37.4714	12.4229	2.93145	3.48915	12.7825
YDR480W	45.7345	47.6331	13.4802	5.3598	3.39272	8.88711
YDR481C	7.4248	6.61802	6.3666	1.61708	1.16621	4.09258
YDR482C	33.7379	28.0641	10.0849	2.5291	3.34539	11.0965
YDR483W		3.36635	0.7171	0.168336		19.9978
YDR484W			2.9172	1.58516
YDR485C			1.6875	1.5278
YDR486C	82.3787	79.9452	15.2359	5.14266	5.40688	15.5455
YDR487C	539.83	374.803	24.209	6.39792	22.2987	58.582
YDR488C	62.869	41.2016	5.9102	2.69217	10.6374	15.3042
YDR490C				0.444788
YDR492W	198.845	185.47	36.6162	11.9595	5.43051	15.5081
YDR493W	12.7222	14.5687	4.6017	1.10816	2.76467	13.1467
YDR494W	42.8443	34.4589	17.7916	5.36616	2.40812	6.42151
YDR495C	18.9062	11.9271	1.8374	0.373295	10.2896	31.9509
YDR496C	60.7922	41.6648	18.2145	4.46161	3.33757	9.33853
YDR497C	15.1323	9.07939	2.6213	0.89694	5.77282	10.1226
YDR498C	69.9141	147.628	3.3016	3.41261	21.1758	43.2594
YDR499W
YDR500C	943.442	538.61	42.7896	13.1521	22.0484	40.9526
YDR501W	342.366	235.61	9.6918	4.14087	35.3254	56.8988
YDR502C	108.877	172.545	4.713	2.1787	23.1015	79.1966
YDR503C	26.4327	18.6244	1.8415		14.3539
YDR504C	15.4554	14.849
YDR505C			0.6828	0.473094
YDR507C	35.0398	77.3445	6.2694	4.282	5.58902	18.0627
YDR508C	21.335	11.2445	6.2007	2.07349	3.44074	5.42301
YDR509W			3.9587	1.05881
YDR510W	153.551	146.596	4.1707	2.64152	36.8166	55.4966
YDR511W	59.9221	65.1522	10.2261	4.21421	5.85972	15.4601
YDR512C	56.8034	61.2141	5.5526	1.4776	10.2301	41.4281
YDR513W	82.1417	62.7799	5.5291	1.54148	14.8563	40.7271
YDR514C	11.2939	27.9982	1.5115	4.07634	7.47198	6.86847
YDR516C	21.7815	24.2984	28.5616	13.2928	0.762615	1.82794
YDR517W	39.9041	142.977	5.3218	5.18525	7.49823	27.5739
YDR518W	105.174	123.856	4.7162	1.39749	22.3005	88.6276
YDR519W	66.1799	70.762	1.4391	0.407263	45.987	173.75
YDR520C
YDR522C	58.5357	52.051	1.664	0.617533	35.1777	84.2886
YDR526C	3.6578	4.15394	5.1135	2.07123	0.715322	2.00554
YDR527W	12.0818	49.2421	2.3497	3.94092	5.14185	12.4951
YDR528W	17.0756	26.2804	2.4178	1.17635	7.06245	22.3407
YDR529C	90.8732	57.3851	8.7807	2.85735	10.3492	20.0833
YDR530C	26.4936	28.1882	18.9358	7.58414	1.39913	3.71673
YDR531W	56.6373	110.504	2.7555	1.44258	20.5543	76.602
YDR532C	33.2966	124.017	5.3655	3.80705	6.20568	32.5756
YDR533C	62.6884	37.7994	11.9296	2.85284	5.25486	13.2497
YDR536W			0.6819
YDR539W	29.8888	23.9729	5.4411	1.34023	5.49315	17.8872
YDR541C	28.1099	79.3357	3.2344	2.27815	8.69092	34.8247
YEL001C	400.963	405.145	7.0364	3.71401	56.9841	109.086
YEL002C	184.468	162.467	22.8551	7.91129	8.0712	20.5361
YEL003W	120.861	135.35	4.6771	2.76572	25.8411	48.9383
YEL004W	48.2354	46.4518	11.081	2.81767	4.35298	16.4859
YEL005C	59.5215	48.479	13.2659	4.57593	4.4868	10.5943
YEL006W	16.7988	21.3304	7.2969	3.12985	2.30218	6.81517
YEL008W	6.1116	2.3172	7.4096	2.10139	0.824822	1.1027
YEL009C	3295.93	2238.93	353.102	98.3486	9.33424	22.7652
YEL010W	11.4398	15.4175	1.0672	0.319888	10.7195	48.1965
YEL011W
YEL012W	58.7343	61.5233	14.2214	6.6156	4.12999	9.29972
YEL013W	5.0324	5.8347	1.9869	0.620789	2.53279	9.39884
YEL014C	22.6125	12.0899	3.1482	1.16447	7.18268	10.3823
YEL015W	49.5647	43.8862	12.882	5.44156	3.84759	8.06501
YEL016C	48.3108	31.5323	8.686	2.44182	5.56192	12.9134
YEL017W	162.609	179.14	33.785	10.0738	4.81307	17.7829
YEL018W	108.026	100.373	60.1236	19.1634	1.79674	5.23774
YEL019C	25.2657	15.1762	11.7614	3.93415	2.14819	3.85755
YEL020C	32.4666	22.4767	19.8877	5.10754	1.6325	4.40069
YEL020W-A	134.041	96.1305	51.9305	16.008	2.58115	6.00517
YEL021W	3.4958	8.58396
YEL022W	33.3565	41.1484	2.1909	0.752552	15.225	54.6784
YEL024W	16.8742	27.8635	11.7918	7.10714	1.43101	3.92049
YEL025C	15.8169	14.7453		0.979104		15.06
YEL026W	755.898	496.15	15.8835	3.76627	47.5901	131.735
YEL027W	462.667	517.612	11.1608	4.37323	41.4546	118.359
YEL028W	25.2861	14.5406	9.3119	2.91833	2.71546	4.9825
YEL029C	41.0492	38.6201	8.6623	3.15309	4.73883	12.2483
YEL030C-A	358.897	443.895	10.9838	5.37869	32.6751	82.5285
YEL032W	14.0547	10.3227	1.939	1.22805	7.24843	8.40574
YEL033W	637.889	767.214	64.1075	22.3557	9.95031	34.3185
YEL034C-A		2.38608		0.5009		4.76359
YEL034W	365.505	650.247	28.1812	10.3606	12.9698	62.7616
YEL035C	12.4351	13.0611	54.2204	20.9398	0.229344	0.623747
YEL036C	211.276	182.731	30.2189	10.0403	6.99151	18.1997
YEL037C	227.2	181.58	61.95	13.0198	3.66747	13.9464
YEL038W	103.368	111.092	14.5745	5.91015	7.09236	18.7969
YEL039C	27.3891	29.6443	7.4882	3.41091	3.65763	8.69102
YEL040W	616.976	539.528	176.93	44.3666	3.48712	12.1607
YEL041W	104.012	66.2047	24.6096	4.14352	4.22648	15.9779
YEL042W	447.413	384.847	31.9782	10.3498	13.9912	37.1839
YEL046C	23.979	15.2097	71.4152	14.0461	0.335769	1.08285
YEL047C	216.377	218.478	51.4909	15.5853	4.20225	14.0182
YEL049W	64.355	28.1571	3.3863	0.662623	19.0045	42.4934
YEL050C	82.2929	67.1617	26.2312	7.8158	3.13721	8.59307
YEL051W	566.187	495.154	44.8098	11.9486	12.6353	41.4403
YEL052W	112.204	103.142	20.4579	8.9406	5.48462	11.5364
YEL053C	72.3981	42.8212	14.2285	3.79222	5.08825	11.2919
YEL053W-A	2.8858	2.31934	0.727	0.31077	3.96946	7.46319
YEL054C	2347.46	2802.44	94.7032	27.6887	24.7876	101.212
YEL055C	92.2067	71.0546	7.4663	2.19328	12.3497	32.3966
YEL056W	257.673	221.543	37.5839	13.0169	6.85593	17.0197
YEL057C	25.4327	18.5584	3.4606	1.32515	7.34922	14.0048
YEL058W	21.4187	10.8729	9.6081	1.777	2.22923	6.1187
YEL059C-A	25.6836	21.4713	18.296	4.93951	1.40378	4.34686
YEL060C	5.7151		1.0458		5.46481
YEL061C	72.2164	86.6793	28.9156	14.2056	2.49749	6.10179
YEL063C	6.7126	3.40372	3.2471	0.924846	2.06726	3.68031
YEL064C	195.574	149.896	62.9967	17.1927	3.10451	8.71859
YEL065W
YEL066W	77.1138	74.8257	3.4895	1.77189	22.0988	42.2294
YEL067C	11.1565	10.3587	1.2521	0.73627	8.91023	14.0692
YEL069C	2.1832	2.45327	1.5925	0.343185	1.37093	7.14853
YEL070W	8.3334	8.03204	4.0894	1.14323	2.03781	7.02573
YEL071W	546.515	403.409	114.37	28.0315	4.77848	14.3913
YEL072W	22.953	23.5065
YEL073C	7.8394	6.44717	1.5722	0.477503	4.98626	13.5018
YEL077C	621.761	580.137	124.446	58.2052	4.99622	9.9671
YER002W	181.295	188.434	21.6364	9.15046	8.37915	20.5928
YER003C	237.746	219.823	20.4793	4.57453	11.6091	48.0537
YER004W	198.22	216.952	27.1735	12.1666	7.29461	17.8318
YER005W
YER006W	507.527	387.031	77.4308	22.7265	6.55459	17.03
YER007C-A	26.2917	22.1427		0.249398		88.7845
YER007W	58.7975	42.3957	20.568	8.4144	2.85869	5.03847
YER008C	166.071	135.14	19.3126	9.93754	8.59909	13.599
YER009W	987.468	823.026	10.6605	3.60329	92.6287	228.409
YER010C	196.887	152.303	14.0152	4.46561	14.0481	34.1058
YER011W	414.492	381.035	7.1611	2.29588	57.881	165.964
YER012W	475.862	364.149	36.1424	7.00804	13.1663	51.9616
YER013W	28.712	29.098	6.6822	3.56131	4.29679	8.17059
YER014W
YER015W	8.2046	9.54544	0.971	1.08111	8.44964	8.82931
YER016W	218.617	173.41	18.9477	7.59787	11.5379	22.8236
YER017C	72.5344	46.849	19.5435	5.95398	3.71143	7.86851
YER018C	18.5397	26.7649	24.115	12.3013	0.768804	2.17579
YER019C-A	465.919	441.142	26.9362	6.47026	17.2971	68.1799
YER019W	53.9402	42.5006	19.6052	6.14787	2.75132	6.91306
YER020W	112.441	99.3815	97.2613	30.1153	1.15607	3.30003
YER021W	36.8758	38.4192	3.4457	1.71392	10.702	22.416
YER022W	40.5916	40.8885	11.5112	5.9616	3.52627	6.85864
YER023W	578.585	488.524	24.216	7.62577	23.8927	64.0623
YER025W	202.009	224.78	26.8108	7.55528	7.53463	29.7514
YER027C	96.7198	90.8198	22.0706	7.20573	4.38229	12.6038
YER028C	86.2684	66.826	16.9569	5.22192	5.08751	12.7972
YER029C	108.268	99.3761	39.0845	11.1178	2.77011	8.93843
YER030W	188.994	151.755	32.6391	7.5888	5.79043	19.9973
YER031C	226.604	263.36	11.9006	3.02814	19.0414	86.9708
YER032W	7.7782		1.9502		3.98841
YER033C			0.6552
YER034W	31.765	22.0773	26.1646	7.6383	1.21404	2.89034
YER035W	105.5	71.0128	209.648	47.6236	0.503223	1.49113
YER036C	33.7451	18.8638	11.7488	2.62895	2.87222	7.17541
YER037W	36.6754	31.0406	17.3423	4.20845	2.11479	7.37579
YER038C	144.622	114.542	23.6435	6.27422	6.11679	18.2559
YER039C	29.7094	23.361	10.4401	3.4051	2.8457	6.86059
YER039C-A	132.293	137.54	2.198	1.44724	60.1879	95.0359
YER040W
YER041W	1471.92	869.542	48.2218	9.99104	30.5239	87.0322
YER042W	170.36	141.829	7.3259	2.52679	23.2545	56.1301
YER043C	845.819	569.888	102.18	29.3643	8.27774	19.4075
YER044C	161.019	152.786	8.7956	4.17113	18.3068	36.6295
YER045C	35.7683	29.5454	18.7249	3.88145	1.9102	7.61194
YER046W	20.744	15.102	3.2679	1.44128	6.34781	10.4782
YER047C			1.3539
YER048C	172.515	152.197	40.1521	11.4702	4.29654	13.2689
YER050C	256.253	241.482	23.746	7.78529	10.7914	31.0178
YER052C	276.916	183.485	55.7714	13.3321	4.9652	13.7627
YER053C	153.008	121.82	164.804	53.8528	0.928423	2.26209
YER054C	19.2571	12.1075	24.8685	7.40919	0.774357	1.63412
YER055C	888.485	664.093	56.8492	15.7862	15.6288	42.0681
YER056C	482.519	428.781	99.0386	32.7138	4.87203	13.107
YER056C-A	2329.05	1905.39	112.937	37.1246	20.6225	51.3242
YER057C	493.643	465.702	10.385	4.21176	47.5343	110.572
YER060W	288.558	301.015	55.4699	20.1183	5.20206	14.9623
YER060W-A
YER061C	51.4247	59.7473	23.5352	10.2324	2.18501	5.83902
YER062C	466.584	339.961	62.503	18.6139	7.46499	18.2639
YER063W	129.743	135.614	17.7837	6.22172	7.29561	21.7969
YER064C	57.7602	39.9415	21.7801	6.02933	2.65197	6.62453
YER065C	21.1944	14.8595	14.6471	4.31772	1.447	3.44152
YER066W	41.0868	35.2175	10.6326	4.99672	3.86423	7.04813
YER067W	123.597	94.7714	62.6263	37.4655	1.97357	2.52956
YER068W	7.2609	2.90604	5.8864	0.919435	1.2335	3.16068
YER069W
YER070W			1.654	0.363425
YER071C	105.894	92.407	6.8921	2.55009	15.3646	36.2368
YER072W	220.984	360.656	36.4425	10.4094	6.06391	34.6471
YER073W	150.287	119.678	99.1785	29.5461	1.51532	4.05054
YER074W	2438.99	2346.87	144.305	47.0878	16.9017	49.8403
YER074W-A	6.354	13.6831	2.2146	0.966078	2.86914	14.1635
YER075C		5.03034	1.3246	1.13121		4.44687
YER076C	13.5084	9.90232	8.6425	2.75299	1.56302	3.59693
YER076W-A	1002.96	865.681	10.3515	2.68316	96.8907	322.636
YER077C	10.7	2.07478	24.9796	6.99977	0.42835	0.296406
YER078C	10.1309	14.3851	1.6955	1.11082	5.97517	12.95
YER079C-A			1.4637	0.597893
YER079W	629.118	631.502	23.4801	7.43394	26.7937	84.9485
YER081W	99.6208	94.2655	120.529	24.7858	0.826527	3.8032
YER082C	2.0631		2.8163	1.01458	0.732557
YER083C	59.3108	66.5131	5.5728	2.48546	10.6429	26.7609
YER084W		2.77087
YER084W-A	82.6013	98.1592	10.237	3.74968	8.0689	26.178
YER087W	13.7656	8.18578	5.4586	1.81562	2.52182	4.50852
YER088C	9.5745		0.7586		12.6213
YER089C	97.6075	75.6752	18.8479	6.04988	5.17869	12.5086
YER090W	67.363	82.9948	2.1247	0.317884	31.7047	261.085
YER092W	113.181	102.662	32.2417	9.86078	3.51038	10.4112
YER093C	100.295	213.914	9.4132	13.19	10.6547	16.2178
YER093C-A			1.3891	0.421091
YER094C	284.447	194.996	30.934	10.6744	9.19529	18.2677
YER095W	48.9949	33.7565	18.4933	4.78791	2.64933	7.05036
YER098W			1.6304	1.11092
YER099C	12.8189	27.2208	7.6429	1.8019	1.67723	15.1068
YER100W	163.799	144.621	24.8723	8.64946	6.58562	16.7202
YER101C	31.4114	27.0032	10.4479	4.08931	3.00648	6.60335
YER102W	2731.48	2429.31	79.0952	27.6322	34.5341	87.9158
YER103W
YER104W	11.9888	4.37026	1.5411	0.652152	7.77938	6.70129
YER105C	25.054	61.1084	1.2501	1.24003	20.0416	49.28
YER106W		4.56068	3.2135	2.22469		2.05003
YER107C	233.885	159.242	27.0287	7.19697	8.6532	22.1263
YER109C	74.0215	72.1561	2.675	1.21417	27.6716	59.4282
YER110C	317.039	452.932	19.4908	9.59766	16.2661	47.1919
YER111C	12.5903	7.52637	1.9848		6.34336
YER112W	235.515	185.178	17.5098	5.97543	13.4505	30.99
YER113C	80.7745	101.18	9.9657	4.2338	8.10525	23.8983
YER114C	80.4899	90.6036	8.3164	5.07468	9.67845	17.8541
YER115C	75.9792	64.0615	12.9132	4.71797	5.88384	13.5782
YER116C	29.2822	28.5255	18.7158	6.16966	1.56457	4.6235
YER117W	2201.19	2171.31	151.113	47.5452	14.5665	45.6683
YER118C
YER119C	27.1717	26.8447	2.9255		9.28788
YER120W	296.424	273.357	17.0093	6.1111	17.4271	44.7312
YER121W	38.5525	32.2951	5.1453	1.79057	7.49276	18.0362
YER123W	11.0844	6.26012	7.9762	4.16166	1.38968	1.50424
YER124C	43.5194	49.5273	319.44	98.0202	0.136236	0.505276
YER125W	9.6844
YER126C	28.1567	19.3276	62.6162	22.8935	0.449671	0.844238
YER127W	260.573	208.01	72.4581	22.2606	3.59618	9.34431
YER128W	21.505	16.0168	4.5374	1.69979	4.7395	9.4228
YER129W	42.8601	79.414	9.6817	5.47448	4.42692	14.5062
YER130C	20.9101	57.6645	38.9791	21.8271	0.536444	2.64188
YER131W	2198.01	2862.95	106.574	42.861	20.6242	66.7962
YER132C	3.5353	5.50584		0.418285		13.1629
YER134C	44.6087	41.9631	11.2664	3.21191	3.95945	13.0648
YER135C		4.16936	4.4056	1.42514		2.92557
YER136W	66.8054	115.696	7.5867	5.79732	8.80559	19.9568
YER137C	19.5574	20.0179		0.852301		23.4869
YER138C	1450.38	4031.83	75.2643	75.1322	19.2704	53.6632
YER139C	32.5323	22.9093	6.6621	2.43386	4.88319	9.41276
YER140W	29.6661	21.4071	16.7367	5.16075	1.77252	4.14805
YER141W	25.3285	48.0795	5.7527	4.49858	4.40289	10.6877
YER142C	40.8533	48.3297	6.6831	3.707	6.11293	13.0374
YER143W	72.69	57.71	24.7214	7.25964	2.94037	7.94943
YER145C	182.299	200.189	32.6742	14.1987	5.57928	14.0991
YER146W	147.731	138.482	13.7901	4.36211	10.7129	31.7465
YER147C	7.5685	9.39328	14.3898	5.13956	0.525963	1.82764
YER147C-A	93.1745	120.317	14.5994	5.97437	6.38208	20.1388
YER148W	158.518	145.723	21.5367	5.87733	7.36037	24.7941
YER149C	18.5886	31.5456	4.191	2.17269	4.43536	14.5192
YER150W	75.5499	48.4934	58.7822	14.7207	1.28525	3.29424
YER151C			5.6392	2.27168
YER152C	50.1018	112.205	11.4943	8.69956	4.35884	12.8977
YER153C	8.1004	7.57263	35.045	14.2834	0.231143	0.53017
YER154W	92.6295	226.609	13.9504	11.0373	6.63992	20.5311
YER156C	218.371	247.095	41.3937	21.1312	5.27546	11.6934
YER157W
YER158C	1.2831		1.6664		0.769983
YER159C	243.72	184.369	147.492	38.503	1.65244	4.78844
YER160C	227.885	706.483	13.5091	10.1318	16.869	69.7295
YER161C	47.6379	81.152	21.613	11.2366	2.20413	7.22213
YER162C			0.7774	0.60611
YER163C	81.8825	79.1554	7.1664	1.89433	11.4259	41.7854
YER164W	38.1263	95.6734	3.7275	1.65651	10.2284	57.7561
YER165W	30.4353	12.8465	0.6898		44.1219
YER166W	76.7507	83.5096	5.101	3.21256	15.0462	25.9947
YER167W	5.2554		1.0422		5.0426
YER168C	56.5362	51.9694	9.1309	4.03601	6.19174	12.8764
YER169W	2.9451		1.2355	0.80651	2.38373
YER170W	21.6253	25.6247	6.2836	2.16417	3.44155	11.8404
YER171W
YER172C		6.21972
YER173W	37.83	43.7828	8.7585	5.09176	4.31923	8.59875
YER174C	102.289	98.8866	25.0355	8.07802	4.08575	12.2414
YER175C	16.4944	16.139	5.6885	1.41422	2.8996	11.4119
YER176W	62.7217	53.6103	32.8263	12.2196	1.91071	4.38722
YER177W	955.208	1290.91	106.362	59.1893	8.98073	21.8099
YER178W	303.196	454.02	13.5714	7.65844	22.3408	59.2836
YER179W	29.5165	67.6617	4.3714	2.89463	6.75218	23.3749
YER180C	105.4	103.704	18.1363	6.87693	5.81157	15.0801
YER180C-A	5.8698	5.51361		0.757763		7.27617
YER182W	79.1857	59.1201	11.3853	3.76632	6.95508	15.6971
YER183C	86.8947	70.4554	11.2946	2.86091	7.69347	24.6269
YER184C
YER186C	90.1919	219.089	8.8059	7.72662	10.2422	28.3551
YER187W	226.282	254.494	30.6974	8.40072	7.37139	30.2943
YER187W-A				0.141683
YER188W	8.6954	14.0333	3.3728	4.01281	2.5781	3.49713
YFL001W	41.1161	24.8766	11.8658	2.12905	3.46509	11.6844
YFL002C	21.1096	14.4872	9.1826	2.21136	2.29887	6.55125
YFL004W
YFL006W	230.201	114.777	20.502	4.09698	11.2282	28.0151
YFL008W	31.9375	28.6672	1.1612	0.844486	27.5039	33.9463
YFL009W	6.276		0.6594		9.51774
YFL010W-A	164.551	147.795	9.5729	3.32449	17.1893	44.4564
YFL013C	41.5215	47.8249	28.5389	12.8918	1.45491	3.70972
YFL014W	17.2794	25.3746	2.5168	1.13186	6.86562	22.4185
YFL016C	235.036	173.485	204.716	54.2281	1.14811	3.19917
YFL017C	184.849	175.452	26.2322	8.28434	7.04665	21.1787
YFL017W-A	13.7348	8.54502	16.6396	4.84397	0.825428	1.76405
YFL018C	274.087	236.249	25.5398	8.05262	10.7318	29.3381
YFL019C
YFL020C	92.1329	58.7031	6.9233	1.8044	13.3077	32.5333
YFL021W	42.5128	38.1228	6.9899	2.14954	6.08203	17.7353
YFL022C	127.081	93.5626	12.5165	2.72634	10.153	34.318
YFL023W	13.5037	19.5243	4.5588	1.26142	2.96212	15.4781
YFL024C		4.89303		0.392684		12.4605
YFL025C	57.7498	69.5516	2.2859	1.50701	25.2635	46.1521
YFL026W	285.765	467.33	53.9949	32.6001	5.29245	14.3353
YFL029C	13.5625	33.5717	1.9962	3.00009	6.79416	11.1902
YFL030W	68.7381	99.3876	4.4227	2.64283	15.5421	37.6066
YFL031W			58.5524	18.6907
YFL032W	3.0773	3.66932	29.6322	7.11495	0.10385	0.51572
YFL033C
YFL034C-B	26.5453	82.9684	1.3565	2.16026	19.569	38.4066
YFL034W	58.6408	88.0031	5.8422	3.84107	10.0375	22.9111
YFL036W	6.1754	6.44335
YFL038C	384.71	402.614	23.1999	10.0026	16.5824	40.2509
YFL040W	6.3777	7.46076	1.2545	0.798694	5.08386	9.3412
YFL041W	35.3888	26.1808	9.1115	2.08977	3.88397	12.5281
YFL042C	6.0212	2.30144	5.1427	1.21503	1.17082	1.89415
YFL043C	18.5513	38.7013	3.6405	3.99207	5.09581	9.69454
YFL044C	35.0898	66.4719	23.7226	15.5732	1.47917	4.26836
YFL045C	770.105	918.375	29.7975	12.5905	25.8446	72.9417
YFL046W	75.6475	97.063	4.4277	3.20079	17.0851	30.3247
YFL047W	39.0797	44.7624	8.7233	3.3061	4.47992	13.5393
YFL048C	166.331	259.168	15.0385	7.21615	11.0603	35.915
YFL049W	290.914	278.759	11.2289	3.59498	25.9076	77.5414
YFL050C			1.0843	0.42104
YFL051C			3.2404	0.762622
YFL052W			1.3363	1.81567
YFL054C	9.9032	10.2172	3.5072	2.12659	2.82368	4.8045
YFL055W
YFL056C			1.2925	0.513475
YFL057C	8.65	18.2803	4.2954	2.982	2.01378	6.13022
YFL058W	11.7206	12.1587	3.4468	1.92985	3.40043	6.30035
YFL059W	22.8204	24.2455	4.4628	1.79007	5.11347	13.5444
YFL061W	3.5381	11.3261	1.9102	2.35966	1.85221	4.7999
YFL067W	69.0077	32.6869	36.8153	7.93273	1.87443	4.12052
YFR001W	213.446	258.64	21.4698	9.72561	9.9417	26.5937
YFR002W	80.3919	76.2991	31.9372	12.9607	2.51719	5.88695
YFR003C	85.9449	113.423	22.4841	12.7039	3.82247	8.92821
YFR004W	130.901	203.269	24.7231	14.9073	5.2947	13.6356
YFR005C	67.3917	92.3748	8.0324	3.33541	8.38998	27.6952
YFR006W	18.0238	41.4477	2.7535	1.54533	6.54578	26.8212
YFR007W	14.448	8.7574	4.2718	1.47514	3.38218	5.93664
YFR008W	131.924	138.231	14.6528	7.35278	9.00332	18.7999
YFR009W
YFR010W	181.313	171.378	61.8923	20.0448	2.92949	8.54977
YFR011C	198.342	253.87	7.3637	4.40294	26.9351	57.6593
YFR013W	11.9175	4.7537
YFR014C	56.8216	56.8088	18.5783	9.81138	3.05849	5.7901
YFR015C			4.146	1.44584
YFR016C
YFR017C	17.2827	26.957	31.6002	17.5701	0.546917	1.53425
YFR018C	7.6578	16.7511	4.2672	2.51091	1.79457	6.67131
YFR020W	7.7962	18.0904	3.9643	3.19493	1.9666	5.66221
YFR021W	179.721	97.8371	63.0462	14.4995	2.85062	6.74762
YFR022W				0.388776
YFR023W	247.96	214.086	2.2784		108.831
YFR024C	118.878	123.218	17.3007	7.68885	6.87131	16.0255
YFR024C-A
YFR025C	56.4384	68.3088	3.9786	1.72865	14.1855	39.5157
YFR028C	29.0149	14.6938	6.267	1.17845	4.62979	12.4688
YFR029W	57.2327	43.3376	8.639	3.80389	6.62492	11.393
YFR030W	45.451	49.9466	3.6664	1.16327	12.3966	42.9363
YFR031C	60.4035	83.892	9.5144	5.09507	6.34864	16.4653
YFR031C-A	1941.73	2804.28	58.0992	51.3978	33.421	54.5602
YFR032C	6.0111	8.22033	2.1671	0.875097	2.7738	9.39362
YFR032C-A		4.19491		0.388776		10.79
YFR033C	27.6023	58.9796	12.4286	10.0991	2.22087	5.84008
YFR034C	25.7872	66.0143	24.4167	15.718	1.05613	4.19991
YFR035C	239.284	214.446	12.4753	5.461	19.1806	39.2686
YFR036W	161.964	192.822	30.3644	13.9858	5.334	13.787
YFR037C	133.075	65.837	40.8342	10.1237	3.2589	6.50328
YFR038W	25.6345	36.7646	14.8196	5.3351	1.72977	6.89108
YFR039C	52.5565	62.5456	8.1519	3.07053	6.44715	20.3697
YFR040W	5.4062	7.05728	1.5631	0.717733	3.45864	9.83275
YFR041C	65.8562	82.0035	3.635	3.24242	18.1172	25.2908
YFR042W	107.317	135.357	5.3803	2.3817	19.9462	56.832
YFR043C	67.6492	73.8512	5.2666	2.49693	12.8449	29.5767
YFR044C	257.266	267.587	10.9204	5.1117	23.5583	52.3479
YFR045W	128.184	164.621	7.2065	6.45048	17.7872	25.5208
YFR046C	46.6178	37.5374	13.5336	4.55464	3.4446	8.24158
YFR047C	126.011	146.267	17.6818	8.16219	7.1266	17.92
YFR048W	39.0936	41.6879	27.6792	10.2061	1.41238	4.08462
YFR049W	85.5726	106.133	5.1052	1.84318	16.7619	57.5815
YFR050C	321.825	466.086	47.4658	21.8749	6.78015	21.3069
YFR051C	311.632	322.363	29.5038	13.4545	10.5624	23.9596
YFR052W	545.484	473.439	52.4767	16.2139	10.3948	29.1996
YFR053C	303.974	267.762	88.3188	42.2836	3.44178	6.33251
YFR054C	81.7161	92.4649	9.4468	7.52066	8.65014	12.2948
YFR055W	90.7617	93.8815	215.272	59.4824	0.421615	1.57831
YGL001C	144.683	156.5	22.1533	9.02321	6.531	17.3442
YGL002W	45.5204	54.6039	9.7681	6.03645	4.66011	9.04569
YGL003C	14.6916	9.0185	22.8369	7.59486	0.643327	1.18745
YGL004C	64.5052	74.7012	22.3512	8.13604	2.88598	9.18152
YGL005C	73.8719	71.0231	10.0441	4.94287	7.35476	14.3688
YGL006W	23.1864	33.6982	2.3036	2.45981	10.0653	13.6995
YGL008C	2.6355	2.52091	2.5627	0.839225	1.02841	3.00385
YGL011C	396.27	499.347	34.2881	17.6601	11.5571	28.2754
YGL012W	416.017	367.063	20.3466	6.85624	20.4465	53.5371
YGL013C	27.3328	45.6727	1.982	2.27138	13.7905	20.1079
YGL014W
YGL017W	413.456	242.978	99.5675	25.7155	4.15252	9.44869
YGL018C		7.67201		0.675498		11.3576
YGL019W	149.969	134.283	27.3345	9.11013	5.48642	14.7399
YGL021W
YGL022W
YGL023C			0.99
YGL025C	79.1658	69.8556	21.567	7.35518	3.67069	9.49747
YGL029W	126.982	124.54	54.406	21.3832	2.33398	5.82417
YGL030W	444.759	825.623	35.9993	24.8644	12.3547	33.205
YGL031C	1284.09	1338.96	21.259	17.2878	60.4023	77.4512
YGL032C	52.6948	65.4466	2.4793	1.19494	21.2539	54.77
YGL033W	15.615	10.9909	2.3057	0.847942	6.77235	12.9618
YGL035C	47.9665	43.0614	20.4361	5.81937	2.34715	7.39967
YGL036W	38.0781	34.8485	6.5058	1.98246	5.85295	17.5784
YGL037C	81.198	158.976	19.814	22.2142	4.09801	7.15652
YGL038C	113.703	112.943	87.1285	23.3536	1.305	4.83621
YGL039W	341.088	233.058	20.9646	8.15438	16.2697	28.5807
YGL040C	180.604	172.91	49.0568	15.1911	3.68153	11.3823
YGL041C
YGL042C	196.272	219.468	5.8987	2.93105	33.2737	74.8771
YGL043W	164.957	198.74	13.1341	6.13429	12.5594	32.3981
YGL045W	21.5432	28.8757	9.6671	4.67102	2.22851	6.18188
YGL046W	2.1615	4.00009	5.1951	4.41732	0.416065	0.905549
YGL047W	28.1938	36.7118	9.8702	5.24281	2.85646	7.00231
YGL048C	391.449	214.049	57.3631	14.5932	6.82405	14.6678
YGL049C	61.5374	61.7164	16.9948	7.00438	3.62095	8.81111
YGL050W	88.8721	86.5346	15.8837	7.77392	5.59518	11.1314
YGL051W	40.6764	73.0478	8.4998	6.79667	4.78557	10.7476
YGL053W	64.6397	82.1193	18.5125	10.9928	3.49168	7.47029
YGL054C	197.216	244.811	2.425	2.22765	81.3262	109.897
YGL055W	53.8934	81.6196	32.3741	22.96	1.66471	3.55486
YGL056C	23.1543	27.4917	4.6904	1.94699	4.93653	14.1201
YGL057C	41.3531	38.8465	15.293	4.99111	2.70405	7.78313
YGL058W	68.6585	119.932	11.8864	10.5897	5.77622	11.3253
YGL061C	48.2407	89.8438	5.4796	3.0798	8.80369	29.172
YGL062W	43.1594	48.625	2.1925	1.9551	19.685	24.8708
YGL063W	12.3221	5.69087	17.9264	5.02303	0.687372	1.13296
YGL064C	22.1449	15.979	8.4594	2.25846	2.61779	7.07518
YGL065C	118.408	102.482	18.1449	4.58545	6.5257	22.3493
YGL066W	72.456	92.7993	30.8287	11.2969	2.35028	8.21455
YGL067W	294.596	206.465	26.8611	6.29927	10.9674	32.776
YGL068W	5.1987	20.059	0.9599	1.22014	5.41588	16.44
YGL069C	5.3882	4.98667		0.539978		9.23495
YGL070C	56.9918	89.7584	6.6404	4.21627	8.58259	21.2886
YGL071W	71.876	75.0276	29.3262	8.13689	2.45091	9.22067
YGL072C	75.8294	97.3681	11.1886	7.62131	6.77738	12.7758
YGL073W	9.7036	8.78171	2.0952	0.419487	4.63135	20.9344
YGL074C	2.8275	10.0278	6.432	3.44813	0.439599	2.90819
YGL075C	2.5699		1.6529		1.55478
YGL076C	75.0295	69.529	3.8139	1.97344	19.6726	35.2324
YGL077C	26.2533	19.2647	2.2547	1.08066	11.6438	17.8268
YGL078C	206.502	234.029	53.6148	25.0563	3.85159	9.34014
YGL079W	31.8233	68.59	3.3457	1.83907	9.5117	37.296
YGL080W	55.3472	79.2786	3.9618	2.32404	13.9702	34.1124
YGL082W	56.5358	48.1027	19.1193	4.69212	2.957	10.2518
YGL083W
YGL084C	90.6092	80.2237	11.8663	4.50264	7.63584	17.8171
YGL086W			1.0344	0.318235
YGL087C	43.0773	70.21	2.3596	2.44117	18.2562	28.7608
YGL088W			0.9653	0.981158
YGL089C
YGL090W	15.5853	15.8202	13.0065	4.77218	1.19827	3.31509
YGL091C	94.9174	84.1234	21.2405	7.62126	4.4687	11.038
YGL092W	110.804	86.7284	9.2174	3.56907	12.0212	24.3
YGL093W	8.178	6.33013	4.6464	1.51001	1.76007	4.1921
YGL094C	34.1785	53.1923	2.0247	1.9522	16.8808	27.2474
YGL096W	38.7221	37.067	20.6415	11.5559	1.87593	3.20763
YGL097W	126.597	94.1473	22.2673	4.60815	5.68532	20.4306
YGL098W	49.3534	71.4051	17.8525	8.56084	2.76451	8.3409
YGL099W	98.145	80.1125	12.9039	4.00149	7.60584	20.0207
YGL100W	264.698	237.796	25.7605	8.90588	10.2753	26.7011
YGL101W	96.7562	236.982	15.3673	12.3847	6.29624	19.1351
YGL102C	1529.16	2544.52	30.0935	30.5791	50.8136	83.2111
YGL103W	2062.24	2616.04	261.546	112.017	7.88479	23.354
YGL104C	29.2342	19.7254	5.1761	1.29539	5.64792	15.2274
YGL105W	1019.21	856.396	64.43	15.9127	15.8188	53.8183
YGL106W	149.405	241.413	12.3369	6.71706	12.1104	35.9403
YGL107C			0.9601
YGL108C	4.2943	21.478		1.12004		19.1762
YGL109W	29.8327	45.3707	3.1583	1.97284	9.44581	22.9977
YGL110C	13.4536	8.67546	5.9322		2.26789
YGL111W	191.419	135.124	56.8189	14.4358	3.36893	9.36031
YGL112C	91.8079	91.4558	13.1516	5.49777	6.98074	16.6351
YGL113W	22.1971	10.4582	17.098	7.11961	1.29823	1.46893
YGL114W	7.3547		3.2061		2.29397
YGL115W	139.345	171.956	8.0322	4.3597	17.3482	39.4422
YGL116W	21.0755	10.4539	14.369	2.84558	1.46673	3.67374
YGL118C
YGL119W	57.9123	51.051	19.3513	6.49702	2.99268	7.85761
YGL121C			1.1941
YGL122C	5.6464	3.4359	1.6383	1.04348	3.4465	3.29273
YGL123W	1029.04	1902.89	25.8409	18.0453	39.822	105.451
YGL124C	20.2721	27.279		0.542733		50.2623
YGL125W	10.54	7.17039	10.2751	3.29893	1.02578	2.17355
YGL127C	6.4976	8.96606		0.599346		14.9597
YGL128C	15.7568	10.8906	1.7968	0.108617	8.76937	100.266
YGL129C	62.3485	56.746	22.0316	5.05529	2.82996	11.2251
YGL130W	34.4696	31.3335	7.5029	2.16748	4.59417	14.4562
YGL131C	624.261	603.238	79.0969	39.0606	7.89235	15.4437
YGL132W	4.3416	2.89523	1.3904	0.816931	3.12255	3.54404
YGL133W
YGL134W	63.3877	72.8347	20.6474	9.72391	3.07001	7.49027
YGL135W	47.344	135.244	1.3203	1.84734	35.8585	73.2102
YGL136C	65.334	75.1907	3.3439	2.3571	19.5383	31.8996
YGL137W	124.17	155.231	18.3729	7.99751	6.75831	19.4099
YGL139W			3.4038	1.66663
YGL140C	25.6254	49.6176	4.7035	2.98892	5.44816	16.6005
YGL142C	284.078	365.338	2.5364	1.62645	112	224.624
YGL143C	48.3686	51.635	18.1937	6.09827	2.65854	8.46715
YGL144C
YGL146C	3.3177	11.2203	0.5612	1.75816	5.9118	6.38187
YGL147C	661.976	1112.04	12.5428	15.0379	52.7774	73.9494
YGL148W	738.252	555.932	28.0799	6.64426	26.2911	83.6711
YGL149W			0.8572	0.611771
YGL150C	37.4486	84.6248	3.5038	2.37699	10.688	35.6016
YGL151W	61.4788	173.172	4.4633	8.24426	13.7743	21.0052
YGL152C	4.2351	13.8248
YGL153W	89.4751	70.0588	22.0778	7.28945	4.05272	9.61099
YGL154C	95.8706	72.9894	10.5821	3.41401	9.0597	21.3793
YGL155W	95.5525	96.6415	13.1715	5.25584	7.25449	18.3875
YGL156W	5.6802	18.7134	3.9035	2.03912	1.45516	9.1772
YGL157W	852.662	981.936	88.7781	31.3446	9.60442	31.3272
YGL159W	59.2061	51.7669	12.8376	3.07313	4.61193	16.845
YGL161C	11.8847	17.192	3.8299	2.56898	3.10314	6.69216
YGL162W	51.6458	35.8926	16.8707	5.79452	3.06127	6.19423
YGL163C			4.112	1.28972
YGL164C	75.5916	56.1933	18.3301	4.85379	4.12391	11.5772
YGL165C		4.33773	2.0086	1.61011		2.69405
YGL166W
YGL167C	15.9197	37.8274	11.9865	6.43765	1.32814	5.87596
YGL168W	139.77	140.054	2.7645	0.64624	50.5588	216.721
YGL169W	166.366	137.753	36.5459	11.4513	4.55224	12.0295
YGL170C	18.7829	5.17608	1.491		12.5975
YGL171W	39.7416	21.0464	16.2411	4.08064	2.44698	5.15761
YGL172W	186.461	167.654	31.7553	8.68328	5.87181	19.3077
YGL173C	41.3035	159.233	4.8221	3.1072	8.56546	51.2466
YGL174W	19.2192	40.3585	5.0233	2.83	3.82601	14.261
YGL177W		1.787	2.6509	0.693284		2.57759
YGL178W		8.08572	0.9218	0.274899		29.4135
YGL179C	138.831	101.3	30.4347	5.8605	4.56161	17.2852
YGL180W			9.2704	3.51396
YGL181W
YGL184C	12.0495	7.50364	4.2737	0.930157	2.81945	8.06707
YGL185C	19.5736	11.411	11.405	3.00665	1.71623	3.79525
YGL186C	65.831	42.7397	13.1044	3.0061	5.02358	14.2177
YGL190C	12.6044	8.91721	8.4122	1.35826	1.49835	6.56517
YGL191W	20.0001	16.0615	1.351	0.733013	14.8039	21.9116
YGL192W	15.4012	10.7246	22.5328	7.28083	0.683501	1.47299
YGL194C	8.5105	5.71923	22.1683	7.03569	0.383904	0.812888
YGL196W	68.2453	85.0829	20.1054	6.05679	3.39438	14.0475
YGL197W		18.403		0.388626		47.3541
YGL198W	148.336	183.654	32.7683	17.4492	4.5268	10.5251
YGL199C	69.904	85.8038	50.7003	16.7528	1.37877	5.12175
YGL200C	575.899	519.169	14.8442	5.74682	38.7962	90.3401
YGL201C	106.621	126.702	6.8863	3.76642	15.4831	33.64
YGL202W	306.798	224.547	15.3041	4.0567	20.0468	55.3522
YGL203C	17.6091	8.50788	2.2374	1.48131	7.87034	5.7435
YGL204C	4.9625	6.96151	1.7791	1.06072	2.78933	6.56302
YGL205W	3.0519		2.8338	0.930858	1.07696
YGL206C
YGL207W	143.257	171.793	10.2447	4.56872	13.9836	37.6019
YGL208W	86.7409	77.3871	29.007	9.42687	2.99034	8.20921
YGL209W	125.383	123.547	107.819	38.6298	1.16291	3.19823
YGL210W	70.6715	138.35	6.6727	5.54923	10.5911	24.9314
YGL212W	52.2444	37.6635	59.6069	19.6704	0.876482	1.91473
YGL213C	73.8056	63.1008	11.2917	1.7773	6.53627	35.5038
YGL214W	79.0711	89.5297	4.6908	2.57033	16.8566	34.832
YGL215W	398.226	370.015	30.5379	8.1657	13.0404	45.3133
YGL216W				0.291632
YGL217C
YGL218W				0.467483
YGL219C	134.177	94.2268	21.5467	5.94988	6.22728	15.8368
YGL220W	149.796	183.523	12.3503	6.81425	12.129	26.9322
YGL222C	5.5607	4.79107	29.3659	14.7047	0.189359	0.325819
YGL223C	88.7962	70.1013	10.2611	3.43436	8.65367	20.4118
YGL224C	144.42	128.968	12.627	4.72729	11.4374	27.2816
YGL225W	835.766	654.87	16.6349	4.92238	50.2417	133.039
YGL227W	6.981	23.8724	2.5481	2.23666	2.73969	10.6732
YGL228W	37.5017	21.7007	5.0951	1.07029	7.36035	20.2756
YGL229C	38.7187	51.6451	8.4938	4.60289	4.55847	11.2202
YGL231C	74.9187	126.174	1.4076	1.13512	53.2244	111.155
YGL233W	49.3195	43.9433	4.147	1.51958	11.8928	28.918
YGL235W			3.9145	2.05946
YGL236C	20.1359		20.5291	3.60685	0.980847
YGL237C	45.3015	119.64	6.5132	5.27894	6.95534	22.6636
YGL238W		3.1784
YGL239C			4.1596	0.68637
YGL240W	27.824	22.3742	27.6506	8.43619	1.00627	2.65217
YGL241W	44.5641	48.5914	6.3653	2.00686	7.0011	24.2127
YGL242C	16.6947	27.1696		0.652803		41.6199
YGL243W	271.635	200.782	22.5842	6.40544	12.0276	31.3456
YGL244W	102.47	67.4414	12.3994	2.94408	8.2641	22.9075
YGL245W	569.023	654.868	25.5026	12.6291	22.3123	51.8541
YGL246C	58.9254	48.0179	7.6462	2.1049	7.70649	22.8124
YGL247W	33.1896	43.8506	7.4661	4.4074	4.44537	9.94931
YGL248W	62.3793	48.7543	26.4342	6.39552	2.3598	7.6232
YGL249W			3.6446	1.02955
YGL250W	12.9176	40.1653	3.3033	2.71813	3.91051	14.7768
YGL251C	14.5993	19.8877	7.9961	4.2349	1.8258	4.69614
YGL252C	44.5301	34.3112	12.5694	3.87899	3.54274	8.84539
YGL253W	1142.87	935.834	275.818	80.7765	4.14357	11.5855
YGL254W	42.7711	39.0108	38.4605	12.3721	1.11208	3.15311
YGL255W	78.1506	56.409	14.6713	3.4312	5.32677	16.44
YGL256W	318.024	230.543	95.156	28.6825	3.34213	8.03777
YGL257C	50.2131	32.5271	6.4115	1.56497	7.83172	20.7845
YGL259W			0.6767	1.0769
YGL261C	112.532	118	11.5039	4.95038	9.78204	23.8366
YGL262W	2.0909
YGR002C	55.6035	43.4577	18.9567	6.39131	2.93318	6.7995
YGR003W	11.0357	11.3589
YGR004W	23.54	20.2366	4.3529	1.97825	5.40789	10.2296
YGR005C	112.459	92.9505	20.4645	6.07523	5.49532	15.2999
YGR006W			11.5299	7.94601
YGR007W	13.2817	22.4262	12.1775	7.43354	1.09068	3.01689
YGR008C	63.3414	90.5801	99.5871	53.9509	0.63604	1.67893
YGR009C	44.1898	33.5287	11.876	3.87088	3.72093	8.66178
YGR010W	39.7022	26.8136	8.6	2.06192	4.61653	13.0042
YGR012W	75.1261	62.8163	15.7571	5.21346	4.76776	12.0489
YGR013W	378.831	296.244	24.4717	11.3617	15.4804	26.074
YGR014W	335.354	450.648	26.7832	30.3111	12.5211	14.8674
YGR015C	213.748	216.231	22.4625	8.75763	9.51578	24.6905
YGR016W				0.650048
YGR017W	30.6605	71.8796	9.0738	4.44172	3.37901	16.1828
YGR019W	98.6634	74.6605	36.1105	9.3954	2.73226	7.94649
YGR020C	202.766	324.473	10.0128	7.74796	20.2507	41.8785
YGR021W	105.327	107.773	115.001	45.5668	0.915884	2.36516
YGR022C	16.823	33.9328	8.1116	7.07222	2.07394	4.79805
YGR023W	3.3731
YGR024C	181.279	172.675	14.9893	6.40954	12.0939	26.9403
YGR025W	182.319	248.65	5.2699	4.77924	34.5963	52.0272
YGR026W	380.479	350	21.7194	9.81569	17.5179	35.6572
YGR027C	1894.03	2146.98	70.2037	31.5474	26.9791	68.0555
YGR028W	64.1417	75.9893	14.7058	6.27773	4.36166	12.1046
YGR029W	52.0455	75.3452	2.4791	2.71317	20.9937	27.7702
YGR030C	7.1424	11.4624		0.832662		13.766
YGR032W	16.2224	36.5984	2.4653	1.84704	6.58029	19.8146
YGR033C	80.2932	133.075	15.267	10.2232	5.25927	13.017
YGR034W	1247.96	1908.18	60.894	37.2506	20.494	51.2254
YGR035C	10.8532	18.927	4.5012	2.15395	2.41118	8.78712
YGR036C	11.0365	18.9658	4.3952	4.27418	2.51103	4.4373
YGR037C	24.9827	101.722	2.9402	4.04297	8.49694	25.1602
YGR038W	168.286	230.463	9.9897	7.1625	16.8459	32.1764
YGR040W	17.7635	17.8528	37.9049	13.5321	0.468633	1.31929
YGR041W	32.4449	36.7802	8.2709	3.956	3.92278	9.29734
YGR042W	93.022	92.8154	13.7964	5.85734	6.74248	15.846
YGR043C	17.5992	13.2289	7.3845	2.28115	2.38326	5.79924
YGR044C	108.913	118.287	37.3705	15.7943	2.91441	7.48918
YGR045C
YGR046W	32.4314	24.6119	15.3085	4.53255	2.11852	5.43004
YGR047C	33.562	43.0217	5.8297	3.71491	5.75707	11.5808
YGR048W	99.3546	92.9002	34.1183	13.3108	2.91206	6.9793
YGR049W	139.371	230.343	5.8244	5.78755	23.9289	39.7997
YGR050C	1342.37	2014.68	23.7755	19.4862	56.4602	103.39
YGR051C	17.2984	63.2149	8.6433	6.72783	2.00137	9.39604
YGR052W			1.5802
YGR054W	59.6171	56.9086	19.2338	6.05569	3.0996	9.39754
YGR055W	72.1351	55.6798	15.3142	5.31786	4.71034	10.4703
YGR058W	51.5181	51.7083	12.5772	5.17192	4.09615	9.99788
YGR060W	140.177	239.247	3.8509	1.43992	36.4011	166.152
YGR061C	339.855	287.542	21.4953	6.92512	15.8107	41.5216
YGR062C	30.1825	34.5025	38.3445	21.2686	0.78714	1.62223
YGR063C	2.6847	20.8535	1.0221	2.74338	2.62665	7.60139
YGR064W	5.7638	22.4947		1.26658		17.7602
YGR065C	7.5097	0.774989	1.8355	0.506711	4.09136	1.52945
YGR067C	4.0032
YGR068C	90.844	76.5713	26.4045	6.8407	3.44047	11.1935
YGR069W	28.7381	39.2075
YGR071C	61.5499	50.6747	10.1828	2.92789	6.0445	17.3075
YGR073C	34.702	72.1651	2.8674	2.30736	12.1023	31.2761
YGR074W	54.9736	88.0876	10.4742	7.15398	5.24848	12.3131
YGR075C	83.4309	113.262	5.7329	3.53831	14.553	32.0102
YGR076C	39.4434	84.6525	3.5839	2.81286	11.0057	30.0948
YGR078C	75.452	139.513	19.4324	14.3389	3.88279	9.72973
YGR079W	102.344	95.3279	46.1507	18.3464	2.21761	5.196
YGR080W	133.823	142.263	21.7321	8.3164	6.15785	17.1063
YGR081C	38.0349	126.903	3.443	6.39321	11.047	19.8496
YGR082W	29.7671	83.1148		1.95646		42.4823
YGR083C			1.6799
YGR084C	153.93	157.623	30.1379	11.3391	5.10753	13.9008
YGR086C	729.174	866.651	174.476	62.8166	4.17921	13.7965
YGR087C	9.8285	11.5055	0.964		10.1955
YGR090W
YGR091W	109.945	115.915	43.9934	12.6928	2.49912	9.13232
YGR092W	26.2711	13.6612	17.9301	3.45329	1.4652	3.956
YGR093W	93.2919	102.774	15.9038	7.9919	5.86601	12.8597
YGR094W	397.419	397.63	9.984	3.48601	39.8055	114.065
YGR095C	79.787	69.8018	6.662	2.30746	11.9764	30.2505
YGR096W	28.4057	30.9922	12.9131	7.30037	2.19976	4.2453
YGR097W	26.0884	35.5246	5.8803	5.10213	4.43658	6.96269
YGR098C			0.9884	0.564276
YGR099W	24.4755	15.44	7.0089	2.25706	3.49206	6.84078
YGR101W	323.499	336.576	58.7042	19.9089	5.51067	16.9058
YGR102C	44.7311	73.1494	2.8288	3.26652	15.8127	22.3937
YGR103W	378.996	181.392	43.6246	13.811	8.68767	13.1338
YGR104C	81.7778	112.499	18.5111	9.52807	4.41777	11.8072
YGR105W	30.7454	75.5229		0.521691		144.766
YGR106C	218.346	466.302	3.9138	6.23339	55.7887	74.8071
YGR107W
YGR108W	78.5315	80.1687	34.5897	11.3618	2.27037	7.05597
YGR109C	30.8936	23.0995	1.8814	0.846339	16.4205	27.2935
YGR110W	35.2085	35.538	12.6765	5.26967	2.77746	6.74387
YGR111W	48.8888	37.1985	7.586	2.71141	6.44461	13.7192
YGR112W	16.1496	8.23327	19.3049	6.65944	0.836554	1.23633
YGR113W	41.6397	49.3169	21.2043	8.35718	1.96374	5.90114
YGR114C	32.0644	78.4466	4.7278	2.5558	6.7821	30.6936
YGR115C	169.515	299.996	16.321	9.83077	10.3863	30.516
YGR116W
YGR117C	89.2222	93.2222	15.1972	4.96892	5.87096	18.7611
YGR118W	855.129	1756.16	46.4473	31.4356	18.4107	55.8653
YGR119C	157.412	209.907	37.5038	18.43	4.19723	11.3894
YGR120C	175.317	177.838	30.0556	12.494	5.83308	14.2339
YGR121C	36.9544	41.9223	21.7134	7.54296	1.70192	5.55781
YGR122W	15.4209	6.32461	4.1332		3.73098
YGR123C	163.808	187.747	17.13	6.57172	9.56262	28.5689
YGR124W	325.893	118.278	39.779	8.17862	8.19259	14.4618
YGR126W			6.0158	5.36506
YGR127W	38.999	39.8895	27.2908	12.3242	1.42902	3.23667
YGR128C	62.4871	37.7549	4.7284	1.14754	13.2153	32.9007
YGR130C			6.0565	2.21432
YGR132C	259.127	279.998	57.3879	21.1104	4.51536	13.2635
YGR133W		6.77761
YGR134W			0.7806
YGR135W	315.077	593.136	38.662	27.7145	8.14954	21.4017
YGR136W	160.416	256.175	85.2349	42.0921	1.88205	6.08607
YGR137W	50.1574	132.059	4.574	4.10785	10.9658	32.1479
YGR138C	15.9109	5.7916	24.9334	3.26862	0.638136	1.77188
YGR139W
YGR140W	99.3305	76.4394	7.8142	2.94618	12.7115	25.9452
YGR141W	31.3547	32.7162	26.0101	10.4568	1.20548	3.1287
YGR142W	113.505	53.0783	218.316	60.426	0.519913	0.878402
YGR143W			0.7607
YGR145W			4.2538	1.64128
YGR147C	159.447	168.582	70.0932	27.0659	2.27478	6.22857
YGR148C	685.488	1072.66	15.6804	11.0542	43.7163	97.0365
YGR149W	154.348	147.109	52.2864	14.5971	2.95197	10.078
YGR150C	23.8889	19.0586	6.8304	2.68686	3.49744	7.09325
YGR151C	30.2145	58.33	2.0415	0.749696	14.8001	77.8048
YGR152C	165.676	166.437	15.2119	5.0607	10.8912	32.8881
YGR154C	20.9144	16.0766	1.6301		12.8301
YGR155W	79.6119	171.847	16.1568	9.13433	4.92745	18.8133
YGR156W	72.217	69.0465	13.2135	4.61391	5.4654	14.9649
YGR157W	2.4015		0.7699	0.117985	3.11924
YGR158C	66.6162	100.195	7.6002	3.8305	8.76506	26.1571
YGR159C	28.0505	160.165	19.709	27.408	1.42323	5.84375
YGR160W	55.9492	93.9178	13.9594	10.8478	4.00799	8.65777
YGR161C	18.7757	18.4948	15.5193	11.2896	1.20983	1.63821
YGR161W-C	2.4568	3.24716	3.5318	1.11437	0.695623	2.91389
YGR163W	113.597	126.612	25.3386	8.78534	4.48318	14.4118
YGR164W		4.27966		0.661019		6.47433
YGR165W	110.237	101.979	39.667	12.7899	2.77906	7.97337
YGR166W	275.145	188.646	8.8312	2.08251	31.156	90.5858
YGR167W	217.184	442.131	13.2205	9.93568	16.4278	44.4993
YGR168C	35.5048	24.4207	7.2424	1.3034	4.90235	18.7361
YGR169C	18.2907	11.1951	3.4794		5.25685
YGR169C-A	1528.69	2808.42	154.865	99.7879	9.87108	28.1439
YGR170W	16.2704	42.242	1.9248	2.16342	8.45303	19.5256
YGR171C	359.657	231.027	9.1456	1.83461	39.3257	125.927
YGR172C	57.1948	122.431	1.963	0.37079	29.1364	330.188
YGR173W
YGR175C	310.847	251.802	65.9569	19.7891	4.71288	12.7243
YGR176W	54.6499	90.4072	5.2718	4.59447	10.3665	19.6774
YGR177C	5.5487		2.9369	2.08852	1.88931
YGR178C	4.642		1.0344		4.48763
YGR179C	35.9236	24.5412	7.4874	2.45024	4.79787	10.0158
YGR180C	814.121	927.461	96.0018	37.4422	8.48027	24.7705
YGR181W	166.593	222.648	7.764	2.52143	21.4571	88.3022
YGR182C	34.7937	40.0026		0.268786		148.827
YGR183C	25.3976	42.2801	16.3118	6.89541	1.55701	6.13163
YGR185C	690.558	583.653	24.3349	7.8681	28.3772	74.1797
YGR186W	14.9623		2.1732	0.148196	6.88492
YGR187C	153.915	109.322	15.8074	3.8054	9.73689	28.7282
YGR188C	31.8574	72.9007	15.4839	8.15548	2.05745	8.93887
YGR189C	178.16	202.755	33.0135	12.6062	5.39658	16.0837
YGR190C	4.5103	5.30754	5.1251	2.45029	0.880041	2.16608
YGR191W	29.3239	7.9213	16.1647	3.2306	1.81407	2.45196
YGR192C	7125.29	7241.11	475.554	201.652	14.9831	35.9089
YGR193C	112.266	107.681	17.1458	6.41175	6.54772	16.7943
YGR194C	23.3411	10.8904	15.8566	3.69152	1.47201	2.9501
YGR195W	91.7482	190.307	18.8823	12.908	4.85895	14.7433
YGR196C			2.6846
YGR197C	18.2924	19.8979	7.5232	3.35174	2.43147	5.9366
YGR198W			3.9857	0.923794
YGR199W
YGR200C	10.2336	9.64234	1.7769	1.11252	5.75924	8.66711
YGR202C	79.5388	74.5813	40.8903	13.6412	1.94518	5.46734
YGR203W	27.7006	43.861	10.952	4.59357	2.52927	9.54836
YGR204W	9.5858	34.6389	3.4747	4.4603	2.75874	7.76605
YGR205W	41.204	38.9669	19.9609	11.1042	2.06424	3.5092
YGR206W	26.7055	53.6421	2.8149	2.38501	9.48719	22.4914
YGR207C	122.091	185.74	14.3261	8.82071	8.52229	21.0573
YGR208W	31.4363	57.4659	3.4225	4.05775	9.18519	14.162
YGR209C	673.442	837.502	41.261	20.7257	16.3215	40.4089
YGR210C	204.206	173.174	58.478	18.4949	3.49201	9.36337
YGR211W	370.935	223.465	417.448	90.5577	0.888576	2.46766
[truncated: 3,138 more rows]

## Sheet: mRNA TR in NLS mutants
	mRNA Trancription Rate (TR) in arbitray units in NLS mutants
	ORF name	TR WT	TR DNLS1	TR DNLS1/2	TR log2 (NLS1/WT)	TR log2 (NLS1/2/WT)
	YPL021W	19.8287		0.678352		-4.86941			TR= Transcription Rate
	YGR083C	37.6827	9.25135	2.04401	-2.02617	-4.20443
	YER070W	20.7576	3.83618	1.13289	-2.4359	-4.19556
	YNL049C	22.7927	5.21863	1.29523	-2.12683	-4.13729
	YNL258C	29.0243	8.12365	1.71884	-1.83706	-4.07776
	YBR192W	33.6308	13.1241	2.11851	-1.35756	-3.98866
	YER171W	7.8014	3.49512	0.522041	-1.15839	-3.9015
	YBR032W	133.685	14.1057	9.74701	-3.24449	-3.77773
	YDL132W	36.2427	10.3862	3.01523	-1.80302	-3.58735
	YFL050C	20.8384	5.12136	1.79227	-2.02465	-3.53938
	YGR145W	168.599	22.6704	14.838	-2.89471	-3.50623
	YLR115W	51.1105	15.5057	4.56083	-1.72082	-3.48625
	YDR369C	25.4815	10.0187	2.38308	-1.34675	-3.41855
	YFR023W	36.5989	13.3004	3.59457	-1.46033	-3.34791
	YLR058C	2783.66	429.616	273.757	-2.69587	-3.34602
	YHL012W	260.423	50.7514	25.6874	-2.35934	-3.34172
	YBR215W	37.5874	15.393	3.73133	-1.28797	-3.33249
	YER165W	43.647	10.0363	4.35064	-2.12066	-3.32658
	YNL048W	28.0089	11.1846	2.80941	-1.32437	-3.31754
	YHL016C	23.3586	15.3178	2.34496	-0.608747	-3.31632
	YNL117W	46.3674	17.1714	4.6584	-1.4331	-3.31521
	YKL215C	27.3848	22.9334	2.84151	-0.255928	-3.26864
	YGL086W	70.9323	20.3942	7.51421	-1.79829	-3.23875
	YLR303W	22.0972	10.4117	2.34418	-1.08565	-3.23671
	YPL248C	41.2099	12.1123	4.37894	-1.76652	-3.23434
	YPR144C	259.852	71.9623	28.2386	-1.85237	-3.20195
	YER056C	4774.9	968.55	527.063	-2.30157	-3.17942
	YDL106C	30.3374	10.7129	3.39186	-1.50175	-3.16095
	YFR032C	101.14	10.2475	11.3531	-3.30301	-3.15519
	YOR380W	20.6256	10.3066	2.32297	-1.00086	-3.15039
	YKR034W	37.9755	13.9438	4.2913	-1.44544	-3.14558
	YPL126W	107.586	21.5687	12.1753	-2.31847	-3.14346
	YHR052W	338.788	72.2387	38.5099	-2.22954	-3.13708
	YAL047C	31.8537	6.95366	3.63912	-2.19562	-3.1298
	YEL049W	154.765	59.861	17.942	-1.37039	-3.10867
	YDR385W	36.0608	8.15405	4.18295	-2.14484	-3.10784
	YGL236C	222.634	165.203	25.871	-0.430438	-3.10527
	YER106W	95.6553	19.9965	11.1573	-2.2581	-3.09986
	YPL280W	17.3752	5.43117	2.03068	-1.67769	-3.09699
	YOR141C	15.9559	9.67796	1.87184	-0.721315	-3.09156
	YFR013W	23.0662	8.09326	2.76914	-1.51099	-3.05827
	YNL272C	43.8307	21.2291	5.31661	-1.0459	-3.04336
	YDR212W	30.2585	13.4556	3.69884	-1.16914	-3.0322
	YKL024C	491.463	109.12	60.7715	-2.17117	-3.01562
	YDR520C	33.6836	7.82975	4.21504	-2.10501	-2.99843
	YDR240C	31.0888	6.95728	3.89639	-2.1598	-2.99618
	YMR304W	82.3345	30.3026	10.3546	-1.44206	-2.99122
	YPL115C	83.4681	29.7827	10.5165	-1.48675	-2.98857
	YFL009W	8.6226	5.06086	1.08717	-0.76874	-2.98754
	YHR129C	174.928	48.1704	22.1185	-1.86054	-2.98343
	YMR217W	2403.6	607.899	304.881	-1.98329	-2.97888
	YMR054W	47.9944	12.1853	6.11081	-1.97772	-2.97343
	YBR299W	17.7872	4.22688	2.27638	-2.07317	-2.96603
	YLR451W	49.0126	13.7739	6.30613	-1.83121	-2.95833
	YCL025C	128.393	32.5443	16.5287	-1.98009	-2.95752
	YER169W	49.2726	11.9062	6.37276	-2.04907	-2.9508
	YOR205C	50.6888	21.4998	6.61145	-1.23735	-2.93863
	YFL014W	28.4094	10.6683	3.7181	-1.41304	-2.93373
	YDR323C	67.8943	38.8629	8.97616	-0.804899	-2.91912
	YGR065C	214.273	54.6367	28.431	-1.97151	-2.91391
	YMR007W	656.052	188.717	87.1096	-1.79759	-2.91291
	YHR205W	18.4964	9.80943	2.4609	-0.915003	-2.90999
	YLR067C	62.0544	20.3619	8.26775	-1.60766	-2.90797
	YDR324C	80.9627	23.6873	10.8043	-1.77314	-2.90565
	YEL072W	84.1667	19.3345	11.2599	-2.12207	-2.90205
	YHR196W	59.308	14.4211	7.95697	-2.04005	-2.89794
	YGL008C	36.8957	9.82563	4.95643	-1.90883	-2.89608
	YPR029C	40.8025	19.8854	5.51436	-1.03695	-2.88739
	YBL072C	173.249	34.8806	23.4775	-2.31235	-2.8835
	YDR508C	370.338	108.048	50.4695	-1.77717	-2.87536
	YBR069C	386.819	79.9974	53.3884	-2.27363	-2.85706
	YIL057C	28.5665	11.9415	3.95339	-1.25835	-2.85316
	YHR112C	210.834	63.1279	29.2585	-1.73976	-2.84918
	YLR222C	190.838	54.5697	26.5867	-1.80618	-2.84358
	YER128W	154.67	33.0576	21.6649	-2.22614	-2.83577
	YLR339C	815.308	204.765	114.854	-1.99338	-2.82755
	YBR263W	49.4813	17.4402	7.0052	-1.50447	-2.82039
	YOR310C	430.2	146.761	61.0586	-1.55154	-2.81674
	YKL008C	2024.08	590.276	287.392	-1.7778	-2.81617
	YFL067W	1249.14	389.12	177.417	-1.68265	-2.81572
	YGL199C	1035.26	373.48	147.166	-1.47089	-2.81448
	YGR108W	1793.57	403.37	255.557	-2.15266	-2.81112
	YDR333C	36.4969	15.6001	5.2387	-1.22622	-2.80049
	YHR179W	1437.39	377.974	206.704	-1.9271	-2.79782
	YOL040C	104.654	20.4988	15.0817	-2.35202	-2.79476
	YNL126W	60.7279	23.8999	8.75166	-1.34536	-2.79473
	YGR280C	661.508	192.89	95.4931	-1.77798	-2.79229
	YER036C	581.603	157.606	84.5067	-1.88371	-2.7829
	YHR176W	219.279	60.0194	31.962	-1.86927	-2.77834
	YBR238C	1052.45	298.304	154.118	-1.8189	-2.77165
	YER082C	92.3542	28.0077	13.5431	-1.72136	-2.76962
	YHR169W	344.104	95.4219	50.6184	-1.85046	-2.76511
	YKL081W	4409.5	1141.07	649.58	-1.95023	-2.76304
	YMR195W	352.356	82.6033	51.9409	-2.09276	-2.76209
	YLR044C	2191.3	603.263	323.2	-1.86093	-2.76129
	YKL071W	138.718	39.7503	20.5176	-1.80312	-2.75722
	YEL034W	837.743	194.693	124.102	-2.1053	-2.75498
	YGR079W	1250.88	377.583	186.16	-1.72807	-2.74833
	YJR028W	8539.73	2410.3	1283.32	-1.82498	-2.73431
	YKL084W	435.431	134.22	65.4933	-1.69785	-2.73303
	YHR068W	450.237	122.438	67.7375	-1.87864	-2.73266
	YLL005C	26.0602	6.19732	3.92081	-2.07213	-2.73263
	YHR106W	318.081	101.229	47.9215	-1.65178	-2.73065
	YPL045W	74.8075	20.4262	11.305	-1.87276	-2.72623
	YDL003W	69.4668	23.3352	10.5099	-1.57382	-2.72458
	YGR128C	491.261	148.191	74.7137	-1.72904	-2.71704
	YGR154C	59.0301	21.5816	8.97927	-1.45165	-2.71678
	YAR007C	19.2633	7.93569	2.9308	-1.27943	-2.71649
	YKL021C	463.221	132.603	70.4834	-1.80458	-2.71634
	YBR142W	388.202	123.292	59.1165	-1.65472	-2.71517
	YBR220C	86.2962	32.6378	13.2085	-1.40275	-2.70783
	YNL189W	333.464	116.188	51.0547	-1.52107	-2.70741
	YGR191W	1189.61	328.532	182.238	-1.85638	-2.70659
	YBR196C	325.416	87.686	49.8546	-1.89187	-2.70648
	YMR290C	754	196.42	115.695	-1.94062	-2.70424
	YPR070W	164.007	56.2732	25.1805	-1.54324	-2.70338
	YJR149W	77.1416	25.9726	11.8655	-1.57052	-2.70073
	YER041W	771.507	297.185	119.046	-1.37632	-2.69616
	YEL054C	2055.32	513.285	317.339	-2.00153	-2.69527
	YHR005C	1444.42	446.985	223.42	-1.69219	-2.69266
	YML093W	178.933	45.6437	27.7328	-1.97093	-2.68975
	YAL043C	20.6185	10.2482	3.20705	-1.00856	-2.68462
	YPL212C	204.814	70.2364	31.9966	-1.54402	-2.67832
	YGR152C	357.896	98.9045	55.9484	-1.85543	-2.67737
	YOR133W	187.18	45.5863	29.2653	-2.03775	-2.67716
	YHR066W	2246.48	635.726	351.304	-1.82119	-2.67688
	YHR172W	156.803	45.6802	24.5245	-1.77931	-2.67665
	YHR036W	293.695	91.6993	46.0106	-1.67933	-2.67428
	YMR218C	57.3933	23.3806	9.01584	-1.29557	-2.67035
	YGR175C	2122.63	574.193	333.693	-1.88625	-2.66926
	YOR178C	38.3969	11.8855	6.03796	-1.69178	-2.66886
	YHR015W	69.6452	34.272	10.96	-1.023	-2.66777
	YNL249C	48.4614	17.123	7.62723	-1.5009	-2.6676
	YHL026C	489.048	136.677	76.9987	-1.83921	-2.66707
	YGR103W	1859.51	476.322	292.781	-1.96491	-2.66703
	YHR159W	819.008	243.766	128.979	-1.74838	-2.66674
	YHR007C	2849.41	800.873	449.13	-1.83102	-2.66546
	YJL027C	23.3577	13.9895	3.68308	-0.73955	-2.66491
	YJR148W	1105.64	301.969	174.37	-1.87241	-2.66465
	YGR256W	690.447	233.633	108.955	-1.56328	-2.6638
	YMR131C	2099.88	594.187	331.611	-1.82132	-2.66274
	YDL199C	28.0618	9.92785	4.43234	-1.49905	-2.66247
	YMR300C	1103.12	315.756	174.264	-1.80471	-2.66224
	YHL036W	223.518	63.2727	35.3749	-1.82074	-2.6596
	YHL014C	557.12	159.393	88.1891	-1.8054	-2.65932
	YDR398W	430.352	108.37	68.1717	-1.98955	-2.65827
	YFL001W	415.133	128.771	66.3494	-1.68876	-2.64542
	YHR040W	349.388	99.8694	56.0318	-1.80672	-2.64051
	YHR203C	1360.23	404.703	218.283	-1.74892	-2.63959
	YPR042C	47.6295	12.9708	7.64503	-1.87658	-2.63926
	YGL209W	2532.77	570.763	407.574	-2.14975	-2.63558
	YKR095W-A	827.766	148.11	133.47	-2.48255	-2.6327
	YHR069C	908.081	246.601	146.473	-1.88064	-2.63219
	YBR219C	1850.8	448.465	298.547	-2.04508	-2.63212
	YBL008W	52.9117	16.883	8.55741	-1.64801	-2.62834
	YER060W	3103.78	726.072	502.549	-2.09584	-2.62669
	YGR198W	48.9615	10.1248	7.92886	-2.27376	-2.62646
	YJR026W	7617.9	1974.83	1235.87	-1.94767	-2.62386
	YOR361C	703.096	211.924	114.443	-1.73017	-2.61909
	YMR057C	408.718	148.658	66.6648	-1.45911	-2.61611
	YGL215W	1787.12	484.269	291.502	-1.88375	-2.61606
	YPL008W	35.3436	12.3945	5.76745	-1.51174	-2.61544
	YGR160W	1560.34	342.46	255.085	-2.18786	-2.61281
	YLR465C	1203.36	373.135	197.297	-1.6893	-2.60863
	YBR271W	172.222	55.5617	28.2703	-1.6321	-2.60691
	YKL004W	565.98	159.962	92.9171	-1.82302	-2.60674
	YOR335C	290.644	83.3234	47.7581	-1.80246	-2.60544
	YGL033W	78.1318	24.5469	12.8446	-1.67037	-2.60474
	YEL063C	351.186	112.064	57.8385	-1.64792	-2.60213
	YJL205C	956.328	257.008	157.562	-1.89569	-2.60159
	YOR128C	203.359	60.5339	33.5186	-1.74821	-2.60099
	YJR074W	110.841	46.9102	18.3011	-1.24052	-2.59849
	YBR155W	249.89	72.9643	41.4008	-1.77603	-2.59356
	YNL221C	33.0047	8.31333	5.4953	-1.98917	-2.5864
	YAR015W	1289.29	332.523	214.892	-1.95505	-2.58489
	YDR164C	20.4055	10.4686	3.40363	-0.96289	-2.58381
	YOR093C	147.294	29.4496	24.7169	-2.32238	-2.57513
	YLR075W	919.224	298.97	154.361	-1.62042	-2.57411
	YPR145W	577.451	185.65	96.9712	-1.63711	-2.57407
	YGR286C	438.397	119.159	73.859	-1.87935	-2.56939
	YGL076C	325.331	93.1939	54.8729	-1.8036	-2.56774
	YGR221C	332.494	118.241	56.096	-1.4916	-2.56736
	YER104W	81.303	27.822	13.751	-1.54708	-2.56377
	YPR033C	322.137	103.199	54.5815	-1.64224	-2.56119
	YGR229C	1428.11	411.909	242.184	-1.79372	-2.55993
	YJR071W	380.23	117.826	64.5122	-1.69022	-2.55923
	YCL055W	877.163	278.992	149.165	-1.65262	-2.55594
	YGR092W	616.499	185.824	104.943	-1.73016	-2.55449
	YNL219C	14.9884	4.67874	2.55535	-1.67965	-2.55225
	YER002W	621.364	151.845	105.975	-2.03283	-2.55172
	YOL063C	32.952	9.18323	5.62632	-1.84329	-2.5501
	YFR038W	386.853	113.912	66.0756	-1.76387	-2.5496
	YGL203C	180.457	53.1066	30.8461	-1.76469	-2.5485
	YHR201C	510.277	140.797	87.2249	-1.85766	-2.54847
	YKL055C	772.34	206.576	132.067	-1.90256	-2.54796
	YDR303C	17.7469	8.11213	3.03877	-1.12941	-2.54601
	YPL093W	956.066	282.206	163.713	-1.76036	-2.54594
	YER125W	19.2843	18.8986	3.31599	-0.0291446	-2.53992
	YML054C	102.72	33.1355	17.6701	-1.63227	-2.53933
	YKL060C	1660.48	485.631	286.116	-1.77367	-2.53692
	YLR432W	2304.58	667.689	397.608	-1.78726	-2.53508
	YFL051C	43.2873	9.58679	7.46946	-2.17482	-2.53487
	YPL207W	41.0247	9.25459	7.08846	-2.14825	-2.53295
	YDR387C	40.256	20.2904	6.95666	-0.988405	-2.53274
	YEL035C	1100.97	262.423	190.605	-2.0688	-2.53011
	YGL196W	558.909	175.893	96.7816	-1.66792	-2.52981
	YER006W	2053.41	682.29	355.862	-1.58957	-2.52863
	YLR175W	2129.24	698.445	369.737	-1.60812	-2.52576
	YBR141C	389.162	135.49	67.5782	-1.52218	-2.52574
	YMR082C	922.082	334.817	160.498	-1.46152	-2.52234
	YER113C	571.659	179.171	99.5377	-1.67382	-2.52184
	YGL204C	98.9213	32.4657	17.2315	-1.60737	-2.52124
	YBL042C	838.198	226.514	146.088	-1.88769	-2.52045
	YHR183W	6941.68	1576.52	1210.25	-2.13854	-2.51998
	YGL111W	1386.87	389.534	241.947	-1.83201	-2.51907
	YKL027W	1201.27	374.301	209.752	-1.6823	-2.51781
	YJL088W	44.5215	16.523	7.7744	-1.43003	-2.5177
	YGR171C	416.675	136.024	72.8408	-1.61506	-2.5161
	YHR143W	4089.83	1243.55	716.98	-1.71758	-2.51204
	YHR184W	147.341	51.122	25.8532	-1.52714	-2.51074
	YGL185C	309.573	125.769	54.3556	-1.2995	-2.50978
	YHR056C	91.3393	32.1751	16.0455	-1.50529	-2.50907
	YGR143W	19.8439	9.75132	3.48845	-1.02503	-2.50804
	YLR092W	35.8322	9.76437	6.29951	-1.87566	-2.50794
	YPL086C	316.096	121.076	55.6228	-1.38445	-2.50661
	YNL275W	18.1965	9.18876	3.20287	-0.985719	-2.50623
	YGL224C	360.208	101.108	63.5107	-1.83294	-2.50376
	YKL082C	901.939	267.896	159.064	-1.75136	-2.50343
	YMR046C	8003.95	1902.09	1412.11	-2.07313	-2.50286
	YCR034W	1144.03	364.982	201.971	-1.64823	-2.5019
	YGR124W	1435.13	393.776	253.608	-1.86573	-2.50051
	YGL186C	716.792	191.997	126.767	-1.90047	-2.49938
	YBR173C	761.405	266.735	134.943	-1.51325	-2.49632
	YEL046C	1464.96	426.909	259.803	-1.77886	-2.49538
	YBR232C	29.6901	9.81163	5.27391	-1.59742	-2.49304
	YBR104W	175.005	53.0483	31.1072	-1.72202	-2.49208
	YHR120W	37.5825	3.33631	6.68042	-3.49374	-2.49205
	YHL004W	803.001	250.331	142.767	-1.68157	-2.49174
	YGR224W	373.29	119.97	66.4209	-1.63762	-2.49059
	YGL139W	48.7943	10.0526	8.68746	-2.27915	-2.48971
	YOR206W	56.4064	20.2598	10.0431	-1.47724	-2.48965
	YER148W	663.731	192.885	118.188	-1.78286	-2.48951
	YBR105C	1248.68	369.763	222.561	-1.75573	-2.48813
	YHR182W	423.716	134.888	75.5499	-1.65133	-2.4876
	YGR285C	3251.25	948.42	581.106	-1.7774	-2.48412
	YJR093C	211.226	90.7946	37.7982	-1.21811	-2.4824
	YMR049C	1933.56	654.9	346.204	-1.56191	-2.48157
	YLR409C	102.859	33.3363	18.4195	-1.62551	-2.48137
	YFR035C	474.403	125.762	85.0056	-1.91542	-2.48048
	YER126C	1314.86	393.597	235.667	-1.74012	-2.48009
	YGR192C	3570.53	1010.53	640.35	-1.82102	-2.47921
	YPR169W	35.624	19.8912	6.39386	-0.840716	-2.47809
	YHR049W	738.981	188.896	132.707	-1.96795	-2.4773
	YDR048C	21.7154	7.23413	3.89999	-1.58583	-2.47718
	YNR053C	1745.78	532.309	313.546	-1.71354	-2.47713
	YBR129C	1569.61	525.518	282.093	-1.57859	-2.47616
	YMR199W	1074.51	317.008	193.187	-1.76109	-2.47561
	YPL030W	196.465	84.3653	35.3325	-1.21955	-2.4752
	YJL097W	477.665	158.681	85.9631	-1.58987	-2.47421
	YJL122W	454.578	155.508	81.8261	-1.54754	-2.47389
	YLR286C	1256.78	409.502	226.256	-1.61779	-2.47371
	YBR040W	218.784	62.8929	39.4504	-1.79854	-2.4714
	YKL050C	837.124	248.473	150.96	-1.75235	-2.47127
	YCL074W	12.8693	3.74615	2.32103	-1.78045	-2.4711
	YHR076W	358.062	121.776	64.6414	-1.55598	-2.46968
	YJR146W	290.448	105.586	52.4587	-1.45986	-2.46903
	YFL023W	154.296	49.7404	27.8694	-1.63321	-2.46895
	YGL099W	487.727	137.577	88.2054	-1.82584	-2.46714
	YCR025C	201.835	61.4027	36.5175	-1.71681	-2.46652
	YDL167C	23.1508	9.14112	4.199	-1.34062	-2.46295
	YPL256C	499.164	185.556	90.7142	-1.42766	-2.46011
	YDR025W	912.759	818.251	166.051	-0.157691	-2.45861
	YKL106W	1043.96	325.379	190.228	-1.68187	-2.45626
	YBR249C	872.808	257.95	159.079	-1.75858	-2.45593
	YDL042C	76.8868	33.3646	14.0182	-1.20442	-2.45544
	YDR146C	39.5174	17.0625	7.21462	-1.21166	-2.45349
	YLR407W	805.529	247.439	147.262	-1.70286	-2.45155
	YPR008W	224.513	90.2907	41.0751	-1.31415	-2.45046
	YGR180C	1822.93	575.245	333.783	-1.66401	-2.44928
	YER055C	1230.5	316.084	225.868	-1.96086	-2.44569
	YHR067W	543.037	200.3	99.6952	-1.43889	-2.44545
	YGL114W	69.8279	24.1242	12.8228	-1.53332	-2.44509
	YKL096W-A	1735.84	509.03	318.955	-1.76981	-2.44421
	YLR236C	341.264	112.285	62.7476	-1.60372	-2.44326
	YHR156C	676.283	219.992	124.376	-1.62018	-2.44291
	YBR248C	741.694	196.565	136.712	-1.91582	-2.43968
	YGL113W	495.944	152.409	91.4546	-1.70223	-2.43905
	YGR114C	262.012	74.4226	48.3391	-1.81582	-2.43837
	YHR002W	607.632	210.808	112.142	-1.52727	-2.43787
	YDR351W	51.6341	21.8134	9.54119	-1.24311	-2.43608
	YCL036W	501.106	158.853	92.7104	-1.65742	-2.43431
	YJR123W	1644.55	475.452	304.648	-1.79032	-2.43247
	YER163C	201.857	47.5864	37.4226	-2.08472	-2.43136
	YGR166W	514.766	169.426	95.4853	-1.60327	-2.43057
	YLR057W	104.295	41.7763	19.3486	-1.31991	-2.43037
	YJL116C	645.78	207.506	119.818	-1.63789	-2.4302
	YPR002W	78.746	33.1109	14.6105	-1.2499	-2.4302
	YER074W-A	61.0208	22.8419	11.3557	-1.41762	-2.42588
	YHR213W	25.0774	4.66474	4.67094	-2.42652	-2.4246
	YHR034C	219.554	75.6662	40.9137	-1.53686	-2.42392
	YER064C	906.126	309.311	168.896	-1.55065	-2.42358
	YGR263C	514.946	164.699	95.9988	-1.64459	-2.42333
	YOR320C	103.1	35.1834	19.2429	-1.55108	-2.42165
	YLR197W	1015.91	310.97	189.768	-1.70792	-2.42046
	YOR168W	308.672	96.3533	57.6797	-1.67967	-2.41994
	YOR066W	191.975	65.4519	35.8977	-1.55241	-2.41895
	YGR055W	710.838	224.065	133.04	-1.6656	-2.41766
	YGL184C	70.4289	25.6073	13.1978	-1.45961	-2.41587
	YJR054W	810.819	248.458	152.4	-1.70638	-2.41152
	YBR250W	261.793	89.258	49.2474	-1.55238	-2.41031
	YJL138C	1626.67	522.841	306.543	-1.63747	-2.40776
	YER094C	643.277	198.759	121.333	-1.69442	-2.40647
	YER127W	1081.87	349.793	204.151	-1.62895	-2.40581
	YCL061C	284.783	103.139	53.785	-1.46527	-2.40459
	YMR015C	1777.23	525.297	336.072	-1.75843	-2.40279
	YML126C	2447.98	688.053	463.82	-1.831	-2.39995
	YGL093W	192.614	61.9481	36.5046	-1.63658	-2.39956
	YGL128C	70.9574	26.5626	13.4536	-1.41756	-2.39896
	YLR073C	215.788	80.37	40.9505	-1.42489	-2.39766
	YGR179C	275.051	106.231	52.2204	-1.3725	-2.39702
	YER077C	592.674	180.48	112.606	-1.7154	-2.39596
	YGL171W	804.004	226.539	152.782	-1.82744	-2.39573
	YPL258C	41.2578	15.3387	7.84025	-1.42749	-2.3957
	YHR208W	2274.46	532.41	432.646	-2.09491	-2.39427
	YJL069C	540.216	176.474	102.779	-1.61408	-2.394
	YML045W	4794.09	1367.74	912.701	-1.80946	-2.39304
	YHR063C	301.499	108.743	57.4548	-1.47123	-2.39165
	YBR033W	232.958	73.8553	44.3939	-1.6573	-2.39164
	YEL047C	1236.21	395.741	235.771	-1.6433	-2.39047
	YGL205W	122.737	53.8377	23.413	-1.18888	-2.39019
	YJR153W	513.78	159.212	98.0432	-1.6902	-2.38966
	YOL141W	65.4665	24.8142	12.5091	-1.39959	-2.38778
	YDR485C	40.8403	11.9803	7.81982	-1.76933	-2.38479
	YPL210C	943.911	352.53	180.776	-1.42091	-2.38445
	YDR110W	57.0473	29.1807	10.9259	-0.967144	-2.38441
	YLR359W	2819.13	951.27	539.938	-1.56732	-2.38438
	YHR177W	768.075	242.564	147.166	-1.66288	-2.38381
	YHL003C	1685.24	554.841	323.155	-1.60281	-2.38266
	YBR293W	1903.87	654.086	365.079	-1.54138	-2.38265
	YNL018C	551.448	229.512	105.766	-1.26466	-2.38235
	YDL049C	473.405	110.299	91.0496	-2.10165	-2.37835
	YGR202C	809.322	252.646	155.658	-1.6796	-2.37833
	YMR051C	7585.47	2487.26	1459.89	-1.60868	-2.37738
	YKL058W	201.537	71.63	38.7882	-1.49241	-2.37735
	YBR031W	494.091	141.402	95.1871	-1.80498	-2.37594
	YDR463W	40.5365	18.8491	7.81146	-1.10473	-2.37556
	YHR062C	558.812	172.638	107.688	-1.69461	-2.3755
	YGR123C	755.041	227.841	145.528	-1.72853	-2.37526
	YBR247C	1064.47	356.756	205.193	-1.57712	-2.37508
	YCR088W	89.6412	31.5737	17.2992	-1.50544	-2.37345
	YPR072W	257.78	106.901	49.7501	-1.26987	-2.37337
	YGR239C	898.151	264.68	173.344	-1.76271	-2.37332
	YMR256C	1325.69	425.451	255.991	-1.63968	-2.37258
	YGL012W	565.734	178.854	109.48	-1.66134	-2.36946
	YOL019W	77.0924	27.7525	14.9188	-1.47397	-2.36946
	YJL011C	812.462	302.378	157.474	-1.42595	-2.36719
	YHR033W	204.608	60.3888	39.6956	-1.76051	-2.36581
	YJL003W	87.4481	27.597	16.9706	-1.66392	-2.36539
	YOR374W	59.4686	25.4857	11.5432	-1.22244	-2.36509
	YOL084W	30.0096	13.6206	5.82572	-1.13964	-2.36492
	YNL103W	273.575	97.263	53.1897	-1.49197	-2.36272
	YBR277C	96.0026	26.5848	18.6716	-1.85247	-2.36223
	YJR063W	504.464	153.572	98.1411	-1.71584	-2.36182
	YLR249W	379.909	121.939	73.9224	-1.6395	-2.36157
	YHR025W	1231.86	416.88	239.727	-1.56313	-2.36137
	YFL021W	280.296	88.2829	54.5559	-1.66674	-2.36114
	YBR252W	557.381	149.769	108.546	-1.89592	-2.36035
	YMR094W	356.877	116.252	69.5236	-1.61818	-2.35985
	YEL020W-A	1028.23	368.623	200.386	-1.47994	-2.3593
	YGR187C	601.642	190.766	117.305	-1.6571	-2.35864
	YGR223C	1487.07	488.262	290.037	-1.60675	-2.35817
	YBL069W	412.112	127.203	80.3848	-1.6959	-2.35804
	YJR019C	309.888	114.117	60.4515	-1.44123	-2.3579
	YGL035C	683.455	211.18	133.47	-1.69437	-2.35633
	YGL132W	68.6853	22.5777	13.4135	-1.6051	-2.35632
	YDR307W	41.44	17.2248	8.09811	-1.26654	-2.35537
	YBR118W	1505.99	437.259	294.307	-1.78416	-2.35532
	YGL017W	2551.14	782.064	499.109	-1.70579	-2.35372
	YHR064C	1621.59	532.486	317.257	-1.6066	-2.35369
	YLR127C	100.17	27.5469	19.6004	-1.86249	-2.3535
	YKL099C	561.193	184.968	109.813	-1.60122	-2.35345
	YML116W	618.349	204.456	121.041	-1.59663	-2.35293
	YFL022C	289.552	99.4998	56.7079	-1.54106	-2.3522
	YEL066W	49.5444	16.3654	9.70791	-1.59807	-2.35149
	YBL098W	239.737	76.941	46.9841	-1.63963	-2.3512
	YCL020W	2729.94	873.204	535.184	-1.64448	-2.35076
	YHR111W	407.579	128.86	79.9233	-1.66128	-2.35039
	YDL126C	100.672	42.5948	19.7513	-1.24092	-2.34965
	YKR042W	3569.25	1057.24	700.559	-1.75531	-2.34904
	YJR128W	56.476	20.2044	11.0897	-1.48297	-2.34842
	YJL086C	44.8229	22.6006	8.80156	-0.987876	-2.34841
	YMR058W	384.375	134.494	75.4823	-1.51497	-2.3483
	YNL212W	12.5996	6.3227	2.47559	-0.994766	-2.34754
	YLR300W	5604.72	1769.19	1102.68	-1.66355	-2.34563
	YOR241W	168.298	70.3081	33.1188	-1.25925	-2.34529
	YHR090C	424.238	145.97	83.5694	-1.53921	-2.34383
	YDR207C	17.0135	6.49418	3.35227	-1.38946	-2.34347
	YPR105C	63.7355	24.3497	12.5745	-1.38819	-2.34159
	YEL069C	50.6994	18.0126	10.0086	-1.49296	-2.34073
	YDR381C-A	48.1635	14.7378	9.51327	-1.70842	-2.33993
	YJR111C	364.308	129.954	71.9591	-1.48716	-2.33991
	YBR172C	984.622	343.606	194.547	-1.51881	-2.33945
	YER010C	429.465	134.644	84.8713	-1.67339	-2.33919
	YPR121W	176.005	62.2725	34.81	-1.49895	-2.33804
	YLL012W	254.404	83.1076	50.3203	-1.61407	-2.33791
	YBR257W	431.448	138.546	85.4169	-1.63882	-2.33659
	YGL119W	537.154	164.481	106.345	-1.70741	-2.33659
	YER011W	201.46	71.219	39.9799	-1.50016	-2.33314
	YHR192W	580.818	199.663	115.354	-1.54052	-2.33202
	YLR221C	518.079	172.012	103.031	-1.59066	-2.33009
	YER170W	176.192	55.965	35.0417	-1.65455	-2.33
	YBR089W	261.589	80.827	52.0315	-1.6944	-2.32985
	YBR134W	183.536	60.6	36.5092	-1.59867	-2.32973
	YGR216C	255.677	87.1021	50.8833	-1.55354	-2.32906
	YHR083W	562.056	200.962	111.859	-1.48379	-2.32903
	YHR018C	1359.72	325.36	270.706	-2.0632	-2.32851
	YGR200C	51.8797	20.4173	10.33	-1.34538	-2.32832
	YGR254W	4242.08	1276.81	845.567	-1.73223	-2.32678
	YEL041W	630.792	236.953	125.765	-1.41257	-2.32643
	YBL052C	122.556	44.4141	24.4683	-1.46435	-2.32445
	YGL064C	423.115	135.599	84.5523	-1.64171	-2.32313
	YLR055C	34.5694	11.1617	6.91065	-1.63094	-2.3226
	YNL299W	162.29	58.7509	32.46	-1.46589	-2.32184
	YCL026C-B	269.435	76.3467	53.942	-1.8193	-2.32046
	YEL009C	6501.85	2331.65	1302.33	-1.4795	-2.31976
	YER124C	7420.81	2712.99	1486.51	-1.45169	-2.31965
	YKL093W	552.889	203.049	110.863	-1.44516	-2.31821
	YGL148W	463.147	165.045	92.8755	-1.48861	-2.3181
	YGL233W	290.269	101.739	58.216	-1.51252	-2.3179
	YBL061C	134.943	35.5305	27.0839	-1.92522	-2.31684
	YPL214C	190.352	66.4535	38.2059	-1.51826	-2.31681
	YGR282C	3737.81	1215.63	750.654	-1.62049	-2.31597
	YLL034C	187.236	69.9957	37.6266	-1.41952	-2.31504
	YOR260W	249.948	90.6831	50.2718	-1.46272	-2.31381
	YKL046C	718.153	251.683	144.499	-1.51268	-2.31323
	YER068W	75.6566	34.8275	15.2391	-1.11924	-2.31169
	YPL179W	129.176	52.9124	26.0204	-1.28766	-2.31162
	YMR182C	145.9	47.502	29.4044	-1.61892	-2.31087
	YKL045W	557.094	206.206	112.318	-1.43384	-2.31033
	YLR134W	887.268	312.873	178.946	-1.50379	-2.30984
	YMR197C	721.76	260.527	145.583	-1.47009	-2.30968
	YOL055C	38.1159	18.9487	7.69406	-1.00829	-2.30858
	YML043C	1136.09	386.522	229.335	-1.55545	-2.30855
	YML106W	510.888	170.97	103.191	-1.57927	-2.3077
	YGR021W	2001.61	560.134	404.66	-1.83731	-2.30637
	YJL009W	550.168	204.41	111.243	-1.42841	-2.30616
	YJR129C	1457.41	531.401	294.77	-1.45554	-2.30575
	YFR001W	501.013	143.175	101.344	-1.80706	-2.3056
	YBR267W	269.101	91.4857	54.4359	-1.55653	-2.30552
	YOR322C	111.308	42.7371	22.5338	-1.38099	-2.30439
	YEL042W	1021.76	340.734	207.325	-1.58434	-2.30109
	YFR028C	251.618	86.8609	51.0646	-1.53445	-2.30084
	YJR139C	591.004	220.064	119.983	-1.42525	-2.30034
	YOR270C	160.749	58.3863	32.6403	-1.46111	-2.30008
	YHR133C	782.385	248.08	158.908	-1.65707	-2.29969
	YGR214W	608.496	211.13	123.601	-1.52712	-2.29956
	YOL153C	239.451	99.2181	48.6625	-1.27105	-2.29885
	YKL049C	147.038	51.6162	29.8973	-1.5103	-2.2981
	YCL064C	5030.99	1540.46	1023.72	-1.70749	-2.29702
	YLR441C	642.896	280.09	130.855	-1.1987	-2.29662
	YGL003C	815.179	254.16	166.002	-1.68138	-2.29592
	YER050C	617.458	175.14	125.749	-1.81783	-2.29579
	YJR050W	916.828	357.258	186.726	-1.35969	-2.29573
	YOR360C	384.695	167.559	78.4086	-1.19904	-2.29463
	YMR036C	715.539	247.312	145.876	-1.5327	-2.29429
	YGL050W	342.817	121.516	69.8985	-1.49629	-2.29411
	YEL070W	60.052	20.8078	12.245	-1.52909	-2.29402
	YNL280C	96.5932	32.3276	19.7069	-1.57915	-2.29322
	YAL059W	866.326	254.563	176.772	-1.76689	-2.29302
	YPL184C	424.936	138.983	86.7391	-1.61234	-2.29249
	YDL189W	24.6579	7.17868	5.03337	-1.78026	-2.29245
	YPL022W	437.747	159.819	89.3852	-1.45366	-2.29199
	YGR062C	1229.11	392.639	251.175	-1.64635	-2.29086
	YGR060W	189.249	66.2037	38.7076	-1.5153	-2.28959
	YJR002W	57.2965	24.2886	11.7246	-1.23817	-2.28891
	YFR007W	166.24	55.4287	34.0229	-1.58456	-2.28869
	YHR107C	363.867	114.954	74.5442	-1.66235	-2.28724
	YER043C	1831.17	621.219	375.294	-1.55959	-2.28667
	YGL125W	326.348	92.2761	66.8881	-1.82238	-2.28659
	YDR264C	157.466	66.7189	32.2988	-1.23887	-2.28549
	YJL007C	509.113	215.931	104.436	-1.23742	-2.28536
	YLR202C	391.085	137.214	80.259	-1.51105	-2.28475
	YJR018W	568.407	173.544	116.693	-1.71162	-2.28421
	YDL116W	48.3204	15.5	9.9253	-1.64036	-2.28345
	YDR345C	359.69	131.621	73.8851	-1.45036	-2.2834
	YJR101W	290.529	127.562	59.6879	-1.18748	-2.28317
	YLR357W	213.222	63.4462	43.8463	-1.74875	-2.28183
	YLR461W	1443.84	582.186	297.042	-1.31036	-2.28117
	YEL038W	260.357	68.3433	53.6099	-1.92962	-2.27992
	YCL022C	195.983	71.1979	40.3569	-1.46082	-2.27984
	YPL106C	574.653	184.523	118.458	-1.63889	-2.27832
	YMR122C	332.288	132.679	68.5053	-1.3245	-2.27815
	YDR232W	41.1114	20.1424	8.47882	-1.02931	-2.2776
	YGL231C	240.598	56.6149	49.6306	-2.08737	-2.27732
	YHR010W	3024.37	1013.92	623.971	-1.57669	-2.27708
	YCR010C	170.069	55.0875	35.1081	-1.62632	-2.27624
	YDR490C	13.5335	5.3057	2.79502	-1.35092	-2.27561
	YHR194W	149.567	55.5348	30.9213	-1.42933	-2.27413
	YLR020C	860.279	295.837	177.905	-1.54	-2.2737
	YHR202W	188.107	65.8982	38.9361	-1.51324	-2.27237
	YGR283C	1257.47	441.37	260.318	-1.51046	-2.27217
	YKL063C	739.667	259.462	153.126	-1.51135	-2.27215
	YJL125C	627.348	229.016	130.232	-1.45382	-2.26818
	YKL066W	280.089	102.619	58.1508	-1.44858	-2.26801
	YPR137W	627.465	228.782	130.354	-1.45556	-2.2671
	YOR129C	46.5658	14.3025	9.67649	-1.703	-2.26671
	YBR266C	927.628	298.24	192.77	-1.63707	-2.26667
	YKL056C	2913.57	946.35	605.474	-1.62234	-2.26665
	YLR294C	1680.29	564.976	349.296	-1.57245	-2.26619
	YCR016W	537.259	186.195	111.689	-1.5288	-2.26613
	YCR064C	552.611	174.586	114.888	-1.66233	-2.26604
	YHR058C	572.276	199.733	119.016	-1.51864	-2.26556
	YGR279C	1951.37	688.088	405.869	-1.50382	-2.2654
	YPL174C	66.1583	25.6358	13.7645	-1.36776	-2.26497
	YLR295C	927.521	325.741	193.078	-1.50966	-2.2642
	YKL076C	255.441	87.6054	53.1749	-1.5439	-2.26417
	YJR160C	92.5973	40.858	19.2785	-1.18035	-2.26398
	YCR086W	259.358	86.9316	54.0126	-1.57699	-2.26358
	YBR011C	644.233	218.461	134.208	-1.56021	-2.26311
	YGL164C	328.009	119.1	68.373	-1.46156	-2.26223
	YLL013C	71.9948	29.8039	15.0143	-1.27239	-2.26155
	YBR058C	121.463	45.9713	25.3317	-1.40171	-2.2615
	YGR087C	48.4054	25.3107	10.0999	-0.935421	-2.26083
	YMR006C	1315.53	533.349	274.721	-1.30249	-2.2596
	YER139C	194.676	68.5453	40.6574	-1.50594	-2.25948
	YGR236C	95.8455	26.3539	20.0239	-1.86269	-2.25898
	YLR148W	155.068	52.3074	32.4031	-1.56782	-2.2587
	YGL200C	318.194	124.278	66.5305	-1.35634	-2.25782
	YMR107W	886.995	305.857	185.561	-1.53607	-2.25704
	YGL077C	223.746	74.7875	46.8092	-1.58099	-2.257
	YDR371W	66.333	33.9223	13.8909	-0.967492	-2.25559
	YCL063W	166.385	46.2668	34.8704	-1.84648	-2.25445
	YGL154C	277.785	91.2224	58.2286	-1.60651	-2.25417
	YJR048W	179.792	57.5733	37.7012	-1.64286	-2.25365
	YHR171W	197.711	76.8125	41.4695	-1.36398	-2.25327
	YJL190C	1505.06	545.409	315.745	-1.46441	-2.25299
	YDR422C	111.588	41.1911	23.4187	-1.43778	-2.25245
	YDR109C	16.8227	11.3326	3.53086	-0.569932	-2.25232
	YBL028C	491.589	174.437	103.229	-1.49474	-2.25161
	YGR109C	138.842	53.1192	29.1609	-1.38613	-2.25133
	YHR188C	463.264	183.202	97.4238	-1.3384	-2.24949
	YMR060C	289.166	82.9419	60.8264	-1.80173	-2.24913
	YKL009W	1388.93	489.759	292.514	-1.50383	-2.24739
	YBR210W	235.249	67.7747	49.5709	-1.79537	-2.24662
	YBR268W	180.844	61.8881	38.1077	-1.54701	-2.24659
	YCR072C	781.547	268.81	164.734	-1.53975	-2.24619
	YMR273C	253.008	81.3034	53.333	-1.63779	-2.24608
	YHR113W	631.3	241.171	133.088	-1.38827	-2.24595
	YAR042W	689.989	225.414	145.512	-1.61399	-2.24544
	YLR343W	1603.27	518.47	338.203	-1.62869	-2.24506
	YPR181C	566.365	192.66	119.526	-1.55568	-2.24441
	YFR037C	731.278	258.198	154.419	-1.50195	-2.24357
	YBR221C	467.466	169.756	98.7449	-1.46139	-2.24308
	YGL078C	1562.95	504.473	330.214	-1.63142	-2.2428
	YHR048W	655.328	213.726	138.464	-1.61646	-2.24271
	YGR138C	920.412	292.999	194.509	-1.65139	-2.24245
	YML058W	1714.65	616.212	362.924	-1.47642	-2.24018
	YBL029W	52.3702	18.1111	11.0915	-1.53187	-2.2393
	YHR046C	771.717	299.354	163.451	-1.36622	-2.23921
	YER102W	1131.86	294.696	239.777	-1.94139	-2.23893
	YHL001W	4123.24	1383.72	874.102	-1.57523	-2.23791
	YCL011C	290.704	115.661	61.6476	-1.32965	-2.23744
	YBR034C	1331.29	397.051	282.416	-1.74543	-2.23693
	YOL076W	57.7668	19.8782	12.2636	-1.53905	-2.23585
	YOL156W	17.0704	9.95567	3.62482	-0.777906	-2.23552
	YGL256W	2304.01	818.829	489.268	-1.49251	-2.23545
	YLR015W	567.477	221.44	120.567	-1.35765	-2.23473
	YEL057C	154.167	51.0013	32.7853	-1.59588	-2.23337
	YKL077W	674.822	244.256	143.532	-1.46611	-2.23314
	YPR135W	886.65	258.78	188.601	-1.77664	-2.23302
	YAL004W	203.797	69.9475	43.3752	-1.54279	-2.23219
	YHR050W	407.872	132.684	86.8106	-1.62013	-2.23217
	YBR211C	267.903	105.861	57.0314	-1.33953	-2.23188
	YJR013W	543.965	210.472	115.804	-1.36989	-2.23183
	YMR220W	738.367	272.448	157.213	-1.43836	-2.23162
	YGL157W	1347.42	420.114	287.023	-1.68135	-2.23096
	YOR378W	34.4283	15.5704	7.3365	-1.14479	-2.23043
	YCR059C	353.386	126.37	75.3049	-1.48359	-2.23043
	YJL120W	113.484	47.4264	24.1834	-1.25873	-2.2304
	YGL075C	33.166	25.4368	7.06774	-0.382786	-2.23038
	YGL249W	111.379	30.451	23.7598	-1.87091	-2.22887
	YBR265W	755.029	270.879	161.193	-1.47888	-2.22774
	YCL029C	1294.3	481.944	276.343	-1.42523	-2.22764
	YER174C	397.757	129.455	85.0759	-1.61943	-2.22506
	YGR117C	434.822	162.149	93.0526	-1.42311	-2.22431
	YDR137W	103.701	44.1787	22.2044	-1.23101	-2.22352
	YHR207C	330.828	108.332	70.8472	-1.61062	-2.2233
	YCL075W	247.048	64.8412	52.9077	-1.92981	-2.22324
	YBR143C	210.659	72.5598	45.1392	-1.53767	-2.22246
	YLR023C	870.019	277.774	186.464	-1.64713	-2.22215
	YJR051W	648.634	224.258	139.062	-1.53225	-2.22168
	YIL140W	142.711	52.428	30.6181	-1.44469	-2.22064
	YFR021W	1319.19	476.878	283.139	-1.46796	-2.22007
	YOR306C	78.6051	41.6106	16.8878	-0.917672	-2.21864
	YLR401C	1158.77	364.523	248.962	-1.66852	-2.2186
	YHR135C	1586.9	562.176	340.987	-1.49712	-2.21843
	YHR003C	652.458	237.587	140.258	-1.45743	-2.2178
	YFR040W	115.234	35.4871	24.7782	-1.6992	-2.21742
	YBL020W	131.716	39.117	28.3382	-1.75156	-2.21661
	YHR101C	217.504	85.7779	46.8103	-1.34237	-2.21615
	YER052C	1745.93	531.754	375.822	-1.71516	-2.21587
	YGR041W	347.36	143.153	74.7969	-1.27887	-2.21538
	YML101C	702.75	249.609	151.352	-1.49334	-2.21511
	YER065C	355.585	124.896	76.5984	-1.50947	-2.21481
	YEL029C	310.157	103.451	66.8935	-1.58405	-2.21306
	YJL041W	337.429	122.802	72.7801	-1.45825	-2.21297
	YCR030C	237.146	106.658	51.2546	-1.15278	-2.21002
	YGL180W	186.172	64.3386	40.2627	-1.53288	-2.20912
	YGL235W	146.788	33.974	31.752	-2.11123	-2.20882
	YOL075C	56.1831	25.0696	12.1562	-1.1642	-2.20845
	YHR115C	223.932	79.7526	48.4736	-1.48946	-2.20779
	YNL154C	193.89	89.4408	41.9988	-1.11623	-2.20682
	YER087W	184.288	89.3022	39.9253	-1.04519	-2.20658
	YGR093W	540.219	185.561	117.042	-1.54165	-2.20651
	YHR061C	613.666	248.322	132.961	-1.30524	-2.20645
	YGR155W	761.794	242.349	165.422	-1.65231	-2.20325
	YBR242W	542.829	175.87	117.935	-1.62599	-2.20251
	YGR130C	31.7972	9.6852	6.9089	-1.71505	-2.20237
	YOR354C	45.6738	26.1543	9.92754	-0.804319	-2.20186
	YEL020C	650.077	240.814	141.309	-1.43269	-2.20176
	YJL004C	1635.92	615.867	355.82	-1.40941	-2.20088
	YHR197W	96.1325	47.337	20.9152	-1.02206	-2.20047
	YFL002C	463.193	161.283	100.805	-1.52202	-2.20004
	YBR111W-A	619.67	205.197	134.866	-1.59449	-2.19998
	YJR154W	92.9122	34.0429	20.2266	-1.44851	-2.19962
	YMR179W	198.647	65.8946	43.2626	-1.59197	-2.19901
	YBL043W	338.618	113.759	73.7585	-1.57367	-2.19878
	YDL085W	85.5976	42.4309	18.6494	-1.01246	-2.19844
	YEL064C	2005.24	760.733	437.587	-1.39831	-2.19613
	YOL047C	479.379	178.647	104.665	-1.42406	-2.19538
	YEL018W	969.759	365.446	211.755	-1.40797	-2.19523
	YGL103W	3925.76	1372.71	857.234	-1.51594	-2.19521
	YGR120C	868.456	318.773	189.674	-1.44593	-2.19493
	YER140W	532.112	187.87	116.216	-1.50199	-2.19493
	YDR474C	61.7291	30.0254	13.4948	-1.03977	-2.19355
	YER117W	2564.78	903.841	560.74	-1.50469	-2.19343
	YPL228W	326.574	130.395	71.4722	-1.32453	-2.19196
	YMR093W	2082.52	654.519	455.851	-1.66982	-2.1917
	YBR027C	53.7794	21.7522	11.7801	-1.30589	-2.1907
	YEL004W	380.185	147.839	83.2845	-1.36268	-2.19058
	YER012W	707.576	289.328	155.022	-1.29018	-2.19041
	YHR151C	218.195	91.812	47.8062	-1.24887	-2.19035
	YNR063W	36.44	37.0008	7.98518	0.0220346	-2.19013
	YEL039C	61.4435	14.4312	13.4722	-2.09007	-2.18927
	YOR090C	40.5051	22.6815	8.88628	-0.836589	-2.18845
	YLR207W	185.975	65.4455	40.8148	-1.50674	-2.18794
	YGL243W	937.595	308.511	205.78	-1.60364	-2.18786
	YNL238W	19.5767	9.47799	4.29743	-1.04648	-2.18759
	YGR080W	527.548	182.495	115.917	-1.53144	-2.1862
	YDL060W	147.745	57.9109	32.4804	-1.3512	-2.18547
	YGL245W	575.743	211.336	126.632	-1.44589	-2.18478
	YJR067C	156.079	62.613	34.3352	-1.31775	-2.18452
	YGR257C	345.789	134.869	76.0692	-1.35833	-2.18451
	YGL208W	635.377	234.263	139.895	-1.43949	-2.18327
	YPL043W	149.798	50.2964	32.9844	-1.57449	-2.18316
	YGL240W	469.439	157.454	103.451	-1.57601	-2.18199
	YDR082W	63.8823	34.5188	14.0858	-0.888034	-2.18118
	YGL246C	307.566	118.465	67.8179	-1.37643	-2.18116
	YOR017W	37.6775	10.6036	8.30957	-1.82915	-2.18086
	YER042W	199.666	59.3123	44.0388	-1.75119	-2.18074
	YAL036C	300.465	128.221	66.2874	-1.22856	-2.18039
	YCR105W	147.869	64.7233	32.625	-1.19196	-2.18027
	YLR388W	1597.77	665.598	352.756	-1.26334	-2.17932
	YJR142W	433.241	179.68	95.6858	-1.26974	-2.17879
	YDR299W	180.153	75.5065	39.7914	-1.25455	-2.1787
	YBL077W	675.962	255.954	149.42	-1.40106	-2.17757
	YGR084C	660.784	227.663	146.092	-1.53728	-2.1773
	YER093C-A	23.649	11.9616	5.23024	-0.983374	-2.17683
	YKL006W	2057.92	951.857	455.465	-1.11237	-2.17577
	YJL158C	1959.12	734.175	433.865	-1.41601	-2.17489
	YFR048W	710.933	264.947	157.549	-1.42401	-2.17391
	YJR055W	1791.19	641.036	397.095	-1.48244	-2.17336
	YKL023W	226.916	78.0003	50.3137	-1.54061	-2.17314
	YBR289W	251.527	110.436	55.7771	-1.18751	-2.17297
	YFL010W-A	257.778	81.2244	57.172	-1.66614	-2.17275
	YIL015W	1699.55	699.657	377.338	-1.28043	-2.17122
	YER121W	131.449	41.1879	29.1877	-1.67421	-2.17107
	YKR069W	217.572	75.1765	48.3192	-1.53314	-2.17082
	YDR380W	93.772	32.7523	20.8294	-1.51756	-2.17053
	YFL041W	298.989	112.804	66.4148	-1.40628	-2.17051
	YBR162W-A	167.002	33.7413	37.1135	-2.30728	-2.16985
	YKL068W	99.0476	43.6474	22.0342	-1.18223	-2.16838
	YJR025C	164.557	59.9322	36.6213	-1.45719	-2.16783
	YHR004C	690.774	255.943	153.733	-1.43239	-2.16779
	YML099C	120.661	44.2021	26.8537	-1.44877	-2.16776
	YIR036C	201.04	106.295	44.7843	-0.919407	-2.16642
	YDR120C	58.3958	22.0904	13.0338	-1.40244	-2.1636
	YER074W	2020.27	768.517	451.043	-1.3944	-2.16321
	YML085C	1629.19	653.154	363.799	-1.31866	-2.16295
	YDR386W	150.624	67.4981	33.6441	-1.15803	-2.16252
	YMR227C	229.462	91.2439	51.2736	-1.33046	-2.16197
	YGL244W	274.336	107.439	61.3069	-1.35242	-2.16182
	YDL148C	48.1106	20.4764	10.7523	-1.23239	-2.16171
	YKL129C	20.8721	10.2473	4.66501	-1.02633	-2.16162
	YGL261C	327.765	101.669	73.2601	-1.68877	-2.16156
	YFR046C	234.138	91.1929	52.3651	-1.36037	-2.16068
	YBR188C	236.582	60.1557	52.9144	-1.97556	-2.16061
	YGL168W	172.467	58.2608	38.5756	-1.56573	-2.16056
	YBR288C	1731.08	596.032	387.336	-1.53821	-2.16001
	YNL182C	556.679	243.942	124.614	-1.19031	-2.15938
	YBR170C	232.588	87.9658	52.0659	-1.40277	-2.15937
	YGL090W	313.697	118.212	70.2688	-1.408	-2.15842
	YOL006C	174.911	67.2164	39.1933	-1.37973	-2.15794
	YHR148W	313.773	80.3618	70.3525	-1.96514	-2.15705
	YDR036C	53.4801	28.7602	11.9928	-0.894929	-2.15683
	YGR181W	148.813	26.7551	33.3835	-2.47562	-2.15629
	YHR093W	68.284	17.1069	15.3257	-1.99697	-2.1556
	YJL014W	821.536	316.025	184.408	-1.37829	-2.15542
	YBR055C	431.974	167.626	96.9802	-1.3657	-2.15518
	YLR307W	107.358	61.1477	24.1045	-0.81206	-2.15506
	YIL001W	537.343	224.557	120.752	-1.25877	-2.1538
	YIR032C	63.078	23.27	14.1821	-1.43866	-2.15307
	YCR024C	711.379	261.418	159.97	-1.44426	-2.15281
	YKR063C	502.619	194.317	113.105	-1.37105	-2.15181
	YBR239C	394.868	154.24	88.8736	-1.35619	-2.15154
	YDL050C	375.308	95.578	84.4901	-1.97333	-2.15122
	YEL051W	791.994	300.843	178.447	-1.39648	-2.15
	YML012W	383.768	145.399	86.4758	-1.40022	-2.14987
	YGL163C	131.654	53.0698	29.6803	-1.31079	-2.14917
	YJR083C	323.633	138.345	73.0513	-1.22609	-2.14738
	YER028C	509.066	183.748	114.917	-1.47012	-2.14726
	YBR256C	536.394	154.142	121.158	-1.79904	-2.1464
	YBR258C	149.803	52.618	33.8479	-1.50944	-2.14593
	YML069W	901.516	255.29	203.705	-1.82022	-2.14588
	YJL182C	91.3344	29.1233	20.6432	-1.64898	-2.14549
	YGR096W	381.95	145.227	86.3371	-1.39507	-2.14533
	YCR065W	984.454	365.632	222.618	-1.42893	-2.14476
	YEL019C	349.278	135.027	79.0292	-1.37113	-2.14392
	YOL089C	38.6818	19.6632	8.75322	-0.976159	-2.14377
	YCR077C	45.711	14.3608	10.3442	-1.67041	-2.14371
	YJR057W	196.298	74.2513	44.4226	-1.40256	-2.14368
	YEL026W	945.26	290.096	214	-1.70418	-2.1431
	YJR007W	1084.95	405.537	245.639	-1.41973	-2.14302
	YML029W	51.1589	19.3991	11.5828	-1.399	-2.14301
	YGR010W	189.479	88.8661	42.9034	-1.09233	-2.14288
	YBR269C	189.086	62.3295	42.8277	-1.60106	-2.14243
	YOR351C	42.7222	22.4664	9.68369	-0.927214	-2.14136
	YDR522C	30.8696	21.7841	6.99751	-0.502909	-2.14127
	YNL291C	195.696	92.7854	44.3619	-1.07665	-2.14122
	YBR190W	150.058	43.1432	34.0178	-1.79832	-2.14116
	YHR017W	210.824	97.8948	47.7988	-1.10674	-2.14099
	YCR063W	592.503	219.305	134.376	-1.43389	-2.14054
	YGL252C	376.682	134.734	85.4659	-1.48323	-2.13993
	YBR044C	282.217	104.887	64.0599	-1.42797	-2.13931
	YAL058W	18.217	3.62831	4.13616	-2.32792	-2.13892
	YJR085C	383.723	135.015	87.1624	-1.50695	-2.13829
	YDL095W	80.5519	33.0958	18.298	-1.28327	-2.13823
	YGL129C	596.181	230.277	135.441	-1.37238	-2.13808
	YMR187C	613.596	221.749	139.418	-1.46836	-2.13787
	YJR022W	127.437	52.9082	28.9624	-1.26822	-2.13753
	YBL018C	243.532	87.5027	55.3893	-1.47671	-2.13643
	YCR068W	447.384	173.385	101.853	-1.36753	-2.13502
	YDL045C	384.757	133.671	87.5987	-1.52526	-2.13497
	YER183C	270.289	87.2831	61.5795	-1.63073	-2.13398
	YFR047C	329.531	112.855	75.1328	-1.54595	-2.1329
	YLR051C	911.733	306.886	207.907	-1.57091	-2.13267
	YOL049W	40.5988	30.1072	9.27351	-0.431329	-2.13025
	YEL053C	351.3	173.228	80.265	-1.02004	-2.12986
	YJR152W	50.756	21.5979	11.5987	-1.23269	-2.12961
	YDR320C-A	711.235	247.468	162.632	-1.52308	-2.12872
	YCL009C	765.108	241.282	174.994	-1.66495	-2.12836
	YGR040W	903.277	308.178	206.823	-1.55141	-2.12677
	YCR012W	2572.66	985.809	589.127	-1.38388	-2.12661
	YBR106W	1486.63	458.808	340.569	-1.69608	-2.12602
	YBR189W	1444.25	543.262	330.876	-1.4106	-2.12596
	YBR162C	402.67	167.26	92.2974	-1.2675	-2.12524
	YCR002C	398.137	155.369	91.3824	-1.35756	-2.12328
	YHR195W	631.407	248.244	144.937	-1.34681	-2.12314
	YLR264W	582.923	254.995	133.835	-1.19284	-2.12286
	YBR253W	261.837	85.9176	60.1267	-1.60764	-2.12259
	YOR165W	166.09	68.8908	38.1812	-1.26958	-2.12103
	YCR045C	528.996	218.434	121.739	-1.27606	-2.11947
	YMR077C	139.59	49.5056	32.1326	-1.49553	-2.11909
	YBR301W	522.201	155.839	120.24	-1.74455	-2.11868
	YJR136C	447.636	156.953	103.082	-1.51199	-2.11853
	YKL047W	423.159	168.126	97.4666	-1.33166	-2.11822
	YGL254W	661.425	217.97	152.351	-1.60145	-2.11818
	YML129C	1055.12	408.412	243.071	-1.36931	-2.11796
	YBR051W	42.0771	10.8421	9.69371	-1.9564	-2.11791
	YLR212C	191.133	66.1622	44.0602	-1.5305	-2.11703
	YGL040C	908.783	328.967	209.589	-1.46599	-2.11637
	YKL059C	658.252	258.822	151.839	-1.34668	-2.11609
	YKL183W	651.864	265.27	150.371	-1.29711	-2.11605
	YGL177W	154.178	46.9604	35.5919	-1.71508	-2.11497
	YKL016C	290.597	109.83	67.1456	-1.40375	-2.11365
	YBR132C	184.748	74.1983	42.7231	-1.3161	-2.11247
	YEL028W	344.638	109.568	79.7393	-1.65326	-2.11172
	YJR141W	182.284	86.6664	42.1792	-1.07264	-2.11158
	YNL250W	126.154	42.2428	29.2024	-1.57841	-2.11102
	YGL169W	1144.14	422.612	265.251	-1.43686	-2.10884
	YMR072W	148.922	65.9488	34.5369	-1.17514	-2.10834
	YAR023C	407.284	138.639	94.4549	-1.55471	-2.10834
	YHR209W	266.767	117.394	61.8673	-1.18422	-2.10833
	YBL011W	10.9203	3.52351	2.53317	-1.63193	-2.108
	YGL057C	299.039	117.153	69.4071	-1.35194	-2.10718
	YCL043C	1113.3	409.654	258.483	-1.44236	-2.1067
	YLR358C	458.612	174.464	106.57	-1.39434	-2.10547
	YFR002W	984.343	376.485	228.9	-1.38657	-2.10445
	YER131W	1452.24	456.641	337.913	-1.66914	-2.10355
	YLL044W	390.26	234.032	90.8125	-0.73773	-2.10347
	YEL033W	1004.63	342.377	233.952	-1.553	-2.10238
	YLR275W	78.4448	39.0532	18.2745	-1.00624	-2.10185
	YJL077C	353.599	136.374	82.3862	-1.37455	-2.10164
	YJR070C	1594.63	567.418	371.547	-1.49074	-2.10161
	YER025W	654.966	237.117	152.68	-1.46582	-2.10091
	YLR353W	239.431	94.1988	55.8486	-1.34583	-2.10001
	YFR051C	762.964	277.527	177.972	-1.45898	-2.09996
	YGL124C	11.1163	1.81411	2.59348	-2.61535	-2.09972
	YJR144W	358.615	157.852	83.6775	-1.18386	-2.09952
	YJR087W	439.772	177.041	102.631	-1.31267	-2.09929
	YNL233W	883.899	277.276	206.362	-1.67256	-2.0987
	YGL225W	599.644	222.304	140.006	-1.43157	-2.09861
	YGR165W	707.057	276.447	165.131	-1.35482	-2.09822
	YER116C	254.61	98.5668	59.4728	-1.36911	-2.09798
	YML082W	688.215	252.877	160.796	-1.44443	-2.09763
	YBR094W	138.991	63.3422	32.4763	-1.13375	-2.09753
	YGL038C	1905.32	675.656	445.367	-1.49568	-2.09697
	YBR147W	88.0237	28.4578	20.582	-1.62907	-2.09651
	YLR431C	277.244	108.204	64.8644	-1.3574	-2.09566
	YJL001W	1858.21	698.116	434.831	-1.41238	-2.09539
	YLR400W	336.159	129.629	78.7184	-1.37476	-2.09437
	YGL247W	228.348	76.5852	53.4802	-1.5761	-2.09416
	YJR112W	304.195	102.556	71.3106	-1.56858	-2.0928
	YNL298W	341.373	133.154	80.0268	-1.35825	-2.09279
	YGR244C	292.401	109.388	68.5495	-1.4185	-2.09273
	YBR180W	41.9226	15.5765	9.83397	-1.42835	-2.09188
	YKR099W	751.124	291.29	176.289	-1.36659	-2.09111
	YBR075W	1465.13	546.006	343.93	-1.42404	-2.09084
	YGR091W	1338.52	416.183	314.23	-1.68535	-2.09074
	YPR018W	183.777	81.6438	43.1454	-1.17054	-2.09068
	YPL042C	207.874	103.511	48.8276	-1.00593	-2.08994
	YER007W	558.944	213.062	131.31	-1.39143	-2.08973
	YEL034C-A	92.3606	25.826	21.7082	-1.83845	-2.08903
	YPL029W	72.9419	32.8086	17.1552	-1.15267	-2.0881
	YGL116W	602.464	191.98	141.712	-1.64992	-2.08791
	YDR188W	68.8542	30.714	16.1978	-1.16465	-2.08775
	YHR011W	193.07	81.5023	45.4262	-1.24421	-2.08753
	YJR095W	52.3659	19.9195	12.3213	-1.39444	-2.08747
	YJR135C	858.185	335.869	202.038	-1.35339	-2.08666
	YJR156C	94.5362	40.2564	22.2566	-1.23165	-2.08664
	YBR291C	281.713	111.613	66.3324	-1.33573	-2.08644
	YDR040C	85.0813	38.3651	20.0343	-1.14905	-2.08637
	YKL089W	749.004	278.07	176.41	-1.42953	-2.08604
	YLR282C	785.232	299.995	184.969	-1.38818	-2.08584
	YMR029C	313.637	107.803	73.9016	-1.54069	-2.08542
	YIL121W	1159.39	424.873	273.243	-1.44827	-2.08511
	YHR103W	98.3901	32.8566	23.189	-1.58233	-2.08507
	YBR131W	148.133	66.3344	34.9249	-1.15907	-2.08457
	YBR194W	552.13	159.862	130.2	-1.78818	-2.08428
	YPL113C	383.455	134.789	90.4442	-1.50835	-2.08396
	YCR061W	48.2298	20.5461	11.3874	-1.23106	-2.08249
	YER061C	829.062	300.446	195.776	-1.46438	-2.08228
	YGR284C	520.491	175.941	122.917	-1.56478	-2.08219
	YBL039C	41.5632	13.96	9.82502	-1.57401	-2.08077
	YDR086C	264.606	136.426	62.5685	-0.955726	-2.08034
	YCR101C	180.752	65.6792	42.7537	-1.4605	-2.07989
	YBL073W	109.026	38.2435	25.7898	-1.51139	-2.0798
	YOR002W	190.472	113.622	45.066	-0.74534	-2.07947
	YGR141W	333.688	132.421	78.9681	-1.33337	-2.07916
	YLR068W	191.704	76.4317	45.3693	-1.32664	-2.0791
	YJR068W	260.034	111.288	61.5481	-1.2244	-2.07891
	YKL075C	495.08	193.356	117.303	-1.3564	-2.07742
	YJL148W	601.125	254.468	142.456	-1.24018	-2.07715
	YHR001W	413.535	168.707	98.0067	-1.29349	-2.07706
	YMR032W	203.634	74.0617	48.3165	-1.45918	-2.07539
	YGR026W	591.298	198.79	140.369	-1.57264	-2.07466
	YGR260W	1136.4	426.389	269.794	-1.41422	-2.07453
	YGR058W	352.545	136.27	83.7535	-1.37134	-2.07359
	YBL053W	551.516	176.438	131.09	-1.64424	-2.07284
	YPL274W	130.034	47.3931	30.9176	-1.45614	-2.0724
	YGL213C	280.759	121.1	66.7679	-1.21314	-2.07211
	YGR110W	375.491	141.897	89.3004	-1.40394	-2.07204
	YGL048C	1037.22	394.587	246.931	-1.39431	-2.07055
	YBL035C	463.717	189.684	110.404	-1.28965	-2.07046
	YBR127C	275.919	107.31	65.7154	-1.36246	-2.06994
	YGL100W	487.858	212.731	116.203	-1.19743	-2.06981
	YIL028W	57.1877	26.1898	13.6239	-1.1267	-2.06957
	YGL253W	3682.78	1131.39	877.877	-1.7027	-2.0687
	YKL028W	736.49	318.381	175.691	-1.20991	-2.06763
	YJR010W	146.477	65.0618	34.9454	-1.17079	-2.0675
	YJL154C	21.6017	9.42731	5.15427	-1.19623	-2.0673
	YNR046W	303.803	103.884	72.4925	-1.54816	-2.06724
	YIR023W	38.2563	28.2339	9.12945	-0.438268	-2.0671
	YGL110C	267.422	87.7185	63.8462	-1.60816	-2.06644
	YKL080W	698.927	277.758	166.877	-1.33131	-2.06636
	YOR342C	826.625	362.808	197.371	-1.18803	-2.06632
	YGL019W	348.172	139.268	83.1527	-1.32194	-2.06596
	YBR187W	665.59	253.399	159.154	-1.39322	-2.06421
	YIL148W	574.548	306.478	137.391	-0.906645	-2.06414
	YKL074C	383.849	155.267	91.7895	-1.30579	-2.06414
	YHR150W	584.392	218.222	139.843	-1.42114	-2.06313
	YER079C-A	59.7988	23.8304	14.3173	-1.32731	-2.06236
	YGL153W	277.085	106.665	66.3667	-1.37724	-2.0618
	YPL051W	15.41	4.55279	3.69145	-1.75904	-2.06161
	YLL055W	1667.07	631.073	399.621	-1.40143	-2.06061
	YFR055W	3314.86	1243.67	794.874	-1.41434	-2.06015
	YBL083C	211.551	75.5471	50.7345	-1.48556	-2.05997
	YNL112W	694.312	272.144	166.644	-1.35121	-2.05882
	YHR157W	47.122	10.8612	11.3109	-2.11722	-2.05869
	YMR274C	346.837	132.692	83.2622	-1.38618	-2.05852
	YBR025C	940.526	346.997	225.791	-1.43854	-2.05848
	YHL034C	549.189	239.922	131.876	-1.19474	-2.05812
	YGR163W	574.487	222.583	137.967	-1.36793	-2.05795
	YIL092W	99.7361	43.7149	23.9553	-1.18999	-2.05777
	YCL008C	105.862	41.0212	25.431	-1.36775	-2.05753
	YMR209C	314.741	117.263	75.6542	-1.42442	-2.05667
	YLR408C	646.876	221.748	155.629	-1.54457	-2.05538
	YLR116W	532.798	204.331	128.195	-1.38268	-2.05525
	YJL059W	203.024	98.933	48.8621	-1.03712	-2.05486
	YGR205W	375.299	141.118	90.3915	-1.41114	-2.05378
	YAL007C	271.72	113.08	65.4506	-1.26477	-2.05364
	YHL002W	537.678	224.636	129.57	-1.25916	-2.05301
	YHR121W	146.687	48.5024	35.3577	-1.59662	-2.05265
	YGR028W	404.954	152.216	97.7097	-1.41163	-2.05118
	YCL021W-A	413.002	130.859	99.6657	-1.65813	-2.05098
	YAR047C	25.6906	12.9505	6.2003	-0.988229	-2.05083
	YHL009C	282.248	117.386	68.122	-1.2657	-2.05077
	YML053C	731.585	278.475	176.688	-1.39348	-2.04982
	YER081W	1895.87	730.336	458.216	-1.37622	-2.04876
	YDR376W	101.221	52.2016	24.4748	-0.955342	-2.04814
	YGR293C	38.1221	7.13343	9.21806	-2.41796	-2.04809
	YNL268W	778.447	371.546	188.258	-1.06706	-2.04789
	YOR228C	331.427	124.374	80.3271	-1.41401	-2.04473
	YJR088C	473.199	199.553	114.703	-1.24568	-2.04455
	YAL037W	59.6949	23.6126	14.471	-1.33805	-2.04445
	YMR014W	1103.13	396.463	267.432	-1.47635	-2.04437
	YMR177W	494.216	199.502	119.819	-1.30874	-2.04429
	YBR014C	13.1568	3.84885	3.18993	-1.77331	-2.04421
	YCR060W	179.917	77.32	43.623	-1.21842	-2.04417
	YDL153C	414.305	169.93	100.516	-1.28575	-2.04326
	YLR334C	492.517	196.658	119.527	-1.32449	-2.04284
	YNL256W	134.466	50.0179	32.6333	-1.42673	-2.04283
	YEL058W	361.93	140.006	87.8494	-1.37023	-2.04261
	YBR123C	408.476	165.506	99.1687	-1.30337	-2.0423
	YGR185C	560.903	188.834	136.209	-1.57063	-2.04193
	YBR070C	190.374	55.5353	46.2618	-1.77736	-2.04094
	YGR009C	242.856	90.9274	59.0448	-1.41731	-2.04022
	YFL018C	405.109	171.582	98.4975	-1.23941	-2.04015
	YBR159W	1172.68	429.538	285.265	-1.44895	-2.03944
	YBR065C	497.61	183.296	121.158	-1.44084	-2.03813
	YJR082C	239.578	85.285	58.3402	-1.49013	-2.03794
	YBR205W	405.95	168.967	98.8828	-1.26456	-2.03751
	YLR313C	236.373	98.425	57.5878	-1.26397	-2.03723
	YJL188C	972.561	406.405	236.983	-1.25887	-2.037
	YPL221W	194.296	77.2872	47.3527	-1.32996	-2.03674
	YCR022C	104.488	38.7042	25.4713	-1.43277	-2.03639
	YDR042C	19.6739	10.1833	4.79846	-0.950082	-2.03564
	YBL015W	7.3493	3.20684	1.79296	-1.19646	-2.03527
	YLR167W	435.853	190.024	106.389	-1.19766	-2.03449
	YGR213C	139.116	74.5895	33.9664	-0.899242	-2.0341
	YER072W	916.826	323.254	223.918	-1.50398	-2.03367
	YIL024C	58.5235	15.2498	14.2992	-1.94023	-2.03308
	YGL001C	657.301	231.64	160.617	-1.50467	-2.03293
	YIL008W	164.735	66.4576	40.3414	-1.30964	-2.02981
	YPR198W	111.699	54.8876	27.3673	-1.02506	-2.02909
	YGR043C	96.5527	43.5747	23.6629	-1.14783	-2.02869
	YHR198C	417.994	163.895	102.466	-1.35071	-2.02834
	YBR246W	288.159	125.626	70.6894	-1.19773	-2.0273
	YCR046C	216.099	92.1962	53.0219	-1.22891	-2.02703
	YOR329C	390.981	171.785	95.9395	-1.1865	-2.0269
	YJL096W	296.76	128.273	72.887	-1.21008	-2.02556
	YDL043C	350.165	117.589	86.0113	-1.57429	-2.02544
	YEL002C	597.835	251.049	146.863	-1.25178	-2.02528
	YFL030W	161.308	56.0909	39.6663	-1.52398	-2.02383
	YGL105W	948.729	387.472	233.314	-1.29191	-2.02373
	YLR333C	1038.36	392.199	255.49	-1.40465	-2.02297
	YLL037W	619.273	270.732	152.396	-1.19371	-2.02275
	YER151C	41.7547	13.9652	10.2823	-1.5801	-2.02178
	YCR099C	227.135	76.9181	55.949	-1.56215	-2.02136
	YJL220W	31.7585	14.6714	7.82673	-1.11414	-2.02066
	YJL021C	388.469	164.957	95.737	-1.23571	-2.02065
	YLR140W	408.144	181.67	100.615	-1.16776	-2.02023
	YJR145C	1924.39	724.962	474.578	-1.40843	-2.01968
	YMR073C	16.136	15.4837	3.98004	-0.0595298	-2.01943
	YKL070W	108.242	54.7885	26.7045	-0.982316	-2.01911
	YML100W	103.421	38.6017	25.5178	-1.42179	-2.01896
	YEL036C	620.637	268.158	153.144	-1.21067	-2.01886
	YCR104W	97.7219	42.2826	24.1179	-1.20862	-2.01858
	YML028W	343.981	140.934	84.9216	-1.2873	-2.01812
	YFR052W	1338.77	509.045	330.675	-1.39504	-2.01742
	YPL120W	124.173	55.2809	30.6772	-1.1675	-2.01712
	YJR147W	2596.77	1074.26	641.648	-1.27337	-2.01686
	YDR257C	85.1629	41.9392	21.0572	-1.02193	-2.01591
	YER063W	303.13	112.31	74.9664	-1.43245	-2.01562
	YNL197C	355.695	173.578	87.9839	-1.03506	-2.01533
	YGL104C	122.501	54.7585	30.3056	-1.16164	-2.01514
	YJR100C	202.923	102.643	50.2189	-0.983296	-2.01463
	YGL073W	19.3952	7.05083	4.80342	-1.45983	-2.01356
	YKL039W	749.962	304.693	185.739	-1.29946	-2.01354
	YJR021C	316.3	137.952	78.3521	-1.19712	-2.01325
	YNL186W	515.428	232.492	127.71	-1.14859	-2.0129
	YGL194C	482.446	193.224	119.567	-1.32009	-2.01254
	YGL255W	507.629	201.812	125.847	-1.33076	-2.0121
	YLR331C	722.429	274.886	179.113	-1.39402	-2.01198
	YPR159W	78.6532	49.0862	19.5012	-0.680187	-2.01194
	YOL105C	67.3649	38.559	16.7067	-0.804928	-2.01157
	YER187W	297.714	114.554	73.8376	-1.3779	-2.0115
	YGR121C	423.547	172.248	105.061	-1.29804	-2.0113
	YBL048W	119.1	50.1679	29.5431	-1.24733	-2.01128
	YBL102W	309.964	95.3402	76.9149	-1.70095	-2.01077
	YLR173W	51.0154	25.0961	12.6596	-1.02347	-2.0107
	YPL155C	108.022	48.2299	26.8157	-1.16332	-2.01017
	YPL104W	43.9079	19.276	10.9012	-1.18768	-2.00999
	YDR165W	133.56	76.7911	33.1686	-0.798482	-2.0096
	YPL216W	525.562	225.709	130.594	-1.21939	-2.00877
	YCL031C	1052.69	433.305	261.582	-1.28063	-2.00875
	YPL161C	195.042	86.8017	48.5357	-1.16799	-2.00667
	YNR033W	89.1257	35.9113	22.1836	-1.3114	-2.00635
	YNL082W	66.6604	43.0415	16.5937	-0.631101	-2.0062
	YFL047W	255.974	104.575	63.7875	-1.29147	-2.00465
	YKR023W	314.459	130.511	78.3659	-1.2687	-2.00458
	YBR035C	543.885	179.485	135.541	-1.59944	-2.00457
	YGR132C	1071.22	408.183	266.987	-1.39197	-2.00441
	YCR047C	267.558	97.1008	66.708	-1.4623	-2.00392
	YOR153W	139.876	31.406	34.8769	-2.15504	-2.00381
	YBR283C	1974.68	819.788	492.378	-1.2683	-2.00378
	YHR009C	563.416	221.88	140.497	-1.34442	-2.00366
	YKR002W	322.114	132.688	80.4101	-1.27954	-2.00212
	YJR020W	79.7811	40.2923	19.9242	-0.985544	-2.00152
	YBL085W	605.312	205.785	151.178	-1.55654	-2.00143
	YMR155W	581.271	233.353	145.187	-1.3167	-2.0013
	YBL095W	416.093	168.63	103.938	-1.30305	-2.00119
	YGR150C	289.526	115.466	72.322	-1.32623	-2.00118
	YAR073W	1008.37	311.308	251.918	-1.69561	-2.001
	YBR195C	254.539	103.095	63.6043	-1.30391	-2.00069
	YKL201C	498.026	198.229	124.45	-1.32905	-2.00065
	YBL087C	782.184	316.022	195.574	-1.30748	-1.99979
	YJL072C	148.158	66.8969	37.0524	-1.14713	-1.9995
	YCR069W	342.534	137.984	85.6809	-1.31174	-1.9992
	YBR144C	206.476	80.9152	51.6687	-1.35149	-1.99861
	YLR125W	174.266	82.7907	43.6317	-1.07375	-1.99784
	YPL273W	537.237	205.077	134.528	-1.38939	-1.99765
	YDL074C	49.4623	29.75	12.3877	-0.733439	-1.99743
	YIL012W	15.415	8.13413	3.86079	-0.922274	-1.99737
	YDL227C	49.538	19.7181	12.4075	-1.32901	-1.99732
	YJL023C	176.577	84.626	44.2306	-1.06113	-1.99718
	YJL081C	591.76	277.828	148.309	-1.09082	-1.99641
	YCL066W	503.21	197.334	126.143	-1.35052	-1.99609
	YMR115W	458.768	180.181	115.03	-1.34832	-1.99576
	YBR243C	153.281	65.8673	38.4339	-1.21855	-1.99573
	YHR071W	857.518	201.24	215.058	-2.09125	-1.99544
	YBR018C	87.3696	37.0451	21.9228	-1.23785	-1.9947
	YBR260C	232.277	110.503	58.2923	-1.07176	-1.99447
	YGL084C	482.06	197.888	120.995	-1.28453	-1.99426
	YPR155C	67.8886	35.1679	17.0477	-0.948912	-1.99359
	YGR044C	703.364	247.659	176.63	-1.50592	-1.99354
	YJL153C	351.921	140.831	88.3884	-1.32128	-1.99332
	YJL071W	24.8974	13.109	6.25389	-0.925441	-1.99317
	YOR217W	159.056	60.2178	39.9677	-1.40127	-1.99262
	YLR378C	1425.11	564.064	358.207	-1.33715	-1.99221
	YCR054C	183.84	81.589	46.2377	-1.172	-1.99131
	YHR065C	526.743	199.414	132.498	-1.40133	-1.99113
	YKL003C	246.283	108.017	61.9557	-1.18906	-1.99101
	YER022W	313.909	131.702	78.9944	-1.25307	-1.99053
	YDL044C	589.444	229.066	148.334	-1.3636	-1.99051
	YER147C	253.783	112.829	63.9119	-1.16946	-1.98944
	YBR021W	235.713	101.361	59.4106	-1.21753	-1.98824
	YGL096W	361.231	140.605	91.0675	-1.36128	-1.98791
	YAL038W	3688.59	1028.11	930.088	-1.84307	-1.98763
	YCL037C	1932.17	773.426	487.53	-1.32089	-1.98666
	YMR239C	642.36	251.31	162.172	-1.35391	-1.98586
	YAR029W	394.129	134.137	99.5034	-1.55495	-1.98585
	YHR054C	681.396	282.722	172.043	-1.26911	-1.98572
	YLR037C	495.807	224.202	125.205	-1.14498	-1.98548
	YJL223C	244.345	94.4355	61.7198	-1.37152	-1.98511
	YLR094C	1705.61	716.953	430.864	-1.25034	-1.98498
	YKL141W	167.92	72.9578	42.4233	-1.20264	-1.98485
	YLR292C	1162.23	453.424	293.655	-1.35796	-1.9847
	YOR344C	2152.45	981.502	543.891	-1.13292	-1.98459
	YGR046W	391.461	167.336	98.9252	-1.22612	-1.98446
	YEL014C	301.642	79.6121	76.2366	-1.92178	-1.98428
	YCR020C-A	168.556	69.7423	42.6083	-1.27312	-1.98402
	YBR166C	126.457	49.9346	31.9692	-1.34053	-1.98389
	YBR158W	3673.74	1383.66	928.957	-1.40876	-1.98356
	YPL005W	72.0271	31.1094	18.2175	-1.21119	-1.98322
	YHR166C	242.101	101.006	61.2552	-1.26116	-1.98271
	YEL056W	997.027	406.711	252.296	-1.29363	-1.98252
	YLR276C	361.382	148.405	91.4547	-1.28399	-1.98239
	YOR023C	220.275	122.834	55.7524	-0.842594	-1.9822
	YPL128C	159.927	70.555	40.4803	-1.1806	-1.98212
	YKL191W	530.91	194.709	134.392	-1.44715	-1.98202
	YCL003W	199.434	83.6235	50.5028	-1.25393	-1.98148
	YGR012W	289.729	110.627	73.3747	-1.389	-1.98135
	YGL190C	146.762	77.9843	37.2058	-0.912223	-1.97988
	YKL053W	394.112	168.812	99.9608	-1.22319	-1.97917
	YGR104C	568.816	220.328	144.296	-1.36831	-1.97893
	YIL078W	67.1953	32.7772	17.0512	-1.03567	-1.97849
	YBR017C	12.7793	4.77439	3.24469	-1.42042	-1.97766
	YJL075C	532.151	231.6	135.286	-1.2002	-1.97582
	YBR096W	187.141	70.1733	47.5904	-1.41513	-1.97539
	YLR387C	533.838	207.151	135.756	-1.36572	-1.97538
	YFL049W	261.241	114.341	66.4836	-1.19203	-1.97431
	YKR084C	73.5191	38.3385	18.7112	-0.939325	-1.97422
	YGR277C	222.752	87.8715	56.6977	-1.34197	-1.97408
	YOR030W	248.677	122.907	63.3359	-1.0167	-1.97318
	YIL014W	951.183	407.279	242.275	-1.22371	-1.97307
	YKL013C	615.73	234.869	156.866	-1.39044	-1.97276
	YJR036C	25.2507	9.9611	6.43618	-1.34195	-1.97205
	YER038C	541.347	218.903	137.996	-1.30626	-1.97193
	YJR072C	653.74	293.421	166.669	-1.15574	-1.97173
	YKR056W	787.418	335.033	200.796	-1.23283	-1.9714
	YBR176W	139.125	58.597	35.4868	-1.24748	-1.97103
	YGR266W	48.2277	28.0553	12.3022	-0.781589	-1.97095
	YBL041W	863.956	316.242	220.417	-1.44993	-1.97072
	YJL136C	1217.2	595.202	310.54	-1.03212	-1.97071
	YER107C	433.661	181.194	110.646	-1.25903	-1.97061
	YJL215C	89.8618	35.8978	22.9278	-1.32381	-1.97061
	YJL058C	217.852	93.7781	55.5877	-1.21603	-1.97051
	YBR236C	388.525	160.091	99.1545	-1.27911	-1.97026
	YPL266W	353.188	136.295	90.1373	-1.37371	-1.97024
	YML080W	363.921	133.944	92.8999	-1.442	-1.96988
	YER079W	416.096	190.964	106.247	-1.12362	-1.9695
	YLR269C	975.087	442.804	249.115	-1.13886	-1.96872
	YBR057C	503.281	225.604	128.591	-1.15757	-1.96857
	YDR342C	18.0384	8.86913	4.61073	-1.02421	-1.968
	YML124C	711.93	224.288	182.017	-1.66638	-1.96766
	YLL042C	666.088	321.309	170.307	-1.05175	-1.96758
	YBR029C	1281.05	530.687	327.654	-1.27139	-1.96708
	YLL002W	269.159	123.93	68.8605	-1.11893	-1.96671
	YER168C	288.693	116.357	73.8945	-1.31098	-1.966
	YER056C-A	1594.02	629.794	408.249	-1.33972	-1.96515
	YCR106W	282.439	134.257	72.3519	-1.07295	-1.96484
	YCR090C	272.11	97.1671	69.7217	-1.48565	-1.96451
	YIL141W	49.738	21.3948	12.7516	-1.21709	-1.96367
	YJR116W	173.941	79.6213	44.615	-1.12737	-1.963
	YOR363C	55.257	26.2075	14.1781	-1.07618	-1.96249
	YER123W	332.514	137.37	85.319	-1.27535	-1.96248
	YMR062C	286.876	110.332	73.6113	-1.37857	-1.96243
	YOR353C	89.2406	33.5801	22.9011	-1.41009	-1.96229
	YCL056C	189.679	70.3581	48.6973	-1.43077	-1.96165
	YBR282W	178.207	60.7077	45.756	-1.55361	-1.96152
	YJL204C	110.755	43.9921	28.4386	-1.33206	-1.96146
	YGR190C	286.492	104.879	73.5841	-1.44976	-1.96103
	YJR012C	210.031	91.3361	53.948	-1.20134	-1.96096
	YBL023C	206.118	90.5984	52.9524	-1.18591	-1.9607
	YJR105W	344.944	181.677	88.6334	-0.924987	-1.96044
	YEL005C	270.598	124.733	69.5448	-1.11731	-1.96013
	YKL040C	414.894	178.389	106.654	-1.21772	-1.95981
	YDL210W	62.7893	39.1844	16.1447	-0.68024	-1.95946
	YCR075C	309.299	120.809	79.5394	-1.35628	-1.95926
	YGR095C	241.977	83.139	62.2433	-1.54127	-1.95888
	YJR118C	144.983	74.5383	37.3058	-0.959833	-1.95842
	YLR214W	1049.91	449.934	270.158	-1.22248	-1.95839
	YJR094C	252.096	118.664	64.8707	-1.08709	-1.95834
	YLR273C	167.898	69.0801	43.2182	-1.28125	-1.95788
	YIR030W-A	164.642	55.8517	42.394	-1.55966	-1.9574
	YFR036W	391.397	143.769	100.784	-1.44488	-1.95737
	YJR155W	163.534	86.3466	42.1353	-0.921383	-1.95649
	YJL137C	169.033	75.0891	43.5652	-1.17063	-1.95606
	YJR102C	148.012	59.6773	38.1575	-1.31046	-1.95568
	YPL012W	1048.01	396.104	270.185	-1.4037	-1.95563
	YBR160W	291.754	121.033	75.2246	-1.26936	-1.95547
	YBR261C	334.626	134.009	86.2828	-1.32022	-1.9554
	YCL004W	117.322	49.2187	30.2575	-1.25319	-1.95511
	YBR175W	251.163	99.621	64.7791	-1.3341	-1.95502
	YGL214W	295.498	111.614	76.2246	-1.40462	-1.95482
	YGL229C	203.248	85.6231	52.4358	-1.24717	-1.95461
	YJR133W	404.901	169.614	104.47	-1.25531	-1.95449
	YBR023C	258.329	154.181	66.671	-0.744588	-1.95408
	YGL228W	186.873	66.0423	48.2315	-1.5006	-1.95401
	YML096W	333.536	138.875	86.0929	-1.26406	-1.95387
	YLR324W	219.226	88.6505	56.5888	-1.30622	-1.95383
	YBR181C	2287.07	912.006	590.416	-1.32639	-1.9537
	YNL143C	185.126	77.1726	47.7992	-1.26235	-1.95345
	YER147C-A	384.744	138.924	99.3727	-1.46961	-1.95298
	YMR302C	72.559	32.2319	18.7503	-1.17067	-1.95224
	YJR079W	434.291	182.039	112.258	-1.25442	-1.95184
	YHR031C	85.9188	45.9943	22.2195	-0.901519	-1.95115
	YJR058C	153.185	69.7627	39.6193	-1.13474	-1.951
	YCR023C	363.091	135.028	93.9947	-1.42707	-1.94968
	YDL138W	313.829	99.2139	81.2677	-1.66137	-1.94923
	YDR039C	55.8473	36.4526	14.462	-0.615468	-1.94922
	YEL037C	683.267	290.307	177.064	-1.23487	-1.94818
	YCL017C	637.999	262.463	165.347	-1.28144	-1.94806
	YPL007C	178.885	85.504	46.3658	-1.06497	-1.9479
	YGL115W	313.049	133.6	81.1773	-1.22846	-1.94724
	YJL140W	312.336	153.987	81.0267	-1.02029	-1.94663
	YBR179C	63.5103	19.601	16.4781	-1.69607	-1.94644
	YPL040C	244.108	97.2417	63.3366	-1.32787	-1.94641
	YOR067C	51.7933	32.0979	13.4416	-0.690286	-1.94606
	YAL049C	406.091	158.254	105.402	-1.35956	-1.9459
	YJR014W	558.118	216.36	144.871	-1.36714	-1.9458
	YBL067C	53.0389	22.2173	13.7689	-1.25537	-1.94564
	YPL183C	686.643	281.702	178.274	-1.28539	-1.94547
	YER039C	226.403	82.0218	58.801	-1.46481	-1.94498
	YIL104C	558.756	226.63	145.13	-1.30188	-1.94487
	YMR184W	217.49	106.374	56.5107	-1.0318	-1.94436
	YBR201W	210.094	67.4541	54.6085	-1.63905	-1.94383
	YJL046W	288.814	138.953	75.1632	-1.05555	-1.94204
	YKL124W	61.7675	35.0674	16.0816	-0.816716	-1.94143
	YJR084W	498.411	200.499	129.839	-1.31374	-1.94061
	YNL325C	48.5233	27.7206	12.6419	-0.807719	-1.94046
	YGR023W	47.4836	38.9912	12.3722	-0.284281	-1.94033
	YJR080C	232.617	105.934	60.6159	-1.13479	-1.94019
	YLR110C	1797.36	720.466	468.62	-1.31888	-1.93939
	YER062C	1006.49	456.18	262.434	-1.14166	-1.93931
	YGL223C	338.451	147.052	88.2626	-1.20263	-1.93907
	YBR300C	669.023	228.277	174.529	-1.55127	-1.93859
	YML052W	163.345	66.6243	42.6166	-1.2938	-1.93844
	YLR053C	270.23	123.103	70.5032	-1.13433	-1.93843
	YJR076C	539.171	222.556	140.744	-1.27657	-1.93767
	YLR389C	535.295	245.008	139.755	-1.1275	-1.93743
	YGL032C	132.631	42.8958	34.6355	-1.62851	-1.9371
	YGR113W	445.963	197.863	116.485	-1.17242	-1.93677
	YMR132C	113.188	55.2153	29.5687	-1.03557	-1.93657
	YLR029C	389.836	186.109	101.92	-1.06672	-1.93543
	YBR164C	199.416	79.8939	52.1644	-1.31962	-1.93464
	YBR274W	124.824	59.1085	32.6582	-1.07846	-1.93438
	YOR269W	278.14	142.802	72.7773	-0.961796	-1.93425
	YGR013W	480.366	210.561	125.704	-1.18989	-1.93411
	YKL119C	160.7	76.3819	42.0612	-1.07306	-1.9338
	YJL126W	146.361	72.6953	38.3313	-1.00959	-1.93293
	YIL146C	255.525	115.071	66.9266	-1.15095	-1.93281
	YBR133C	316.764	127.223	82.9912	-1.31604	-1.93238
	YCR044C	237.494	102.448	62.237	-1.213	-1.93204
	YMR028W	193.613	77.835	50.7391	-1.31468	-1.93201
	YML055W	126.322	61.39	33.1162	-1.04103	-1.9315
	YOR081C	95.7727	44.6822	25.1087	-1.09991	-1.93143
	YCL044C	171.321	78.9002	44.9471	-1.1186	-1.9304
	YCL048W	207.738	87.2671	54.5342	-1.25126	-1.92953
	YHR134W	377.029	162.484	98.992	-1.21438	-1.92929
	YGR004W	148.849	55.8274	39.0917	-1.4148	-1.92891
	YJR047C	840.059	353.459	220.713	-1.24895	-1.92832
	YOR006C	546.533	243.487	143.595	-1.16646	-1.9283
	YFR053C	1218.06	468.667	320.038	-1.37796	-1.92828
	YGR240C	119.052	49.3782	31.2813	-1.26965	-1.92822
	YPR032W	172.732	72.972	45.3875	-1.24312	-1.92817
	YER119C	39.4853	25.0943	10.3762	-0.653954	-1.92803
	YLR031W	1451.19	674.452	381.528	-1.10545	-1.92738
	YDR320C	63.818	33.086	16.789	-0.94774	-1.92645
	YJR107W	534.644	222.506	140.698	-1.26474	-1.92597
	YBR251W	331.617	135.704	87.2973	-1.28905	-1.92551
	YIR029W	104.403	44.8837	27.4893	-1.2179	-1.92522
	YBL026W	293.757	134.07	77.3574	-1.13164	-1.92501
	YER112W	447.029	182.774	117.799	-1.29031	-1.92404
	YGR189C	955.68	432.878	251.859	-1.14257	-1.92391
	YGR176W	316.259	73.8272	83.3628	-2.09888	-1.92363
	YAR060C	187.248	69.2376	49.3628	-1.43532	-1.92345
	YLR345W	453.334	181.081	119.532	-1.32394	-1.92317
	YKL031W	101.992	48.2114	26.9058	-1.08101	-1.92247
	YBR009C	4918.61	1591.38	1298.14	-1.62797	-1.92181
	YGL134W	468.781	222.709	123.782	-1.07376	-1.92111
	YER084W-A	518.218	207.742	136.849	-1.31877	-1.92097
	YBR062C	405.293	130.519	107.06	-1.6347	-1.92054
	YGL043W	302.751	122.928	79.9959	-1.30031	-1.92013
	YBL016W	996.214	411.976	263.272	-1.27389	-1.9199
	YJR108W	134.3	67.4774	35.493	-0.992985	-1.91985
	YGR273C	92.7732	25.4979	24.5346	-1.86333	-1.91889
	YBR080C	28.1834	20.4775	7.45915	-0.460804	-1.91776
	YML115C	623.062	260.477	164.959	-1.25822	-1.91727
	YCL032W	330.261	143.636	87.5022	-1.20119	-1.91622
	YLR084C	299.322	195.198	79.314	-0.616764	-1.91605
	YMR085W	889.087	358.54	235.624	-1.31019	-1.91584
	YGR101W	1203.76	460.822	319.069	-1.38527	-1.91561
	YKR004C	783.233	317.052	207.62	-1.30472	-1.9155
	YKL022C	322.777	139.775	85.5732	-1.20743	-1.91531
	YGL067W	820.142	300.024	217.536	-1.45079	-1.91462
	YLL011W	839.837	367.804	222.769	-1.19117	-1.91456
	YBR281C	201.959	119.291	53.5839	-0.759576	-1.91419
	YFR010W	962.001	396.601	255.32	-1.27835	-1.91373
	YHR123W	240.258	104.734	63.7889	-1.19786	-1.91321
	YKL197C	101.24	52.8364	26.8803	-0.938179	-1.91316
	YBR042C	119.476	52.9955	31.7272	-1.17277	-1.91292
	YJL016W	228.333	99.3249	60.6489	-1.20091	-1.91259
	YIL053W	4676.52	1258.73	1242.4	-1.89347	-1.91231
	YLR012C	358.064	172.524	95.1341	-1.05342	-1.91218
	YDR374C	387.892	180.003	103.125	-1.10763	-1.91126
	YER153C	385.006	145.38	102.367	-1.40505	-1.91112
	YLR182W	146.223	57.4337	38.8914	-1.3482	-1.91065
	YCL001W-A	10.4817	2.59236	2.79006	-2.01554	-1.90951
	YGR255C	995.934	455.861	265.168	-1.12746	-1.90914
	YGL257C	148.563	73.6668	39.5588	-1.01199	-1.909
	YMR231W	100.881	42.0528	26.8693	-1.26239	-1.90863
	YBR153W	775.797	267.706	206.695	-1.53503	-1.90818
	YAL002W	107.816	65.0529	28.7331	-0.728885	-1.90778
	YMR233W	129.329	68.6162	34.4678	-0.914429	-1.90773
	YOR074C	39.264	22.8031	10.4651	-0.783975	-1.90761
	YLR327C	855.521	358.894	228.053	-1.25325	-1.90743
	YPR119W	78.2464	40.7979	20.8705	-0.939531	-1.90656
	YER016W	217.073	104.936	57.905	-1.04867	-1.90642
	YOL045W	759.548	305.282	202.715	-1.315	-1.90569
	YGL122C	61.3731	34.8658	16.3931	-0.815795	-1.90452
	YJL110C	249.796	105.54	66.7555	-1.24296	-1.90379
	YGR246C	233.898	119.067	62.5193	-0.974102	-1.90351
	YER172C	58.8884	25.2226	15.7467	-1.22327	-1.90293
	YGR156W	362.264	161.501	96.887	-1.1655	-1.90267
	YER159C	1083.03	468.456	289.963	-1.20909	-1.90113
	YBR090C	867.955	301.055	232.495	-1.52759	-1.90042
	YBR048W	1573.07	681.417	421.399	-1.20698	-1.90032
	YDL225W	63.0473	31.5251	16.8932	-0.999935	-1.89999
	YGR169C	82.0918	37.7534	22.0011	-1.12063	-1.89966
	YOR287C	312.952	135.988	83.8739	-1.20246	-1.89965
	YDL206W	67.4405	29.4134	18.0809	-1.19714	-1.89915
	YLR033W	756.078	315.824	202.769	-1.25941	-1.89869
	YER146W	192.146	70.497	51.5522	-1.44657	-1.8981
	YMR223W	472.478	208.089	126.791	-1.18305	-1.8978
	YAR033W	372.901	177.497	100.137	-1.071	-1.89682
	YOL025W	253.677	122.9	68.1357	-1.04551	-1.89651
	YMR171C	976.542	426.055	262.329	-1.19664	-1.8963
	YBR060C	329.549	133.719	88.5486	-1.3013	-1.89595
	YBR254C	174.214	56.2323	46.8245	-1.63139	-1.89553
	YJL055W	399.74	184.725	107.463	-1.11368	-1.89523
	YMR165C	1850.69	530.995	497.553	-1.80129	-1.89514
	YKL073W	143.086	62.291	38.4689	-1.19979	-1.89512
	YHR100C	177.424	53.9482	47.7064	-1.71755	-1.89494
	YBR008C	40.8167	14.0788	10.9782	-1.53563	-1.89451
	YBR152W	325.611	126.944	87.6025	-1.35896	-1.8941
	YHR144C	228.411	116.024	61.4778	-0.977208	-1.89349
	YML088W	564.91	224.201	152.075	-1.33323	-1.89323
	YGR005C	313.689	126.727	84.4843	-1.30761	-1.89258
	YLR040C	123.627	53.3627	33.3056	-1.21208	-1.89215
	YML095C	55.048	27.6582	14.8312	-0.992982	-1.89205
	YEL016C	234.938	123.106	63.3136	-0.932376	-1.89169
	YBR083W	2863.82	1050.26	772.1	-1.4472	-1.89108
	YMR100W	1579.04	738.526	426.1	-1.09632	-1.88978
	YLR166C	341.653	150.475	92.3056	-1.18301	-1.88804
	YDR176W	398.842	189.996	107.781	-1.06985	-1.88771
	YPL023C	431.87	195.551	116.725	-1.14305	-1.88749
	YML078W	475.604	204.189	128.545	-1.21986	-1.88749
	YGL025C	366.365	163.684	99.0316	-1.16237	-1.88732
	YNL216W	25.8889	14.7152	6.99927	-0.815027	-1.88706
	YER019C-A	432.786	171.078	117.018	-1.339	-1.88693
	YBR241C	484.627	185.828	131.192	-1.3829	-1.8852
	YGR230W	32.9954		8.93735		-1.88435
	YER076W-A	280.641	101.935	76.0213	-1.46108	-1.88425
	YBR191W	2355.71	856.921	638.273	-1.45893	-1.88392
	YBL096C	227.644	84.8386	61.7111	-1.42398	-1.88318
	YLR224W	582.2	242.826	157.869	-1.26159	-1.88278
	YGL219C	450.591	195.355	122.183	-1.20572	-1.88277
	YBL074C	304.157	130.784	82.4975	-1.21763	-1.88239
	YCL069W	380.896	179.583	103.312	-1.08474	-1.88238
	YOR359W	547.985	256.538	148.727	-1.09496	-1.88147
	YDR358W	39.8602	29.2379	10.8192	-0.447111	-1.88135
	YJL049W	193.547	88.1146	52.5413	-1.13523	-1.88116
	YLR363W-A	81.069	32.8179	22.0133	-1.30467	-1.88078
	YBR116C	573.678	170.04	155.869	-1.75437	-1.8799
	YBR227C	17015.6	6286.69	4623.94	-1.43648	-1.87966
	YBL025W	204.11	87.1632	55.4795	-1.22755	-1.87932
	YMR137C	433.519	203.573	117.844	-1.09055	-1.87921
	YHR191C	64.9102	21.2587	17.6463	-1.61039	-1.87908
	YGL091C	311.359	140.248	84.7118	-1.1506	-1.87794
	YCR096C	308.127	109.225	83.8355	-1.49622	-1.87789
	YJL035C	361.937	160.406	98.5001	-1.17401	-1.87754
	YJR009C	5310.66	2016.89	1445.59	-1.39676	-1.87724
	YER009W	440.983	161.142	120.055	-1.45239	-1.87703
	YOL090W	53.9224	20.371	14.6814	-1.40437	-1.8769
	YDR172W	219.893	103.954	59.8701	-1.08086	-1.87689
	YPR081C	206.164	100.474	56.1392	-1.03697	-1.87671
	YLR392C	261.491	115.972	71.2107	-1.17299	-1.87659
	YBR262C	286.863	108.612	78.1644	-1.40118	-1.87578
	YOL023W	187.441	84.1496	51.0806	-1.15541	-1.87559
	YKR083C	468.716	227.207	127.743	-1.04471	-1.87547
	YEL015W	417.392	179.765	113.76	-1.21529	-1.87541
	YBR165W	245.707	95.0838	67.0176	-1.36967	-1.87433
	YJL026W	946.045	399.727	258.177	-1.24289	-1.87355
	YJL017W	337.864	146.094	92.208	-1.20954	-1.87348
	YER076C	123.501	54.8458	33.727	-1.17107	-1.87254
	YHR084W	342.553	152.568	93.5737	-1.16687	-1.87215
	YKL065C	1057.29	466.799	288.837	-1.17949	-1.87204
	YGL222C	558.068	227.075	152.56	-1.29727	-1.87106
	YGR234W	1095.66	449.838	299.649	-1.28432	-1.87046
	YGL259W	48.7318	17.5366	13.3312	-1.4745	-1.87006
	YER158C	75.2325	28.3959	20.5823	-1.40567	-1.86995
	YKR015C	188.24	77.1839	51.5173	-1.2862	-1.86945
	YHR128W	1359.46	322.573	372.272	-2.07534	-1.86861
	YIR026C	262.014	115.287	71.7788	-1.18441	-1.86801
	YJR023C	98.6207	48.1456	27.0176	-1.03449	-1.86799
	YIR030C	87.6607	40.8877	24.026	-1.10026	-1.86734
	YEL003W	304.457	94.5439	83.4985	-1.68718	-1.86641
	YMR175W	115.018	50.0028	31.5446	-1.20178	-1.8664
	YHR096C	476.82	196.497	130.812	-1.27893	-1.86595
	YGR099W	198.938	82.6202	54.5956	-1.26775	-1.86546
	YIL003W	329.878	118.576	90.5539	-1.47613	-1.86509
	YGR151C	49.9709	14.3724	13.7179	-1.79778	-1.86503
	YBR100W	160.779	73.2003	44.137	-1.13516	-1.86502
	YBR109C	578.941	216.936	158.943	-1.41615	-1.86491
	YOL034W	72.3038	30.0114	19.8545	-1.26856	-1.86461
	YOL061W	216.4	114.75	59.4926	-0.915202	-1.86292
	YBR063C	116.025	51.216	31.9115	-1.17976	-1.86228
	YKL037W	23.4249	13.7786	6.44571	-0.765612	-1.86163
	YGL136C	134.036	59.1362	36.9059	-1.1805	-1.86069
	YHL034W-A	191.82	86.9613	52.8322	-1.14131	-1.86027
	YFL026W	3193.57	735.574	879.746	-2.11823	-1.86001
	YJR038C	119.784	60.5526	33.0035	-0.984179	-1.85975
	YKL090W	181.525	92.0907	50.0282	-0.97904	-1.85935
	YGL063W	218.465	97.2198	60.2169	-1.16808	-1.85916
	YGR168C	190.378	93.1921	52.4795	-1.03058	-1.85904
	YBR264C	163.489	79.4195	45.071	-1.04163	-1.85892
	YCR020C	81.3831	35.6608	22.4381	-1.19039	-1.85878
	YMR307W	236.775	105.632	65.3045	-1.16448	-1.85827
	YNL047C	83.571	43.3557	23.0587	-0.94678	-1.85769
	YIR011C	542.556	257.266	149.734	-1.07651	-1.85737
	YFR049W	107.835	30.724	29.7628	-1.81139	-1.85724
	YKR057W	814.418	339.669	224.911	-1.26164	-1.85642
	YAL003W	3249.07	1322.21	897.299	-1.29708	-1.85637
	YJL124C	343.967	151.581	94.9989	-1.18218	-1.85629
	YDR314C	32.1014	18.6752	8.86614	-0.78151	-1.85626
	YBR286W	1192.59	458.359	329.459	-1.37955	-1.85593
	YOL119C	162.954	80.9425	45.0326	-1.0095	-1.85543
	YGR249W	607.842	288.052	168.027	-1.07736	-1.85501
	YPR162C	17.6103	7.89711	4.8682	-1.15702	-1.85496
	YDL154W	30.2475	14.753	8.36852	-1.03581	-1.85377
	YPR088C	315.796	154.265	87.4241	-1.03358	-1.85289
	YEL027W	471.153	156.728	130.452	-1.58793	-1.85268
	YDL218W	195.407	91.285	54.1054	-1.09803	-1.85264
	YER089C	355.505	143.292	98.4494	-1.31092	-1.85242
	YLL025W	481.943	224.59	133.556	-1.10157	-1.85141
	YGL130W	196.884	89.7647	54.5758	-1.13312	-1.85101
	YJR001W	341.974	182.169	94.7948	-0.908613	-1.85101
	YGR182C	68.6484	21.4204	19.0582	-1.68024	-1.84882
	YNL287W	213.335	109.885	59.2556	-0.957128	-1.8481
	YGR054W	687.924	287.927	191.088	-1.25655	-1.84801
	YMR205C	454.562	213.124	126.268	-1.09278	-1.84799
	YGL159W	319.507	138.664	88.7582	-1.20426	-1.84789
	YNL289W	1295.64	549.74	359.993	-1.23685	-1.84763
	YLL036C	658.298	293.724	183.063	-1.16428	-1.8464
	YMR263W	604.504	246.585	168.141	-1.29367	-1.84608
	YHL040C	93.1983	44.8016	25.9254	-1.05675	-1.84594
	YJR053W	419.216	176.817	116.635	-1.24543	-1.8457
	YBR110W	301.278	124.521	83.8308	-1.27471	-1.84554
	YER046W	55.1821	24.587	15.3627	-1.1663	-1.84477
	YLR066W	172.704	77.6504	48.0975	-1.15324	-1.84427
	YER167W	6.1951	17.2059	1.72565	1.4737	-1.84399
	YER044C	318.788	121.771	88.8126	-1.38843	-1.84376
	YIR037W	1056.94	464.946	294.467	-1.18476	-1.84372
	YBR120C	235.083	88.1068	65.4971	-1.41584	-1.84367
	YHR042W	302.917	146.313	84.3996	-1.04987	-1.84362
	YAR028W	784.942	356.336	218.816	-1.13935	-1.84287
	YLR129W	449.419	201.595	125.382	-1.1566	-1.84173
	YLL035W	574.121	253.189	160.185	-1.18114	-1.84162
	YLR394W	276.95	130.091	77.2758	-1.0901	-1.84154
	YGL212W	570.219	221.023	159.177	-1.36732	-1.84088
	YCR052W	830.294	337.303	231.864	-1.29958	-1.84035
	YOL130W	380.185	152.63	106.172	-1.31666	-1.8403
	YBL024W	785.003	400.498	219.299	-0.970904	-1.8398
	YLR198C	1791.54	804.575	500.77	-1.1549	-1.83898
	YKL086W	14.8166	6.83743	4.14414	-1.11569	-1.83807
	YER015W	65.6699	27.0238	18.3733	-1.281	-1.83762
	YBR019C	330.21	155.29	92.3986	-1.08842	-1.83744
	YNR019W	582.28	298.129	162.946	-0.965777	-1.83732
	YLR122C	546.949	265.4	153.068	-1.04324	-1.83724
	YKR078W	1224.12	535.347	342.692	-1.1932	-1.83676
	YJL121C	223.396	105.477	62.5411	-1.08267	-1.83673
	YGR048W	566.305	237.865	158.674	-1.25144	-1.83551
	YLR009W	83.3343	46.5014	23.3527	-0.841636	-1.83532
	YDR492W	1273.61	574.36	356.927	-1.1489	-1.83522
	YNL183C	167.766	74.2859	47.0256	-1.17529	-1.83493
	YER003C	385.242	214.471	107.99	-0.844981	-1.83486
	YLR383W	71.6742	32.2386	20.0926	-1.15266	-1.83479
	YDR296W	70.5598	27.5709	19.7885	-1.3557	-1.83419
	YLR117C	725.023	289.056	203.487	-1.32668	-1.83309
	YER005W	18.5487	1.00356	5.20612	-4.20812	-1.83304
	YJR075W	349.368	175.636	98.0652	-0.99216	-1.83293
	YOR372C	251.624	150.787	70.6325	-0.738757	-1.83287
	YKL087C	342.51	163.049	96.1522	-1.07084	-1.83275
	YDR111C	25.9477	24.2738	7.28485	-0.0962073	-1.83264
	YBR182C	299.417	144.501	84.0895	-1.05107	-1.83216
	YCR094W	144.536	69.1882	40.5938	-1.06283	-1.8321
	YEL071W	1739.26	770.885	488.712	-1.17388	-1.83142
	YOR078W	272.489	144.04	76.5771	-0.919731	-1.83121
	YKL018C-A	77.1443	29.2258	21.6816	-1.40032	-1.83109
	YLR363C	399.357	168.111	112.255	-1.24826	-1.8309
	YDR341C	427.422	221.72	120.145	-0.946919	-1.83088
	YBR114W	259.766	113.647	73.02	-1.19265	-1.83085
	YBR213W	177.796	69.5135	50.0149	-1.35486	-1.8298
	YKL011C	211.437	101.223	59.4897	-1.06269	-1.82952
	YKL162C-A	26.4178	11.7025	7.43308	-1.17469	-1.82948
	YFL059W	76.8671	24.2021	21.6281	-1.66723	-1.82946
	YLR036C	109.696	47.8922	30.8693	-1.19564	-1.82926
	YHL010C	175.675	83.78	49.4396	-1.06823	-1.82917
	YBL021C	209.424	91.6807	58.9644	-1.19174	-1.82851
	YGL142C	154.013	50.9268	43.3696	-1.59656	-1.8283
	YAL027W	243.437	118.314	68.5829	-1.04093	-1.82763
	YBL055C	1497.68	633.836	421.953	-1.24054	-1.82757
	YER029C	419.065	178.108	118.135	-1.23443	-1.82673
	YER095W	310.367	132.402	87.5203	-1.22905	-1.82629
	YNL146W	52.0017	27.1493	14.6702	-0.937645	-1.82567
	YKL043W	390.237	183.412	110.136	-1.08926	-1.82506
	YML023C	368.467	174.688	104.009	-1.07676	-1.82483
	YPL034W	288.787	134.572	81.5418	-1.10163	-1.8244
	YCR066W	340.399	160.559	96.1616	-1.08413	-1.8237
	YLR077W	370.984	163.677	104.811	-1.18051	-1.82357
	YJL111W	575.645	241.641	162.672	-1.25232	-1.82321
	YER023W	306.681	141.604	86.6689	-1.11487	-1.82315
	YHL028W	706.929	337.182	199.913	-1.06804	-1.82219
	YDR497C	53.9638	19.4934	15.2621	-1.46901	-1.82204
	YER057C	206.692	92.9891	58.4952	-1.15235	-1.82109
	YBL057C	238.586	91.8535	67.5311	-1.3771	-1.82089
	YPL194W	30.7622	19.2125	8.70779	-0.67911	-1.82078
	YKL088W	600.925	280.422	170.114	-1.09959	-1.82068
	YPL084W	91.0171	47.5116	25.7701	-0.937857	-1.82044
	YER173W	225.553	92.5488	63.8947	-1.28518	-1.8197
	YMR005W	699.047	311.275	198.06	-1.1672	-1.81945
	YEL040W	2825.14	1369.17	800.596	-1.04502	-1.81918
	YGL112C	321.798	130.375	91.2132	-1.30349	-1.81884
	YMR258C	333.098	155.021	94.4525	-1.10348	-1.81828
	YML002W	487.556	234.175	138.253	-1.05798	-1.81826
	YAR062W	207.335	96.1257	58.8062	-1.10897	-1.81792
	YEL052W	380.562	171.762	107.943	-1.14772	-1.81786
	YJR114W	345.478	142.91	98.0083	-1.27349	-1.81762
	YBR087W	486.182	217.204	137.96	-1.16244	-1.81724
	YER175C	109.659	30.3632	31.1288	-1.85262	-1.81669
	YCR041W	432.352	165.23	122.743	-1.38773	-1.81656
	YFR005C	366.184	120.208	103.971	-1.60704	-1.8164
	YLR176C	86.6785	40.1257	24.6235	-1.11115	-1.81564
	YPL075W	143.854	68.6144	40.878	-1.06802	-1.81521
	YGL039W	450.247	217.528	127.99	-1.04952	-1.81468
	YKR046C	670.874	326.505	190.754	-1.03894	-1.81433
	YPR171W	98.975	58.1388	28.1527	-0.767564	-1.81379
	YIL165C	144.897	55.4204	41.2282	-1.38654	-1.81332
	YJR010C-A	197.13	99.7296	56.0921	-0.983056	-1.81328
	YML008C	342.003	175.754	97.3653	-0.960447	-1.81253
	YML056C	143.374	62.4021	40.8225	-1.20011	-1.81234
	YHR045W	413.315	232.805	117.7	-0.828123	-1.81212
	YMR091C	553.484	246.051	157.64	-1.16959	-1.81191
	YAL034W-A	91.6207	34.8851	26.1158	-1.39306	-1.81075
	YPL190C	227.852	107.256	64.9548	-1.08704	-1.81059
	YKL029C	3428.32	1370.52	977.533	-1.32278	-1.81028
	YBR039W	611.089	266.744	174.243	-1.19593	-1.81028
	YGR272C	214.31	68.915	61.1159	-1.63681	-1.81008
	YLR002C	709.733	327.708	202.481	-1.11486	-1.80949
	YER143W	384.407	187.484	109.712	-1.03587	-1.80891
	YJR121W	995.239	412.176	284.133	-1.27178	-1.80848
	YIL072W	72.0904	30.0948	20.5833	-1.26029	-1.80833
	YPL254W	112.099	64.8536	32.0123	-0.789521	-1.80808
	YOL062C	82.6682	64.7761	23.6211	-0.35187	-1.80725
	YDR488C	58.0406	35.0257	16.5848	-0.728648	-1.8072
	YER071C	207.88	79.1386	59.4162	-1.3933	-1.80682
	YLL018C	522.803	259.103	149.435	-1.01274	-1.80675
	YML063W	485.39	236.426	138.827	-1.03775	-1.80586
	YKL010C	116.445	36.8309	33.3075	-1.66066	-1.80572
	YIL004C	170.516	46.3767	48.794	-1.87843	-1.80513
	YER004W	550.648	199.407	157.623	-1.46542	-1.80465
	YBR163W	53.7218	18.4497	15.3869	-1.54191	-1.8038
	YJL104W	212.01	102.035	60.733	-1.05506	-1.80358
	YIL176C	205.993	97.2407	59.0099	-1.08296	-1.80356
	YBR167C	296.432	122.773	84.9437	-1.2717	-1.80312
	YLR240W	117.168	51.9004	33.5786	-1.17476	-1.80296
	YLR380W	495.026	231.371	141.899	-1.0973	-1.80264
	YDL240W	508.371	241.004	145.738	-1.07683	-1.8025
	YHR019C	479.788	232.814	137.555	-1.04322	-1.80239
	YBL090W	305.88	125.171	87.7472	-1.28907	-1.80154
	YBL010C	159.686	77.7533	45.8178	-1.03826	-1.80126
	YJL173C	166.07	76.1574	47.6521	-1.12474	-1.80118
	YAL039C	202.218	90.3225	58.0435	-1.16275	-1.80071
	YCR097W-A	135.967	57.2761	39.032	-1.24725	-1.80053
	YGR194C	295.463	141.332	84.8185	-1.06388	-1.80053
	YMR278W	1032.61	475.536	296.571	-1.11866	-1.79984
	YJL098W	173.7	92.4737	49.8898	-0.909484	-1.79978
	YGL155W	337.072	158.685	96.8389	-1.08689	-1.7994
	YCR019W	191.038	90.0526	54.9433	-1.08502	-1.79784
	YIL132C	90.5599	24.9368	26.0792	-1.8606	-1.79597
	YBR010W	5418.72	2370.99	1560.81	-1.19247	-1.79566
	YBL031W	184.136	79.8355	53.0414	-1.20567	-1.79558
	YER054C	365.577	161.849	105.343	-1.17553	-1.79508
	YGR042W	244.822	97.9241	70.6014	-1.322	-1.79396
	YBL059W	192.043	77.6433	55.3842	-1.3065	-1.79389
	YCR057C	679.692	275.787	196.07	-1.30133	-1.79351
	YMR176W	322.798	137.287	93.1242	-1.23344	-1.7934
	YDR079C-A	248.351	107.874	71.6739	-1.20303	-1.79286
	YNR023W	96.054	55.7906	27.7484	-0.783824	-1.79144
	YAL054C	78.4374	32.1373	22.6866	-1.28729	-1.7897
	YNL145W	931.324	483.509	269.37	-0.945741	-1.78969
	YNL176C	231.643	124.21	67.0175	-0.899118	-1.78929
	YJL179W	175.802	80.0481	50.9124	-1.13501	-1.78786
	YNL023C	269.738	119.837	78.1359	-1.17049	-1.7875
	YER066W	259.51	111.75	75.1749	-1.21551	-1.78747
	YCR040W	81.1865	32.5096	23.5211	-1.32038	-1.78728
	YMR166C	333.673	124.612	96.7043	-1.42099	-1.78678
	YFL031W	655.086	240.925	189.863	-1.4431	-1.78672
	YKL091C	285	146.993	82.6359	-0.955211	-1.78612
	YBL080C	306.511	129.538	88.8744	-1.24256	-1.7861
	YLL045C	1338.49	642.588	388.395	-1.05864	-1.78501
	YPL204W	111.529	62.5926	32.3645	-0.833356	-1.78493
	YFL042C	103.306	55.5255	29.9798	-0.895695	-1.78486
	YMR110C	440.885	201.568	128.06	-1.12913	-1.78358
	YML038C	785.945	349.86	228.397	-1.16765	-1.78289
	YLR226W	467.289	215.452	135.795	-1.11695	-1.78288
	YLR024C	139.443	67.987	40.5349	-1.03634	-1.78244
	YCR039C	315.468	132.249	91.7066	-1.25423	-1.78239
	YKL095W	243.797	115.293	70.901	-1.08037	-1.7818
	YJL032W	207.544	98.7068	60.3835	-1.07219	-1.78119
	YLR268W	80.4968	45.9031	23.4251	-0.810339	-1.78087
	YDR518W	165.215	79.1346	48.0884	-1.06197	-1.78059
	YPR161C	321.289	140.69	93.5323	-1.19135	-1.78034
	YGL162W	565.237	210.704	164.56	-1.42364	-1.78024
	YLR113W	884.857	463.324	257.765	-0.933424	-1.77939
	YDR030C	412.601	146.429	120.244	-1.49455	-1.77878
	YOL011W	712.972	342.493	207.812	-1.05777	-1.77856
	YBR121C	693.746	325.824	202.285	-1.09031	-1.77801
	YLR456W	56.8355	34.4096	16.5791	-0.723981	-1.77743
	YER115C	227.837	109.14	66.4743	-1.06182	-1.77713
	YJL084C	116.011	62.3032	33.8539	-0.896888	-1.77687
	YJL044C	484.627	223.453	141.451	-1.1169	-1.77658
	YLR103C	240.735	107.207	70.2712	-1.16704	-1.77644
	YKL139W	561.359	252.73	163.875	-1.15133	-1.77632
	YGL172W	433.534	202.035	126.658	-1.10154	-1.7752
	YJL015C	145.731	69.1812	42.5946	-1.07486	-1.77457
	YGR210C	582.789	252.803	170.34	-1.20496	-1.77456
	YLR108C	689.277	333.198	201.509	-1.0487	-1.77424
	YGR119C	709.542	311.543	207.492	-1.18746	-1.77383
	YBR128C	272.97	136.055	79.8793	-1.00455	-1.77285
	YER120W	341.157	136.701	99.9014	-1.31942	-1.77186
	YOR256C	164.714	69.3942	48.249	-1.24707	-1.77139
	YMR010W	679.418	311.203	199.099	-1.12644	-1.77082
	YPL009C	307.641	152.278	90.2157	-1.01455	-1.7698
	YPL249C	109.595	57.1959	32.15	-0.938201	-1.7693
	YPR022C	264.779	127.745	77.6767	-1.05152	-1.76924
	YKL078W	384.131	186.318	112.707	-1.04383	-1.76902
	YOR233W	347.152	145.387	101.914	-1.25567	-1.76821
	YDR195W	619.053	328.818	181.789	-0.912772	-1.76779
	YCR007C	322.861	127.392	94.8228	-1.34163	-1.7676
	YLR233C	486.017	232.112	142.752	-1.06618	-1.76749
	YKL005C	78.09	44.4888	22.9373	-0.811697	-1.76744
	YKL224C	392.155	178.743	115.201	-1.13354	-1.76727
	YJL208C	309.512	142.141	90.9844	-1.12268	-1.7663
	YBR197C	550.609	226.255	161.874	-1.28308	-1.76616
	YLR131C	327.97	149.955	96.4717	-1.12903	-1.76539
	YHL047C	110.277	69.8958	32.4382	-0.657852	-1.76537
	YEL050C	400.81	190.397	117.899	-1.07391	-1.76536
	YPL108W	138.36	68.6045	40.7071	-1.01205	-1.76507
	YKL176C	291.353	145.891	85.7198	-0.997872	-1.76507
	YOL077C	434.542	207.061	127.944	-1.06944	-1.76399
	YLR074C	483.832	267.296	142.471	-0.856065	-1.76383
	YPR011C	224.913	109.332	66.239	-1.04065	-1.76362
	YJL178C	221.341	93.0058	65.1913	-1.25088	-1.76352
	YOR132W	95.4085	54.1117	28.1008	-0.818176	-1.7635
	YCR102C	88.8767	52.4282	26.1814	-0.761463	-1.76326
	YCL005W	289.889	127.654	85.4117	-1.18327	-1.763
	YLR071C	65.5143	29.1996	19.3069	-1.16586	-1.7627
	YOR071C	79.2917	41.6464	23.3762	-0.928978	-1.76213
	YPR055W	280.912	132.728	82.8215	-1.08165	-1.76204
	YBR178W	390.594	183.04	115.189	-1.09351	-1.76167
	YMR053C	19.4721	9.78152	5.74421	-0.993278	-1.76123
	YLL008W	520.082	247.496	153.426	-1.07133	-1.7612
	YPR097W	363.816	155.008	107.349	-1.23087	-1.76089
	YGL029W	437.627	156.584	129.152	-1.48277	-1.76063
	YLR379W	874.061	384.272	258.032	-1.1856	-1.76019
	YGR015C	528.73	229.716	156.106	-1.20268	-1.76
	YKL061W	130.402	64.9431	38.5017	-1.00572	-1.75998
	YJR126C	385.429	180.46	113.807	-1.09478	-1.75988
	YFL020C	155.427	66.7199	45.9267	-1.22005	-1.75884
	YAR053W	87.5713	35.4511	25.8767	-1.30463	-1.7588
	YOR118W	113.358	74.5809	33.4994	-0.604008	-1.75868
	YGR288W	224.68	110.664	66.4069	-1.02169	-1.75846
	YMR210W	335.543	176.939	99.1759	-0.923244	-1.75844
	YLR234W	93.4216	46.3876	27.6203	-1.01002	-1.75803
	YNR047W	151.144	67.3086	44.7065	-1.16707	-1.75737
	YLR390W	545.572	225.682	161.382	-1.27347	-1.75729
	YNL095C	183.789	111.434	54.4427	-0.721864	-1.75524
	YBL068W	330.24	141.328	97.8719	-1.22446	-1.75455
	YBR154C	527.447	204.271	156.325	-1.36854	-1.75448
	YBL040C	410.471	186.345	121.672	-1.1393	-1.75428
	YCL007C	484.421	204.897	143.723	-1.24136	-1.75297
	YLL028W	232.177	105.396	68.9044	-1.1394	-1.75256
	YKL108W	554.44	242.534	164.567	-1.19284	-1.75236
	YHR094C	4192.18	1777.76	1244.92	-1.23764	-1.75165
	YOR386W	116.133	60.3365	34.4899	-0.94468	-1.75154
	YPR138C	159.634	107.208	47.4189	-0.574364	-1.75124
	YKR065C	867.952	395.276	258.042	-1.13476	-1.75001
	YGL004C	410.146	171.837	121.958	-1.25509	-1.74975
	YIR031C	391.819	197.494	116.601	-0.98838	-1.74861
	YCR107W	370.879	169.337	110.377	-1.13105	-1.74852
	YCL002C	141.281	69.8461	42.0517	-1.01631	-1.74833
	YOR195W	72.5921	35.1503	21.6315	-1.04627	-1.74668
	YBL104C	23.9061	10.0981	7.12834	-1.2433	-1.74574
	YJL006C	210.859	122.963	62.8756	-0.778054	-1.7457
	YMR308C	578.587	286.025	172.545	-1.01639	-1.74556
	YPR058W	446.324	228.139	133.156	-0.96818	-1.74497
	YAL045C	31.9422	9.33938	9.53068	-1.77407	-1.74481
	YAR044W	426.191	196.388	127.214	-1.11779	-1.74425
	YPL181W	278.236	130.369	83.1179	-1.0937	-1.74308
	YDR332W	20.3274	15.68	6.07356	-0.374502	-1.74281
	YNL161W	99.3305	52.1595	29.6804	-0.929307	-1.74273
	YER017C	244.888	134.989	73.1743	-0.859286	-1.74272
	YKL018W	274.561	123.287	82.0478	-1.1551	-1.74259
	YGR177C	242.437	92.9127	72.4718	-1.38366	-1.74212
	YKL147C	222.68	105.469	66.568	-1.07816	-1.74207
	YHR069C-A	75.8942	30.716	22.6959	-1.305	-1.74156
	YJR034W	128.436	65.5707	38.4092	-0.969927	-1.74153
	YKL144C	73.4125	38.415	21.9607	-0.934356	-1.7411
	YLR101C	106.294	72.2999	31.7999	-0.555995	-1.74097
	YNL065W	243.889	175.572	72.9787	-0.474159	-1.74068
	YFR042W	193.115	64.4423	57.7879	-1.58338	-1.74062
	YBR061C	365.758	161.831	109.529	-1.1764	-1.73958
	YBR003W	280.634	123.865	84.0458	-1.17992	-1.73944
	YMR001C	548.881	271.963	164.432	-1.01308	-1.739
	YBR107C	277.551	115.658	83.217	-1.26288	-1.7378
	YEL030C-A	308.283	125.736	92.4499	-1.29385	-1.73751
	YMR113W	229.266	106.374	68.7877	-1.10787	-1.7368
	YLR081W	199.683	94.3042	59.9219	-1.08232	-1.73655
	YBR077C	517.105	223.505	155.181	-1.21015	-1.7365
	YDR194C	31.2263	11.4907	9.38089	-1.44229	-1.73496
	YMR160W	72.0664	33.0288	21.6506	-1.1256	-1.73492
	YDR211W	54.1274	32.5607	16.2644	-0.733226	-1.73464
	YLR377C	136.291	72.2726	40.9598	-0.915167	-1.73441
	YBR161W	338.691	147.681	101.799	-1.19748	-1.73424
	YDR049W	147.105	83.5329	44.2461	-0.816426	-1.73322
	YGR036C	340.151	110.443	102.328	-1.62287	-1.73298
	YPL157W	223.588	116.685	67.2751	-0.938225	-1.7327
	YOR038C	32.6142	13.7451	9.81364	-1.24659	-1.73264
	YBR145W	870.127	398.733	261.889	-1.1258	-1.73227
	YBR084C-A	467.416	207.063	140.724	-1.17464	-1.73184
	YIL166C	246.822	115.74	74.3222	-1.09259	-1.7316
	YLR083C	442.115	224.824	133.149	-0.975627	-1.73138
	YPR053C	188.079	74.8889	56.6484	-1.32852	-1.73123
	YIL127C	258.262	77.6248	77.7885	-1.73425	-1.73121
	YLR190W	562.31	295.521	169.392	-0.928105	-1.731
	YAL044C	73.1975	22.4506	22.0548	-1.70504	-1.7307
	YMR268C	283.895	135.312	85.5687	-1.06907	-1.7302
	YJR056C	378.563	175.208	114.105	-1.11147	-1.73017
	YGR127W	488.873	226.494	147.365	-1.10998	-1.73006
	YMR106C	378.235	194.193	114.022	-0.961795	-1.72998
	YER073W	1602.54	705.946	483.138	-1.18273	-1.72985
	YFR024C	352.049	123.101	106.174	-1.51593	-1.72935
	YBR297W	122.409	56.875	36.9207	-1.10584	-1.72921
	YKR019C	484.341	230.556	146.11	-1.07091	-1.72897
	YGR148C	252.594	79.2921	76.2085	-1.67157	-1.7288
	YHR020W	521.893	268.258	157.465	-0.960131	-1.72872
	YML081W	58.2676	19.4308	17.5805	-1.58435	-1.72871
	YGR228W	821.305	263.217	247.876	-1.64167	-1.7283
	YGL049C	368.716	156.149	111.291	-1.23958	-1.72818
	YBR030W	146.917	70.2306	44.3446	-1.06483	-1.72817
	YCL059C	144.609	56.9092	43.7126	-1.34543	-1.72604
	YLL017W	692.293	338.63	209.304	-1.03167	-1.72578
	YEL017W	499.247	231.708	150.952	-1.10744	-1.72566
	YGL202W	273.526	124.138	82.7067	-1.13973	-1.7256
	YDR368W	326.755	176.574	98.8426	-0.887937	-1.725
	YLR438W	127.055	73.6345	38.4461	-0.787004	-1.72455
	YPL237W	560.481	290.357	169.71	-0.94884	-1.72359
	YDR390C	121.994	63.7709	36.9434	-0.935844	-1.72343
	YJL203W	234.187	112.902	70.9305	-1.05258	-1.72318
	YBL082C	389.983	180.593	118.153	-1.11067	-1.72276
	YHL041W	14.1383	5.12202	4.28469	-1.46482	-1.72235
	YDR205W	615.285	286.371	186.515	-1.10337	-1.72196
	YGR002C	426.719	192.442	129.355	-1.14886	-1.72196
	YMR242C	690.043	335.693	209.178	-1.03955	-1.72196
	YJL043W	71.0576	38.1828	21.5414	-0.896065	-1.72187
	YDR189W	351.078	190.639	106.443	-0.880947	-1.72171
	YLR261C	326.606	165.43	99.0607	-0.981332	-1.72117
	YKL194C	850.955	415.645	258.224	-1.03373	-1.72046
	YHR130C	151.32	46.9879	45.9251	-1.68724	-1.72024
	YBR041W	457.549	192.927	138.911	-1.24587	-1.71977
	YER045C	329.761	177.581	100.12	-0.892943	-1.7197
	YCR015C	93.7417	35.3937	28.4688	-1.4052	-1.71931
	YJR122W	466.747	219.207	141.879	-1.09035	-1.71798
	YGL005C	216.36	108.696	65.8185	-0.993133	-1.71687
	YJL118W	186.385	97.6364	56.7367	-0.932796	-1.71593
	YJL218W	136.077	70.977	41.4241	-0.939005	-1.71588
	YKR087C	900.49	428.839	274.182	-1.07027	-1.71558
	YPL072W	22.7658	9.25364	6.93205	-1.29878	-1.71551
	YBL036C	340.575	125.374	103.71	-1.44174	-1.71542
	YDR108W	75.1874	41.5467	22.8956	-0.855758	-1.71542
	YBL103C	334.635	160.481	101.948	-1.06019	-1.71475
	YML097C	291.553	121.93	88.8334	-1.25771	-1.71458
	YLL014W	653.099	303.616	199.022	-1.10505	-1.71438
	YLL065W	1355.56	618.373	413.238	-1.13234	-1.71384
	YIL101C	287.049	155.43	87.5658	-0.885028	-1.71286
	YDR379W	68.7244	35.4849	20.9655	-0.953617	-1.7128
	YMR033W	61.7174	28.1497	18.8325	-1.13256	-1.71245
	YDR456W	25.6631	19.134	7.83091	-0.423561	-1.71244
	YKL181W	1617.97	749.818	493.729	-1.10957	-1.71239
	YOR358W	132.244	64.9414	40.357	-1.026	-1.71232
	YHR167W	285.859	80.8068	87.2546	-1.82275	-1.712
	YDR131C	45.2815	30.039	13.8219	-0.592086	-1.71197
	YBL081W	650.795	300.511	198.668	-1.11479	-1.71184
	YJL024C	176.48	92.5115	53.8876	-0.9318	-1.71148
	YIL168W	101.787	49.5622	31.0925	-1.03824	-1.71091
	YNL132W	417.828	204.371	127.637	-1.03172	-1.71086
	YMR075W	282.289	159.073	86.264	-0.827482	-1.71034
	YDR144C	17.9967	11.4136	5.5024	-0.656983	-1.7096
	YML042W	235.351	129.593	71.9658	-0.860827	-1.70943
	YDL203C	262.175	120.968	80.1716	-1.11591	-1.70937
	YIL137C	28.4662	7.51813	8.70526	-1.9208	-1.70929
	YBR093C	1364.32	540.823	417.27	-1.33495	-1.70913
	YLR298C	297.658	155.286	91.0622	-0.93873	-1.70873
	YIR022W	95.5686	44.6279	29.2523	-1.09859	-1.70799
	YBR067C	660.973	324.641	202.321	-1.02575	-1.70794
	YFR008W	247.939	97.43	75.8943	-1.34755	-1.70792
	YOL021C	151.676	73.3053	46.447	-1.04901	-1.70734
	YOR151C	448.947	289.254	137.482	-0.634207	-1.7073
	YOL033W	40.2846	25.6848	12.3395	-0.649313	-1.70694
	YFR045W	296.385	115.672	90.8041	-1.35743	-1.70664
	YJL169W	146.462	64.7932	44.9171	-1.17662	-1.70519
	YJL030W	115.999	59.7752	35.5792	-0.956491	-1.70501
	YHR174W	526.366	184.04	161.472	-1.51605	-1.70478
	YCR071C	124.013	53.9681	38.0645	-1.20032	-1.70398
	YJL202C	478.003	204.466	146.731	-1.22516	-1.70384
	YMR246W	1390.32	678.611	427.049	-1.03476	-1.70294
	YNL106C	64.7119	58.5273	19.8771	-0.144922	-1.70293
	YJL176C	124.05	60.3364	38.1223	-1.03983	-1.70222
	YFL054C	89.4621	49.1001	27.4981	-0.86555	-1.70195
	YLR032W	152.416	73.9232	46.8561	-1.04391	-1.7017
	YBR049C	564.252	302.72	173.47	-0.898355	-1.70165
	YML127W	286.007	142.385	87.933	-1.00625	-1.70157
	YLR085C	349.43	167.79	107.454	-1.05835	-1.70129
	YHR091C	209.655	115.572	64.5578	-0.859224	-1.69936
	YLL050C	1085.02	433.198	334.187	-1.32462	-1.69899
	YHR105W	125.407	32.3086	38.651	-1.95663	-1.69804
	YMR034C	343.43	146.724	105.848	-1.22691	-1.69802
	YJL067W	190.865	103.519	58.8434	-0.882652	-1.6976
	YDR295C	129.997	75.3518	40.108	-0.78676	-1.69651
	YBL012C	208.056	96.3384	64.2566	-1.11079	-1.69505
	YLL007C	851.047	371.762	262.85	-1.19486	-1.695
	YKR074W	589.301	314.428	182.083	-0.906276	-1.69441
	YGR112W	262.809	128.498	81.2293	-1.03227	-1.69394
	YOR101W	388.649	184.27	120.133	-1.07665	-1.69384
	YCL046W	101.288	38.4423	31.31	-1.3977	-1.69377
	YJR062C	51.6509	29.7116	15.9837	-0.797766	-1.69219
	YJR104C	127.627	65.4955	39.4953	-0.962466	-1.69218
	YHR013C	301.22	116.422	93.2557	-1.37145	-1.69155
	YBL046W	403.444	172.562	125.135	-1.22525	-1.68888
	YBR177C	198.74	95.8089	61.6991	-1.05265	-1.68756
	YML007W	787.22	442.915	244.452	-0.829737	-1.68721
	YGR212W	566.482	252.848	176.017	-1.16376	-1.68632
	YJR109C	345.441	209.334	107.371	-0.722634	-1.68584
	YLR059C	323.103	173.841	100.431	-0.894224	-1.68579
	YMR271C	50.4466	27.0993	15.6808	-0.896503	-1.68576
	YBR135W	149.818	62.7297	46.5901	-1.25599	-1.68512
	YOR304C-A	670.598	310.37	208.567	-1.11146	-1.68494
	YDL127W	238.712	131.146	74.2539	-0.864102	-1.68473
	YMR167W	356.598	180.044	110.955	-0.985947	-1.68433
	YCR003W	307.798	134.794	95.7736	-1.19123	-1.68428
	YGR068C	263.061	145.752	81.8552	-0.851883	-1.68425
	YBR001C	68.8347	29.9347	21.425	-1.20131	-1.68384
	YPR027C	91.5897	50.6394	28.5152	-0.854925	-1.68345
	YLR330W	836.748	405.587	260.576	-1.04478	-1.68309
	YJL189W	2220.6	1177.06	691.644	-0.915763	-1.68285
	YKL175W	272.462	129.043	84.8665	-1.0782	-1.68279
	YHL025W	312.02	148.713	97.1921	-1.06911	-1.68273
	YBR255W	246.69	146.184	76.8614	-0.754912	-1.68237
	YPR024W	70.7493	25.3108	22.0435	-1.48296	-1.68236
	YLR151C	154.458	84.855	48.1317	-0.864141	-1.68215
	YLR196W	502.877	226.671	156.714	-1.1496	-1.68207
	YMR023C	266.759	123.744	83.1648	-1.10818	-1.68149
	YKR051W	271.215	125.642	84.5598	-1.11012	-1.68139
	YBL051C	923.003	396.098	287.897	-1.22048	-1.68078
	YKL143W	703.548	303.629	219.457	-1.21234	-1.68071
	YJR032W	276.305	125.982	86.2393	-1.13304	-1.67985
	YJR049C	635.051	313.642	198.211	-1.01776	-1.67984
	YAL015C	30.4604	16.3429	9.50753	-0.898274	-1.67979
	YER084W	13.5164	7.81813	4.21971	-0.789816	-1.67949
	YGL143C	277.709	132.347	86.7033	-1.06926	-1.67942
	YMR140W	486.025	242.362	151.742	-1.00386	-1.67941
	YFR044C	399.263	126.166	124.672	-1.66201	-1.6792
	YKL172W	727.681	362.467	227.228	-1.00546	-1.67917
	YFR014C	296.797	117.385	92.6856	-1.33822	-1.67906
	YGR265W	321.194	113.4	100.366	-1.50203	-1.67818
	YMR153W	372.312	179.585	116.409	-1.05184	-1.67731
	YLL058W	196.664	115.494	61.5018	-0.767922	-1.67704
	YJR011C	141.095	78.2455	44.151	-0.850585	-1.67615
	YMR191W	78.3874	45.3186	24.5304	-0.790517	-1.67605
	YLL029W	375.606	197.118	117.586	-0.930163	-1.6755
	YGR024C	393.201	159.27	123.096	-1.30379	-1.67548
	YNL027W	225.6	125.455	70.6365	-0.846604	-1.67528
	YDR444W	69.2096	34.07	21.6721	-1.02247	-1.67514
	YCL050C	984.436	550.713	308.364	-0.837996	-1.67466
	YAL030W	17.0004	6.34661	5.32809	-1.42151	-1.67388
	YFR011C	205.567	76.1269	64.4277	-1.43313	-1.67386
	YLR314C	527.538	262.655	165.407	-1.0061	-1.67325
	YLL030C	603.453	303.268	189.223	-0.992649	-1.67316
	YHL018W	256.906	87.2405	80.5792	-1.55817	-1.67276
	YAL062W	70.2555	32.6248	22.0362	-1.10664	-1.67273
	YLR153C	1443.15	695.131	452.665	-1.05387	-1.67271
	YKL205W	204.082	105.507	64.0578	-0.951807	-1.6717
	YPR005C	99.0456	56.951	31.1099	-0.798371	-1.67072
	YER101C	181.517	87.7947	57.0387	-1.0479	-1.67009
	YJL161W	152.054	83.7262	47.7873	-0.860833	-1.66989
	YML006C	489.351	235.545	153.82	-1.05486	-1.66962
	YPL180W	169.294	84.3463	53.2241	-1.00514	-1.66938
	YFL038C	327.488	126.548	103.039	-1.37176	-1.66825
	YAL013W	429.285	195.408	135.1	-1.13545	-1.66791
	YOL164W	89.1049	51.2232	28.0427	-0.798707	-1.66788
	YHR117W	282.856	143.076	89.0281	-0.983283	-1.66774
	YJR086W	438.18	217.172	137.925	-1.01268	-1.66764
	YLR027C	855.438	417.576	269.323	-1.03462	-1.66733
	YPL260W	158.366	94.9492	49.8701	-0.738034	-1.66702
	YKL196C	158.702	88.9569	49.9806	-0.835137	-1.66688
	YLR427W	343.022	196.06	108.046	-0.807003	-1.66666
	YML102W	247	115.982	77.8051	-1.09062	-1.66658
	YFR029W	152.592	103.011	48.0943	-0.56688	-1.66574
	YER100W	391.39	175.464	123.386	-1.15744	-1.66543
	YGR074W	240.85	80.1337	75.9503	-1.58766	-1.66501
	YJL060W	121.885	63.508	38.436	-0.94051	-1.66499
	YJL117W	499.678	238.598	157.604	-1.06642	-1.6647
	YCL010C	162.348	78.2122	51.2821	-1.05363	-1.66256
	YOR001W	190.779	93.6076	60.275	-1.02721	-1.66227
	YHL029C	1159.21	615.82	366.429	-0.912566	-1.66154
	YBL058W	1178.26	483.472	372.453	-1.28515	-1.66152
	YDL046W	437.291	198.749	138.253	-1.13765	-1.66129
	YJL146W	319.498	165.589	101.039	-0.948205	-1.66089
	YJL184W	122.453	60.5689	38.7499	-1.01558	-1.65996
	YJL181W	60.264	35.3483	19.087	-0.769656	-1.6587
	YGL179C	576.906	250.6	182.737	-1.20295	-1.65857
	YJL123C	571.353	316.919	181.028	-0.850269	-1.65817
	YOR161C	72.1561	58.2398	22.8791	-0.309115	-1.65709
	YLR452C	559.933	312.192	177.63	-0.842822	-1.65638
	YCL068C	107.866	52.5486	34.2206	-1.03752	-1.6563
	YGR193C	380.252	178.052	120.676	-1.09466	-1.65582
	YLR413W	2930.75	1314.16	930.288	-1.15713	-1.65552
	YMR212C	283.128	147.14	89.9004	-0.944263	-1.65505
	YMR285C	415.306	201.325	131.899	-1.04465	-1.65474
	YLR361C	138.481	62.6921	44.0527	-1.14333	-1.65239
	YJL010C	712.451	338.374	226.756	-1.07417	-1.65165
	YLR225C	586.011	297.03	186.513	-0.980321	-1.65165
	YOL122C	105.772	57.5446	33.6734	-0.878201	-1.65127
	YJL063C	292.801	142.537	93.2242	-1.03859	-1.65114
	YBR130C	478.452	238.715	152.403	-1.00308	-1.65048
	YMR011W	664.704	254.077	211.776	-1.38745	-1.65017
	YDR311W	129.536	81.4436	41.276	-0.669477	-1.64997
	YLR217W	1756.35	997.366	559.783	-0.816388	-1.64965
	YLR397C	683.306	330.574	217.846	-1.04756	-1.64922
	YDR186C	100.635	52.7339	32.0917	-0.932333	-1.64886
	YKR097W	538.294	267.462	171.74	-1.00906	-1.64816
	YAL011W	173.416	92.8808	55.3369	-0.900786	-1.64792
	YOR019W	22.1219	23.1188	7.05909	0.0635883	-1.64792
	YCL033C	134.919	57.5144	43.0594	-1.2301	-1.64769
	YML011C	37.554	22.2847	11.9855	-0.752915	-1.64768
	YHL032C	358.313	188.036	114.386	-0.930208	-1.6473
	YCR043C	85.3258	34.611	27.2456	-1.30175	-1.64696
	YMR286W	181.021	83.075	57.8113	-1.12367	-1.64673
	YGR122W	116.447	82.3391	37.2251	-0.500028	-1.64533
	YLR429W	1040.3	503.853	332.62	-1.04593	-1.64505
	YLR047C	327.452	174.609	104.716	-0.907156	-1.64481
	YLR231C	142.167	69.8021	45.4813	-1.02624	-1.64424
	YNL045W	66.9951	44.7083	21.4395	-0.583511	-1.64378
	YOR208W	32.8114	21.708	10.5063	-0.595969	-1.64294
	YER008C	337.373	158.218	108.062	-1.09243	-1.64248
	YMR243C	653.92	310.788	209.462	-1.07319	-1.64243
	YCL058C	711.136	263.732	227.894	-1.43105	-1.64177
	YFL044C	527.215	203.03	169.116	-1.3767	-1.64038
	YDR062W	66.1219	33.5782	21.2182	-0.977603	-1.63983
	YLR443W	382.872	172.062	123.016	-1.15394	-1.63801
	YMR290W-A	64.2913	30.1042	20.6587	-1.09466	-1.63787
	YFL032W	449.129	197.7	144.349	-1.18381	-1.63757
	YJL079C	512.047	266.27	164.652	-0.943385	-1.63686
	YIL009W	300.421	167.726	96.6043	-0.840878	-1.63683
	YJR044C	199.304	94.7584	64.1166	-1.07264	-1.6362
	YHR193C	235.631	63.4226	75.8137	-1.89346	-1.636
	YIL110W	523.816	190.582	168.608	-1.45865	-1.63539
	YBR111C	465.963	258.062	150.044	-0.852499	-1.63483
	YMR027W	188.153	84.062	60.5946	-1.16238	-1.63464
	YGL036W	216.845	110.528	69.8635	-0.972248	-1.63405
	YOR162C	142.245	69.5508	45.8364	-1.03224	-1.63381
	YJL142C	185.6	86.4431	59.8215	-1.10238	-1.63346
	YLL004W	289.84	160.376	93.4723	-0.853796	-1.63265
	YMR255W	422.138	233.112	136.214	-0.856693	-1.63184
	YBR204C	68.5859	39.1573	22.1331	-0.80863	-1.63171
	YHR109W	400.082	204.392	129.167	-0.968953	-1.63106
	YAL053W	40.696	23.499	13.156	-0.792289	-1.62917
	YDR501W	181.188	105.718	58.5831	-0.777261	-1.62893
	YFL017C	224.914	110.234	72.7491	-1.02881	-1.62838
	YNL068C	394.446	221.092	127.592	-0.83518	-1.62829
	YKR025W	340.167	183.85	110.122	-0.887712	-1.62714
	YKR012C	391.701	200.271	126.826	-0.967797	-1.6269
	YDR072C	345.548	215.709	111.912	-0.679796	-1.62652
	YDL226C	79.0781	69.6193	25.6126	-0.183791	-1.62642
	YJL131C	135.915	70.4375	44.0317	-0.948292	-1.62609
	YML114C	678.7	339.45	219.877	-0.999576	-1.62607
	YOR251C	176.515	87.1248	57.1902	-1.01864	-1.62595
	YMR161W	22.3882	15.0443	7.25956	-0.573526	-1.62479
	YGL082W	285.239	152.252	92.4953	-0.905715	-1.62472
	YLR421C	208.2	113.056	67.5504	-0.880938	-1.62393
	YLR188W	544.137	290.92	176.573	-0.903348	-1.62371
	YMR108W	3028.87	1363.18	983.145	-1.1518	-1.6233
	YGR197C	222.906	140.907	72.379	-0.661686	-1.62279
	YLR007W	160.696	94.9898	52.2221	-0.758487	-1.6216
	YGR183C	452.584	138.622	147.104	-1.70703	-1.62135
	YLR309C	437.243	226.008	142.179	-0.95206	-1.62072
	YOR127W	309.83	161.023	100.772	-0.944206	-1.62038
	YAL032C	94.3932	47.3963	30.7033	-0.99391	-1.62029
	YOR095C	278.606	151.435	90.6698	-0.879529	-1.61953
	YJR015W	497.372	277.715	161.866	-0.840719	-1.61953
	YJL031C	235.202	132.479	76.5456	-0.828138	-1.61951
	YCR013C	4929.67	2052.02	1604.35	-1.26445	-1.6195
	YKR072C	1472.05	761.473	479.12	-0.950959	-1.61937
	YGL087C	198.4	58.7978	64.5798	-1.75458	-1.61926
	YMR016C	327.403	165.079	106.584	-0.98791	-1.61908
	YOR387C	50.2345	32.2322	16.3542	-0.640178	-1.61902
	YKL012W	96.2673	55.1496	31.358	-0.803695	-1.61821
	YKL123W	479.779	228.635	156.288	-1.06932	-1.61816
	YJL025W	217.019	114.537	70.7477	-0.922003	-1.61707
	YHR175W	368.926	119.23	120.293	-1.62959	-1.61678
	YGR134W	47.8528	17.0945	15.604	-1.48507	-1.61668
	YNL073W	112.543	74.8144	36.7398	-0.589086	-1.61506
	YDL190C	103.809	55.0185	33.8956	-0.915947	-1.61476
	YBR273C	79.7532	42.8406	26.0417	-0.896564	-1.61472
	YLR460C	222.596	119.725	72.6885	-0.894701	-1.61463
	YAR003W	754.067	314.129	246.25	-1.26333	-1.61457
	YMR189W	112.574	77.0373	36.7813	-0.547243	-1.61383
	YAL035W	718.453	356.878	234.76	-1.00946	-1.61371
	YKL178C	615.28	315.564	201.109	-0.96331	-1.61327
	YDR458C	176.724	99.398	57.7654	-0.830209	-1.61322
	YFR017C	260.724	81.9691	85.2361	-1.66937	-1.61299
	YJL152W	785.799	377.54	256.984	-1.05753	-1.61248
	YPR175W	18.781	14.6549	6.14447	-0.357891	-1.61191
	YKL140W	259.845	125.998	85.0163	-1.04424	-1.61184
	YJL213W	458.77	246.987	150.152	-0.893335	-1.61135
[truncated: 2,795 more rows]

## Sheet: mRNA HL in NLS mutants
	mRNA Half-life (HL) in arbitray units in NLS mutants
	ORF name	HL WT	HL ∆NLS1	HL ∆NLS1/2	HL log2 (∆NLS1/WT)	HL log2 (∆NLS1/2/WT)
	YBR102C	0.128373	0.773603	6.69535	2.59125	5.70475			HL= mRNA Half-life
	YMR290W-A	0.0839492	0.564575	3.92333	2.74958	5.54642
	YMR307W	0.0441296		1.38774		4.97485
	YFR055W	0.0141346	0.266864	0.401031	4.2388	4.82641
	YBR266C	0.0396689	0.593205	1.10309	3.90245	4.7974
	YGR197C	0.0592941	0.742114	1.53153	3.64568	4.69094
	YLR339C	0.107285	1.64093	2.60322	3.93499	4.60078
	YDL167C	0.391265	2.31722	8.21982	2.56617	4.39289
	YNL275W	0.218982	0.838732	4.13335	1.9374	4.23843
	YJL078C	0.0577196	0.626987	1.05341	3.4413	4.18986
	YHR052W	0.172193	1.64729	2.94008	3.258	4.09376
	YDL189W	0.444567	2.55825	7.53955	2.52468	4.084
	YJR071W	0.497363	3.99598	8.29514	3.00618	4.05989
	YGR160W	0.162511	1.17879	2.68902	2.8587	4.04847
	YLL044W	0.37025	2.3744	5.59906	2.68099	3.91861
	YDR164C	0.443047	1.32911	6.64902	1.58492	3.90761
	YGL199C	0.0490235	0.291904	0.734133	2.57395	3.9045
	YDL199C	0.164637	0.604518	2.31577	1.8765	3.81413
	YHR070W	0.014309	0.12992	0.19966	3.18263	3.80255
	YPR034W	0.413659	1.5718	5.67956	1.9259	3.77927
	YDR109C	0.41727	0.764488	5.58902	0.873515	3.74354
	YJR002W	0.546632	3.64243	7.32002	2.73626	3.7432
	YNL197C	0.0379221	0.275993	0.484379	2.86352	3.67503
	YML123C	0.30637	2.51545	3.83739	3.03747	3.64678
	YBR127C	0.0445087	0.291768	0.554969	2.71266	3.64025
	YFR032C	0.381328	4.09288	4.70029	3.42401	3.62364
	YPR029C	0.310854	1.67751	3.81878	2.43202	3.6188
	YMR256C	0.0271937	0.251517	0.329737	3.20931	3.59997
	YJR018W	0.0992384	1.00708	1.17923	3.34313	3.57081
	YBR117C	0.208653	1.47993	2.45482	2.82635	3.55644
	YPL022W	0.14702	0.694611	1.72163	2.2402	3.5497
	YPL008W	0.329831	1.0591	3.85694	1.68304	3.54766
	YHR032W	0.0306421	0.229193	0.356372	2.90298	3.5398
	YJL017W	0.0406561	0.336867	0.470425	3.05064	3.53242
	YER128W	0.370874	1.77755	4.2802	2.26089	3.52868
	YDR485C	0.449541	0.617002	5.09637	0.456821	3.50295
	YBL008W	0.172714	0.801092	1.94137	2.21358	3.49062
	YDR324C	0.13352	0.844099	1.47476	2.66036	3.46536
	YLR222C	0.0918631		1.00723		3.45476
	YPL207W	0.215458	1.39466	2.3584	2.69444	3.45233
	YPL155C	0.0712627		0.777601		3.44781
	YBR271W	0.272323	1.45546	2.94307	2.41808	3.43393
	YNR046W	0.124918	0.711813	1.34671	2.51052	3.43038
	YDR147W	2.23946	6.68837	24.0816	1.57851	3.42671
	YMR131C	0.207321	1.33632	2.2171	2.68832	3.41873
	YDL206W	0.189812	0.982266	2.02431	2.37154	3.41479
	YPR181C	0.412196	2.59291	4.39527	2.65317	3.41455
	YEL063C	0.0644263	0.525412	0.673704	3.02773	3.38639
	YPL176C	0.0941365	0.530676	0.981986	2.495	3.38288
	YPR144C	0.324492	1.93219	3.35514	2.57398	3.37012
	YDL074C	0.231031	0.807713	2.38722	1.80576	3.36918
	YGR177C	0.0559796	0.457121	0.575721	3.0296	3.3624
	YGL008C	0.253216		2.60197		3.36116
	YJR114W	0.063763	0.438301	0.65435	2.78113	3.35927
	YHR129C	0.354997	2.27007	3.64248	2.67686	3.35904
	YML081W	0.649939	2.69989	6.66421	2.05452	3.35806
	YDL126C	0.286147	1.63532	2.93056	2.51474	3.35635
	YPL126W	0.772849	5.12841	7.8992	2.73025	3.35345
	YAR073W	0.21469	1.45181	2.18019	2.75752	3.34413
	YEL046C	0.0217799	0.169802	0.220545	2.96278	3.34
	YJL116C	0.0798643	0.477941	0.807542	2.58121	3.33791
	YOL119C	0.159671	0.818409	1.59346	2.35772	3.31899
	YHR172W	0.105922	0.578364	1.05198	2.44898	3.31204
	YHR128W	0.112292	0.983102	1.1083	3.13009	3.30302
	YKL071W	0.245861	0.812018	2.4127	1.72367	3.29473
	YMR110C	0.0792897	0.487021	0.777764	2.61878	3.29413
	YMR217W	0.435133	2.67201	4.25445	2.61839	3.28944
	YMR155W	0.10655	0.477036	1.0401	2.16256	3.28712
	YLR313C	0.070616	0.7161	0.68547	3.3421	3.27903
	YBL069W	0.0741343	0.408343	0.718785	2.46157	3.27735
	YPL115C	0.203352	1.18833	1.96696	2.54689	3.27392
	YJR160C	0.292735	1.53686	2.80243	2.39232	3.25901
	YLR465C	0.0361703	0.0673398	0.346112	0.896653	3.25836
	YBR277C	0.484318	2.69247	4.63351	2.4749	3.25808
	YGR124W	0.204157	1.25026	1.94886	2.61447	3.25487
	YBR238C	0.0263052	0.0964255	0.249234	1.87406	3.24408
	YBR032W	0.810376	6.64771	7.65186	3.03619	3.23915
	YDR081C	0.416192	1.29794	3.92317	1.6409	3.2367
	YBR058C	0.112087	0.660628	1.0541	2.55922	3.23331
	YLR055C	0.554785	2.5985	5.19081	2.22768	3.22596
	YHR169W	0.383189	2.03381	3.58298	2.40805	3.22503
	YJR147W	0.0456817	0.23847	0.425853	2.38412	3.22067
	YHR112C	0.21287	1.01273	1.98407	2.2502	3.22042
	YHR132C	0.469948	1.92785	4.37812	2.03642	3.21974
	YKL215C	1.78097	3.68696	16.5448	1.04976	3.21564
	YER064C	0.26717	1.40487	2.46399	2.39461	3.20517
	YER130C	0.0271975	0.183328	0.249333	2.75288	3.19653
	YDR398W	0.169096	1.27155	1.54202	2.91067	3.1889
	YJL069C	0.158772	0.914773	1.44548	2.52645	3.18652
	YLL012W	0.514449	2.0166	4.67487	1.97083	3.18382
	YLR286C	0.413644	2.49639	3.71463	2.59338	3.16675
	YKL124W	0.205781	0.643085	1.82276	1.6439	3.14694
	YER175C	0.058777	0.345464	0.519883	2.55521	3.14486
	YLR401C	0.0708736	0.440413	0.626594	2.63553	3.14421
	YDL106C	0.457241	1.18221	4.00816	1.37046	3.13191
	YER036C	0.199735	1.07868	1.75061	2.43311	3.13169
	YCL068C	0.0620093	0.293424	0.540712	2.24243	3.1243
	YGL163C	0.10599		0.92159		3.1202
	YNL158W	0.0849261	0.396765	0.73631	2.224	3.11603
	YPL093W	0.213217	1.09931	1.83058	2.3662	3.10191
	YER072W	0.644127	4.08606	5.47806	2.66529	3.08825
	YML116W	0.0796968	0.418674	0.67396	2.39323	3.08007
	YJL111W	0.315458	1.69712	2.65982	2.42757	3.07581
	YDL151C	0.255534	1.48386	2.15311	2.53777	3.07483
	YCL008C	0.53044	3.13997	4.46891	2.56549	3.07466
	YLR190W	0.0913948	0.495003	0.76857	2.43725	3.07199
	YOR335C	0.242407	1.11037	2.03049	2.19555	3.06633
	YPL248C	1.03383	3.30226	8.65352	1.67545	3.06528
	YMR290C	0.335316	1.64439	2.79756	2.29396	3.06057
	YER056C	0.216179	1.03498	1.7984	2.2593	3.05641
	YHR106W	1.45076	6.76903	12.0192	2.22214	3.05046
	YGR010W	0.264581	1.26091	2.18151	2.25268	3.04354
	YJL204C	0.323835	1.69202	2.67002	2.38542	3.04352
	YHR148W	0.530565	2.84511	4.35006	2.42288	3.03543
	YKL176C	0.100346	0.496933	0.820143	2.30807	3.0309
	YDL025C	0.84794	2.23472	6.92981	1.39806	3.03078
	YLR173W	0.17373		1.4196		3.03056
	YHR179W	1.11491	6.12127	9.08041	2.4569	3.02583
	YPR033C	1.24436	6.17866	10.1215	2.31189	3.02394
	YOR354C	0.398467	1.37117	3.2361	1.78287	3.02172
	YFL026W	0.225285	1.34511	1.82446	2.5779	3.01765
	YJL120W	0.415388	2.19529	3.36227	2.40188	3.0169
	YMR049C	0.45919	2.11167	3.67737	2.20122	3.00151
	YGR282C	0.157872	0.875053	1.2637	2.47061	3.00082
	YGR234W	0.718446	3.91857	5.73659	2.44737	2.99724
	YNL189W	0.268707	1.35167	2.14392	2.33064	2.99614
	YBR054W	0.0382473	0.351201	0.304574	3.19887	2.99336
	YHL014C	0.699399	3.42357	5.56021	2.29131	2.99095
	YFR018C	0.0947998	0.482887	0.748711	2.34873	2.98145
	YJR080C	0.258334	1.44256	2.03865	2.48132	2.9803
	YBR162C	1.2654	5.75992	9.97741	2.18645	2.97907
	YMR036C	0.123916	0.57165	0.976635	2.20577	2.97845
	YGR188C	0.303397	1.56669	2.3855	2.36844	2.97501
	YML054C	0.218483	1.00667	1.70415	2.204	2.96346
	YHR167W	0.139344	0.497946	1.0821	1.83734	2.95711
	YKR042W	0.193345	0.919609	1.50044	2.24984	2.95613
	YHR048W	0.0696738	0.310809	0.539678	2.15734	2.95341
	YER061C	0.0985028	0.475468	0.762709	2.27111	2.9529
	YLR432W	0.230952	1.2145	1.78307	2.3947	2.9487
	YPL086C	0.198722	0.821056	1.53223	2.04673	2.94681
	YER169W	0.0933643		0.719685		2.94642
	YHR176W	0.782888	3.86617	6.02602	2.30403	2.94433
	YLR023C	0.126068	0.666247	0.956961	2.40186	2.92426
	YPR035W	0.326296	4.2212	2.46981	3.6934	2.92015
	YGL063W	0.0744796	0.339234	0.563466	2.18736	2.91941
	YML058W-A	0.10644	0.382008	0.801149	1.84356	2.91203
	YDL203C	0.0795384	0.336551	0.597524	2.0811	2.90927
	YGL055W	0.0976149	0.412419	0.732691	2.07894	2.90803
	YHR174W	0.487929	2.21384	3.65822	2.18181	2.9064
	YHL012W	0.165856	0.70886	1.24232	2.09557	2.90504
	YGR060W	2.24512	10.4731	16.7974	2.22182	2.90338
	YGR242W	0.0303811		0.227014		2.90153
	YLR044C	0.743966	3.91406	5.5399	2.39536	2.89655
	YHR182W	0.241896	0.918823	1.80126	1.9254	2.89654
	YBR248C	0.237884	1.328	1.77099	2.48093	2.89622
	YIL022W	0.102079	0.577301	0.757089	2.49964	2.89078
	YLR207W	0.17012	0.821652	1.26031	2.27197	2.88915
	YKL021C	0.475618	2.11616	3.51887	2.15358	2.88724
	YHR096C	0.135291	0.631908	0.999414	2.22365	2.88502
	YIL140W	0.22018	0.919165	1.62003	2.06164	2.87927
	YDL046W	0.238136	1.29134	1.7314	2.43901	2.86208
	YGR286C	0.320109	1.61259	2.32492	2.33275	2.86055
	YEL067C	0.27372	1.48919	1.97826	2.44376	2.85346
	YLR058C	0.688487	3.7859	4.9664	2.45914	2.8507
	YER149C	0.24101	1.20416	1.73839	2.32086	2.85059
	YHR066W	0.482857	2.13863	3.47047	2.14702	2.84546
	YPR123C	0.0826158	0.413756	0.593457	2.32429	2.84465
	YER123W	0.0216706		0.155172		2.84006
	YCL011C	0.476746	2.10673	3.41091	2.14371	2.83886
	YKL077W	0.0526458	0.247692	0.37622	2.23416	2.83719
	YPR024W	0.179005	1.11138	1.27818	2.63428	2.83601
	YHR064C	0.659638	3.73543	4.70225	2.50153	2.8336
	YKL181W	0.262751	1.01752	1.8653	1.95328	2.82764
	YPR175W	0.719488	1.33298	5.10669	0.889615	2.82735
	YGR073C	0.528704	2.70754	3.75252	2.35645	2.82733
	YDR207C	0.322656	0.996598	2.28829	1.62702	2.8262
	YKL129C	0.253784		1.79338		2.82101
	YHR062C	0.386846	1.75698	2.72648	2.18327	2.81721
	YOR217W	0.289351	1.14054	2.03373	1.97882	2.81323
	YBR152W	0.0715972	0.362305	0.502917	2.33923	2.81235
	YBR142W	0.384069	1.37557	2.69344	1.84059	2.81001
	YGR287C	0.205561	0.534734	1.43204	1.37925	2.80043
	YMR177W	0.128774	0.519962	0.896196	2.01357	2.79898
	YPL045W	0.244524	1.35015	1.70129	2.46508	2.79858
	YEL072W	1.01732	4.38456	7.06679	2.10767	2.79629
	YKR034W	2.47358	5.64134	17.1567	1.18944	2.7941
	YJR074W	0.359741	1.33897	2.49459	1.8961	2.79378
	YBR263W	0.279178	0.597244	1.93302	1.09713	2.7916
	YGR108W	0.0949624	0.47461	0.657093	2.32131	2.79067
	YER075C	0.193067	0.79964	1.33275	2.05025	2.78723
	YDR172W	0.603099	2.15461	4.16105	1.83696	2.78648
	YOL084W	0.689593	1.92042	4.75465	1.4776	2.78552
	YGR091W	0.256445	1.17208	1.76764	2.19235	2.7851
	YBR018C	0.378599	1.52307	2.60736	2.00824	2.78385
	YOL059W	0.998692	6.69478	6.87183	2.74493	2.78258
	YCR088W	0.462198	2.06453	3.16577	2.15923	2.77597
	YOL130W	0.0216124		0.147819		2.7739
	YBR249C	0.869678	3.92286	5.9165	2.17335	2.76619
	YHR033W	0.542655	2.66305	3.67977	2.29497	2.76151
	YBR086C	0.515889	1.42169	3.49195	1.46247	2.7589
	YIL167W	0.184213	0.669944	1.24681	1.86266	2.7588
	YMR300C	0.498288	2.06968	3.37106	2.05435	2.75815
	YDR490C	0.535589		3.61967		2.75666
	YPR070W	0.215207	0.871639	1.45177	2.01801	2.75402
	YOR272W	0.440232	1.77193	2.96703	2.00898	2.75268
	YHL004W	0.735766	2.95278	4.93708	2.00475	2.74634
	YHR007C	0.362421	1.68183	2.42936	2.2143	2.74484
	YPL029W	0.198536	0.832531	1.32649	2.0681	2.74014
	YKL194C	0.189568	0.821914	1.26551	2.11627	2.73894
	YPR125W	0.365125	2.3402	2.4317	2.68017	2.7355
	YFL023W	0.502402	1.37786	3.34498	1.45552	2.73508
	YER025W	0.512674	1.97653	3.40495	1.94685	2.73152
	YHR036W	0.240554	0.933536	1.5955	1.95635	2.72958
	YAR015W	0.672859	3.32296	4.45424	2.30409	2.7268
	YDL003W	0.917487	3.13459	6.06947	1.77252	2.72581
	YDR333C	0.326748		2.15937		2.72436
	YOR133W	1.36864	5.91107	9.03141	2.11067	2.7222
	YER148W	0.502769	2.27741	3.31537	2.17943	2.7212
	YMR029C	0.219479	1.04441	1.4447	2.25053	2.71861
	YMR094W	0.194059	1.04832	1.27266	2.43351	2.71327
	YCL036W	0.0590806	0.205751	0.387333	1.80015	2.71282
	YDR320C	0.259074	0.966437	1.69635	1.89931	2.71099
	YKL008C	0.1515	0.529219	0.990757	1.80455	2.70922
	YBR041W	0.177684	0.844823	1.16105	2.24934	2.70805
	YHR040W	0.665245	2.36442	4.33923	1.82953	2.70548
	YEL041W	0.669716	2.85598	4.35953	2.09236	2.70255
	YFL044C	0.144062	0.484263	0.937475	1.7491	2.70209
	YGR191W	0.0692469	0.319328	0.449798	2.20522	2.69946
	YGR074W	0.581472	3.05988	3.77643	2.39569	2.69924
	YKL051W	0.111913	0.350933	0.72634	1.64882	2.69827
	YMR205C	0.448913	1.86712	2.91262	2.05631	2.69781
	YGR175C	0.321733	1.54047	2.08502	2.25944	2.69612
	YBR179C	0.452969	1.74305	2.93273	1.94413	2.69476
	YJR146W	0.103114	0.525644	0.665018	2.34985	2.68916
	YGL192W	0.0616447	0.246285	0.397386	1.99828	2.68849
	YBR166C	0.381536	1.89904	2.45465	2.31538	2.68562
	YPL104W	0.39182	1.0961	2.51316	1.48411	2.68124
	YGR058W	0.174155	0.618883	1.11651	1.82929	2.68055
	YDR108W	0.133858	0.4639	0.857138	1.79312	2.67883
	YAL058W	1.91131	13.6111	12.2239	2.83215	2.67707
	YMR062C	0.17544	0.586916	1.12032	1.74218	2.67487
	YPR053C	0.562685	2.58964	3.59124	2.20235	2.67408
	YMR304W	0.459312	1.90327	2.93113	2.05093	2.67391
	YBL023C	0.328695	1.24366	2.09389	1.91977	2.67137
	YAR071W	2.50163	11.9692	15.8993	2.25839	2.66802
	YMR084W	0.410461	1.64958	2.60459	2.00679	2.66574
	YHR058C	0.0849389	0.290663	0.538786	1.77485	2.66521
	YLR359W	0.340875	1.58226	2.15827	2.21467	2.66256
	YKL161C	0.0571742	0.204184	0.361495	1.83644	2.66054
	YER127W	0.410769	1.7661	2.596	2.10417	2.65989
	YDR385W	3.77622	16.55	23.8008	2.13182	2.65599
	YPL226W	0.363507	1.30966	2.29043	1.84914	2.65556
	YKL195W	0.275857	1.12254	1.73814	2.02477	2.65555
	YHR072W	0.431422	1.69262	2.71707	1.97209	2.65488
	YHR177W	0.607311	2.78665	3.81051	2.19802	2.64948
	YOR350C	0.185442	0.583282	1.16192	1.65322	2.64748
	YDL227C	1.01131	3.60186	6.33082	1.83251	2.64616
	YBR025C	0.938734	4.4633	5.87413	2.24932	2.64559
	YPL210C	0.300165	0.976368	1.87682	1.70167	2.64446
	YOR353C	0.114648	0.604952	0.716367	2.3996	2.64348
	YKL075C	0.160169	0.613284	1.00066	1.93696	2.64329
	YJL178C	0.125635	0.753648	0.78477	2.58465	2.64303
	YLR431C	0.182066	0.82155	1.13703	2.17389	2.64274
	YFR037C	0.585884	2.68321	3.65442	2.19527	2.64095
	YNL287W	0.793922	2.87257	4.94514	1.85527	2.63894
	YGL113W	0.125242	0.654438	0.778075	2.38554	2.63519
	YOR374W	0.461102	2.18724	2.86231	2.24596	2.63402
	YMR015C	0.078775	0.361137	0.488434	2.19674	2.63235
	YBR130C	0.249402	1.00289	1.54561	2.00762	2.63163
	YHR065C	0.323921	1.3364	2.00577	2.04464	2.63044
	YGL018C	0.488448	0.850476	3.01978	0.800064	2.62816
	YER074W-A	0.573721	1.67383	3.5463	1.54473	2.62789
	YDR508C	0.336077	1.25835	2.07676	1.90466	2.62747
	YGL209W	0.107108	0.592866	0.661784	2.46864	2.62729
	YIL132C	0.405995	2.09603	2.50782	2.36812	2.6269
	YLR353W	0.210687	0.779431	1.3006	1.88732	2.626
	YER082C	0.241295	1.22577	1.48736	2.34482	2.62389
	YBL098W	0.252318	1.11552	1.55236	2.14439	2.62115
	YHR034C	0.505656	1.78009	3.11064	1.81572	2.62099
	YJL200C	0.912581	2.64952	5.61152	1.53771	2.62037
	YGR251W	0.100607	0.719901	0.618264	2.83906	2.61949
	YJL172W	0.454812	2.23013	2.79105	2.29378	2.61746
	YGR288W	0.0346676	0.103234	0.212425	1.57426	2.6153
	YKL010C	0.362641	1.22229	2.21743	1.75297	2.61228
	YAL014C	0.534021	2.34335	3.26401	2.1336	2.61168
	YHL009C	0.386851	1.39792	2.36382	1.85343	2.61127
	YOR206W	0.699541	1.85851	4.27023	1.40966	2.60983
	YGL017W	0.33794	1.45384	2.06236	2.10503	2.60946
	YMR220W	0.288115	1.08408	1.75799	1.91175	2.60921
	YDR186C	0.342414	1.48854	2.08829	2.12008	2.60851
	YER106W	0.273048	0.733034	1.66407	1.42472	2.60749
	YDR386W	0.175504	0.689416	1.06905	1.97387	2.60675
	YMR199W	0.165199	0.683889	1.00608	2.04956	2.60647
	YFL002C	0.160052	0.638842	0.972158	1.99692	2.60265
	YDL127W	0.171136	0.748468	1.03857	2.1288	2.60138
	YFL001W	0.314678	1.27615	1.90594	2.01986	2.59855
	YGR079W	0.135511	0.440939	0.820539	1.70217	2.59816
	YFR034C	0.306412	1.07408	1.85479	1.80956	2.59771
	YBR034C	0.282852	1.28624	1.71191	2.18504	2.59748
	YHR190W	0.841103	3.41944	5.08697	2.02341	2.59645
	YHR207C	0.578319	2.07069	3.49259	1.84017	2.59436
	YEL015W	0.278766	1.02971	1.68246	1.88511	2.59344
	YMR223W	0.133401	0.641327	0.805084	2.26529	2.59337
	YBR293W	0.382126	1.59182	2.30404	2.05856	2.59205
	YFL030W	1.28434	4.03075	7.73956	1.65002	2.59122
	YKL191W	0.416779	2.03217	2.50744	2.28567	2.58886
	YGR176W	0.453923	1.85336	2.72962	2.02962	2.58818
	YOL079W	0.223461	0.834485	1.33933	1.90086	2.58341
	YOR361C	0.348412	1.18413	2.08819	1.76497	2.58338
	YKL050C	0.617915	1.63174	3.69549	1.40093	2.58029
	YDR240C	0.347887	2.78134	2.07969	2.99909	2.57968
	YLR407W	0.0729645	0.393028	0.435398	2.42937	2.57707
	YDR212W	2.81185	6.90352	16.7732	1.29581	2.57657
	YGR285C	0.515875	2.17892	3.06999	2.07852	2.57314
	YHR069C	0.460644	1.90706	2.7413	2.04963	2.57313
	YCR072C	0.121732	0.424576	0.724405	1.80232	2.57309
	YPL075W	0.399056	1.35948	2.37252	1.7684	2.57176
	YER120W	0.551407	2.85803	3.27701	2.37383	2.57119
	YML069W	0.40956	1.96013	2.4333	2.2588	2.57077
	YGR223C	0.421675	1.56519	2.50343	1.89213	2.5697
	YPL174C	0.0804207	0.297524	0.476823	1.88737	2.56782
	YBR131W	0.184584	0.78684	1.09416	2.0918	2.56748
	YMR171C	0.142071	0.540065	0.841969	1.92652	2.56716
	YGR093W	0.474993	1.68529	2.81471	1.82701	2.56701
	YEL037C	0.449535	1.61157	2.6627	1.84196	2.56638
	YHR151C	0.161232	0.580695	0.952478	1.84864	2.56255
	YDR188W	1.16401	3.91203	6.87601	1.74882	2.56247
	YIR006C	0.443265	3.43872	2.61807	2.95563	2.56226
	YER066W	0.248511	1.2487	1.46731	2.32905	2.56179
	YOR140W	0.0894348		0.527095		2.55916
	YGR204W	0.378029	1.86314	2.22591	2.30117	2.55783
	YMR187C	0.211746	0.774661	1.24536	1.87123	2.55616
	YGL148W	2.109	8.23676	12.4003	1.96552	2.55574
	YML126C	0.338361	1.64671	1.98923	2.28295	2.55558
	YKR069W	0.170753	0.677642	1.00319	1.98861	2.55461
	YLR113W	0.188925	0.495903	1.10868	1.39224	2.55295
	YER014W	1.75761	2.40516	10.3078	0.452517	2.55204
	YBR267W	0.425135	1.4943	2.49213	1.81348	2.55139
	YPR145W	0.942908	3.38373	5.52344	1.84342	2.55038
	YFL022C	0.69948	2.9337	4.09437	2.06837	2.54929
	YDL073W	0.803215	1.79354	4.69537	1.15895	2.54738
	YIR026C	0.752681	2.26845	4.39505	1.59159	2.54577
	YJR046W	0.445418	1.67322	2.60051	1.9094	2.54556
	YHL040C	0.69736	3.17665	4.0692	2.18753	2.54477
	YML068W	0.124535	0.47957	0.72607	1.94519	2.54355
	YPR097W	0.580901	1.94278	3.38425	1.74176	2.54247
	YLR300W	0.13672	0.48979	0.796187	1.84094	2.54189
	YAL047C	1.02527	5.21642	5.96255	2.34705	2.53992
	YKL074C	0.133747	0.487378	0.777468	1.86553	2.53927
	YGL252C	0.289436	1.25787	1.68094	2.11967	2.53795
	YCR034W	0.985813	3.74339	5.71483	1.92496	2.53532
	YPL195W	0.215285	0.887882	1.24754	2.04412	2.53476
	YHR143W	0.15254	0.57203	0.883743	1.90691	2.53444
	YGL254W	0.101016	0.444851	0.584377	2.13874	2.53232
	YBR133C	0.22368	0.928996	1.2925	2.05424	2.53066
	YDR481C	0.755989	2.78098	4.3552	1.87916	2.5263
	YHR067W	0.15144	0.504679	0.871665	1.73662	2.52503
	YLR033W	0.145957	0.618753	0.837515	2.08382	2.52057
	YDR381C-A	0.338009	0.932258	1.93935	1.46367	2.52044
	YGL093W	0.135033	0.560681	0.773686	2.05386	2.51843
	YOR270C	0.274514	0.811035	1.57139	1.56288	2.51709
	YML093W	0.382489	1.26691	2.18833	1.72782	2.51634
	YHR201C	0.481654	1.97011	2.7539	2.03221	2.51541
	YML127W	0.238558	0.941515	1.3605	1.98065	2.51173
	YHR107C	1.55939	6.6078	8.88968	2.08319	2.51115
	YPL180W	0.256164	1.06666	1.45939	2.05796	2.51022
	YGR263C	0.479442	1.77743	2.72967	1.89036	2.5093
	YIL071C	0.210533	0.982243	1.19698	2.22203	2.50728
	YHR018C	0.315153	1.3254	1.79017	2.0723	2.50597
	YBR141C	0.459853	1.63323	2.6114	1.82848	2.50558
	YER002W	0.757671	2.9633	4.30232	1.96756	2.50547
	YEL042W	0.724066	2.89894	4.10708	2.00133	2.50392
	YGR229C	0.330876	1.20917	1.87495	1.86965	2.50249
	YGL078C	0.268127	1.0756	1.51875	2.00416	2.5019
	YER006W	0.250953	0.837514	1.42002	1.73869	2.50042
	YKR063C	0.17559	0.735912	0.993518	2.06732	2.50033
	YJL205C	0.638423	2.5106	3.61124	1.97545	2.49991
	YJL110C	0.271639	1.03815	1.53432	1.93425	2.49784
	YER170W	0.343685	1.29689	1.94011	1.91589	2.49698
	YER060W	0.24055	0.94774	1.35752	1.97815	2.49656
	YOR358W	0.216817	0.966704	1.22078	2.15659	2.49325
	YGL119W	0.229244	0.907883	1.28913	1.98562	2.49144
	YPR072W	0.480673	1.24016	2.70098	1.3674	2.49035
	YGR121C	0.16015	0.599708	0.899548	1.90484	2.48978
	YJR149W	0.756812	2.31497	4.24641	1.61299	2.48824
	YIR031C	0.466207	1.42438	2.60883	1.61129	2.48436
	YGL243W	0.828847	3.65194	4.61241	2.13949	2.47634
	YDR040C	1.56686	5.4153	8.71875	1.78917	2.47625
	YKL143W	0.37371	1.58672	2.07866	2.08606	2.47566
	YEL020C	0.140974	0.499101	0.783877	1.8239	2.4752
	YGR117C	0.462939	1.72879	2.57325	1.90087	2.4747
	YEL020W-A	0.677461	1.60145	3.76209	1.24116	2.47332
	YMR079W	0.670837	3.3859	3.7231	2.33551	2.47247
	YLR020C	0.383387	1.47119	2.12714	1.94011	2.47204
	YPR161C	0.192022	0.598572	1.06427	1.64025	2.47052
	YKR095W-A	0.698592	4.10588	3.86812	2.55517	2.46911
	YCL063W	0.306939	0.978449	1.6987	1.67254	2.4684
	YBR033W	0.199997	0.826191	1.1065	2.0465	2.46795
	YDL109C	0.198599	0.54654	1.09836	1.46047	2.46742
	YOR256C	0.195331	0.868932	1.08017	2.15332	2.46726
	YOR162C	0.131936	0.47028	0.729539	1.83369	2.46715
	YIL042C	0.114128	0.547519	0.630421	2.26226	2.46567
	YLR067C	0.272629	0.45497	1.50553	0.738835	2.46526
	YPL212C	0.167113	0.654619	0.920473	1.96983	2.46155
	YER055C	0.583565	2.29651	3.21327	1.97648	2.46108
	YKL027W	0.104826	0.363943	0.576941	1.79572	2.46043
	YHR050W	0.45153	1.70598	2.48407	1.91771	2.45981
	YEL073C	0.485722	1.97192	2.67104	2.0214	2.4592
	YKL081W	0.982786	3.95862	5.40333	2.01005	2.4589
	YHR194W	0.518428	1.72492	2.84306	1.73431	2.45523
	YKL024C	1.38877	5.6045	7.61508	2.01278	2.45506
	YNL119W	5.27996	26.4259	28.9324	2.32336	2.45409
	YIL146C	0.396789	1.42614	2.17373	1.84567	2.45373
	YJR136C	0.153832	0.40632	0.842736	1.40126	2.45372
	YLR413W	0.23661	0.570569	1.29565	1.26989	2.45309
	YKL221W	0.377778	1.32047	2.06783	1.80544	2.45251
	YOR363C	0.35292	0.893786	1.93056	1.34059	2.4516
	YMR258C	0.2077	0.663041	1.13536	1.67459	2.45057
	YKL088W	0.0713262	0.285316	0.389412	2.00006	2.44879
	YGL090W	0.205031	0.712987	1.11903	1.79803	2.44833
	YER063W	0.346553	1.24807	1.89081	1.84855	2.44786
	YER090W	0.902659	3.23945	4.91818	1.8435	2.44587
	YPR140W	0.753989	1.66634	4.10075	1.14407	2.44327
	YGR103W	0.281213	1.01049	1.52881	1.84531	2.44267
	YKL086W	0.656932	0.979795	3.56983	0.576736	2.44204
	YDL068W	0.932321		5.06596		2.44194
	YGL116W	0.107528	0.54197	0.583555	2.3335	2.44016
	YPL012W	0.470166	1.8873	2.55149	2.00508	2.4401
	YNL299W	0.214848	1.3117	1.16575	2.61005	2.43986
	YBR049C	0.265556	0.72375	1.44007	1.44647	2.43905
	YLR089C	0.74391	2.78738	4.03366	1.90571	2.43889
	YMR239C	0.287323	1.09451	1.55619	1.92954	2.43727
	YLR028C	0.197687	0.696115	1.06947	1.81611	2.4356
	YBR220C	0.313188	1.25054	1.68918	1.99745	2.43122
	YHR004C	0.411163	1.472	2.21662	1.84	2.43058
	YMR153W	0.233328	0.80795	1.25085	1.79191	2.42248
	YGL196W	0.11499	0.41034	0.616195	1.83531	2.42188
	YCR094W	0.990647	3.29788	5.30841	1.7351	2.42184
	YLR094C	0.108041	0.394965	0.578052	1.87014	2.41962
	YLR057W	0.284928	1.27311	1.52266	2.15969	2.41792
	YJR101W	0.363321	1.06494	1.94008	1.55145	2.4168
	YMR006C	0.52514	1.26427	2.80031	1.26753	2.41482
	YLR195C	0.065404	0.20427	0.34864	1.64303	2.41429
	YAL062W	0.998285	3.76443	5.31938	1.91491	2.41374
	YBR031W	3.22204	13.7371	17.161	2.09203	2.41308
	YLR182W	0.223251	1.06658	1.18852	2.25625	2.41242
	YGR254W	0.43365	2.2011	2.3074	2.34362	2.41166
	YGR179C	0.347241	1.31773	1.84717	1.92405	2.41131
	YBR288C	0.510051	2.17883	2.71263	2.09484	2.41098
	YJL041W	0.319479	0.788767	1.69727	1.30388	2.40942
	YMR011W	0.0994158	0.538352	0.527177	2.437	2.40674
	YHR076W	0.741278	2.43291	3.92803	1.7146	2.40572
	YOR260W	0.653325	2.39256	3.46195	1.87269	2.40571
	YMR160W	0.102027	0.349961	0.540197	1.77824	2.40454
	YAL037W	0.241274	1.20297	1.27738	2.31786	2.40445
	YAL036C	2.72766	8.24331	14.4389	1.59556	2.40422
	YER038C	0.461955	1.8434	2.44233	1.99655	2.40244
	YCL055W	0.137445	0.47982	0.726622	1.80364	2.40235
	YHR184W	0.479731	1.34056	2.53472	1.48254	2.40153
	YKL039W	0.30023	1.04339	1.58425	1.79714	2.39966
	YAL016W	0.270663	0.841889	1.42795	1.63713	2.39937
	YBR075W	0.519796	1.72399	2.7407	1.72973	2.39853
	YGL207W	1.38257	5.65116	7.28485	2.03119	2.39754
	YCR024C	0.503468	1.95659	2.65263	1.95837	2.39745
	YPL273W	0.766488	2.82809	4.03782	1.88349	2.39724
	YLR237W	0.899862	2.35532	4.72686	1.38814	2.39311
	YKL059C	0.163484	0.553247	0.858102	1.75877	2.392
	YOR008C	0.684717	1.30556	3.58983	0.931089	2.39034
	YBL042C	0.158811	0.536732	0.832537	1.7569	2.39021
	YIL053W	0.68871	3.02257	3.61001	2.13381	2.39003
	YPL163C	1.19871	3.61609	6.27351	1.59295	2.3878
	YOR205C	0.388735	1.57322	2.03178	2.01686	2.38589
	YOR090C	0.36426	1.2022	1.90304	1.72263	2.38526
	YDR285W	0.298344	0.573185	1.55659	0.942025	2.38334
	YGR041W	0.243251	0.849937	1.26863	1.80491	2.38275
	YGR036C	0.101986	0.292527	0.531844	1.52019	2.38263
	YOR019W	0.311424	0.327696	1.62356	0.073476	2.38221
	YJR070C	0.936611	4.04579	4.87175	2.1109	2.37892
	YPL214C	0.429249	1.5953	2.22806	1.89395	2.3759
	YML085C	0.117876	0.36083	0.611411	1.61404	2.37487
	YGR054W	0.182086	0.628833	0.94432	1.78805	2.37465
	YHR188C	0.833861	2.6457	4.32296	1.66577	2.37414
	YHR022C	0.203389	0.693552	1.05442	1.76976	2.37414
	YMR034C	0.222944	0.61818	1.15488	1.47134	2.37299
	YAL038W	0.505957	2.28288	2.61752	2.17377	2.37112
	YGR256W	0.545628	1.18172	2.82261	1.11489	2.37104
	YFR021W	0.368928	1.20263	1.90826	1.70478	2.37085
	YGL129C	0.137416	0.51361	0.708232	1.90212	2.36568
	YKR015C	0.409846	1.55067	2.11115	1.91973	2.36487
	YAL013W	0.388515	1.38002	2.00045	1.82865	2.36428
	YHR025W	1.85258	5.93894	9.53442	1.68067	2.36361
	YJR060W	0.124062	0.31083	0.638296	1.32506	2.36316
	YBL039C	0.506477	1.60817	2.60001	1.66686	2.35995
	YJL044C	0.406079	1.23706	2.0832	1.60708	2.35897
	YKR002W	0.242532	0.807684	1.24367	1.73561	2.35835
	YFL057C	0.299564	0.620126	1.53604	1.0497	2.35828
	YDL247W	0.0569465	0.190827	0.291579	1.74459	2.35621
	YGR037C	0.466177	2.05461	2.37971	2.13991	2.35184
	YHR063C	0.902777	2.49333	4.60725	1.46563	2.35146
	YKL184W	0.245013	0.796164	1.24997	1.70021	2.35096
	YGR004W	0.264554	1.20374	1.34735	2.18589	2.34849
	YPL216W	0.281389	0.929886	1.43225	1.72449	2.34765
	YBR129C	0.916265	3.19135	4.66321	1.80033	2.34749
	YFL067W	0.201162	0.537274	1.02286	1.4173	2.34618
	YMR198W	0.332727	1.35436	1.68846	2.0252	2.3433
	YCR045C	0.225798	0.672501	1.14465	1.5745	2.3418
	YLR212C	0.585184	1.99254	2.96633	1.76765	2.34172
	YKL099C	0.312186	1.04574	1.58125	1.74405	2.34059
	YGR172C	0.593681	2.06972	3.00641	1.80167	2.34028
	YLR392C	0.278122	1.17462	1.40804	2.0784	2.33989
	YHR049W	0.731316	2.56531	3.70057	1.81056	2.33918
	YLR174W	0.77337	2.42383	3.91049	1.64806	2.33812
	YDR387C	0.274637	0.84652	1.38738	1.62402	2.33677
	YGL086W	0.257059	0.893298	1.29858	1.79704	2.33676
	YAL031C	0.181439	0.431514	0.916406	1.24992	2.3365
	YER173W	0.379261	1.31391	1.91345	1.79261	2.33492
	YGL159W	0.381144	1.41408	1.92232	1.89146	2.33444
	YLR116W	0.0320596	0.125381	0.161626	1.9675	2.33383
	YOL164W	0.124157	0.283732	0.625644	1.19236	2.33318
	YOR165W	0.403809	1.27457	2.0325	1.65827	2.33151
	YBL016W	0.431358	1.51217	2.17041	1.80967	2.33101
	YGL255W	0.357064	1.24706	1.79649	1.80427	2.33093
	YBL072C	8.65336	28.0359	43.5286	1.69595	2.33063
	YGL245W	2.27842	6.64276	11.4501	1.54375	2.32926
	YER041W	2.3679	5.89136	11.8968	1.31499	2.32889
	YER156C	0.397203	2.63184	1.99561	2.72812	2.32888
	YHR183W	0.381214	1.58274	1.91278	2.05375	2.327
	YKL178C	0.445441	1.29262	2.23434	1.53699	2.32654
	YBR093C	0.823019	2.77476	4.12711	1.75336	2.32613
	YFL061W	0.21006	0.703105	1.05327	1.74294	2.326
	YBR019C	0.0608104	0.215279	0.304848	1.82382	2.3257
	YOR128C	0.236159	0.987645	1.18311	2.06423	2.32475
	YMR174C	0.271627	0.674755	1.36043	1.31274	2.32437
	YEL038W	0.378017	1.68998	1.89225	2.16048	2.32358
	YGR255C	0.384169	1.14728	1.92301	1.57841	2.32355
	YBR196C	0.929849	3.49109	4.64705	1.90861	2.32125
	YLR134W	0.352397	1.03484	1.76102	1.55414	2.32114
	YLR343W	0.565482	2.03759	2.8222	1.84931	2.31927
	YLR085C	0.299718	1.04222	1.49521	1.79798	2.31867
	YGR155W	0.589184	1.49172	2.93738	1.34019	2.31774
	YGR180C	0.735568	2.34139	3.66532	1.67043	2.31701
	YBR247C	0.444931	1.33426	2.21347	1.58439	2.31466
	YJR016C	0.376319	1.38103	1.87119	1.87572	2.31393
	YGL246C	0.411433	1.29396	2.04425	1.65307	2.31284
	YOL049W	1.04563	1.39769	5.19338	0.418673	2.3123
	YGL185C	0.115716	0.316057	0.574231	1.44959	2.31104
	YHL026C	0.166749	0.523617	0.826914	1.65083	2.31006
	YPR027C	0.105285	0.20597	0.521969	0.968138	2.30967
	YJL122W	1.44829	4.00336	7.17075	1.46686	2.30777
	YBR165W	0.395406	1.39119	1.95726	1.81492	2.30743
	YPR137W	0.311294	0.974566	1.5406	1.64648	2.30715
	YER152C	0.39767	1.27976	1.96654	1.68623	2.30601
	YGL111W	0.221548	0.855318	1.09473	1.94884	2.30488
	YEL064C	0.156696	0.575188	0.773709	1.87606	2.30382
	YLR175W	0.733459	2.38728	3.62093	1.70258	2.30357
	YMR064W	0.392477	1.26672	1.93415	1.69042	2.30102
	YOR329C	0.126996	0.365846	0.625064	1.52646	2.29923
	YBR055C	0.215347	0.482704	1.05832	1.16448	2.29704
	YKL045W	0.20177	0.602322	0.991394	1.57782	2.29675
	YDR294C	0.202447	0.678652	0.994555	1.74512	2.2965
	YAL043C	1.49516	2.93524	7.33526	0.973182	2.29455
	YAL023C	0.356642	1.20742	1.7491	1.75937	2.29407
	YHR115C	0.765122	2.28464	3.74952	1.5782	2.29295
	YLL005C	2.51459	10.4544	12.3019	2.05571	2.29049
	YPL043W	0.836526	2.69269	4.08896	1.68657	2.28925
	YAL061W	0.441692	0.830532	2.15798	0.910995	2.28857
	YKR038C	0.44219	1.38824	2.15959	1.65052	2.28802
	YOR241W	0.408562	1.35421	1.99511	1.72882	2.28784
	YJL081C	0.341294	1.07885	1.66529	1.6604	2.28668
	YHR046C	0.329514	1.16528	1.60696	1.82227	2.28593
	YLR015W	0.430215	1.37883	2.09793	1.68031	2.28584
	YKL108W	0.225246	0.751114	1.09719	1.73753	2.28424
	YKL040C	0.444545	1.39058	2.16532	1.64528	2.28417
	YCR099C	0.0539499	0.200518	0.262305	1.89404	2.28155
	YNL095C	0.152249	0.45844	0.739362	1.5903	2.27985
	YGL165C	0.0842116		0.408893		2.27963
	YJL024C	0.267554	0.796058	1.2991	1.57304	2.27961
	YDR380W	2.07035	6.6226	10.0483	1.67752	2.279
	YGR257C	0.608104	1.84243	2.94457	1.59922	2.27567
	YKR005C	0.241395	0.775777	1.16819	1.68425	2.27481
	YOR025W	0.920215	4.30702	4.45252	2.22665	2.27458
	YJR121W	0.336989	1.34289	1.62925	1.99457	2.27344
	YER052C	0.328134	1.05776	1.58507	1.68865	2.27219
	YLR077W	0.608601	1.949	2.93929	1.67917	2.2719
	YMR111C	0.338396	1.07459	1.63261	1.667	2.27039
	YGR127W	0.133397	0.437452	0.643382	1.71339	2.26994
	YEL024W	0.148567	0.610585	0.716162	2.03908	2.26917
	YAR044W	0.0962251	0.313133	0.463768	1.70229	2.26892
	YJR148W	0.604348	2.06825	2.90936	1.77496	2.26725
	YGL048C	0.613123	2.30966	2.95092	1.91343	2.26692
	YBL103C	0.129905	0.386515	0.6251	1.57307	2.26663
	YBR083W	0.567491	2.49573	2.72978	2.13679	2.26612
	YJL014W	0.148977	0.526229	0.716526	1.8206	2.26593
	YHR108W	0.782087	2.77944	3.76132	1.82939	2.26584
	YJR093C	0.86343	2.16973	4.14546	1.32936	2.26338
	YGL076C	0.660799	2.37242	3.17116	1.84408	2.26273
	YAL012W	4.07403	15.091	19.5453	1.88916	2.26229
	YGL043W	0.635202	2.15779	3.04319	1.76427	2.2603
	YIL121W	0.0761748	0.225018	0.363908	1.56265	2.25619
	YBR163W	0.272876	0.948481	1.30311	1.79737	2.25565
	YMR316C-B	1.14557	0.969652	5.46781	-0.240523	2.2549
	YER062C	0.74449	2.08423	3.55121	1.48519	2.25399
	YGR260W	0.282083	0.964139	1.34426	1.77312	2.25262
	YGL099W	0.455502	1.68035	2.16945	1.88323	2.2518
	YBR143C	1.34488	4.86001	6.39382	1.85348	2.2492
	YMR004W	0.118595	0.408305	0.563044	1.78361	2.24721
	YHR005C	0.220412	0.610468	1.04535	1.46971	2.24572
	YBR155W	2.17832	7.33252	10.3276	1.75109	2.24521
	YHR150W	0.458448	1.32449	2.1703	1.53061	2.24306
	YMR182C	0.456497	1.48865	2.16034	1.70532	2.24258
	YBR014C	3.18885	9.29603	15.0872	1.54358	2.24222
	YHR003C	0.298487	0.862429	1.41176	1.53074	2.24176
	YGR055W	0.264818	0.868305	1.25162	1.7132	2.24072
	YEL056W	0.722695	2.57434	3.41414	1.83274	2.24006
	YER188W	0.417551	0.925038	1.9721	1.14756	2.23971
	YGL169W	0.368302	1.18627	1.73857	1.68746	2.23894
	YLR409C	0.0711641		0.335871		2.23868
	YHL002W	0.322875	0.901054	1.52335	1.48064	2.2382
	YHR196W	0.14033	0.55683	0.661257	1.98841	2.23639
	YHR103W	0.462165	1.53418	2.17671	1.73098	2.23567
	YFR006W	0.636799	1.38561	2.99373	1.12162	2.23303
	YBR265W	0.267275	0.827147	1.25624	1.62982	2.23271
	YCL001W-A	1.38775	4.45413	6.51387	1.68239	2.23077
	YPL023C	0.155546	0.449504	0.729483	1.53099	2.22953
	YML043C	0.318844	0.980643	1.49469	1.62088	2.22893
	YBR246W	0.429528	1.37943	2.01144	1.68325	2.22741
	YER163C	0.604287	2.42545	2.82606	2.00495	2.22549
	YKR078W	0.279948	0.984528	1.30663	1.81427	2.22262
	YJR021C	0.242541	0.678423	1.131	1.48396	2.2213
	YHL007C	0.450913	1.28342	2.10232	1.50908	2.22106
	YIL166C	0.657943	2.11635	3.06698	1.68555	2.22079
	YDL143W	2.33785	5.43151	10.89	1.21617	2.21975
	YOR195W	0.722798	2.50115	3.36231	1.79093	2.21779
	YML057W	0.334571	0.823895	1.55535	1.30015	2.21686
	YHR001W	0.627799	1.76798	2.91641	1.49373	2.21582
	YGL155W	0.645844	2.05978	2.99958	1.67323	2.2155
	YHL047C	0.313379	0.969747	1.45462	1.6297	2.21467
	YLR378C	0.455512	1.597	2.11278	1.80981	2.21358
	YBL082C	0.530295	1.63197	2.45891	1.62175	2.21315
	YMR191W	0.356791	1.00625	1.65316	1.49584	2.21208
	YFL021W	0.659849	2.07625	3.05683	1.65377	2.21183
	YOL021C	0.833612	2.61505	3.86149	1.64939	2.21171
	YBR021W	0.212495	0.600907	0.983919	1.49971	2.21111
	YKL049C	0.422462	1.41757	1.95489	1.74652	2.2102
	YHR175W	0.470446	1.85203	2.17672	1.97701	2.21005
	YFL018C	1.04192	3.73408	4.81541	1.84151	2.20842
	YGL208W	0.312949	1.02044	1.4457	1.70519	2.20777
	YGR065C	0.155201	0.465824	0.716892	1.58565	2.20762
	YKR044W	0.362392	1.02087	1.67365	1.49417	2.20737
	YER124C	0.00482229	0.0178552	0.0222636	1.88855	2.2069
	YPR197C	0.362437	0.627901	1.67322	0.792805	2.20682
	YGL112C	0.364426	1.17065	1.68217	1.68361	2.20663
	YDR352W	0.164644	0.585692	0.759358	1.83079	2.20543
	YML023C	0.193477	0.527551	0.891809	1.44714	2.20457
	YCL003W	0.379374	1.14438	1.74866	1.59288	2.20456
	YBR074W	0.0608438	0.249514	0.28039	2.03594	2.20425
	YKL089W	0.225052	0.721645	1.03421	1.68103	2.2002
	YCR065W	0.0445286	0.126069	0.204506	1.5014	2.19934
	YPL135W	0.059182	0.211528	0.271429	1.83762	2.19734
	YHR002W	0.733847	2.38915	3.36395	1.70294	2.1966
	YPL266W	1.01249	3.40653	4.63819	1.7504	2.19566
	YKL073W	0.399894	1.43103	1.83119	1.83937	2.19509
	YPL256C	0.382484	1.10817	1.74767	1.5347	2.19197
	YKR097W	0.198364	0.649083	0.905982	1.71025	2.19133
	YBR111W-A	0.708941	1.44889	3.23673	1.03121	2.1908
	YIL110W	0.411844	1.63848	1.87984	1.99219	2.19044
	YLR071C	1.18204	3.73926	5.39269	1.66148	2.18973
	YGR110W	0.204526	0.674288	0.932222	1.72108	2.18839
	YHL003C	0.353947	1.10426	1.61224	1.64148	2.18746
	YIL078W	4.70752	9.55538	21.4402	1.02135	2.18728
	YBR003W	0.335075	1.14299	1.5248	1.77026	2.18606
	YGL068W	0.37449	1.44845	1.70041	1.95151	2.18288
	YDL225W	0.932559	2.64035	4.23436	1.50146	2.18288
	YDR110W	0.753797	1.59628	3.42211	1.08246	2.18264
	YPL184C	0.236945	0.813598	1.07397	1.77976	2.18032
	YCL043C	0.495176	1.68747	2.24191	1.76885	2.17872
	YPR011C	0.379547	1.1596	1.71816	1.61128	2.17852
	YMR058W	0.327544	0.92108	1.48255	1.49164	2.17832
	YHR133C	0.205548	0.713427	0.930305	1.79529	2.17823
	YHR068W	1.50665	4.51487	6.80415	1.58334	2.17507
	YHR127W	0.544654	2.0297	2.45278	1.89786	2.17101
	YBR104W	1.39972	3.9865	6.29523	1.50999	2.16912
	YIL082W	0.205043	0.658241	0.921844	1.68269	2.1686
	YDR526C	0.131047	0.284876	0.588949	1.12025	2.16806
	YNR012W	4.37693	7.6524	19.6654	0.805992	2.16767
	YBR106W	0.756527	2.95856	3.39761	1.96743	2.16706
	YGR134W	0.248301		1.11492		2.16678
	YLR248W	0.771188	2.21338	3.46229	1.5211	2.16657
	YCL048W	0.678636	2.24385	3.04657	1.72527	2.16647
	YKL004W	0.69419	2.31977	3.11254	1.74058	2.16469
	YIL092W	0.0853623	0.110111	0.38204	0.367292	2.16205
	YKL018C-A	0.312885	1.02182	1.39905	1.70744	2.16074
	YML102W	0.323348	1.02973	1.4448	1.6711	2.15971
	YHR111W	0.358386	1.22524	1.59869	1.77348	2.1573
	YGL224C	1.23766	3.72387	5.51878	1.58919	2.15674
	YBR158W	0.15983	0.480565	0.71181	1.5882	2.15496
	YEL070W	0.316371	1.4167	1.40742	2.16284	2.15337
	YCR068W	0.110857	0.311809	0.493143	1.49195	2.1533
	YGR119C	0.739155	2.15685	3.28809	1.54498	2.1533
	YMR042W	0.270489	0.670443	1.20237	1.30955	2.15224
	YHR102W	0.0782504	0.179643	0.347773	1.19896	2.15198
	YLR034C	0.346491	0.97818	1.53959	1.49728	2.15166
	YBL045C	0.855108	3.05909	3.79631	1.83892	2.15042
	YER186C	0.83511	2.72841	3.70743	1.70802	2.15038
	YDL060W	0.44708	1.14195	1.98465	1.3529	2.15028
	YFL047W	0.346208	1.01705	1.53625	1.55468	2.1497
	YGR221C	0.24874	0.971711	1.10335	1.96589	2.14917
	YBR242W	0.59024	1.81774	2.61704	1.62277	2.14856
	YKL046C	0.781821	2.20079	3.46488	1.49311	2.14789
	YLR460C	0.800749	2.14438	3.54684	1.42114	2.14711
	YLR153C	0.475501	1.31228	2.10571	1.46456	2.14679
	YDR176W	0.312481	0.782671	1.3823	1.32464	2.14523
	YBR205W	1.40899	4.7937	6.23008	1.76648	2.14459
	YJR131W	0.142889	0.429069	0.631729	1.58632	2.14441
	YGL173C	0.456215	1.77115	2.01681	1.9569	2.14429
	YLR371W	0.906571	2.95661	4.00671	1.70545	2.14393
	YLR400W	1.04633	3.08809	4.62163	1.56137	2.14306
	YPL235W	1.76313	4.65306	7.77467	1.40005	2.14065
	YCL030C	1.58054		6.96624		2.13996
	YDR342C	0.420536		1.85336		2.13984
	YLR387C	0.266688	0.671713	1.17457	1.33269	2.13891
	YPL106C	1.40852	4.88142	6.20316	1.79312	2.13883
	YHR192W	0.481297	1.27227	2.11869	1.40241	2.13818
	YPR121W	0.467817	1.32881	2.059	1.50612	2.13793
	YPR032W	0.657213	1.62478	2.89198	1.30581	2.13763
	YJL153C	0.638132	1.81936	2.80643	1.5115	2.13681
	YEL002C	0.233353	0.703719	1.02575	1.59248	2.13608
	YIL023C	0.213167	0.670413	0.936796	1.65307	2.13575
	YHR203C	3.71637	9.99164	16.3302	1.42683	2.13558
	YBL022C	4.50388	9.55097	19.7823	1.08448	2.13497
	YKL090W	0.22115	0.521717	0.971229	1.23824	2.13478
	YOR001W	0.555806	1.58104	2.43906	1.50822	2.13367
	YLR214W	0.684043	2.04597	3.0017	1.58062	2.13362
	YBR110W	0.455102	1.46321	1.99662	1.68488	2.1333
	YGR138C	0.0426949	0.151205	0.187209	1.82437	2.13251
	YGR192C	1.7133	5.48186	7.50924	1.67789	2.13189
	YLR389C	0.670059	1.9375	2.93187	1.53184	2.12946
	YDL039C	0.324533	0.864338	1.41969	1.41323	2.12914
	YER081W	0.127362	0.412503	0.556695	1.69547	2.12795
	YER104W	0.344927	1.00054	1.50751	1.53641	2.1278
	YEL058W	0.300676	1.13063	1.31372	1.91084	2.12738
	YOR168W	0.708438	2.03392	3.09508	1.52155	2.12726
	YER161C	0.281948	1.04981	1.23056	1.89662	2.12581
	YBR219C	0.294242	0.893507	1.28361	1.60247	2.12513
	YHR157W	0.419916	1.46732	1.83167	1.80501	2.12498
	YMR023C	0.151555	0.42159	0.661075	1.476	2.12498
	YGR021W	0.10827	0.442413	0.470719	2.03075	2.12023
	YER136W	0.67053	2.45795	2.91374	1.87409	2.1195
	YDR200C	0.7184	1.75946	3.1209	1.29227	2.1191
	YKL005C	1.36753	3.3605	5.93949	1.29711	2.11877
	YLR383W	0.479732	1.43896	2.08202	1.58472	2.11768
	YLL028W	0.653764	2.09097	2.83729	1.67733	2.11767
	YER043C	1.30119	4.61688	5.64596	1.82709	2.11739
	YEL052W	0.342465	0.878094	1.48552	1.35842	2.11694
	YBR077C	0.0774068	0.274721	0.335627	1.82743	2.11632
	YOR209C	0.412944	1.27887	1.78855	1.63085	2.11477
	YKL175W	0.633737	2.1209	2.74467	1.74272	2.11468
	YCL059C	2.87433	6.91461	12.4457	1.26642	2.11435
	YMR243C	0.637784	2.13786	2.76025	1.74503	2.11366
	YPL161C	0.495194	1.48077	2.14255	1.58029	2.11326
	YLR345W	0.422506	1.58968	1.82794	1.9117	2.11318
	YLR180W	3.5108	10.7724	15.1852	1.61747	2.11279
	YHR118C	0.854749	1.86189	3.69537	1.12319	2.11215
	YJL125C	0.203325	0.535473	0.878633	1.39703	2.11147
	YBL083C	0.749884	2.59813	3.23916	1.79273	2.11088
	YGL019W	0.64629	2.00908	2.7869	1.63628	2.10841
	YJL195C	0.060417	0.104686	0.260499	0.793045	2.10825
	YCR107W	0.398028	1.19765	1.71498	1.58927	2.10725
	YER028C	0.52192	1.65457	2.24652	1.66455	2.10579
	YBR030W	0.417263	1.26752	1.79197	1.60298	2.10251
	YGR104C	0.273391	0.790006	1.17329	1.5309	2.10153
	YER116C	0.365533	1.334	1.56546	1.86768	2.09851
	YOL154W	0.0855374		0.366309		2.09843
	YDL050C	1.69302	5.86857	7.24169	1.79341	2.09673
	YMR268C	0.217443	0.586594	0.929828	1.43173	2.09633
	YER094C	0.923346	2.78055	3.94796	1.59043	2.09617
	YOR275C	0.396601	1.42682	1.69547	1.84704	2.09593
	YDR120C	0.841766	2.79607	3.59768	1.73191	2.09557
	YPL030W	0.59046	1.3187	2.52061	1.15921	2.09386
	YBR105C	0.113346	0.413286	0.483709	1.86641	2.0934
	YER095W	0.452506	1.40463	1.93026	1.63418	2.09278
	YGR081C	0.407006	1.10045	1.73578	1.43497	2.09246
	YFR023W	23.5697	34.5058	100.477	0.54991	2.09186
	YHR156C	1.25083	3.97965	5.33161	1.66976	2.09169
	YGR150C	0.283578	0.856022	1.20759	1.5939	2.09032
	YNL176C	0.241945	0.677138	1.03018	1.48477	2.09014
	YKL106W	0.219054	0.705535	0.931565	1.68743	2.08837
	YOR038C	0.414387	0.82785	1.76184	0.998391	2.08804
	YBL105C	0.592768	1.68857	2.51565	1.51026	2.08539
	YLR129W	0.152183	0.475109	0.645682	1.64245	2.08502
	YGL190C	0.287347	0.762246	1.21843	1.40746	2.08416
	YJR156C	0.474409	1.28086	2.0107	1.43291	2.08349
	YGL077C	0.28511	0.942821	1.20808	1.72547	2.08312
	YGR212W	0.393075	1.22336	1.66436	1.63797	2.08209
	YGR084C	0.441706	1.37104	1.86818	1.63411	2.08047
	YBR125C	0.409683	1.3085	1.73253	1.67533	2.0803
	YLR213C	0.336198	0.863164	1.42147	1.36033	2.08001
	YGR181W	1.65396	9.07909	6.99158	2.45662	2.07969
	YCR047C	0.594783	1.67057	2.51212	1.4899	2.07847
	YHR090C	0.150749	0.367781	0.636301	1.2867	2.07756
	YJR028W	0.526118	1.34608	2.22062	1.35531	2.07751
	YDR144C	4.49014	9.96192	18.9456	1.14966	2.07703
	YJR010W	0.663833	1.82615	2.80032	1.45991	2.0767
	YGL040C	0.196582	0.706246	0.828878	1.84504	2.07603
	YOR127W	0.340866	0.838953	1.43627	1.29939	2.07505
	YER089C	1.09614	3.35634	4.60408	1.61446	2.07048
	YGR244C	0.505241	1.48565	2.11355	1.55605	2.06462
	YNL132W	0.433502	1.36476	1.81323	1.65454	2.06445
	YOL040C	1.03499	1.93132	4.32895	0.899967	2.0644
	YLR148W	0.138282	0.442395	0.577747	1.67772	2.06282
	YDR011W	1.19637	3.14465	4.9984	1.39423	2.0628
	YAR007C	0.748309	1.98925	3.12458	1.41052	2.06195
	YGR017W	0.695268	1.86624	2.89723	1.42449	2.05904
	YBR154C	1.26585	3.89696	5.27264	1.62225	2.05842
	YHR209W	0.419562	0.988903	1.74641	1.23694	2.05744
	YOR351C	0.791614	3.09367	3.29329	1.96645	2.05666
	YGR187C	0.680884	2.18632	2.83243	1.68302	2.05656
	YDR463W	1.14192	2.44616	4.7485	1.09906	2.05601
	YDL095W	1.03977	2.93612	4.32338	1.49764	2.05589
	YGR046W	0.285819	0.945662	1.18818	1.72622	2.05558
	YOR180C	0.443498	0.357349	1.84311	-0.311592	2.05514
	YHR159W	0.267537	0.802189	1.11115	1.58421	2.05425
	YMR093W	0.204131	0.735988	0.847623	1.85019	2.05393
	YKR023W	0.204318	0.544368	0.847782	1.41377	2.05288
	YAL039C	0.379035	1.16503	1.57225	1.61997	2.05243
	YNL112W	0.968557	2.29386	4.01512	1.24387	2.05153
	YLR115W	0.543593	1.40359	2.25245	1.36853	2.0509
	YFR004W	0.406291	1.30788	1.68351	1.68665	2.05089
	YCR052W	0.540464	1.8566	2.23701	1.78039	2.0493
	YLR380W	1.25196	3.00534	5.18068	1.26335	2.04896
	YER113C	0.443476	1.22271	1.83456	1.46315	2.04851
	YGR249W	0.510463	1.49867	2.11146	1.5538	2.04836
	YKR084C	0.950035	2.28372	3.92957	1.26534	2.04832
	YLR453C	0.469458	1.18504	1.94171	1.33587	2.04826
	YNL289W	0.265801	0.786107	1.09834	1.56438	2.04691
	YCR002C	1.19872	3.67685	4.95028	1.61698	2.04602
	YJR155W	0.448424	0.802409	1.84976	0.839476	2.0444
	YKR105C	0.514111	1.58818	2.12031	1.62723	2.04412
	YPL077C	0.42723	1.72904	1.76141	2.01689	2.04364
	YBR089W	1.05812	3.70148	4.3603	1.8066	2.04293
	YOL034W	0.400773	1.56126	1.65096	1.96186	2.04244
	YPR105C	0.270622	0.410096	1.11382	0.599685	2.04117
	YHL034C	0.573564	1.6602	2.36031	1.53333	2.04095
	YBR065C	0.550222	1.58663	2.26411	1.52788	2.04086
	YMR218C	0.898945	3.02411	3.69792	1.75021	2.04041
	YMR165C	0.687238	1.82024	2.82309	1.40525	2.03839
	YHR056C	1.19125	2.88101	4.89291	1.27409	2.03821
	YAR060C	0.057652	0.132834	0.236788	1.20419	2.03816
	YGR208W	0.275072	0.529605	1.12971	0.94511	2.03808
	YMR227C	0.201779	0.680104	0.827945	1.75298	2.03676
	YER100W	0.603259	1.99055	2.47206	1.72232	2.03487
	YFR014C	0.604159	1.37629	2.47376	1.18778	2.03371
	YIL104C	0.18466	0.508569	0.755632	1.46157	2.03281
	YGR283C	0.284912	0.733129	1.1652	1.36355	2.032
	YCL069W	0.247855	0.629187	1.01308	1.34399	2.03118
	YJL158C	0.669669	1.81917	2.7345	1.44176	2.02976
	YBR176W	0.612919	1.91187	2.50237	1.64121	2.02953
	YPL206C	0.477903	1.18603	1.95093	1.31135	2.02937
	YEL047C	0.120213	0.348563	0.490127	1.53582	2.02756
	YIL096C	0.736269	2.08516	3.0014	1.50185	2.02733
	YLL018C	0.976197	2.72088	3.97431	1.47883	2.02546
	YMR091C	0.358769	1.0679	1.46049	1.57365	2.02532
	YGL231C	1.14294	3.64893	4.64781	1.67473	2.0238
	YLR090W	0.0584051	0.161527	0.237301	1.46761	2.02255
	YOR111W	0.162637	0.348118	0.660748	1.09792	2.02244
	YDR456W	1.44795	2.65667	5.88232	0.875604	2.02237
	YBR252W	0.528229	1.87548	2.14512	1.82802	2.02183
	YPL274W	1.39105	4.57144	5.64893	1.71647	2.0218
	YGL203C	0.524867	1.51984	2.1312	1.5339	2.02164
	YFR002W	0.24234	0.784318	0.983974	1.6944	2.02159
	YFR025C	2.0338	3.71833	8.25657	0.870476	2.02136
	YHR171W	0.474046	1.28748	1.92355	1.44146	2.02067
	YGL035C	0.247347	1.01559	1.00354	2.03771	2.02049
	YJL221C	0.285759	0.883099	1.15666	1.62777	2.01709
	YOL087C	0.877098	2.78835	3.54919	1.6686	2.01668
	YGR156W	0.344316	0.915592	1.39247	1.41097	2.01584
	YGL046W	0.167846	0.563979	0.678772	1.7485	2.01579
	YNL256W	0.253292	0.578418	1.02275	1.19131	2.01358
	YPL160W	0.612413	1.77481	2.47182	1.53509	2.013
	YMR297W	0.315345	0.879185	1.27253	1.47923	2.01269
	YMR289W	0.773457	1.91865	3.12105	1.3107	2.01264
	YMR319C	0.057593		0.232238		2.01164
	YDR049W	0.425369	1.2022	1.71473	1.49889	2.01119
	YKR017C	0.0429277	0.228227	0.172922	2.41049	2.01014
	YLR224W	0.227066	0.624146	0.914596	1.45877	2.01002
	YML010W	0.666065	1.87039	2.68272	1.48961	2.00996
	YOR135C	0.122111	0.278833	0.491656	1.19121	2.00946
	YDR205W	0.829285	2.15997	3.33868	1.38107	2.00934
	YGR202C	0.143364	0.38526	0.576919	1.42615	2.00868
	YNR053C	0.0423258	0.136913	0.170213	1.69365	2.00773
	YMR166C	1.62245	4.81574	6.5223	1.56959	2.00721
	YHR024C	0.414128	1.09743	1.66432	1.40597	2.00678
	YML070W	0.782923	2.64585	3.14624	1.75679	2.00669
	YGR123C	0.253828	0.834412	1.01993	1.71691	2.00655
	YEL040W	0.433622	1.34552	1.74157	1.63366	2.00588
	YGL256W	0.284092	0.789856	1.14025	1.47523	2.00491
	YKL211C	0.940501	3.02998	3.77003	1.68781	2.00307
	YMR010W	0.0848759	0.262292	0.339927	1.62775	2.0018
	YPL183C	0.496805	1.26572	1.98959	1.3492	2.00172
	YIL036W	0.408077	1.02714	1.63327	1.33172	2.00085
	YOL023W	0.157645	0.471339	0.630933	1.58009	2.00081
	YMR197C	0.369629	1.0237	1.47891	1.46964	2.00038
	YMR222C	0.333361	0.894707	1.33187	1.42433	1.99829
	YKL068W	0.610453	1.63426	2.43793	1.42069	1.99771
	YNL298W	0.100992	0.213453	0.403235	1.07967	1.99738
	YMR196W	0.150267	0.247622	0.599806	0.720617	1.99697
	YER008C	1.05213	2.12573	4.19626	1.01464	1.99578
	YGL012W	0.940139	3.23285	3.74619	1.78186	1.99448
	YDR369C	0.990546	1.96893	3.94367	0.991114	1.99324
	YJR017C	0.247412	0.911735	0.984737	1.8817	1.99283
	YEL054C	2.18629	4.74724	8.70129	1.1186	1.99274
	YOL019W	0.850527	2.63007	3.38436	1.62867	1.99245
	YMR274C	0.467406	1.60084	1.85823	1.77608	1.99118
	YDL153C	0.604244	1.4898	2.40117	1.30192	1.99053
	YNL054W	0.551254	1.38777	2.18999	1.33198	1.99014
	YHR071W	0.132832	0.384897	0.527707	1.53487	1.99013
	YGR165W	0.225241	0.630152	0.894786	1.48423	1.99007
	YMR027W	0.750861	2.71366	2.98208	1.85362	1.9897
	YGR239C	0.215648	0.658308	0.85616	1.61009	1.9892
	YHR083W	0.578114	1.44499	2.29512	1.32163	1.98915
	YOR151C	0.686933	1.60124	2.72577	1.22095	1.98842
	YJL021C	0.419741	1.26764	1.66486	1.59458	1.98783
	YPR135W	0.957914	3.36384	3.79946	1.81214	1.98783
	YPL157W	0.53871	1.44018	2.13554	1.41867	1.98702
	YHR170W	1.10277	2.41602	4.36708	1.13151	1.98554
	YFR028C	0.414106	1.24955	1.63987	1.59334	1.98551
	YDL138W	0.797925	2.09472	3.15849	1.39243	1.98491
	YML051W	0.489005	1.42112	1.93543	1.53911	1.98473
	YDR502C	3.60113	12.4465	14.2528	1.78922	1.98472
	YGR293C	0.93062	4.78761	3.68312	2.36304	1.98467
	YBR254C	0.136761	0.347414	0.54103	1.345	1.98405
	YAR062W	0.0272998		0.107992		1.98396
	YER045C	0.17276	0.479012	0.68275	1.47129	1.98259
	YDR341C	0.847804	2.53022	3.34813	1.57746	1.98155
	YJR048W	1.08468	3.56574	4.27997	1.71693	1.98033
	YHR135C	0.709249	1.93883	2.7978	1.45082	1.97993
	YER147C	0.17699	0.414411	0.698001	1.22739	1.97956
	YCR102C	0.458579	1.03994	1.80808	1.18126	1.97922
	YER143W	0.24473	0.664384	0.96487	1.44082	1.97914
	YGR200C	0.734505	1.68828	2.89493	1.20071	1.97869
	YOL045W	0.37895	1.12134	1.4933	1.56514	1.97843
	YJL117W	1.62801	4.9085	6.40901	1.59217	1.97699
	YEL066W	1.39599	3.62542	5.49508	1.37686	1.97685
	YGR132C	0.336301	1.13141	1.32338	1.75029	1.9764
	YHR216W	0.790566	1.95028	3.11054	1.30273	1.9762
	YAL059W	0.414351	1.59673	1.63028	1.9462	1.97619
	YFR047C	0.4459	1.34954	1.75435	1.59767	1.97614
	YIL122W	0.119053	0.347614	0.468229	1.54588	1.97561
	YGL105W	1.26914	3.7127	4.98855	1.54862	1.97477
	YIL015W	0.313415	0.897649	1.23159	1.51808	1.97437
	YER021W	1.09538	2.25651	4.30379	1.04266	1.97417
	YKL060C	2.25443	5.69247	8.8542	1.33629	1.9736
	YFR005C	0.606699	1.40268	2.38211	1.20914	1.97319
	YIL019W	0.818623	2.88143	3.2059	1.81551	1.96946
	YOR081C	1.39744	2.92685	5.4628	1.06656	1.96685
	YFR024C	0.554777	2.10295	2.16776	1.92243	1.96623
	YLR361C	0.66161	1.91541	2.58041	1.5336	1.96355
	YMR203W	0.38729	0.996708	1.50925	1.36376	1.96235
	YCR086W	0.561223	1.67672	2.18603	1.579	1.96167
	YBR221C	2.98096	8.25119	11.6108	1.46883	1.96161
	YBR197C	0.368014	0.947336	1.43335	1.36412	1.96156
	YBR153W	0.176419	0.635876	0.687092	1.84974	1.9615
	YJR051W	0.218605	0.686702	0.850643	1.65136	1.96023
	YMR302C	0.214387	0.609838	0.833845	1.50821	1.95956
	YIL160C	0.608141	1.65776	2.36431	1.44676	1.95894
	YER084W-A	0.587689	1.7996	2.28374	1.61455	1.95827
	YGL213C	0.471496	1.04165	1.8301	1.14355	1.9566
	YNL238W	0.568758	1.16021	2.20445	1.0285	1.95453
	YDL044C	0.283026	0.858934	1.09601	1.60162	1.95326
	YNL233W	0.839594	1.55365	3.25072	0.887895	1.953
	YGL045W	0.289298	0.643244	1.11949	1.15281	1.95222
	YCR023C	0.119876	0.375749	0.463718	1.64823	1.95171
	YER015W	0.25365	0.408169	0.98108	0.686325	1.95153
	YJR020W	0.119746	0.287265	0.463008	1.2624	1.95106
	YHR061C	0.151568	0.375174	0.585869	1.30759	1.95061
	YJL181W	0.937716	2.25427	3.62382	1.26544	1.95029
	YPL169C	1.05952	2.63504	4.09389	1.31442	1.95007
	YGR213C	0.32186	0.72417	1.24352	1.16989	1.94992
	YMR140W	0.0502476	0.235941	0.194132	2.2313	1.94991
	YDR374C	1.59984	5.37443	6.17896	1.74818	1.94944
	YKL063C	1.76051	4.9596	6.79239	1.49423	1.94793
	YPL258C	1.19842	2.36249	4.61873	0.979174	1.94636
	YOR387C	0.565956	1.48743	2.18104	1.39406	1.94626
	YBR145W	0.163494	0.477454	0.629762	1.54612	1.94557
	YGL082W	0.20975	0.599267	0.807582	1.51453	1.94494
	YGL157W	0.864861	2.8464	3.32841	1.7186	1.94429
	YML029W	0.270911	1.13985	1.0425	2.07296	1.94415
	YCL029C	0.257832	0.685724	0.991531	1.4112	1.94323
	YGL228W	0.600686	1.86923	2.3096	1.63776	1.94296
	YJR001W	0.302271	0.829586	1.16169	1.45655	1.94231
	YLL058W	0.504353	1.13182	1.93674	1.16614	1.94113
	YML100W	0.462748	1.45297	1.7768	1.65071	1.94099
	YAL045C	1.5136	4.20263	5.81157	1.47331	1.94094
	YBR161W	0.556078	1.57547	2.13499	1.50243	1.94087
	YER084W	1.10327	2.23812	4.23559	1.0205	1.94077
	YLR084C	0.635863	1.32894	2.43969	1.06349	1.93991
	YOR310C	2.00895	4.09228	7.70566	1.02646	1.93948
	YIL103W	0.208782	0.632923	0.800719	1.60003	1.9393
	YIL109C	0.530275	1.40966	2.03086	1.41054	1.93728
	YJL211C	0.0528922	0.196128	0.202102	1.89067	1.93396
	YER165W	3.07693	7.75026	11.7526	1.33276	1.93342
	YER174C	0.449255	1.27022	1.71565	1.49947	1.93315
	YIL003W	0.660777	1.54208	2.52289	1.22264	1.93284
	YIR018W	0.0495068		0.188999		1.93268
	YMR210W	0.260008	0.578401	0.992495	1.15351	1.9325
	YIL139C	1.72039	4.12894	6.56537	1.26303	1.93214
	YMR115W	0.426398	1.13006	1.62695	1.40613	1.9319
	YML099C	0.359595	0.697506	1.37195	0.955831	1.93178
	YER179W	1.27822	3.52604	4.87669	1.46391	1.93176
	YLR394W	0.297938	0.76159	1.136	1.354	1.93088
	YLR276C	0.560242	1.58566	2.13553	1.50096	1.93047
	YAL048C	0.05028	0.0837958	0.191633	0.736893	1.93029
	YBR236C	0.272839	0.800655	1.03966	1.55313	1.92999
	YGR185C	2.00179	6.83872	7.62551	1.77244	1.92954
	YIL033C	0.312172	0.923476	1.18769	1.56473	1.92775
	YLR210W	0.169764	0.362918	0.645434	1.09612	1.92674
	YGR033C	0.423676	1.4104	1.60955	1.73507	1.92563
	YER098W	0.405786	0.748345	1.54154	0.882985	1.92559
	YFR051C	0.926443	2.53751	3.51775	1.45364	1.92488
	YFL054C	0.279907	0.689667	1.06159	1.30095	1.92321
	YGL153W	0.525426	1.55032	1.99241	1.561	1.92295
	YBR173C	0.542346	1.27073	2.05507	1.22837	1.9219
	YDR234W	0.695937	1.571	2.63655	1.17465	1.92162
	YCR084C	0.760789	1.48326	2.88212	0.963199	1.92156
	YGL036W	0.405505	0.972348	1.53579	1.26175	1.92119
	YJR144W	1.76552	4.12941	6.68351	1.22584	1.92051
	YBR103W	0.230663	0.633985	0.873177	1.45866	1.92049
	YDR211W	0.477054	1.48363	1.80501	1.63691	1.91978
	YPL005W	0.72148	1.76919	2.72917	1.29406	1.91943
	YER145C	0.187295	0.754137	0.708248	2.00951	1.91894
	YIL079C	0.388384	1.08029	1.46852	1.47586	1.91881
	YLR197W	1.32354	4.00922	5.0036	1.59893	1.91857
	YLR416C	2.03761	5.0885	7.70108	1.32037	1.91819
	YGR240C	0.401858	1.153	1.5185	1.52064	1.91789
	YGL080W	1.0251	2.45829	3.87324	1.26189	1.91778
	YLL011W	0.200599	0.514214	0.757711	1.35806	1.91734
	YHR123W	0.315969	0.842534	1.19183	1.41495	1.91533
	YGR262C	0.652803	1.80922	2.46005	1.47065	1.91397
	YBR261C	1.03543	2.9005	3.90116	1.48607	1.91367
	YMR176W	0.858132	2.20931	3.23076	1.36433	1.9126
	YJL138C	1.26663	3.88618	4.76756	1.61735	1.91225
	YBR291C	0.210619	0.582431	0.792729	1.46745	1.91219
	YGL038C	0.130348	0.362679	0.490564	1.47632	1.91207
	YFR044C	2.7156	8.21806	10.2085	1.59753	1.91043
	YGL004C	0.353699	0.893275	1.32914	1.33658	1.9099
	YNL183C	0.312898	0.958329	1.17449	1.61483	1.90827
	YPL228W	0.417783	1.0941	1.56814	1.38891	1.90823
	YLR060W	0.854921	2.20805	3.20816	1.36891	1.90788
	YBR147W	0.740406	1.93176	2.77758	1.38353	1.90744
	YDR189W	0.704874	1.84747	2.64276	1.39012	1.90661
	YFR048W	0.101054	0.302767	0.378874	1.58308	1.90659
	YHR166C	0.486438	1.36935	1.82349	1.49317	1.90638
	YDR311W	0.219383	0.58734	0.822136	1.42075	1.90593
	YFL029C	0.395125	1.29047	1.48071	1.70751	1.90591
	YNL182C	0.444501	1.03587	1.66574	1.22059	1.90591
	YIL094C	0.866273	3.4812	3.24563	2.00669	1.9056
	YML106W	0.443195	1.37895	1.6602	1.63756	1.90534
	YHR143W-A	0.715571	2.37513	2.68033	1.73084	1.90524
	YBR175W	0.461179	1.39705	1.72616	1.59899	1.90417
	YPL072W	3.71849	14.3835	13.916	1.95163	1.90396
	YIL138C	1.82963	5.56969	6.84656	1.60604	1.90383
	YBR243C	0.804475	2.05285	3.00984	1.35151	1.90357
	YDR368W	1.97697	6.22912	7.3964	1.65573	1.90353
	YBR160W	0.729851	1.69752	2.73016	1.21775	1.90331
	YNL291C	0.721328	1.55929	2.6966	1.11216	1.90242
	YJL027C	1.06007	1.47912	3.96215	0.480582	1.90213
	YPR176C	0.741511	1.81115	2.77049	1.28837	1.9016
	YGR158C	1.37925	4.45231	5.15225	1.69067	1.90132
	YGL253W	0.408315	1.49263	1.52339	1.8701	1.89953
	YKR099W	0.241029	0.657515	0.899008	1.44782	1.89913
	YKL100C	0.927047	2.77528	3.45709	1.58192	1.89884
	YLR357W	0.208196	0.558858	0.776239	1.42454	1.89856
	YJR132W	0.702022	1.67449	2.61542	1.25413	1.89745
	YKL047W	0.259145	0.753261	0.964263	1.53939	1.89567
	YKL084W	0.471859	1.14153	1.75529	1.27454	1.89528
	YBR159W	0.723064	2.495	2.68971	1.78684	1.89526
	YHL035C	1.43539	1.95741	5.33757	0.447508	1.89475
	YPR119W	0.394368	1.15708	1.46629	1.55287	1.89455
	YGR268C	0.101845	0.427421	0.378489	2.06929	1.89388
	YOR021C	1.87066	4.75918	6.94454	1.34717	1.89233
	YJR111C	0.385841	0.932067	1.43228	1.27243	1.89224
	YIR029W	0.235796	0.579732	0.875225	1.29784	1.89211
	YGR095C	0.731958	2.11344	2.71345	1.52976	1.89029
	YHR195W	0.278672	0.645187	1.0323	1.21115	1.88922
	YGL100W	0.782068	1.9125	2.89687	1.2901	1.88913
	YBR297W	0.241217	0.744159	0.892785	1.62528	1.88798
	YMR235C	1.66749	3.71713	6.16699	1.15651	1.88689
	YLL022C	3.35677	3.97637	12.4122	0.244377	1.88661
	YPR058W	1.08767	2.77804	4.01645	1.35282	1.88467
	YOL093W	0.401549	1.14427	1.4811	1.51078	1.88303
	YBR132C	0.159935	0.448878	0.589628	1.48884	1.88232
	YJR007W	0.848416	2.75943	3.1212	1.70153	1.87926
	YOR341W	1.92146	5.98303	7.06862	1.63868	1.87923
	YOL080C	0.954688	1.90072	3.51201	0.993442	1.8792
	YJR139C	1.60425	4.011	5.90016	1.32206	1.87885
	YOR153W	0.204325	0.53174	0.751349	1.37986	1.87862
	YAL015C	2.08974	5.40615	7.68265	1.37128	1.87828
	YGR152C	0.563053	1.55147	2.06726	1.46229	1.87638
	YOL125W	0.593334	2.45996	2.1784	2.05172	1.87635
	YGR193C	0.572028	1.78743	2.09993	1.64373	1.87618
	YIL073C	0.284744	0.805571	1.04514	1.50034	1.87596
	YBR006W	0.374965	1.01131	1.37543	1.4314	1.87505
	YGR080W	0.286294	0.975323	1.04951	1.76838	1.87415
	YKL056C	1.20376	3.46446	4.41223	1.52508	1.87396
	YDR079C-A	0.507567	1.03588	1.85967	1.02919	1.87338
	YKL119C	1.19222	2.60179	4.36817	1.12585	1.87338
	YBR172C	0.191498	0.452847	0.70157	1.24169	1.87325
	YKL185W	0.445934	1.11762	1.63019	1.32553	1.87014
	YHL017W	0.255154	0.343835	0.93211	0.430347	1.86913
	YJL058C	0.187336	0.610005	0.684171	1.7032	1.86873
	YDR030C	0.690092	1.40798	2.51466	1.02877	1.8655
	YDL042C	0.668329	1.29755	2.43514	0.957154	1.86537
	YJL097W	1.06409	2.80566	3.87598	1.39873	1.86494
	YDR131C	0.558124	1.59898	2.03175	1.51849	1.86406
	YLL036C	0.314982	0.82545	1.14642	1.38991	1.8638
	YBR273C	0.504904	1.39897	1.83718	1.47029	1.86341
	YIL046W	0.250694	0.5909	0.911965	1.23699	1.86305
	YBR239C	0.0901764	0.213519	0.32798	1.24354	1.86278
	YHR117W	0.492231	1.28788	1.79026	1.38759	1.86276
	YMR202W	2.587	7.25593	9.40839	1.48788	1.86267
	YBL043W	0.0657144	0.14393	0.23864	1.13108	1.86056
	YLR427W	0.493933	1.04732	1.79267	1.08432	1.85972
	YDL002C	0.441533	0.991663	1.60243	1.16733	1.85967
	YIL021W	0.887851	3.03451	3.22109	1.77307	1.85916
	YML031W	0.902827	2.00084	3.27299	1.14808	1.85809
	YBR057C	0.544992	1.22671	1.97572	1.17049	1.85808
	YLR249W	1.95999	6.14631	7.10446	1.64887	1.85788
	YIL156W	2.65769	2.73934	9.63328	0.0436579	1.85786
	YMR016C	0.41425	1.01959	1.5011	1.29942	1.85744
	YNL068C	0.297871	0.824545	1.07873	1.46891	1.85658
	YKL058W	0.315761	0.857773	1.14182	1.44176	1.85443
	YGL152C	0.818778	1.73254	2.96054	1.08135	1.85432
	YBL035C	0.20482	0.637557	0.740545	1.6382	1.85423
	YHR100C	0.501436	1.29049	1.8122	1.36378	1.8536
	YAL063C	0.332836	0.257518	1.20275	-0.370137	1.85346
	YGL001C	0.664557	1.88552	2.39967	1.5045	1.85237
	YKR004C	0.995563	2.56352	3.5946	1.36454	1.85225
	YKL022C	0.205491	0.583281	0.741654	1.50512	1.85167
	YER107C	0.607938	1.6594	2.19364	1.44866	1.85133
	YPL119C	0.514216	1.90219	1.85515	1.88722	1.85109
	YKL055C	0.15712	0.452888	0.566781	1.52729	1.85093
	YJR049C	0.386272	1.01233	1.39267	1.38999	1.85016
	YJL055W	0.647937	1.58124	2.33316	1.28714	1.84836
	YOR041C	0.092037	0.289116	0.331342	1.65136	1.84804
	YPL134C	0.60587	1.40671	2.18043	1.21524	1.84754
	YJL088W	1.18041	2.22455	4.24607	0.914221	1.84684
	YNL261W	2.8139	9.69733	10.1199	1.78501	1.84655
	YIL024C	1.09388	2.97623	3.93281	1.44403	1.8461
	YEL028W	0.179713	0.466485	0.646049	1.37614	1.84595
	YAL034W-A	0.791296	1.68109	2.84427	1.08711	1.84577
	YGR012W	0.350454	1.06749	1.25957	1.60693	1.84563
	YOR060C	0.104641	0.227373	0.376064	1.11961	1.84553
	YML124C	1.69673	5.02995	6.09677	1.56779	1.84529
	YIL011W	1.27292	3.43673	4.57361	1.4329	1.84519
	YNL288W	0.087919	0.302287	0.315732	1.78167	1.84445
	YJL023C	0.302275	0.727718	1.08488	1.26752	1.8436
	YHL028W	0.0829976	0.23031	0.297793	1.47243	1.84317
	YBR029C	0.355192	0.949121	1.2744	1.41799	1.84314
	YCR016W	0.584111	1.44649	2.0946	1.30824	1.84236
	YKL093W	0.04749	0.157064	0.170273	1.72566	1.84216
	YBL099W	0.883581	2.29558	3.16589	1.37742	1.84118
	YDR345C	0.48388	1.29456	1.7331	1.41974	1.84064
	YDL117W	0.3376	0.772048	1.20865	1.19338	1.84001
	YEL009C	0.97587	2.49376	3.49236	1.35356	1.83944
	YGL032C	1.47657	3.50676	5.2841	1.24789	1.83941
	YKL028W	0.117646	0.264175	0.420918	1.16704	1.83908
	YOL089C	0.977648	1.34265	3.49619	0.457694	1.83839
	YBL010C	0.720872	1.66518	2.57375	1.20786	1.83605
	YIL064W	0.951993	2.92018	3.3988	1.61703	1.836
	YLR059C	0.864192	2.1502	3.07666	1.31504	1.83194
	YML115C	0.0344516	0.165622	0.122609	2.26525	1.83142
	YBL025W	0.326966	0.819131	1.16352	1.32495	1.83129
	YJR105W	4.09213	9.92762	14.5611	1.2786	1.83119
	YKL145W	0.512126	1.43537	1.82227	1.48685	1.83117
	YJR026W	0.526377	1.49889	1.87271	1.50973	1.83096
	YFR039C	0.749619	1.70185	2.66613	1.18288	1.83052
	YMR108W	0.171737	0.429851	0.609692	1.32363	1.82788
	YER034W	0.283906	0.86843	1.00778	1.613	1.8277
	YJL026W	1.61246	4.9931	5.7193	1.63067	1.82657
	YBL085W	1.10233	2.71127	3.9083	1.29841	1.82598
	YGR028W	0.577206	1.56607	2.04633	1.43999	1.82588
	YDR474C	0.189165		0.670104		1.82474
	YBR210W	1.02118	2.82162	3.60995	1.46629	1.82174
	YKR021W	0.303767	0.868599	1.07371	1.51573	1.82157
	YGL215W	0.47976	1.1763	1.6957	1.29387	1.82149
	YGL223C	0.442365	1.17899	1.56285	1.41424	1.82087
	YPR081C	0.622225	1.45371	2.19741	1.22423	1.82029
	YBR213W	0.299912	0.871979	1.05903	1.53975	1.82013
	YHR122W	0.843343	2.63116	2.97251	1.6415	1.81749
	YPR036W	2.54819	7.37166	8.97922	1.53252	1.81712
	YCL075W	0.841576	1.69544	2.96291	1.0105	1.81585
	YIL001W	0.111136	0.242827	0.391191	1.12761	1.81555
	YGR005C	0.385523	1.13335	1.35597	1.5557	1.81444
	YGL124C	3.35303	19.7169	11.7921	2.55589	1.81428
	YBR063C	0.477935	1.20049	1.68069	1.32874	1.81417
	YBR217W	0.542722	0.861534	1.90787	0.666695	1.81368
	YKL070W	0.165332		0.581119		1.81347
	YGL002W	0.151712	0.333053	0.533235	1.13442	1.81344
	YBL067C	0.461488	0.834585	1.62111	0.854767	1.81262
	YGL174W	0.645722	1.3944	2.26722	1.11065	1.81194
	YCL064C	0.588895	1.96498	2.06754	1.73843	1.81184
	YEL016C	0.491033	1.07276	1.72386	1.12743	1.81175
	YPL040C	0.370688	0.971525	1.30108	1.39004	1.81143
	YGR277C	0.664106	1.66089	2.32846	1.32247	1.80989
	YDR407C	1.7221	2.85136	6.03456	0.727476	1.80908
	YOL118C	0.148756	0.29232	0.521151	0.974605	1.80876
	YMR285C	0.244249	0.581573	0.855208	1.25161	1.80792
	YDR390C	0.412222	0.859334	1.4433	1.0598	1.80788
	YEL004W	0.42471	1.02278	1.48648	1.26794	1.80735
	YIR012W	0.464525	1.5467	1.62496	1.73537	1.80657
	YGR096W	0.236738	0.569186	0.827797	1.26561	1.80598
	YPR155C	0.891938	2.00918	3.11813	1.17159	1.80566
	YNR061C	1.24727	2.32698	4.35997	0.899685	1.80554
	YJL108C	0.0907501	0.225651	0.316954	1.31412	1.8043
	YGR163W	0.404154	0.989481	1.41141	1.29177	1.80416
	YBR107C	0.20429	0.632607	0.713185	1.63069	1.80366
	YDL013W	0.260006	0.657655	0.906901	1.33879	1.8024
	YBR188C	0.979666	3.19823	3.41577	1.70691	1.80185
	YCR059C	0.726292	1.99939	2.5312	1.46094	1.8012
	YLR005W	0.730853	1.76922	2.54531	1.27546	1.80019
	YKL183W	1.09946	2.50964	3.82812	1.19068	1.79984
	YPL015C	0.158874	0.406455	0.552893	1.35521	1.79912
	YOR320C	0.369264	0.928598	1.2849	1.3304	1.79893
	YKL172W	1.40049	2.74297	4.87161	0.969806	1.79846
	YEL039C	2.12024	6.03372	7.37174	1.50882	1.79777
	YOR247W	5.64834	13.9162	19.6363	1.30086	1.79763
	YGL233W	0.555363	1.47954	1.93023	1.41364	1.79727
	YHR039C-A	2.11775	4.99144	7.35797	1.23693	1.79678
	YPR022C	0.530004	1.21099	1.83975	1.19211	1.79543
	YKL139W	0.151276	0.387381	0.52508	1.35657	1.79535
	YEL030C-A	1.96229	5.38518	6.81009	1.45646	1.79514
	YJR063W	1.31558	3.37299	4.56302	1.35833	1.79429
	YBR192W	2.36881	3.04881	8.21111	0.364083	1.79341
	YIR030W-A	0.204169	0.427593	0.707364	1.06648	1.79269
	YIL041W	1.82968	5.48669	6.33798	1.58435	1.79244
	YEL071W	0.683612	1.81629	2.36797	1.40974	1.7924
	YJL128C	0.315844	0.549484	1.09248	0.798869	1.79032
	YHR091C	0.244222	0.60288	0.844443	1.30368	1.78981
	YER078C	0.930183	2.62764	3.21469	1.49818	1.7891
	YDR320C-A	0.121206	0.208643	0.418659	0.783569	1.78831
	YHR045W	0.411453	0.949196	1.4211	1.20598	1.78821
	YGR044C	0.300538	0.748437	1.03714	1.31633	1.78699
	YFL052W	0.239887		0.827623		1.78662
	YOR109W	0.563355	1.38877	1.94318	1.30169	1.7863
	YOR370C	1.90917	3.81949	6.58293	1.00043	1.78578
	YMR214W	2.28461	4.92192	7.87533	1.10728	1.78539
	YGR109C	0.79543	2.04139	2.74185	1.35974	1.78534
	YDL085W	0.830946	1.65689	2.86397	0.995651	1.78519
	YBR116C	0.422439	1.37248	1.45477	1.69997	1.78398
	YBR162W-A	1.56865	5.30002	5.40125	1.75647	1.78377
	YOR118W	0.75079	1.21425	2.58432	0.69358	1.7833
	YER019W	0.404855	0.969113	1.39197	1.25926	1.78165
	YAR003W	0.594779	1.69529	2.04303	1.51111	1.78029
	YOL077W-A	0.319915	0.862359	1.09877	1.4306	1.78013
	YPL204W	1.40109	2.92909	4.80883	1.0639	1.77913
	YER050C	0.936534	2.31642	3.21268	1.30649	1.77837
	YOR002W	0.509192	0.913064	1.74618	0.842506	1.77792
	YML096W	0.289522	0.746554	0.992837	1.36657	1.77788
	YDR256C	0.540118	1.11312	1.85097	1.04326	1.77694
	YHR017W	0.30185	0.758717	1.03438	1.32973	1.77686
	YEL018W	0.228989	0.575329	0.784413	1.32911	1.77634
	YHR121W	2.06829	4.88008	7.07955	1.23847	1.77522
	YFR031C-A	2.94844	10.3654	10.0862	1.81375	1.77436
	YLR316C	0.181341	0.496776	0.620151	1.45389	1.77391
	YDR080W	1.35042	3.44631	4.61668	1.35165	1.77345
	YHR199C	0.832104	1.60432	2.84445	0.947124	1.77332
	YKR046C	1.32696	3.04685	4.53598	1.19919	1.77329
	YBL068W	0.949418	2.58454	3.24529	1.44479	1.77323
	YKL080W	0.308267	0.694529	1.05325	1.17185	1.7726
	YEL026W	1.06473	2.17054	3.6322	1.02756	1.77036
	YCL026C-B	1.48503	3.90392	5.06004	1.39443	1.76866
	YJR054W	0.247867	0.710327	0.844412	1.51892	1.76838
	YAL049C	0.663158	1.68522	2.25902	1.34551	1.76828
	YML032C	0.268733	0.642743	0.91446	1.25807	1.76675
	YDL215C	0.41576	0.859116	1.41465	1.0471	1.76663
	YNL249C	0.584672	1.35325	1.98861	1.21073	1.76606
	YDR062W	1.22104	4.23331	4.14513	1.79368	1.76331
	YPL276W	1.55686	2.26122	5.28412	0.53846	1.76302
	YGL164C	0.704945	1.6758	2.39251	1.24926	1.76294
	YDR270W	0.790363	1.81567	2.68199	1.19991	1.76272
	YBR094W	0.517234	0.961364	1.75421	0.894266	1.76193
	YJL098W	0.595853	1.52467	2.01748	1.35547	1.75952
	YJL143W	0.971822	2.07748	3.28993	1.09607	1.75929
	YHL027W	0.0879163	0.230753	0.297582	1.39215	1.75909
	YLR390W-A	3.6739	10.7861	12.4338	1.55379	1.75888
	YPR052C	0.384603	0.785924	1.30135	1.03102	1.75857
	YER022W	0.539033	1.50392	1.82383	1.48028	1.75853
	YJL118W	0.371442	0.85824	1.25605	1.20824	1.75769
	YJR053W	0.0505878	0.156348	0.171038	1.6279	1.75746
	YML022W	2.15361	4.98234	7.28044	1.21007	1.75727
	YGR128C	0.827054	1.93456	2.79552	1.22595	1.75706
	YER071C	1.39181	4.09952	4.70186	1.55849	1.75626
	YHL025W	0.404062	0.952096	1.36358	1.23653	1.75475
	YJR072C	1.05563	2.487	3.56074	1.2363	1.75408
	YKR016W	0.246119	0.624576	0.830137	1.34352	1.75399
	YFL010W-A	0.637607	1.80527	2.14718	1.50148	1.7517
	YER139C	0.633044	1.53359	2.13127	1.27653	1.75134
	YOR171C	0.394979	0.800259	1.32872	1.01869	1.75019
	YJL159W	0.44725	1.25239	1.50398	1.48553	1.74963
	YHR020W	1.21522	3.00447	4.08184	1.3059	1.74801
	YBL055C	0.276195	0.718494	0.927223	1.37929	1.74723
	YMR090W	0.611007	1.31358	2.05095	1.10425	1.74703
	YER119C	2.03224	4.41728	6.8205	1.12008	1.7468
	YNL293W	0.0744909	0.148254	0.249952	0.992939	1.74652
	YNR003C	0.51942	1.41745	1.74219	1.44833	1.74593
	YJR122W	0.254865	0.696492	0.854836	1.45037	1.74591
	YDR221W	0.113644		0.380888		1.74485
	YGR195W	0.403542	1.12836	1.35225	1.48344	1.74457
	YER125W	1.08639		3.64026		1.7445
	YGR273C	0.162777	0.674112	0.545326	2.0501	1.74423
	YCL073C	1.56758	3.04251	5.24687	0.956723	1.74291
	YDR019C	1.18504	3.30845	3.96544	1.48122	1.74255
	YNL268W	0.403688	0.90076	1.34916	1.1579	1.74075
	YJR123W	1.44735	3.91269	4.83173	1.43475	1.73913
	YJL083W	0.188882	0.252946	0.630213	0.421343	1.73835
	YDR053W	0.403267	0.471816	1.34455	0.226492	1.73731
	YGL122C	0.582553	1.36831	1.94223	1.23193	1.73725
	YHR013C	1.00757	2.94601	3.35669	1.54788	1.73616
	YGR136W	0.185921	0.502087	0.619333	1.43325	1.73602
	YHR198C	0.481287	1.20353	1.60289	1.3223	1.73571
	YER017C	0.760849	1.53553	2.53144	1.01305	1.73427
	YGR092W	0.0828091	0.328286	0.27546	1.98709	1.73398
	YBR251W	0.562261	1.3575	1.86946	1.27164	1.73331
	YOL075C	0.600506	1.42398	1.9966	1.24568	1.7333
	YER178W	2.67639	10.3137	8.89642	1.94619	1.73294
	YIL014W	0.376767	0.993893	1.25201	1.39942	1.73251
	YER016W	0.805523	1.69251	2.67583	1.07116	1.73199
	YBR060C	0.273366	0.732577	0.907573	1.42215	1.73118
	YLR358C	0.494926	1.33907	1.64268	1.43595	1.73077
	YGR189C	0.597511	1.38697	1.98289	1.2149	1.73057
	YHR015W	1.50589	3.32962	4.99674	1.14474	1.73037
	YKL013C	1.3287	3.21021	4.40842	1.27265	1.73025
	YGR246C	0.376281	0.724398	1.24809	0.944974	1.72984
	YDL045C	0.437972	1.20445	1.45081	1.45947	1.72794
	YOR056C	0.656874	1.38009	2.17525	1.07107	1.72749
	YGR009C	0.677691	1.62258	2.24339	1.25959	1.72698
	YDR518W	1.73876	4.51539	5.7541	1.37679	1.72653
	YGL115W	1.15429	2.7696	3.81976	1.26267	1.72648
	YMR184W	0.893467	1.8737	2.95325	1.0684	1.72482
	YFL034C-B	0.508398	1.4035	1.68003	1.465	1.72445
	YBR195C	1.24319	2.89746	4.10672	1.22074	1.72394
	YAL004W	0.729961	1.42569	2.41025	0.965768	1.72329
	YPR173C	2.09137	5.36203	6.90346	1.35833	1.72287
	YBR087W	0.613759	1.56105	2.02529	1.34678	1.72239
	YHR208W	0.674262	1.87933	2.22433	1.47884	1.72199
	YJL214W	0.163229	0.333314	0.538164	1.02998	1.72114
	YPL141C	0.428623	0.93212	1.41236	1.12081	1.72033
	YLR163C	0.243703	0.692595	0.802771	1.50689	1.71986
	YOL028C	0.143116		0.471107		1.71887
	YER093C-A	0.908956	1.67711	2.99186	0.883692	1.71876
	YAL032C	0.60621	1.39315	1.99471	1.20046	1.71829
	YER013W	0.458474	1.01103	1.50855	1.14091	1.71825
	YBL051C	0.66557	1.89476	2.18978	1.50936	1.71812
	YGR280C	1.55129	3.1106	5.09945	1.00372	1.71687
	YER003C	1.29456	2.6495	4.25118	1.03326	1.71541
	YDR379C-A	0.170146	0.597518	0.558716	1.81221	1.71534
	YBR190W	1.33438	3.33914	4.38102	1.32331	1.7151
	YHR044C	0.430612	1.07154	1.41367	1.31522	1.71499
	YMR317W	0.862455	1.54907	2.82962	0.844879	1.71409
	YER183C	0.823551	2.23473	2.69999	1.44017	1.71302
	YBR257W	0.639953	1.62041	2.09799	1.34032	1.71297
	YOR095C	0.319579	0.771421	1.04763	1.27135	1.71289
	YNL091W	0.717115	1.79994	2.35066	1.32767	1.71279
	YDL148C	1.04986	1.8109	3.44101	0.786508	1.71263
	YFL043C	0.438756	0.952545	1.43783	1.11837	1.7124
	YKL002W	1.32119	2.02734	4.32953	0.617745	1.71237
	YNL327W	0.521495	1.2606	1.70875	1.27339	1.71222
	YJL213W	0.0546561	0.13409	0.179014	1.29474	1.71162
	YBR067C	1.22102	3.11567	3.99915	1.35145	1.7116
	YBR269C	0.384059	1.249	1.25782	1.70138	1.71153
	YMR299C	0.941794	2.19838	3.08369	1.22296	1.71118
	YDR060W	3.24772	5.89405	10.632	0.859831	1.71092
	YLR151C	1.65689	4.07999	5.42168	1.30009	1.71026
	YDL049C	0.353618	1.22342	1.15647	1.79065	1.70947
	YMR208W	0.698176	1.81474	2.28299	1.3781	1.70926
	YOR362C	0.816673	1.95827	2.6699	1.26175	1.70895
	YER102W	4.12038	12.0585	13.4642	1.54921	1.70828
	YBL077W	2.71364	5.72219	8.86527	1.07634	1.70794
	YHR144C	0.804742	1.5221	2.62642	0.919465	1.7065
	YML120C	0.124389	0.35176	0.405893	1.49973	1.70624
	YAL044C	7.6305	19.1852	24.8987	1.33014	1.70622
	YOL098C	1.13367	2.59385	3.69875	1.19409	1.70603
	YKL082C	1.48235	3.06936	4.83468	1.05005	1.70553
	YJR126C	0.242467	0.60421	0.790657	1.31726	1.70526
	YBR260C	0.541142	1.26633	1.76421	1.22658	1.70494
	YKL205W	0.871153	1.92378	2.83998	1.14294	1.70488
	YPL173W	0.613793	1.34097	2.00092	1.12746	1.70484
	YCL050C	0.861138	1.73264	2.80719	1.00865	1.70481
	YFR020W	0.169762	0.323324	0.552874	0.92947	1.70344
	YGR002C	0.27519	0.723786	0.896026	1.39514	1.70311
	YIR015W	0.0457813	0.132254	0.149062	1.53048	1.70309
	YJR088C	0.388589	0.922852	1.26432	1.24785	1.70204
	YML052W	0.440442	1.15429	1.433	1.38998	1.70202
	YLL055W	0.826473	2.14026	2.68747	1.37274	1.70121
	YPR061C	0.308013	0.491935	1.00082	0.675476	1.70012
	YOL047C	1.33595	3.18471	4.33428	1.25329	1.69792
	YNL250W	1.32741	3.24004	4.3036	1.2874	1.69693
	YCR079W	0.180537	0.428093	0.584026	1.24563	1.69374
	YPL270W	2.71267	5.51053	8.77434	1.02248	1.69358
	YHR054C	1.02149	2.07219	3.30388	1.02048	1.69349
	YMR113W	0.239152	0.652645	0.772944	1.44837	1.69243
	YMR028W	0.318272	0.765246	1.02828	1.26566	1.69189
	YCL009C	1.09569	3.04114	3.5397	1.47277	1.69178
	YIR030C	0.101223	0.145303	0.326975	0.521521	1.69164
	YKL087C	0.233532	0.706126	0.753451	1.59631	1.68989
	YGL261C	0.915287	1.9481	2.95251	1.08977	1.68965
	YHR114W	0.890988	2.03729	2.87291	1.19318	1.68904
	YER010C	1.00101	2.46186	3.22623	1.29829	1.68839
	YHR029C	0.912533	1.70513	2.94073	0.901935	1.68823
	YCR075C	0.723425	1.8022	2.33129	1.31684	1.68821
	YCL004W	0.146324	0.355035	0.471404	1.2788	1.6878
	YBR227C	0.00387177	0.00737069	0.0124708	0.928808	1.68749
	YGR141W	0.0527188	0.178873	0.169781	1.76255	1.68728
	YEL019C	0.252009	0.574406	0.810153	1.1886	1.68472
	YOR228C	0.733843	1.82106	2.35914	1.31123	1.68472
	YNL329C	0.543338	1.16659	1.74649	1.10238	1.68454
	YBR274W	0.394324	0.822228	1.26716	1.06016	1.68415
	YBR201W	0.580831	1.32485	1.86644	1.18964	1.6841
	YCR096C	0.955438	2.04535	3.06901	1.09811	1.68354
	YER054C	0.114014	0.334977	0.366118	1.55486	1.6831
	YHR202W	1.01681	3.6722	3.26459	1.85259	1.68285
	YCR042C	0.404629	0.595236	1.2991	0.556861	1.68284
	YER087W	0.334386	0.63019	1.07324	0.914271	1.68238
	YJR083C	0.508624	1.05777	1.63236	1.05635	1.68228
	YGL154C	0.482858	1.21401	1.54919	1.33012	1.68185
	YOR108W	2.85109	4.67373	9.145	0.713059	1.68147
	YNL179C	0.113263	0.245878	0.362983	1.11826	1.68022
	YKL098W	0.457693	1.03802	1.46502	1.18137	1.67847
	YJR102C	0.439558	1.16936	1.40686	1.41159	1.67836
	YOR342C	0.719953	1.64709	2.30346	1.19395	1.67783
	YGL061C	0.720639	2.36768	2.30553	1.71613	1.67775
	YDR195W	1.00843	1.54848	3.22564	0.618738	1.67747
	YCL044C	1.05798	2.44826	3.38288	1.21044	1.67693
	YFR035C	1.17113	2.55572	3.74449	1.12583	1.67687
	YCR012W	0.680531	1.8683	2.1756	1.45699	1.67668
	YOR028C	0.581903	1.29071	1.85991	1.14932	1.67638
	YLR244C	1.53501	3.47544	4.90616	1.17895	1.67635
	YNL014W	0.803696	1.9805	2.56862	1.30114	1.67627
	YKR056W	0.429838	0.790558	1.37358	0.879077	1.67607
	YER154W	0.740549	2.16444	2.36634	1.54733	1.67599
	YMR030W	1.22017	2.33513	3.89346	0.936425	1.67397
	YFL038C	3.43357	9.30397	10.9527	1.43814	1.6735
	YBR204C	1.16715	2.55988	3.72285	1.13308	1.67341
	YLL059C	0.26134	0.408919	0.833187	0.64589	1.67272
	YMR206W	3.13932	6.89208	10.0064	1.13449	1.6724
	YML038C	0.33798	0.662983	1.07674	0.972034	1.67166
	YFR013W	1.7682	4.90113	5.62783	1.47083	1.6703
	YLR049C	0.376538	0.851498	1.19642	1.17721	1.66785
	YOR116C	0.711245	1.28426	2.25977	0.852518	1.66776
	YFL058W	0.202196	0.470227	0.64215	1.2176	1.66716
	YJL007C	0.202139	0.353788	0.641933	0.807536	1.66707
	YCR069W	0.939791	2.23517	2.98361	1.24997	1.66665
	YIL083C	0.454859	1.04998	1.44378	1.20687	1.66636
	YHR211W	0.63784	1.32855	2.02435	1.05858	1.66619
	YMR009W	0.237629	0.502515	0.754115	1.08045	1.66607
	YGL132W	0.235429	0.470772	0.746648	0.999737	1.66514
	YCR005C	0.115578	0.28648	0.366514	1.30956	1.665
	YGR214W	4.05158	10.4297	12.8454	1.36414	1.6647
	YML019W	2.10038	4.3131	6.65785	1.03807	1.6644
	YKL023W	0.68483	1.71233	2.17058	1.32214	1.66427
	YMR179W	2.18028	4.64219	6.90179	1.09029	1.66246
	YIL009W	0.351121	0.720172	1.11138	1.03637	1.66232
	YOL126C	1.63091	4.82452	5.16125	1.56471	1.66204
	YIL118W	0.818711	2.11483	2.59071	1.36912	1.66192
	YEL006W	0.343648	0.830775	1.08743	1.27353	1.66192
	YDR496C	0.822291	1.52892	2.60158	0.894791	1.66167
	YFR033C	0.748659	1.43147	2.36826	0.935113	1.66144
	YCL061C	0.268681	0.611939	0.849007	1.18749	1.65988
	YBR039W	0.497073	1.15617	1.57062	1.21782	1.6598
	YBL080C	0.383185	0.804598	1.21067	1.07023	1.65969
	YLR176C	0.376657	1.14914	1.19003	1.60923	1.65967
	YPR042C	0.541559	1.22973	1.71092	1.18315	1.65958
	YER180C	0.6344	1.42117	2.00373	1.16362	1.65923
	YPL018W	0.167542	0.200497	0.529151	0.259056	1.65916
	YGL134W	0.26388	0.592027	0.832957	1.16578	1.65836
	YJR142W	0.42601	0.899564	1.34452	1.07834	1.65813
	YLR039C	0.988706	2.09204	3.11844	1.08129	1.65721
	YKL009W	1.73796	3.79546	5.47836	1.12688	1.65635
	YOR184W	2.39726	5.00522	7.55348	1.06205	1.65576
	YHR026W	0.975748	3.01305	3.07369	1.62665	1.65539
	YIL116W	0.410953	0.929975	1.29387	1.17822	1.65464
	YGR064W	0.134407		0.423118		1.65445
	YBL036C	0.745538	1.84407	2.34665	1.30654	1.65425
	YDR353W	1.57837	3.69819	4.96677	1.22838	1.65387
	YMR005W	0.507936	1.24725	1.59792	1.29603	1.65348
	YHR079C	0.469069	1.13223	1.47437	1.27129	1.65222
	YNR027W	0.537899	1.36126	1.69059	1.33953	1.65212
	YGL172W	1.13292	2.83126	3.55842	1.3214	1.65119
	YHR158C	2.60804	5.33672	8.1914	1.03299	1.65114
	YNL023C	0.324056	0.738397	1.01773	1.18815	1.65104
	YGL064C	0.228732	0.625798	0.718303	1.45204	1.65093
	YGL146C	0.47236	0.853626	1.48315	0.853719	1.65071
	YGL079W	0.539495	2.20101	1.69372	2.02848	1.65051
	YHR043C	0.477018	1.11777	1.49719	1.22851	1.65015
	YKR087C	0.29702	0.73655	0.93183	1.31022	1.64951
	YOR063W	4.58849	12.6327	14.3926	1.46107	1.64924
	YJR100C	1.25802	2.59901	3.94512	1.04681	1.64892
	YLR027C	0.739858	1.64035	2.31871	1.14869	1.648
	YLR240W	0.165138	0.373953	0.516786	1.17918	1.64589
	YHR140W	0.443544	0.781726	1.3875	0.817586	1.64534
	YLR330W	0.528539	1.00899	1.65286	0.932833	1.64488
	YOR294W	2.14059	4.34981	6.694	1.02295	1.64486
	YKL209C	0.797014	1.573	2.4913	0.98084	1.64422
	YMR051C	0.603228	1.10102	1.88529	0.868064	1.64401
	YBR012C	1.04719	2.41251	3.27155	1.20401	1.64345
	YDL130W-A	1.34277	2.54553	4.19385	0.922752	1.64306
	YJL079C	0.585238	1.31006	1.82767	1.16254	1.64291
	YMR308C	0.552224	1.45401	1.72434	1.39671	1.64272
	YPL007C	2.05779	3.53115	6.42445	0.779041	1.64248
	YHR094C	0.148583	0.359982	0.463845	1.27666	1.64238
	YHR214W	0.415751	0.394421	1.29729	-0.0759814	1.64171
	YAL005C	1.73272	3.42262	5.40479	0.982068	1.6412
	YHR113W	0.240149	0.587915	0.748977	1.29168	1.64099
	YFL040W	0.941998	1.89377	2.93757	1.00747	1.64083
	YCL046W	0.078239	0.116361	0.243971	0.572652	1.64075
	YLR443W	0.0617261	0.19961	0.192293	1.69323	1.63935
	YMR272C	0.72828	1.8037	2.2686	1.3084	1.63924
	YNL187W	0.229973	0.473139	0.715961	1.0408	1.63842
	YBR231C	0.179409	0.328734	0.558271	0.873665	1.63771
	YNL190W	0.104496	0.281548	0.325151	1.42994	1.63766
	YCL066W	0.719148	1.02936	2.23711	0.517389	1.63727
	YKR052C	0.085812	0.254788	0.266743	1.57004	1.6362
	YOR287C	1.19284	2.48853	3.69837	1.0609	1.63249
	YJR125C	0.857819	2.23525	2.65873	1.38169	1.63199
	YGR023W	1.08067	0.665704	3.34846	-0.698977	1.63157
	YGR210C	0.336036	0.786551	1.04091	1.22692	1.63115
	YJR077C	1.5507	2.99071	4.80277	0.947569	1.63095
	YDR021W	1.40216	1.80892	4.34121	0.36747	1.63044
	YML080W	0.215385	0.487973	0.666011	1.17988	1.62863
	YBL046W	0.253465	0.597962	0.783551	1.23827	1.62824
	YJR127C	0.995886		3.07671		1.62733
	YML063W	11.2695	22.1398	34.7969	0.974211	1.62653
	YHL018W	0.0585363		0.180657		1.62585
	YBR070C	0.483137	1.52604	1.48734	1.65929	1.62223
	YPR122W	0.904638	1.86958	2.78391	1.0473	1.6217
	YIL006W	0.344149	0.759398	1.05903	1.14182	1.62164
	YBL056W	0.123775	0.37607	0.380528	1.60329	1.62029
	YBL066C	0.281279	0.53792	0.864244	0.935392	1.61944
	YOR344C	0.133774	0.297603	0.410851	1.15359	1.61881
	YGR154C	1.54772	2.3921	4.74886	0.62813	1.61743
	YER187W	3.28115	6.77755	10.0661	1.04656	1.61724
	YFR053C	0.516259	1.26247	1.5808	1.29008	1.61449
	YER093C	1.13508	2.14249	3.47514	0.916491	1.61427
	YBR255W	0.329611	0.595603	1.00906	0.853588	1.61418
	YER168C	0.52295	1.08016	1.60067	1.0465	1.61393
	YER140W	0.142601	0.414203	0.436173	1.53835	1.61291
	YNL325C	0.476147	0.919693	1.45364	0.949746	1.61019
	YGL106W	1.30852	2.76019	3.9947	1.07684	1.61015
	YJL050W	2.22722	4.21782	6.79188	0.921258	1.60857
	YIL043C	1.08049	2.57235	3.29467	1.2514	1.60844
	YBL058W	0.391968	1.02987	1.19504	1.39365	1.60826
	YCR105W	0.167807	0.349526	0.511608	1.0586	1.60824
	YBR118W	5.33917	13.0012	16.2731	1.28396	1.6078
	YNL090W	2.03984	3.84531	6.2163	0.914643	1.6076
	YPL139C	1.14514	1.80486	3.48891	0.656363	1.60725
	YGR007W	0.390935	0.812369	1.19095	1.05521	1.60712
	YJL025W	0.489335	1.03952	1.48977	1.08702	1.6062
	YLL010C	0.0464581	0.10012	0.141253	1.10773	1.60428
	YGR230W	1.63525		4.9697		1.60364
	YIL039W	0.529423	1.61466	1.60765	1.60874	1.60246
	YIL130W	0.492543	1.3166	1.49554	1.4185	1.60234
	YML075C	0.894387	1.92885	2.7154	1.10877	1.6022
	YIL018W	1.52143	4.56244	4.61784	1.58437	1.60179
	YGL084C	0.397253	0.94063	1.20557	1.24357	1.60159
	YGR120C	0.434914	0.904609	1.31982	1.05656	1.60154
	YOR288C	0.65906	1.23411	1.99955	0.904988	1.60119
	YKL092C	0.580725	0.679811	1.76122	0.227279	1.60065
	YBR301W	1.33259	3.57229	4.04048	1.42262	1.6003
	YAR008W	2.54672	5.17873	7.71855	1.02396	1.59969
	YIL076W	0.946275	2.73105	2.86503	1.52913	1.59822
	YFR046C	0.480434	1.19652	1.45399	1.31644	1.59761
	YKR051W	0.296204	0.619901	0.896164	1.06545	1.59717
	YPR062W	2.6078	4.45858	7.88542	0.77375	1.59635
	YBL031W	0.508519	1.25083	1.53758	1.29851	1.59629
	YPL051W	1.54258	3.87043	4.66246	1.32714	1.59574
	YKL144C	1.55649	3.18221	4.70266	1.03173	1.59518
	YJR107W	0.179649	0.43584	0.542672	1.27862	1.5949
	YFL048C	0.887903	2.75685	2.68186	1.63455	1.59476
	YCR046C	0.717342	1.52129	2.16657	1.08457	1.59468
	YEL005C	0.377875	0.83352	1.14005	1.14131	1.59311
	YPR026W	1.30195	1.91247	3.92602	0.554758	1.59239
	YBR090C	0.426186	1.07902	1.28501	1.34017	1.59223
	YDR165W	1.18171	1.81968	3.56177	0.622809	1.59172
	YDL218W	0.993615	2.22488	2.99126	1.16297	1.58999
	YCL016C	0.420631	0.81203	1.26574	0.948978	1.58935
	YLR337C	0.539684	1.12741	1.62239	1.06282	1.58794
	YLR363C	0.548062	1.44245	1.64754	1.39611	1.5879
	YJR013W	0.522568	1.15849	1.57082	1.14855	1.58783
	YDL146W	1.26457	2.27841	3.80113	0.849374	1.58778
	YKR072C	0.285294	0.643162	0.856879	1.17273	1.58664
	YKL018W	0.507378	1.16695	1.52196	1.20161	1.5848
	YGR194C	0.179753	0.512666	0.538975	1.512	1.5842
	YBR295W	0.402271	0.993013	1.20526	1.30365	1.5831
	YBL079W	1.54826	3.43789	4.63814	1.15088	1.5829
	YJR067C	0.760318	1.58182	2.2774	1.05691	1.58271
	YBL033C	0.498056	1.27203	1.49135	1.35275	1.58224
	YBR011C	2.00821	4.80338	6.01169	1.25814	1.58186
	YKL140W	0.270274	0.742794	0.808909	1.45854	1.58156
	YNL192W	1.77761	2.81064	5.31544	0.660964	1.58025
	YBR211C	0.311313	0.745592	0.930835	1.26002	1.58016
	YDR393W	0.419135	1.29005	1.2525	1.62194	1.57933
	YKL151C	0.349443	0.842453	1.04383	1.26954	1.57876
	YLR032W	1.20815	2.42953	3.6083	1.00788	1.57853
	YJR151C	1.5576	3.04033	4.6482	0.964908	1.57735
	YMR244W	1.50464	3.30373	4.48853	1.13467	1.57682
	YAL011W	0.739075	1.32503	2.20413	0.842237	1.57642
	YKL029C	0.204595	0.413132	0.609507	1.01383	1.57488
	YER115C	0.743234	1.66064	2.21366	1.15985	1.57454
	YCL002C	0.315025	0.566923	0.93824	0.847687	1.57449
	YOR269W	0.123467	0.376567	0.367553	1.60878	1.57383
	YPL254W	0.793724	1.54054	2.36272	0.956724	1.57374
	YKR013W	2.23399	4.4719	6.64723	1.00127	1.57313
	YJR015W	0.180154	0.457739	0.535625	1.34529	1.57199
	YPR055W	0.624112	1.48688	1.85446	1.25241	1.57112
	YOR177C	0.795534	3.19497	2.3635	2.00581	1.57093
	YGR068C	1.25261	2.5713	3.7198	1.03756	1.57029
	YDR492W	0.607438	1.41369	1.80208	1.21866	1.56886
	YHL011C	0.283233	0.701262	0.839126	1.30796	1.5669
	YML008C	1.97953	4.316	5.85109	1.12454	1.56355
	YKL012W	0.981426	1.67653	2.89826	0.772525	1.56224
	YBR035C	0.670046	1.90969	1.97841	1.51101	1.56201
	YBR026C	0.75507	1.75064	2.22889	1.2132	1.56164
	YJR109C	0.865058	1.16973	2.55308	0.435307	1.56137
	YBR042C	1.11551	2.49872	3.29216	1.16349	1.56133
	YBR010W	0.622698	1.3075	1.83718	1.0702	1.56089
	YGL058W	0.748885	1.76246	2.20896	1.23478	1.56055
	YJR094C	0.51807	1.2586	1.52786	1.28061	1.56029
	YML097C	0.375407	0.960893	1.10678	1.35592	1.55984
	YIL168W	0.256189	0.462603	0.754976	0.852565	1.55922
	YPL039W	1.1559	1.66637	3.40564	0.527693	1.55891
	YNR018W	1.27559	2.90604	3.75642	1.18789	1.5582
	YNL103W	0.132564	0.452106	0.390378	1.76997	1.55818
	YMR312W	0.911424	1.66379	2.68189	0.868276	1.55705
	YDR072C	0.284886	0.493821	0.838174	0.793604	1.55687
	YAR023C	0.971484	1.89063	2.85791	0.960605	1.5567
	YEL025C	0.734908	1.17303	2.16158	0.674602	1.55645
	YAR029W	0.623558	1.1723	1.83293	0.910745	1.55555
	YHR084W	0.479844	0.848375	1.41036	0.822136	1.55542
	YOL056W	0.20884	0.545682	0.613759	1.38566	1.55527
	YBR164C	1.34699	2.89162	3.95835	1.10214	1.55516
	YBR200W	1.02473	1.41431	3.00969	0.464856	1.55437
	YGL062W	3.25113	6.17764	9.54676	0.926116	1.55407
	YLR009W	2.83108	4.74121	8.31241	0.743903	1.55392
	YOR107W	0.0487255	0.121197	0.143061	1.31461	1.55388
	YMR145C	0.258216	0.560585	0.757943	1.11836	1.55351
	YJL080C	2.1996	4.35977	6.4562	0.987011	1.55344
	YGL168W	2.48761	4.82723	7.29693	0.956436	1.55253
	YML114C	0.143532	0.39655	0.420836	1.46613	1.55188
	YMR281W	0.804028	1.75117	2.35724	1.123	1.55178
	YBR122C	0.761556	1.61797	2.23078	1.08717	1.55053
	YPR088C	0.561035	1.07247	1.64269	0.934778	1.5499
	YGL047W	0.245395	0.566236	0.717608	1.2063	1.54809
	YBR241C	0.0748014	0.197085	0.218515	1.39768	1.5466
	YJL126W	0.953134	1.60295	2.78399	0.74998	1.5464
	YGL054C	1.87482	4.00164	5.4753	1.09384	1.54619
	YOR306C	0.518728	1.21506	1.51476	1.22798	1.54604
	YAL020C	0.962546	2.04016	2.80739	1.08375	1.5443
	YOL008W	0.763949	1.68837	2.22641	1.14408	1.54317
	YGR020C	0.547799	1.37703	1.59611	1.32985	1.54285
	YGR024C	0.748254	1.19934	2.18017	0.680645	1.54284
	YHR109W	0.302251	0.658501	0.880598	1.12344	1.54274
	YPL217C	1.65604	3.65017	4.82366	1.14023	1.54239
	YIR033W	0.858775	1.94575	2.50075	1.17998	1.54201
	YOR372C	0.266817	0.438258	0.776876	0.715929	1.54183
	YFR052W	0.722768	1.67725	2.10413	1.21449	1.54162
	YLR054C	0.356563	0.767679	1.03746	1.10635	1.54083
	YMR046C	0.491578	1.06286	1.4296	1.11246	1.54012
	YPL100W	1.59149	4.71001	4.62226	1.56536	1.53822
	YAR068W	0.262815	0.475504	0.763174	0.855409	1.53796
	YPL179W	0.171872	0.38406	0.499051	1.15999	1.53785
	YLR108C	0.302434	0.755078	0.877451	1.32	1.5367
	YGR111W	0.871678	2.03311	2.52757	1.22182	1.53588
	YJR068W	2.26023	4.81819	6.54966	1.09202	1.53495
	YLR355C	0.735776	1.26812	2.13118	0.785353	1.53431
	YMR323W	3.23431	7.32909	9.35931	1.18017	1.53294
	YIR035C	0.17316	0.367446	0.501038	1.08543	1.53281
	YLR360W	1.43952	2.82971	4.1644	0.975064	1.53252
	YLR070C	0.551654	1.20938	1.59573	1.13243	1.53238
	YJR116W	0.823014	1.71306	2.38041	1.05759	1.53222
	YOL077C	1.57441	3.50842	4.54943	1.15601	1.53087
	YBR120C	0.634937	1.95643	1.83415	1.62354	1.53042
	YGR190C	0.0915789	0.238228	0.264431	1.37926	1.52981
	YJL010C	0.435025	0.840041	1.2561	0.949363	1.52978
	YFR036W	0.801563	1.89308	2.31396	1.23985	1.52948
	YJL008C	1.42743	4.21927	4.11877	1.56358	1.5288
	YGL200C	2.03198	4.97695	5.86016	1.29238	1.52805
	YLR221C	0.373509	0.930077	1.07686	1.31621	1.52762
	YGR266W	0.66902	1.63702	1.92848	1.29095	1.52734
	YDL043C	0.0830656	0.232321	0.239402	1.4838	1.52711
	YBR233W-A	0.89774	1.54701	2.5867	0.785113	1.52674
	YDL070W	0.365453	0.895315	1.05295	1.29271	1.52668
	YJL016W	0.404677	0.72533	1.16587	0.841869	1.52657
	YPR023C	1.90232	4.50798	5.47914	1.24472	1.52619
	YPL231W	0.944567	2.68749	2.71851	1.50853	1.52509
	YJR110W	0.600326	0.900606	1.72776	0.58515	1.52509
	YGL071W	0.422561	0.729014	1.21585	0.786789	1.52473
	YDL240W	0.630542	1.22344	1.81166	0.956277	1.52265
	YOR071C	1.13171	2.16135	3.24953	0.933429	1.52173
	YOR319W	0.681122	1.54463	1.95552	1.18127	1.52157
	YGL161C	0.226363	0.434382	0.649839	0.940324	1.52144
	YOL153C	1.72147	3.23946	4.93642	0.912116	1.51983
	YDR472W	0.716227	1.66178	2.05338	1.21424	1.51951
	YPL041C	0.10017		0.287115		1.51917
	YMR234W	1.68259	3.17938	4.82021	0.918068	1.51842
	YPR016C	0.468316	0.866189	1.34145	0.8872	1.51824
	YBR281C	0.625632	0.974969	1.79203	0.640041	1.51821
	YKR093W	0.564146	0.998135	1.61587	0.823167	1.51817
	YIL142W	1.48717	3.74082	4.25807	1.33078	1.51763
	YJL009W	1.89699	3.11823	5.43111	0.71702	1.51754
	YPR008W	0.329161	0.964711	0.942169	1.5513	1.51719
	YGL067W	0.812107	1.99727	2.32346	1.29828	1.51653
	YJL049W	1.16813	2.42823	3.34102	1.0557	1.51609
	YCR066W	0.3133	0.673568	0.896032	1.10428	1.516
	YOL155C	0.0234309	0.0417027	0.0670108	0.831727	1.51598
	YNL125C	0.487159	0.630954	1.39312	0.373143	1.51585
	YGL097W	1.19642	3.16174	3.42094	1.40199	1.51566
	YBR187W	0.558155	1.18264	1.59545	1.08328	1.51522
	YPL044C	0.36778	0.478732	1.05081	0.380377	1.51459
	YLR120C	0.328407	0.854689	0.938214	1.37992	1.51443
	YDR292C	1.8449	2.98155	5.27022	0.692519	1.51432
	YNL075W	0.875122	1.85357	2.49945	1.08275	1.51406
	YHR078W	0.281245	0.675079	0.803248	1.26323	1.51402
	YLL034C	0.424082	1.07513	1.21101	1.3421	1.51379
	YCR091W	0.229251	0.519245	0.654624	1.17948	1.51374
	YOR101W	0.670521	1.56428	1.91334	1.22214	1.51274
	YER027C	0.637914	1.43261	1.81893	1.16721	1.51166
	YDR017C	0.577633	1.15317	1.64704	0.997377	1.51165
	YIR023W	2.70886	2.41004	7.72367	-0.168632	1.5116
	YJL075C	0.997807	1.8751	2.84184	0.910135	1.50999
	YLR410W	0.819516	1.66196	2.3322	1.02004	1.50885
	YJL140W	1.00145	1.78827	2.84841	0.836478	1.50807
	YLR317W	0.473699	0.789662	1.34727	0.737264	1.508
	YFL046W	2.03375	4.51726	5.7813	1.15131	1.50725
	YBR283C	0.28131	0.67186	0.799107	1.256	1.50623
	YER083C	1.24939	2.72414	3.5485	1.12458	1.50598
	YOR059C	0.483257	0.923292	1.37254	0.933996	1.50598
	YML121W	2.50133	5.2551	7.10403	1.07102	1.50594
	YDL119C	0.737791	1.53062	2.09532	1.05283	1.50588
	YGL091C	0.492265	1.08283	1.39791	1.1373	1.50577
	YKL120W	0.418067	0.850574	1.1838	1.0247	1.50162
	YOL157C	3.62037	6.89475	10.2491	0.929363	1.50129
	YPR005C	0.747487	1.4596	2.11536	0.965454	1.50079
	YIR002C	1.50561	2.20553	4.25961	0.550778	1.50037
	YPR018W	0.845792	1.49127	2.39258	0.818169	1.50019
	YBR282W	1.50064	3.65318	4.24467	1.28357	1.50008
	YGR019W	0.367012	0.931667	1.0381	1.34399	1.50004
	YLR441C	10.7115	19.9175	30.2904	0.894875	1.4997
	YKL031W	0.294069	0.44801	0.831438	0.607375	1.49945
	YGR279C	1.01669	1.73596	2.87448	0.771855	1.49943
	YJL059W	0.230545	0.571242	0.650964	1.30905	1.49753
	YGR048W	0.491653	1.00696	1.38739	1.0343	1.49666
	YDL154W	0.531581	1.23257	1.49998	1.21331	1.49658
	YDR476C	0.511269	1.07373	1.44255	1.07048	1.49646
	YGL056C	0.323941	0.462042	0.9139	0.512296	1.49631
	YKL094W	1.36984	2.37428	3.86305	0.793487	1.49574
	YGR211W	0.242692	0.454566	0.684388	0.905365	1.49569
	YHR008C	0.995491	1.89697	2.80591	0.930218	1.49499
	YGL074C	0.295208	0.510887	0.831813	0.79127	1.49453
	YDR379W	0.424234	0.973193	1.19533	1.19787	1.49448
	YLR186W	1.04732	1.98627	2.95057	0.923363	1.49429
	YGL125W	0.0636741	0.165334	0.179351	1.3766	1.49401
	YNL302C	0.996397	2.13301	2.80645	1.0981	1.49395
	YEL017W	0.733621	1.70232	2.06542	1.2144	1.49333
	YIR042C	0.293802	0.679123	0.827154	1.20883	1.49331
	YJL003W	0.887845	1.64804	2.49829	0.892369	1.49256
	YJR014W	0.901938	2.06454	2.53683	1.19472	1.49193
	YGR272C	0.869041	1.78708	2.44316	1.04011	1.49125
	YDR242W	0.97238	2.32162	2.73351	1.25554	1.49116
	YCL032W	0.389662	0.853297	1.09515	1.13083	1.49083
	YML131W	1.39599	2.36175	3.92179	0.758564	1.49022
	YFR011C	2.27825	5.52901	6.39904	1.2791	1.48993
	YGR030C	0.909423	1.58631	2.55326	0.80265	1.48932
	YBR134W	1.09009	2.22596	3.05988	1.02998	1.48903
	YCR104W	2.23719	3.31372	6.27753	0.566767	1.48851
	YJR104C	1.57938	2.82309	4.43133	0.837912	1.48838
	YBR124W	0.282314	0.438981	0.791854	0.636858	1.48794
	YGR203W	0.31573	0.999532	0.885549	1.66256	1.48788
	YJR076C	1.21981	2.76909	3.41851	1.18275	1.48671
	YER007W	0.196384	0.361977	0.550248	0.882222	1.48641
	YER076W-A	3.53104	7.98597	9.8929	1.17737	1.4863
	YLL024C	1.2041	2.04766	3.37053	0.766018	1.48502
	YDR266C	0.51816	1.07032	1.45042	1.04657	1.485
	YDL174C	1.27833	1.84852	3.57713	0.532116	1.48455
	YGR207C	1.19729	2.98636	3.34945	1.31862	1.48415
	YKR100C	1.21586	2.32822	3.4008	0.937245	1.48389
	YGR113W	0.345206	0.635584	0.964823	0.880625	1.48281
	YJL217W	0.742397	1.84911	2.07439	1.31657	1.48243
	YML045W	0.606057	1.23435	1.69243	1.02623	1.48157
	YGR043C	0.378612	0.704748	1.0569	0.896388	1.48105
	YPR013C	0.735306	1.42216	2.05123	0.951668	1.48007
	YJR004C	0.460227	0.739206	1.28307	0.683632	1.47918
	YJR079W	0.381266	0.979472	1.06255	1.36121	1.47866
	YER004W	0.801216	1.82092	2.23149	1.1844	1.47775
	YEL029C	0.171445	0.379595	0.47724	1.14672	1.47697
	YIL172C	0.739379	1.2551	2.05713	0.76342	1.47625
	YMR024W	0.376308	0.742104	1.04674	0.979706	1.47591
	YMR209C	0.515735	1.57874	1.43446	1.61407	1.4758
	YGR042W	1.25661	3.30777	3.49366	1.39632	1.4752
	YGR205W	0.17097	0.395783	0.475048	1.21097	1.47433
	YDR129C	0.352326	0.930488	0.978462	1.40108	1.4736
	YIL065C	0.568404	1.29276	1.57777	1.18547	1.4729
	YJL222W	0.418495	0.677586	1.16147	0.695195	1.47268
	YJL196C	0.259643	0.609322	0.720545	1.23068	1.47256
	YGR224W	2.7816	5.70025	7.71876	1.03511	1.47245
	YDR033W	0.865254	1.97021	2.40084	1.18715	1.47235
	YOR064C	2.2075	4.02858	6.1251	0.867859	1.47232
	YML125C	1.90273	3.5425	5.27864	0.896695	1.47209
	YBL015W	4.22594	9.31569	11.7233	1.14039	1.47203
	YER132C	0.626982	1.32266	1.73927	1.07695	1.47199
	YLR231C	0.73539	1.30487	2.03986	0.827322	1.47189
	YGR040W	0.0715081	0.159903	0.198315	1.16102	1.47161
	YBR178W	0.642422	1.28309	1.78147	0.998025	1.47148
	YMR195W	0.517694	1.50416	1.43547	1.53879	1.47135
	YCL021W-A	0.887575	2.26222	2.46093	1.3498	1.47126
	YOL090W	0.502721	0.689993	1.39358	0.456825	1.47097
	YNL008C	0.32844	0.662541	0.910193	1.01238	1.47054
	YDR530C	0.199023	0.359889	0.551399	0.854613	1.47016
	YMR271C	0.508151	0.771732	1.40775	0.602841	1.47006
	YLR335W	2.55601	4.77126	7.08003	0.900479	1.46986
	YHR134W	0.408571	0.757657	1.1317	0.890959	1.46984
	YFR010W	0.171235	0.372807	0.474246	1.12245	1.46966
	YGL003C	0.034591	0.1316	0.0957702	1.92769	1.46918
	YGL202W	1.44063	2.94682	3.98687	1.03245	1.46855
	YKL053W	0.825156	1.37346	2.28316	0.73508	1.46829
	YPL057C	0.41829	0.716331	1.15728	0.776124	1.46816
	YPR148C	1.67747	3.39615	4.63883	1.01761	1.46747
	YBL073W	0.442056	0.852183	1.22235	0.946935	1.46735
	YPL166W	1.94745	3.99093	5.38476	1.03514	1.4673
	YGL073W	0.901888	2.57708	2.49236	1.51472	1.46649
	YDL190C	0.609702	1.1789	1.68405	0.951271	1.46576
	YGL244W	0.974048	2.19874	2.68843	1.17461	1.4647
	YHR027C	1.06255	2.10187	2.93122	0.984138	1.46397
	YJL155C	0.178852	0.406811	0.492987	1.18559	1.46279
	YPL181W	0.808355	1.86473	2.22814	1.20591	1.46278
	YBR264C	0.837003	1.52759	2.30684	0.867948	1.46262
	YMR263W	0.234784	0.555489	0.647068	1.24243	1.46259
	YHR057C	1.09303	2.7864	3.01238	1.35007	1.46258
	YBR286W	0.39542	0.962115	1.08965	1.28282	1.46241
	YHR147C	0.534804	1.32991	1.47243	1.31425	1.46112
	YLL015W	0.283521	0.907631	0.78054	1.67865	1.46101
	YHR019C	3.4794	7.52282	9.57834	1.11244	1.46094
	YML060W	2.66955	4.81528	7.34857	0.851026	1.46087
	YJR084W	0.129438	0.288134	0.356229	1.15448	1.46055
	YGL039W	1.16241	2.27335	3.19844	0.967699	1.46025
	YEL034W	1.97267	3.66494	5.42526	0.893643	1.45954
	YIL165C	0.474716	0.948218	1.3042	0.998154	1.45803
	YJL208C	1.06677	2.26205	2.93019	1.08438	1.45775
	YMR085W	0.0425458	0.091462	0.11686	1.10416	1.45769
	YMR132C	0.223846	0.6597	0.614532	1.5593	1.45698
	YJL046W	0.673341	1.32456	1.84803	0.976108	1.45658
	YEL049W	1.36305	1.93651	3.73911	0.506616	1.45585
	YIL125W	0.400784	1.08657	1.09921	1.43888	1.45557
	YJR129C	0.159353	0.353159	0.436836	1.1481	1.45487
	YGL098W	0.422718	1.07448	1.15867	1.34588	1.45471
	YDL210W	1.41083	2.57023	3.86581	0.865349	1.45422
	YLR418C	0.614881	1.03742	1.68421	0.754622	1.4537
	YER044C	1.04065	2.41145	2.85018	1.21242	1.45357
	YDR299W	1.00952	1.73416	2.7649	0.780566	1.45356
	YOL004W	0.424365	0.354156	1.16091	-0.260923	1.45187
	YDR182W	1.68672	2.38356	4.61145	0.498898	1.451
	YDR408C	1.10282	1.87778	3.01428	0.767823	1.45061
	YOL145C	0.529891	1.36405	1.44741	1.36413	1.44971
	YGR082W	3.16188	7.23811	8.6326	1.19483	1.44901
	YER018C	0.110908	0.308203	0.302723	1.47452	1.44864
	YGR183C	0.162237	0.362091	0.442784	1.15825	1.4485
	YNL278W	1.00757	1.8581	2.74805	0.882945	1.44752
	YIL159W	0.939701	1.58684	2.56288	0.755884	1.44749
	YOR304W	1.68176	3.70966	4.58119	1.14132	1.44575
	YDR039C	0.395027	0.770299	1.07568	0.963466	1.44523
	YBR157C	0.266076	0.487692	0.724358	0.874134	1.44486
	YLL035W	0.4089	0.740269	1.11254	0.8563	1.44403
	YMR098C	1.3601	2.11389	3.69833	0.636182	1.44316
	YGL212W	0.233105	0.484062	0.633732	1.05421	1.44289
	YIL161W	0.525218	0.884972	1.42599	0.752715	1.44098
	YML117W	0.503442	0.939191	1.3668	0.899595	1.44091
	YMR212C	1.56269	2.5836	4.23749	0.725348	1.43918
	YHR137W	0.866684	1.56534	2.34937	0.852898	1.43869
	YPL105C	0.853053	1.33599	2.31236	0.647208	1.43866
	YNL037C	0.127894	0.454849	0.34667	1.83044	1.43861
	YLL002W	0.115049	0.250222	0.311797	1.12095	1.43836
	YBR115C	2.32651	4.84399	6.30499	1.05803	1.43833
	YJL127C	0.130042	0.209088	0.352356	0.685126	1.43805
	YGL162W	0.130346	0.302582	0.353045	1.21498	1.4375
	YOR246C	1.84147	3.22023	4.98686	0.806309	1.43728
	YBR256C	0.850919	2.15521	2.30158	1.34073	1.43553
	YDL015C	1.24032	2.61871	3.35325	1.07815	1.43485
	YBR109C	1.15076	2.55189	3.11001	1.14898	1.43433
	YPR157W	0.423514	0.836162	1.1442	0.981375	1.43386
	YML028W	9.059	20.1749	24.4717	1.15514	1.43369
	YPR169W	1.03838	2.54299	2.8008	1.29219	1.43151
	YEL051W	0.776523	1.79443	2.09302	1.20842	1.43049
	YDL205C	0.497253	0.970126	1.33746	0.964191	1.42744
	YDR507C	0.95888	1.6212	2.57896	0.757641	1.42737
	YBR096W	1.48502	3.88454	3.99067	1.38726	1.42614
	YPL221W	0.284446	0.635857	0.763898	1.16055	1.42522
	YHR041C	1.89784	3.69235	5.09657	0.96018	1.42517
	YLR075W	0.556304	1.04129	1.49387	0.904424	1.42511
	YGR169C	0.84057	1.8539	2.25581	1.14112	1.42421
	YGL049C	0.42114	0.804933	1.12885	0.934569	1.42248
	YPL144W	0.486703	0.9135	1.30284	0.908363	1.42055
	YMR130W	1.243	2.03756	3.32414	0.713022	1.41916
	YMR077C	0.167701	0.399958	0.448325	1.25396	1.41865
	YCL010C	0.126501	0.284313	0.338074	1.16833	1.41819
	YBL030C	1.36761	2.82639	3.65446	1.04731	1.418
	YEL050C	0.433768	0.953041	1.15851	1.13561	1.41728
	YCR090C	1.33521	2.90604	3.56329	1.12198	1.41614
	YMR246W	0.425808	0.709546	1.13625	0.736692	1.416
	YGR135W	1.079	2.85805	2.87923	1.40533	1.41599
	YBR194W	0.800708	1.67446	2.13654	1.06435	1.41593
	YDL055C	2.7502	5.54731	7.33492	1.01225	1.41524
	YPL031C	0.620751	1.12461	1.65547	0.857343	1.41515
	YNR043W	1.00981	2.55343	2.69303	1.33835	1.41514
	YBR061C	0.39435	0.868285	1.0514	1.13869	1.41477
	YIL093C	0.48997	1.10002	1.30589	1.16677	1.41426
	YML012W	2.30378	4.64488	6.1357	1.01164	1.41323
	YPL249C	0.659428	1.10927	1.75591	0.750319	1.41293
	YBR050C	0.137793	0.297552	0.366472	1.11064	1.4112
	YKL127W	0.680715	1.57641	1.81038	1.21152	1.41117
	YNL009W	0.935822	1.14837	2.4867	0.295286	1.40993
	YDL179W	0.121591	0.284523	0.322485	1.22652	1.4072
	YMR282C	0.618985	1.26753	1.64142	1.03405	1.40697
	YER009W	2.26538	4.74067	6.00647	1.06534	1.40677
	YFL041W	0.201766	0.605861	0.534962	1.5863	1.40675
	YGR022C	0.144281	0.229683	0.382464	0.670763	1.40644
	YLR130C	0.409003	0.537092	1.08409	0.393058	1.4063
	YJR009C	1.53806	3.61713	4.07619	1.23374	1.40611
	YBR258C	0.505437	0.834585	1.33946	0.723526	1.40604
	YOR304C-A	0.432412	0.745065	1.14591	0.78496	1.40602
	YMR088C	1.5178	1.9157	4.02205	0.335888	1.40594
	YGL128C	0.831163	2.06944	2.20129	1.31604	1.40515
	YFR001W	1.16284	2.28897	3.07693	0.977042	1.40384
	YNL204C	0.180834	0.319463	0.47845	0.820978	1.4037
	YLR314C	0.665264	1.44765	1.75902	1.12172	1.40277
	YPL123C	3.26562	6.63875	8.63106	1.02356	1.40218
	YGL210W	1.80314	4.24748	4.76479	1.2361	1.40191
	YNL024C	0.196351	0.405356	0.518769	1.04575	1.40166
	YBR290W	0.358596	0.65997	0.946034	0.880042	1.39953
	YJL176C	0.274272	0.517416	0.72326	0.915716	1.39891
	YNL198C	0.515162		1.35794		1.39832
	YOR251C	0.962241	2.22191	2.53567	1.20733	1.3979
	YKL201C	0.926737	1.6461	2.44193	0.828819	1.39779
	YHL036W	0.396062	0.922497	1.04341	1.21982	1.39752
	YKL218C	0.738275	1.53024	1.94397	1.05152	1.39677
	YMR074C	1.05385	2.0054	2.77486	0.928224	1.39675
	YJL076W	0.868807	1.66709	2.28747	0.94022	1.39664
	YDL012C	0.352662	0.900644	0.928289	1.35267	1.39629
	YMR255W	0.475162	0.837654	1.25066	0.817936	1.3962
	YBR177C	0.651066	1.26766	1.71308	0.961297	1.39572
	YOL070C	1.29072	2.1148	3.39613	0.712346	1.39572
	YBL041W	0.440125	0.998982	1.15796	1.18255	1.3956
	YNL309W	4.48234	7.51006	11.7925	0.744573	1.39554
	YGR147C	0.333316	0.766037	0.876173	1.20052	1.39432
	YDR332W	0.61121	0.920716	1.60653	0.591089	1.39421
	YGL257C	0.665488	1.19198	1.74876	0.840882	1.39385
	YOR074C	7.34947	12.6874	19.3126	0.787689	1.39383
	YDL236W	0.53213	0.928871	1.39828	0.803698	1.3938
	YMR075W	0.670571	1.02738	1.76191	0.615505	1.39368
	YJL074C	1.29288	3.02879	3.39463	1.22816	1.39267
	YAL025C	1.43076	2.51409	3.75505	0.813253	1.39205
	YCR020C	1.18359	1.58162	3.10538	0.41824	1.3916
	YDR161W	3.30837	6.01364	8.67981	0.862117	1.39154
	YHL032C	0.572166	1.26634	1.50002	1.14616	1.39048
	YGL186C	0.145636	0.52153	0.381663	1.84039	1.38994
	YGR038W	1.12066	2.63348	2.93443	1.23262	1.38873
	YOR120W	0.416804	0.937612	1.09083	1.16962	1.38798
	YOR317W	0.837574	1.36846	2.192	0.708269	1.38796
	YOR145C	0.355464	0.770336	0.929074	1.11578	1.38609
	YEL059C-A	1.52112	2.48433	3.975	0.707729	1.38582
	YJL084C	0.778867	1.41277	2.03464	0.859074	1.38533
	YJL012C	0.485034	0.737068	1.26681	0.603711	1.38504
	YGR294W	0.980285	1.8031	2.55896	0.879205	1.38428
	YJL160C	0.108911	0.167216	0.284206	0.61857	1.38379
	YFL045C	2.16509	5.78836	5.64634	1.41873	1.38289
	YOL061W	0.794335	1.15525	2.07143	0.540391	1.38281
	YAL007C	1.40842	3.12284	3.67039	1.14878	1.38185
	YDL005C	0.574133	1.20557	1.49605	1.07025	1.3817
	YGR101W	0.90596	1.91112	2.36044	1.0769	1.38154
	YPR108W	1.21254	1.95244	3.15731	0.687245	1.38067
	YOR006C	0.390265	0.839247	1.01578	1.10464	1.38006
	YCL005W	0.910714	1.77421	2.36952	0.962109	1.37952
	YHR210C	2.29349	2.49161	5.96417	0.119532	1.37878
	YMR322C	0.985338	1.88266	2.56213	0.93408	1.37865
	YPR115W	0.559702	1.11663	1.45467	0.99642	1.37796
	YPL095C	0.726917	1.31549	1.88924	0.855738	1.37794
	YLR081W	1.24712	2.34591	3.23787	0.911545	1.37644
	YBR253W	0.66453	1.31669	1.72455	0.98651	1.37581
	YPL112C	0.514337	0.899099	1.33448	0.805766	1.37549
	YBL086C	0.747546	1.62382	1.93948	1.11915	1.37544
	YER031C	2.89659	7.59723	7.51261	1.39112	1.37496
	YNL267W	0.652521	1.25432	1.69224	0.942811	1.37484
	YJR082C	1.02296	2.05416	2.65268	1.00579	1.37469
	YLL045C	1.85827	3.7145	4.81531	0.999209	1.37367
	YLR429W	0.601786	1.06327	1.55889	0.821185	1.37319
	YJL121C	1.77313	3.37561	4.59045	0.92885	1.37234
	YFR007W	0.203957	0.362939	0.52767	0.831459	1.37137
	YGR166W	2.19687	4.44435	5.68317	1.01652	1.37125
	YAL019W	1.0191	1.76866	2.63535	0.795358	1.3707
	YKL076C	1.28107	2.32469	3.30999	0.85969	1.36948
[truncated: 2,539 more rows]

## Sheet: mRNA RA in NLS mutants
	mRNA relative abundance (RA) in arbitray units in NLS mutants
	ORF name	RA WT	RA NLS1	RA NLS1/2	RA log2 (NLS1/WT)	RA log2 (NLS1/2/WT)
	YAL001C	10.5672	12.9824	39.5536	0.296967	1.90422			RA= mRNA steady-state level (Relative Abundance)
	YAL002W	251.439	193.669	76.27	-0.376614	-1.72102
	YAL003W	5547.61	4876.3	3636.6	-0.186078	-0.609277
	YAL004W	148.764	99.7233	104.545	-0.577018	-0.508899
	YAL005C	644.275	973.288	938.742	0.595191	0.543053
	YAL007C	382.697	353.132	240.229	-0.115993	-0.67179
	YAL008W	4.1102
	YAL009W	56.1662	54.3494	33.5566	-0.0474376	-0.743104
	YAL011W	128.167	123.07	121.97	-0.0585496	-0.071507
	YAL012W	699.272	1063.25	1147.26	0.604553	0.714262
	YAL013W	166.784	269.666	270.26	0.693197	0.69637
	YAL014C	15.0109	33.1027	54.5201	1.14094	1.86078
	YAL015C	63.6542	88.352	73.0431	0.473007	0.198492
	YAL016W	131.736	233.28	228.203	0.824417	0.792672
	YAL017W	30.1017	37.5805	90.6749	0.320139	1.59086
	YAL019W	171.171	188.654	202.309	0.140302	0.241121
	YAL020C	78.4511	113.87	115.05	0.53752	0.552395
	YAL021C	16.7605	22.5337	13.1122	0.427019	-0.354153
	YAL022C	106.142	109.728	108.627	0.0479392	0.0333928
	YAL023C	408.359	702.048	670.761	0.781731	0.71596
	YAL024C	102.395	90.0826	195.79	-0.184825	0.935159
	YAL025C	416.932	320.483	398.91	-0.379564	-0.0637502
	YAL027W	80.0937	64.3067	55.5118	-0.31672	-0.528894
	YAL028W
	YAL029C	179.108	157.046	179.952	-0.189637	0.00678286
	YAL030W	82.1173	40.5471	30.7751	-1.01809	-1.41592
	YAL031C	57.7833	79.2882	106.39	0.456454	0.880632
	YAL032C	57.2221	66.03	61.244	0.20655	0.097996
	YAL033W	121.927	90.7798	97.2854	-0.425575	-0.325723
	YAL034W-A	72.4991	58.6451	74.2803	-0.305952	0.0350158
	YAL035W	2053.39	722.018	725.434	-1.5079	-1.50109
	YAL036C	819.564	1056.97	957.114	0.367	0.223834
	YAL037W	14.4028	28.4053	18.4849	0.979809	0.36
	YAL038W	1866.27	2347.06	2434.53	0.3307	0.383485
	YAL039C	76.6477	105.229	91.2591	0.457212	0.251726
	YAL040C	263.502	185.52	189.815	-0.506245	-0.473222
	YAL041W	21.7431	16.9092	9.58476	-0.362753	-1.18174
	YAL042W	319.42	346.829	312.565	0.118771	-0.0312983
	YAL043C	30.8279	30.0811	23.5245	-0.0353806	-0.390072
	YAL044C	558.534	430.72	549.135	-0.374894	-0.024482
	YAL045C	48.3477	39.25	55.3882	-0.300755	0.196131
	YAL047C	32.6588	36.2732	21.6984	0.151433	-0.589883
	YAL048C	12.0584	11.3735	15.9141	-0.0843586	0.400265
	YAL049C	269.302	266.693	238.105	-0.0140468	-0.177627
	YAL051W	45.3792	75.2937	73.1044	0.730498	0.687927
	YAL053W	62.7593	39.0055	45.4588	-0.686153	-0.46527
	YAL054C
	YAL056W	12.5196
	YAL058W	34.8184	49.3852	50.5599	0.504229	0.538143
	YAL059W	358.963	406.468	288.187	0.179308	-0.316827
	YAL060W	247.047	210.021	193.651	-0.234255	-0.351329
	YAL061W	7.9232	9.63671	13.4473	0.282457	0.763161
	YAL062W	70.135	122.814	117.219	0.808264	0.741002
	YAL063C	23.0091	14.0565	42.2492	-0.710966	0.876721
	YAL064C-A	119.284	106.036	92.64	-0.169846	-0.364694
	YAL065C	53.5717	41.4344	50.1315	-0.370641	-0.0957542
	YAL067C
	YAR002C-A	134.62	242.024	321.035	0.846257	1.25384
	YAR003W	448.503	532.542	503.096	0.247777	0.165716
	YAR007C	14.4149	15.786	9.15752	0.131088	-0.654531
	YAR008W	238.048	283.475	256.439	0.251968	0.107362
	YAR009C
	YAR010C	22.2145	13.7043	25.9968	-0.69687	0.22683
	YAR015W	867.51	1104.96	957.182	0.349042	0.141912
	YAR019C	69.3033	35.007	32.4403	-0.985279	-1.09514
	YAR020C	18.5135	16.2956	9.63436	-0.184098	-0.942317
	YAR023C	395.67	262.114	269.944	-0.594102	-0.55164
	YAR027W	129.186	114.48	91.0322	-0.174349	-0.504997
	YAR028W	42.4577	42.2419	19.7379	-0.00735191	-1.10505
	YAR029W	245.762	157.249	182.382	-0.64421	-0.430297
	YAR031W	328.555	249.785	260.519	-0.395449	-0.334745
	YAR033W	215.856	187.169	139.397	-0.205727	-0.630876
	YAR035W	25.4159	26.4588	13.732	0.0580161	-0.88819
	YAR042W	13.3098	8.5405	6.20532	-0.640097	-1.10091
	YAR044W	41.0103	61.4955	58.9977	0.584494	0.524672
	YAR047C	19.3664
	YAR050W	49.0842	50.6102	96.2477	0.04417	0.971494
	YAR053W	135.507	54.4313	47.8508	-1.31586	-1.50175
	YAR060C	10.7952	9.19713	11.6885	-0.231134	0.114705
	YAR062W	5.6602	6.51306	6.35059	0.202483	0.166039
	YAR064W	94.1433	135.576	71.8328	0.526176	-0.390215
	YAR066W
	YAR068W	249.591	231.79	284.209	-0.10675	0.187383
	YAR069C	8.0544	11.9845	16.5942	0.573321	1.04283
	YAR070C	20.0661	10.6692	13.2823	-0.911313	-0.595256
	YAR071W	162.973	431.908	436.684	1.40609	1.42196
	YAR073W	216.488	451.961	549.229	1.06191	1.34312
	YBL001C	213.734	181.054	142.036	-0.2394	-0.589557
	YBL002W	3729.22	2927.88	2519.62	-0.349016	-0.565669
	YBL007C	33.6419	10.9177	11.6675	-1.62359	-1.52777
	YBL008W	9.1386	13.5249	16.6131	0.565569	0.862278
	YBL010C	115.113	129.473	117.923	0.169599	0.0347954
	YBL011W		8.14244
	YBL012C
	YBL013W	11.5919	12.5024	9.66463	0.109091	-0.262331
	YBL014C
	YBL015W	31.0577	29.8739	21.0193	-0.0560641	-0.563238
	YBL016W	429.724	622.98	571.409	0.535774	0.411111
	YBL018C	135.737	117.961	77.138	-0.202503	-0.815305
	YBL019W	11.1475	12.6415		0.181444
	YBL020W	342.595	206.348	177.209	-0.731428	-0.951055
	YBL021C	66.7843	50.0841	41.7322	-0.415156	-0.678349
	YBL022C	11.0845	23.896	54.5954	1.10823	2.30024
	YBL023C	67.7499	112.674	110.877	0.733862	0.710666
	YBL024W	334.183	235.214	238.886	-0.506667	-0.484314
	YBL025W	66.737	71.3981	64.5516	0.0973978	-0.0480343
	YBL026W	137.114	65.8237	56.2382	-1.0587	-1.28576
	YBL027W	2335.8	1237.63	1531.95	-0.916331	-0.608551
	YBL028C	444.165	245.05	211.167	-0.85802	-1.07271
	YBL029W	54.7512	34.8902	13.7453	-0.650068	-1.99396
	YBL030C	138.063	142.072	175.421	0.0412987	0.3455
	YBL031W	93.6368	99.8606	81.5556	0.0928405	-0.199291
	YBL032W	85.5901	79.8126	183.076	-0.100828	1.09692
	YBL033C	73.3932	101.009	77.2393	0.460772	0.0736887
	YBL034C	26.1961	27.0563	27.1582	0.0466105	0.0520357
	YBL035C	94.9786	120.934	81.7589	0.34855	-0.216227
	YBL036C	253.911	231.198	243.37	-0.135195	-0.0611736
	YBL037W	39.4811	24.2455	34.3002	-0.703448	-0.202945
	YBL039C	21.0508	22.4501	25.5451	0.0928482	0.279172
	YBL040C	518.544	330.123	270.819	-0.651461	-0.937137
	YBL041W	380.248	315.92	255.234	-0.267382	-0.575119
	YBL042C	133.115	121.577	121.624	-0.130795	-0.130244
	YBL043W	22.2521	16.3734	17.6017	-0.442591	-0.338223
	YBL045C	157.934	278.389	245.221	0.817778	0.634755
	YBL046W	102.259	103.185	98.0496	0.013013	-0.0606422
	YBL047C
	YBL048W	11.3694		5.89036		-0.94873
	YBL049W	19.437	13.6875	11.0946	-0.505941	-0.808954
	YBL050W	205.03	229.84	198.811	0.164795	-0.0444394
	YBL051C	614.323	750.512	630.431	0.288877	0.037341
	YBL052C	138.58	76.4381	68.6477	-0.858359	-1.01344
	YBL053W	849.913	507.178	477.629	-0.744821	-0.831424
	YBL055C	413.65	455.407	391.245	0.138746	-0.0803401
	YBL056W	82.3463	112.843	97.5019	0.454539	0.243727
	YBL057C	132.531	117.336	79.5737	-0.175685	-0.735971
	YBL058W	461.838	497.911	445.097	0.108501	-0.0532654
	YBL059W	95.2771	81.7106	63.2954	-0.221607	-0.590028
	YBL060W
	YBL061C
	YBL062W	309.89	244.998	234.379	-0.338985	-0.402909
	YBL063W	45.3398	28.1719	43.7637	-0.686523	-0.0510432
	YBL064C	306.675	281.242	225.784	-0.124902	-0.441769
	YBL065W
	YBL066C	30.3427	41.0489	65.5154	0.435995	1.11048
	YBL067C	24.4768	18.5422	22.3209	-0.400599	-0.133019
	YBL068W	313.535	365.269	317.623	0.22033	0.0186882
	YBL069W	30.5516	51.9424	57.7794	0.765666	0.919308
	YBL072C	1499.18	977.911	1021.94	-0.616403	-0.552864
	YBL073W	48.1957	32.5905	31.5241	-0.564454	-0.612448
	YBL074C	39.8982	36.1474	21.5096	-0.142433	-0.891344
	YBL075C
	YBL076C	646.244	635.838	810.886	-0.0234195	0.327419
	YBL077W	1834.32	1464.62	1324.64	-0.324717	-0.469638
	YBL079W	58.0853	76.1925	161.459	0.391476	1.47492
	YBL080C	117.45	104.226	107.597	-0.172332	-0.126407
	YBL081W	691.891	392.548	412.495	-0.817676	-0.746167
	YBL082C	206.806	294.723	290.527	0.511084	0.490397
	YBL083C	158.639	196.281	164.337	0.307177	0.0509145
	YBL085W	667.255	557.939	590.848	-0.258132	-0.175453
	YBL086C	181.811	224.044	192.222	0.301336	0.0803322
	YBL087C	4369.4	2377.47	2458.04	-0.878008	-0.829926
	YBL090W	189.282	135.136	135.249	-0.486121	-0.484918
	YBL091C	341.975	391.664	294.132	0.195725	-0.217427
	YBL092W	1177.43	515.616	756.389	-1.19127	-0.638436
	YBL093C	286.371	323.776	312.72	0.177107	0.126983
	YBL095W	83.4416	53.1314	45.1095	-0.651202	-0.887337
	YBL096C	33.4637	18.3325	11.9227	-0.868195	-1.48889
	YBL097W
	YBL098W	60.4899	85.8289	72.9364	0.504769	0.269946
	YBL099W	193.176	225.337	234.475	0.222168	0.279513
	YBL100C	45.9444	31.7716	35.2021	-0.532152	-0.384226
	YBL101C	23.3385	13.4691	9.32819	-0.793062	-1.32304
	YBL102W	949.649	676.4	532.003	-0.489519	-0.83596
	YBL103C	43.4709	62.0283	63.728	0.512877	0.551877
	YBL104C	3.5385	4.24971		0.264226
	YBL105C	35.8993	87.9208	178.374	1.29225	2.31288
	YBL106C	26.9259	28.5235	37.7966	0.0831565	0.489262
	YBR001C			3.60205
	YBR003W	94.0336	141.577	128.153	0.590343	0.446621
	YBR004C	125.728	143.246	98.3548	0.188187	-0.354236
	YBR005W	5.9698	7.83483	11.3152	0.392219	0.922508
	YBR006W	137.826	191.965	185.108	0.477997	0.425515
	YBR007C	8.8962	11.0332	7.89455	0.310593	-0.172332
	YBR008C
	YBR009C	1792.86	1091.24	805.763	-0.716293	-1.15383
	YBR010W	3374.23	3100.06	2867.49	-0.122263	-0.234772
	YBR011C	1293.76	1049.35	806.815	-0.302071	-0.681256
	YBR012C	247.735	185.286	294.144	-0.419047	0.247726
	YBR013C	228.423	179.436	154.836	-0.348237	-0.560971
	YBR014C	41.9551	35.7791	48.1271	-0.229731	0.198003
	YBR015C	155.169	134.205	109.551	-0.209408	-0.502239
	YBR016W	624.67	616.847	538.169	-0.0181813	-0.215035
	YBR017C
	YBR018C	33.078	56.4223	57.1606	0.770393	0.78915
	YBR019C	20.0802	33.4306	28.1675	0.735396	0.488259
	YBR020W	11.5861	10.5002	15.5688	-0.141984	0.426267
	YBR021W	50.0878	60.9085	58.4552	0.282183	0.222873
	YBR022W	94.2014	66.7028	64.2161	-0.498002	-0.552813
	YBR023C	233.894	209.725	151.93	-0.157358	-0.622447
	YBR024W	136.336	131.808	110.399	-0.0487313	-0.304441
	YBR025C	882.904	1548.75	1326.33	0.810778	0.58711
	YBR026C	105.001	162.303	128.305	0.628289	0.289172
	YBR027C	46.5255	19.4629	7.3646	-1.25729	-2.65934
	YBR028C	32.968	29.5385	38.5132	-0.158468	0.224288
	YBR029C	455.019	503.686	417.561	0.146598	-0.12394
	YBR030W	61.303	89.0188	79.4641	0.538152	0.374346
	YBR031W	1591.98	1942.46	1633.5	0.287057	0.0371441
	YBR032W	108.335	93.7704	74.5827	-0.208291	-0.538582
	YBR033W	46.591	61.0186	49.1218	0.389198	0.0763112
	YBR034C	376.558	510.702	483.469	0.439611	0.360551
	YBR035C	364.428	342.762	268.157	-0.0884292	-0.442555
	YBR036C	180.612	237.937	182.628	0.397688	0.0160116
	YBR037C	25.188	28.6712	22.852	0.186863	-0.140415
	YBR039W	303.756	308.401	273.669	0.0218958	-0.15048
	YBR040W	7.0388
	YBR041W	81.2989	162.989	161.283	1.00347	0.988283
	YBR042C	133.276	132.421	104.451	-0.00928716	-0.35159
	YBR044C	25.062	18.8198	12.7104	-0.413252	-0.979496
	YBR046C	94.4636	63.8461	98.3781	-0.56516	0.0585783
	YBR047W
	YBR048W	6636.42	4277.61	3398.3	-0.6336	-0.965591
	YBR049C	149.841	219.094	249.81	0.548118	0.737401
	YBR050C	34.0593	42.1031	36.3462	0.305876	0.0937551
	YBR051W	37.7359
	YBR052C	314.498	286.684	213.619	-0.133586	-0.558011
	YBR053C	87.8119	88.2719	43.7518	0.0075378	-1.00507
	YBR054W	70.8304	331.062	278.499	2.22466	1.97523
	YBR055C	93.0242	80.9138	102.636	-0.20122	0.141862
	YBR056W	95.2725	80.3956	69.4973	-0.244944	-0.455104
	YBR057C	274.284	276.752	254.061	0.0129202	-0.110495
	YBR058C	13.6144	30.3699	26.7021	1.15751	0.971818
	YBR058C-A	46.4333	36.5029	28.2638	-0.347148	-0.716205
	YBR060C	90.0875	97.9592	80.3643	0.120854	-0.164772
	YBR061C	144.237	140.515	115.159	-0.037711	-0.324809
	YBR062C	154.228	109.85	83.6696	-0.489521	-0.882286
	YBR063C	55.4522	61.4842	53.6336	0.148972	-0.0481088
	YBR065C	273.796	290.823	274.314	0.0870429	0.0027291
	YBR066C	456.868	425.47	413.731	-0.102719	-0.143085
	YBR067C	807.064	1011.48	809.113	0.325706	0.00365694
	YBR068C	164.649	183.778	139.83	0.158577	-0.235711
	YBR069C	17.8686	16.609		-0.105466
	YBR070C	91.9767	84.749	68.8072	-0.118072	-0.418709
	YBR071W	72.0913	57.4088	64.0045	-0.328554	-0.171653
	YBR072W	250.369	228.133	193.138	-0.134185	-0.37443
	YBR074W	8.6208	19.7035	15.3904	1.19256	0.836135
	YBR075W	761.567	941.309	942.609	0.305697	0.307689
	YBR076W	60.9675	39.5517	18.9215	-0.6243	-1.68801
	YBR077C	40.0275	61.4015	52.083	0.617283	0.37982
	YBR078W	223.542	265.652	207.355	0.248992	-0.108446
	YBR079C	283.882	334.386	364.986	0.236223	0.362553
	YBR080C		27.4148	17.9796
	YBR081C			11.7385
	YBR082C	1693.5	1311.8	1330.97	-0.36846	-0.347523
	YBR083W	1625.2	2621.16	2107.66	0.689594	0.375031
	YBR084C-A	2807.9	1555.84	1422.31	-0.851798	-0.981256
	YBR084W	175.802	161.312	165.612	-0.124098	-0.0861392
	YBR086C	35.9237	65.5592	224.805	0.867862	2.64566
	YBR087W	298.398	339.067	279.409	0.184334	-0.094858
	YBR089W	276.793	299.179	226.873	0.112204	-0.286922
	YBR090C	369.91	324.845	298.758	-0.187422	-0.308197
	YBR091C	36.0382	30.911	31.0965	-0.221408	-0.212775
	YBR092C	1000.01	1285.19	1207.83	0.361968	0.272402
	YBR093C	1122.86	1500.65	1722.12	0.418416	0.617008
	YBR094W	71.8909	60.8949	56.9702	-0.239487	-0.335601
	YBR095C	63.6532	57.7362	87.271	-0.140756	0.45527
	YBR096W	277.909	272.591	189.918	-0.0278754	-0.549241
	YBR097W
	YBR099C	5.0579
	YBR100W	52.2651	29.6776	34.3457	-0.816475	-0.605719
	YBR101C	583.783	793.618	653.898	0.443013	0.163634
	YBR102C	6.5317	12.0775	112.462	0.886786	4.10583
	YBR103W	62.2248	74.8012	79.8164	0.265572	0.359196
	YBR104W	244.958	211.477	195.827	-0.212035	-0.322955
	YBR105C	141.533	152.818	107.655	0.110673	-0.39473
	YBR106W	1124.67	1357.41	1157.12	0.271352	0.0410311
	YBR107C	56.7009	73.1663	59.3491	0.367807	0.0658557
	YBR108W
	YBR109C	666.222	553.598	494.316	-0.267164	-0.430571
	YBR110W	137.112	182.2	167.378	0.41017	0.287756
	YBR111C	672.617	464.808	293.831	-0.533151	-1.1948
	YBR111W-A	439.309	297.308	436.525	-0.563278	-0.00917335
	YBR112C	286.307	188.14	270.461	-0.605758	-0.0821446
	YBR114W	76.209	33.274	26.2692	-1.19557	-1.53659
	YBR115C	132.686	176.423	307.383	0.41102	1.21202
	YBR116C	242.344	233.376	226.755	-0.054402	-0.0959229
	YBR117C	9.0014	36.7106	35.3441	2.02798	1.97325
	YBR118W	8040.75	5684.91	4789.29	-0.500193	-0.74752
	YBR119W	105.994	111.445	124.195	0.0723507	0.228634
	YBR120C	149.263	172.375	120.131	0.207696	-0.313241
	YBR121C	1763.14	1268.17	1277.14	-0.475402	-0.465234
	YBR122C	164.124	164.863	161.142	0.00648402	-0.0264518
	YBR123C	197.128	139.361	123.443	-0.500305	-0.675286
	YBR124W	29.5659	22.5422	28.2415	-0.391306	-0.0661161
	YBR125C	79.6432	133.029	121.278	0.740122	0.606699
	YBR126C	197.339	273.641	218.607	0.471603	0.14766
	YBR127C	12.2808	31.3096	36.47	1.3502	1.5703
	YBR128C	26.0778	20.817	14.6601	-0.325058	-0.830929
	YBR129C	1438.17	1677.11	1315.46	0.221742	-0.128675
	YBR130C	119.327	239.405	235.556	1.00453	0.981153
	YBR131W	27.343	52.1946	38.2135	0.932729	0.482911
	YBR132C	29.5476	33.3059	25.1907	0.172739	-0.230149
	YBR133C	70.8537	118.19	107.266	0.738191	0.598282
	YBR134W	200.071	134.893	111.714	-0.568692	-0.8407
	YBR135W	458.662	340.861	272.607	-0.428251	-0.75061
	YBR139W	94.0955	99.935	79.8832	0.0868636	-0.236234
	YBR141C	178.957	221.287	176.474	0.306302	-0.0201597
	YBR142W	149.096	169.598	159.227	0.18587	0.0948355
	YBR143C	283.311	352.641	288.612	0.315811	0.0267436
	YBR144C	71.5216	42.8861	28.3972	-0.737869	-1.33263
	YBR145W	142.261	190.376	164.928	0.420318	0.213298
	YBR146W	134.952	182.438	152.049	0.434965	0.172087
	YBR147W	65.1733	54.9736	57.168	-0.245543	-0.189072
	YBR149W	292.76	316.728	242.985	0.113528	-0.268848
	YBR150C	30.4796	17.8633	15.6733	-0.770848	-0.959534
	YBR151W	130.991	269.17	230.929	1.03905	0.817981
	YBR152W	23.3128	45.9924	44.0568	0.980274	0.918242
	YBR153W	136.865	170.228	142.018	0.31471	0.0533189
	YBR154C	667.667	796.036	824.244	0.253706	0.303943
	YBR155W	544.341	535.012	427.569	-0.0249389	-0.348353
	YBR156C	250.804	242.985	222.737	-0.0456905	-0.171218
	YBR157C	86.2975	79.9119	77.7489	-0.110909	-0.150496
	YBR158W	587.172	664.937	661.241	0.179433	0.171392
	YBR159W	847.923	1071.7	767.28	0.337891	-0.144179
	YBR160W	212.937	205.455	205.375	-0.0516035	-0.0521645
	YBR161W	188.339	232.668	217.341	0.304946	0.206631
	YBR162C	509.54	963.407	920.89	0.918952	0.853834
	YBR162W-A	261.968	178.829	200.459	-0.550805	-0.38608
	YBR163W	14.6594	17.4992	20.051	0.255464	0.451845
	YBR164C	268.611	231.023	206.485	-0.21748	-0.37948
	YBR165W	97.1539	132.28	131.171	0.445249	0.433103
	YBR166C	48.2478	94.8276	78.4732	0.974843	0.701736
	YBR167C	571.313	508.494	386.196	-0.168052	-0.564949
	YBR169C	104.807	135.604	99.5719	0.371663	-0.0739242
	YBR170C	44.4245	38.5295	22.1657	-0.205392	-1.00303
	YBR171W	24.1311	13.8117	15.3724	-0.805007	-0.65055
	YBR172C	188.554	155.601	136.489	-0.277121	-0.466194
	YBR173C	412.945	338.948	277.317	-0.284888	-0.574414
	YBR175W	115.831	139.176	111.819	0.264885	-0.0508582
	YBR176W	85.2722	112.03	88.8011	0.393733	0.0585024
	YBR177C	129.393	121.454	105.696	-0.0913562	-0.291844
	YBR178W	250.926	234.857	205.206	-0.0954826	-0.290191
	YBR179C	28.7682	34.1655	48.3259	0.248064	0.748321
	YBR180W	299.559	161.69	119.522	-0.889606	-1.32556
	YBR181C	14405.5	8501.28	5662.99	-0.760865	-1.34698
	YBR182C	522.56	428.401	338.043	-0.286637	-0.628389
	YBR183W	19.8085	17.0483	12.1628	-0.216491	-0.703639
	YBR185C	81.9483	74.256	66.1244	-0.142206	-0.30953
	YBR186W	344.921	230.221	213.219	-0.583247	-0.693929
	YBR187W	371.503	299.681	253.922	-0.309947	-0.548985
	YBR188C	231.771	192.392	180.743	-0.268653	-0.358756
	YBR189W	4200.64	2854.57	2195.22	-0.557334	-0.936246
	YBR190W	200.234	144.061	149.033	-0.475004	-0.426058
	YBR191W	7712.21	3834.54	2790.98	-1.00809	-1.46637
	YBR192W	79.6651	40.013	17.3954	-0.99348	-2.19525
	YBR193C	24.9673	24.669	24.1179	-0.0173397	-0.049934
	YBR194W	442.094	267.683	278.177	-0.723832	-0.668351
	YBR195C	316.441	298.714	261.205	-0.0831682	-0.27675
	YBR196C	302.587	306.12	231.677	0.016746	-0.385237
	YBR197C	202.632	214.339	232.023	0.0810365	0.195407
	YBR200W	78.5418	66.6424	90.8063	-0.23702	0.209332
	YBR201W	122.029	89.3668	101.923	-0.449411	-0.259735
	YBR202W	10.0354	8.05047	7.17012	-0.317952	-0.485029
	YBR203W		19.5594	10.9335
	YBR204C	80.0501	100.238	82.3982	0.324454	0.0417095
	YBR205W	571.977	809.979	616.048	0.501926	0.107084
	YBR207W	190.467	228.039	186.288	0.259734	-0.0320078
	YBR208C	45.1174	29.3451	36.7182	-0.620564	-0.29719
	YBR210W	240.231	191.235	178.948	-0.329077	-0.42488
	YBR211C	83.4016	78.9293	53.0868	-0.0795142	-0.651722
	YBR212W	158.82	111.343	126.444	-0.512383	-0.32889
	YBR213W	53.3233	60.6144	52.9671	0.184894	-0.0096691
	YBR214W	909.042	483.083	429.303	-0.912077	-1.08235
	YBR215W	14.6747
	YBR216C
	YBR217W	85.7772	78.7247	100.824	-0.123779	0.23317
	YBR219C	544.584	400.706	383.218	-0.442611	-0.506991
	YBR220C	27.0269	40.8149	22.3115	0.594698	-0.276606
	YBR221C	1393.5	1400.69	1146.5	0.00743183	-0.281469
	YBR223C
	YBR225W
	YBR227C	65.8803	46.3373	57.6644	-0.507673	-0.192166
	YBR228W	17.7085	15.5695	15.1945	-0.185718	-0.220891
	YBR231C	20.7951	19.2677	29.2891	-0.110056	0.494121
	YBR232C		14.931	23.3294
	YBR233W-A	278.675	165.984	264.245	-0.747543	-0.0767073
	YBR234C	124.425	108.859	180.891	-0.192818	0.539843
	YBR235W	50.7774	52.7825	123.403	0.0558724	1.28112
	YBR236C	106.005	128.178	103.086	0.274022	-0.0402716
	YBR237W
	YBR238C	27.685	28.7641	38.4115	0.0551648	0.472434
	YBR239C	35.6078	32.9333	29.1487	-0.112647	-0.28876
	YBR241C	36.2508	36.624	28.6674	0.0147762	-0.338602
	YBR242W	320.399	319.686	308.64	-0.00321355	-0.0539473
	YBR243C	123.311	135.215	115.68	0.132958	-0.0921645
	YBR244W	678.726	441.607	393.151	-0.620066	-0.787747
	YBR245C	97.8837	120.445	261.961	0.299236	1.42021
	YBR246W	123.773	173.292	142.188	0.485516	0.200104
	YBR247C	473.614	476.006	454.19	0.0072683	-0.0604176
	YBR248C	176.438	261.039	242.116	0.565109	0.45654
	YBR249C	759.062	1011.9	941.189	0.414775	0.310266
	YBR250W	144.669	89.5056	64.6137	-0.692709	-1.16285
	YBR251W	186.455	184.218	163.199	-0.0174183	-0.192199
	YBR252W	294.425	280.888	232.845	-0.0679021	-0.338527
	YBR253W	173.998	113.127	103.691	-0.621131	-0.746778
	YBR254C	23.8257	19.5359	25.3334	-0.28639	0.0885249
	YBR255W	81.3116	87.0677	77.558	0.0986766	-0.0681861
	YBR256C	456.428	332.207	278.855	-0.458304	-0.710871
	YBR257W	276.106	224.502	179.204	-0.298495	-0.623622
	YBR258C	75.7161	43.9142	45.3377	-0.785912	-0.739888
	YBR260C	125.695	139.934	102.84	0.154816	-0.289529
	YBR261C	346.483	388.694	336.604	0.165851	-0.0417333
	YBR262C	136.344	87.3073	61.5603	-0.643078	-1.14718
	YBR263W	13.8141	10.416	13.5412	-0.407335	-0.0287841
	YBR264C	136.841	121.32	103.972	-0.17368	-0.396305
	YBR265W	201.801	224.057	202.497	0.150934	0.00496886
	YBR266C	36.798	176.918	212.642	2.26538	2.53073
	YBR267W	114.404	136.707	135.661	0.256946	0.245865
	YBR268W	220.07	133.026	107.915	-0.726252	-1.02807
	YBR269C	72.6203	77.8498	53.8696	0.10032	-0.430901
	YBR271W	46.8999	80.8678	83.2013	0.785981	0.827022
	YBR272C
	YBR273C	40.2677	59.9329	47.8432	0.573725	0.24869
	YBR274W	49.2211	48.6007	41.3832	-0.0183013	-0.250231
	YBR277C	46.4958	71.5787	86.5152	0.62243	0.895853
	YBR278W	181.267	176.042	192.723	-0.0421915	0.0884116
	YBR279W	98.5329	82.7027	187.051	-0.252671	0.924755
	YBR280C	26.0332	27.2	7.54776	0.0632534	-1.78623
	YBR281C	126.352	116.305	96.0242	-0.119534	-0.395981
	YBR282W	267.425	221.776	194.219	-0.270032	-0.461449
	YBR283C	555.498	550.783	393.463	-0.0122994	-0.497553
	YBR285W	7.0726		6.29983		-0.166929
	YBR286W	471.576	440.994	358.996	-0.0967313	-0.393524
	YBR287W	70.5803	59.3854	50.4968	-0.249157	-0.483073
	YBR288C	882.939	1298.65	1050.7	0.556632	0.250965
	YBR289W	1079.57	509.917	440.943	-1.08212	-1.29179
	YBR290W	157.696	167.211	145.404	0.0845182	-0.117078
	YBR291C	59.3341	65.0067	52.5836	0.131727	-0.174248
	YBR293W	727.516	1041.19	841.155	0.517181	0.209392
	YBR294W
	YBR295W	55.3909	64.0082	170.449	0.208609	1.62162
	YBR296C	5.1566	9.14657	9.56016	0.826811	0.890615
	YBR297W	29.5271	42.324	32.9622	0.519438	0.158775
	YBR298C	115.358	140.228	109.065	0.281657	-0.0809362
	YBR299W	7.9581
	YBR300C	637.944	381.734	394.848	-0.740864	-0.692134
	YBR301W	695.878	556.701	485.829	-0.321931	-0.518387
	YCL001W	43.5117	44.8698	39.6415	0.0443427	-0.134393
	YCL001W-A	14.546	11.5467	18.1741	-0.333145	0.321259
	YCL002C	44.5069	39.5974	39.4546	-0.168624	-0.173835
	YCL003W	75.6602	95.6973	88.3124	0.338944	0.223081
	YCL004W	17.167	17.4744	14.2635	0.0256022	-0.26731
	YCL005W	264.006	226.484	202.384	-0.221161	-0.383474
	YCL005W-A	349.416	219.713	179.794	-0.669329	-0.9586
	YCL007C	832.536	467.721	322.357	-0.831866	-1.36885
	YCL008C	56.1535	128.805	113.649	1.19775	1.01714
	YCL009C	838.324	733.771	619.426	-0.192179	-0.436575
	YCL010C	20.5372	22.2368	17.3372	0.114707	-0.244372
	YCL011C	138.592	243.667	210.275	0.814067	0.601429
	YCL012C	126.53	95.7064	103.049	-0.402788	-0.296139
	YCL014W	41.5201	77.2944	65.2063	0.896553	0.651202
	YCL016C	68.5501	75.2808	67.8125	0.135122	-0.0156074
	YCL017C	150.472	152.17	95.8927	0.0161886	-0.65
	YCL018W	6.7124
	YCL020W	1661.41	1038.12	672.261	-0.678434	-1.30532
	YCL021W-A	366.57	296.031	245.27	-0.30834	-0.579717
	YCL022C	154.94	123.517	71.4474	-0.327	-1.11676
	YCL023C	28.9251	6.25078	7.32047	-2.21021	-1.98231
	YCL024W	7.1006
	YCL025C
	YCL026C-A
	YCL026C-B	400.119	298.051	272.949	-0.424867	-0.551798
	YCL027W	47.9885	36.9461	32.8213	-0.377267	-0.548058
	YCL028W	210.986	178.037	142.382	-0.244969	-0.567382
	YCL029C	333.712	330.481	274.002	-0.0140345	-0.284412
	YCL030C	8.6378	12.3701	15.538	0.518126	0.847064
	YCL031C	1020.01	688.576	587.125	-0.566899	-0.796846
	YCL032W	128.69	122.564	95.8277	-0.0703608	-0.425385
	YCL033C	223.193	198.026	143.069	-0.172607	-0.641579
	YCL034W	24.756	26.5086	26.0233	0.0986819	0.0720268
	YCL035C	168.606	157.779	116.734	-0.0957467	-0.530432
	YCL036W	29.6056	32.6842	35.9098	0.142723	0.278506
	YCL037C	58.7308	21.8434	15.7672	-1.42692	-1.89719
	YCL038C	68.4978	26.523	15.932	-1.36881	-2.10413
	YCL039W
	YCL040W	478.653	595.029	527.199	0.313978	0.139366
	YCL043C	551.278	691.278	579.496	0.326485	0.0720188
	YCL044C	181.255	193.168	152.051	0.0918386	-0.253466
	YCL046W	7.9247	4.4732	7.63876	-0.825049	-0.0530187
	YCL047C	148.97	136.265	99.5274	-0.128612	-0.581856
	YCL048W	140.978	195.814	166.142	0.47401	0.236943
	YCL050C	847.736	954.186	865.636	0.170656	0.0301458
	YCL051W	22.2847	10.5518	7.18145	-1.07856	-1.63371
	YCL052C	260.868	168.019	115.223	-0.634696	-1.17889
	YCL054W
	YCL055W	120.562	133.866	108.386	0.151012	-0.153591
	YCL056C	238.027	150.802	154.542	-0.658467	-0.623128
	YCL057W	77.7985	42.8711		-0.859738
	YCL058C	611.406	380.911	416.382	-0.682674	-0.554222
	YCL059C	415.656	393.505	544.033	-0.079008	0.388305
	YCL061C	76.5157	63.1146	45.6638	-0.277782	-0.744704
	YCL063W	51.07	45.2696	59.2341	-0.173932	0.213953
	YCL064C	2962.72	3026.97	2116.59	0.0309485	-0.485183
	YCL066W	361.882	203.129	282.197	-0.833128	-0.358821
	YCL067C	70.3508	42.4525	74.3455	-0.728717	0.0796782
	YCL068C	6.6887	15.419	18.5035	1.20491	1.468
	YCL069W	94.4071	112.991	104.663	0.259247	0.14879
	YCL073C	81.1423	75.2299	115.731	-0.109149	0.512255
	YCL074W	7.2074
	YCL075W	207.91	109.935	156.761	-0.919312	-0.407393
	YCL076W
	YCR002C	477.254	571.27	452.369	0.259414	-0.0772585
	YCR003W	176.024	137.627	127.232	-0.355013	-0.468317
	YCR004C	703.873	596.996	507.155	-0.237593	-0.472888
	YCR005C	387.556	553.321	415.385	0.513714	0.100045
	YCR006C	24.5372	14.2826	15.4165	-0.78071	-0.670492
	YCR007C	94.9412	79.8951	67.0158	-0.248928	-0.502532
	YCR008W	135.983	73.622	53.3996	-0.885214	-1.34852
	YCR009C	266.815	338.167	264.366	0.341895	-0.013307
	YCR010C	27.5661	14.8534	12.7807	-0.892103	-1.10893
	YCR011C	153.096	101.821	127.725	-0.588402	-0.261402
	YCR012W	1750.77	1841.79	1281.71	0.0731132	-0.449927
	YCR013C	3256.47	2160.22	1444.21	-0.592126	-1.17302
	YCR014C	8.1146
	YCR015C	44.4278	9.77869	8.72775	-2.18375	-2.34778
	YCR016W	313.819	269.33	233.943	-0.220558	-0.423772
	YCR017C
	YCR018C
	YCR019W	169.155	144.437	107.158	-0.227909	-0.658614
	YCR020C	96.324	56.4019	69.6787	-0.772151	-0.467179
	YCR020C-A	284.299	217.254	153.48	-0.388025	-0.889361
	YCR021C	17.0616	75.9654	38.1994	2.15459	1.1628
	YCR022C	76.6768	35.2658	23.406	-1.12052	-1.71191
	YCR023C	43.5257	50.7368	43.587	0.221166	0.00203008
	YCR024C	358.157	511.489	424.343	0.514111	0.244639
	YCR024C-A	41.2113	44.504	37.8206	0.110896	-0.123867
	YCR025C	71.217	39.5058	29.779	-0.850156	-1.25792
	YCR026C
	YCR028C	21.1302	25.4668	17.3909	0.269309	-0.280977
	YCR028C-A	19.2811	16.3061	21.7921	-0.241773	0.17662
	YCR030C	753.856	666.883	389.959	-0.176854	-0.950966
	YCR031C	1725.18	1380.23	1191.51	-0.321842	-0.533956
	YCR032W
	YCR033W			6.60112
	YCR034W	1127.8	1366.27	1154.23	0.276728	0.0334203
	YCR036W	188.688	172.148	84.3723	-0.132348	-1.16116
	YCR038C	84.5429	65.8374	77.9397	-0.360777	-0.117325
	YCR039C	269.587	228.955	196.692	-0.235687	-0.454808
	YCR040W	45.2608	26.0675	16.3196	-0.79601	-1.47165
	YCR041W	169.438	97.3104	104.868	-0.800088	-0.692178
	YCR042C	4.9824	5.44747	33.4951	0.128746	2.74904
	YCR043C	157.189	115.857	112.261	-0.440163	-0.485647
	YCR044C	97.5454	95.0646	64.9187	-0.0371661	-0.58744
	YCR045C	119.446	146.897	139.348	0.298443	0.22233
	YCR046C	155.017	140.257	114.876	-0.144347	-0.432349
	YCR047C	159.139	162.213	167.579	0.0276032	0.0745506
	YCR048W	25.5341	37.5494	33.0591	0.556366	0.372622
	YCR049C	17.0115
	YCR052W	448.744	626.238	518.681	0.480817	0.208953
	YCR054C	188.452	155.489	98.6764	-0.277381	-0.933416
	YCR057C	821.76	638.33	547.231	-0.364415	-0.586568
	YCR059C	256.662	252.664	190.612	-0.0226496	-0.429229
	YCR060W	121.795	84.6793	68.5231	-0.524379	-0.829798
	YCR061W	20.9424	36.6029		0.805529
	YCR063W	13.7296	12.07		-0.185859
	YCR064C	20.8719
	YCR065W	43.8364	46.0947	45.5267	0.0724728	0.0545851
	YCR066W	106.647	108.147	86.1639	0.0201509	-0.307692
	YCR067C	218.341	198.072	215.777	-0.140558	-0.0170415
	YCR068W	49.5959	54.0629	50.2283	0.124419	0.0182805
	YCR069W	321.911	308.418	255.638	-0.0617724	-0.332557
	YCR071C	176.867	155.643	125.983	-0.184424	-0.489429
	YCR072C	95.1392	114.13	119.334	0.262571	0.326897
	YCR073W-A	70.3013	69.756	103.34	-0.0112335	0.55578
	YCR075C	223.755	217.721	185.429	-0.0394349	-0.271048
	YCR077C		6.61549
	YCR079W	56.7022	75.9	62.4937	0.420696	0.140306
	YCR081W	16.5128	19.8107	132.306	0.262697	3.00223
	YCR082W	135.354	155.796	132.876	0.202924	-0.0266529
	YCR083W	11.7727	6.29262		-0.903712
	YCR084C	24.1857	28.771	34.6136	0.250459	0.517185
	YCR086W	145.557	145.76	118.073	0.00200776	-0.301906
	YCR087W	530.573	432.547	445.223	-0.294694	-0.253021
	YCR088W	41.432	65.1848	54.7655	0.653789	0.402522
	YCR090C	363.325	282.371	248.439	-0.363667	-0.54837
	YCR091W	33.0112	43.3638	31.924	0.393536	-0.0483131
	YCR094W	143.184	228.175	215.488	0.672271	0.589742
	YCR096C	294.397	223.404	257.292	-0.398107	-0.194354
	YCR097W-A	74.6045	41.2831	42.2707	-0.853712	-0.819604
	YCR099C	12.2539	15.4235	14.6757	0.331889	0.260189
	YCR101C
	YCR102C	40.757	54.5221	47.3382	0.419794	0.215958
	YCR102W-A
	YCR104W	218.622	140.113	151.401	-0.64185	-0.530069
	YCR105W	24.8134	22.6225	16.6912	-0.133361	-0.572029
	YCR106W	39.5936	25.0827	13.8333	-0.658577	-1.51712
	YCR107W	147.62	202.807	189.294	0.458218	0.358739
	YDL002C	40.054	61.5707	62.6909	0.620297	0.64631
	YDL003W	63.7349	73.1463	63.7895	0.198702	0.00123467
	YDL004W	258.08	272.623	226.47	0.0790893	-0.188499
	YDL005C	174.515	176.484	294.408	0.0161877	0.75447
	YDL006W	326.243	374.823	324.696	0.200265	-0.00685588
	YDL007W	62.1784	75.7849	147.917	0.285498	1.2503
	YDL008W	433.407	436.778	344.617	0.0111791	-0.330728
	YDL010W	142.602	143.029	105.123	0.00431284	-0.439914
	YDL011C	146.722	74.494	100.264	-0.977894	-0.54929
	YDL012C	36.6881	87.0464	70.3408	1.24647	0.939049
	YDL013W	47.8052	64.6503	55.1754	0.435489	0.206857
	YDL015C	505.7	790.557	626.579	0.644586	0.309213
	YDL017W	7.9519	11.1175	8.33585	0.483455	0.0680298
	YDL018C	137.04	134.712	89.3254	-0.0247188	-0.617458
	YDL019C
	YDL020C	53.9476	74.3936	67.3855	0.463619	0.320879
	YDL021W	291.678	421.897	319.607	0.532516	0.131923
	YDL022W	82.947	105.441	175.071	0.346181	1.07768
	YDL023C			6.83563
	YDL024C	16.8223	14.0687	13.0052	-0.257884	-0.371285
	YDL025C	12.1102	32.8341	45.7474	1.43897	1.91747
	YDL026W	5.0201		15.4251		1.61949
	YDL027C	24.8768	15.8112	94.2635	-0.653854	1.9219
	YDL029W	11.71		14.0706		0.264941
	YDL030W	19.0435	19.9233	35.4466	0.0651572	0.896349
	YDL031W	235.721	224.6	207.236	-0.0697253	-0.185808
	YDL033C	33.6079	52.8926	111.032	0.654267	1.72411
	YDL034W	5.0934
	YDL036C	73.6682	73.6284	108.529	-0.000779939	0.558963
	YDL037C
	YDL038C	57.9179	41.8688	14.1745	-0.468134	-2.03072
	YDL039C	32.4812	89.1749	110.964	1.45703	1.77241
	YDL041W			3.79067
	YDL042C	51.3857	43.2921	34.1362	-0.247263	-0.590065
	YDL043C	29.0867	27.3183	20.5913	-0.0904905	-0.498328
	YDL044C	166.828	196.752	162.576	0.23802	-0.037246
	YDL045C	168.512	161	127.089	-0.065792	-0.407021
	YDL046W	104.135	256.652	239.37	1.30136	1.20079
	YDL047W	90.2959	128.346	185.359	0.507306	1.03759
	YDL049C	167.405	134.942	105.296	-0.311002	-0.668886
	YDL050C	635.404	560.906	611.851	-0.179915	-0.0544939
	YDL052C	1665.5	1644.7	1253.79	-0.0181322	-0.409658
	YDL053C	300.044	235.114	177.454	-0.351813	-0.757727
	YDL055C	93.0309	122.348	267.762	0.395209	1.52517
	YDL057W	105.898	90.9761	227.446	-0.219121	1.10284
	YDL058W	27.2999	33.1114	84.2503	0.278434	1.62579
	YDL060W	66.0537	66.1316	64.4622	0.00169981	-0.035187
	YDL061C	979.758	495.332	484.601	-0.98403	-1.01563
	YDL062W	41.8638	37.8666	36.1794	-0.144776	-0.210534
	YDL063C	119.407	173.892	156.376	0.542301	0.389132
	YDL064W	411.808	327.88	264.251	-0.328801	-0.64006
	YDL065C	416.623	377.233	558.646	-0.143283	0.423195
	YDL066W	46.1241	53.0022	114.043	0.20053	1.30598
	YDL067C	48.5216	30.2144	44.1677	-0.683388	-0.135635
	YDL068W	11.2987	33.2753	22.7788	1.5583	1.01154
	YDL069C	146.142	122.477	96.7457	-0.254858	-0.595102
	YDL070W	440.55	823.591	610.117	0.902622	0.46978
	YDL071C	6.7857	12.1958	8.20014	0.845814	0.273151
	YDL072C	569.83	501.114	416.335	-0.185394	-0.452786
	YDL073W	41.7442	59.7521	97.8526	0.517414	1.22903
	YDL074C	11.4273	24.0295	29.5721	1.07232	1.37175
	YDL075W	1664.02	902.108	725.334	-0.883304	-1.19796
	YDL076C	212.441	197.821	160.573	-0.102863	-0.40383
	YDL078C	370.695	294.794	458.296	-0.330523	0.306047
	YDL079C	157.699	211.683	141.596	0.42473	-0.155388
	YDL080C	49.1797	86.6327	73.7033	0.816849	0.583665
	YDL081C	284.595	217.49	191.618	-0.387964	-0.570676
	YDL082W	5129.93	4530.93	3049.86	-0.17913	-0.750193
	YDL083C	5365.31	2971.02	3006.81	-0.852701	-0.835429
	YDL084W	86.6815	58.0201	124.702	-0.579172	0.524694
	YDL085C-A	10.753		9.00385		-0.256125
	YDL085W	71.127	70.3033	53.4113	-0.0168057	-0.413251
	YDL086W	203.264	284.784	202.192	0.48651	-0.00762935
	YDL087C	10.0138	12.3882	8.13844	0.30698	-0.299166
	YDL088C	43.9687	58.9244	64.0574	0.422388	0.542888
	YDL091C	23.4743	11.7996	93.2901	-0.992346	1.99064
	YDL092W	335.27	227.618	201.317	-0.558708	-0.735855
	YDL093W			8.4079
	YDL095W	83.7554	97.173	79.1092	0.214373	-0.0823375
	YDL097C	53.7128	69.7809	125.673	0.377566	1.22634
	YDL098C	165.862	137.447	115.663	-0.271113	-0.520051
	YDL099W	449.468	336.758	635.449	-0.416506	0.499556
	YDL100C	439.73	435.662	637.868	-0.0134081	0.53664
	YDL101C	34.5403	34.9891	30.4861	0.0186229	-0.180129
	YDL102W	449.774	494.773	462.003	0.137566	0.038699
	YDL104C	23.8159	16.0675	42.1317	-0.56778	0.82298
	YDL105W	198.02	136.639	189.279	-0.535279	-0.0651342
	YDL106C	13.8715	12.6649	13.5951	-0.131289	-0.0290359
	YDL107W	197.103	122.315	226.7	-0.688352	0.20183
	YDL108W	455.581	245.513	509.251	-0.891907	0.160667
	YDL109C	27.3728	40.1214	51.4013	0.551629	0.909062
	YDL110C	58.1587	61.8993	69.721	0.089928	0.261599
	YDL111C	267.404	274.733	262.95	0.0390076	-0.0242341
	YDL112W			4.27181
	YDL113C	55.901	49.6697	42.76	-0.170507	-0.386611
	YDL114W	1074.69	1178.21	908.118	0.132678	-0.242972
	YDL115C	251.179	262.245	227.951	0.0621968	-0.139993
	YDL116W		11.2083
	YDL117W	39.3031	62.7459	58.1494	0.674877	0.565122
	YDL118W		5.75923	13.9702
	YDL119C	108.125	153.212	126.157	0.502838	0.222529
	YDL120W	224.449	207.912	182.872	-0.110417	-0.295554
	YDL121C	240.699	178.886	145.823	-0.428187	-0.72301
	YDL124W	118.098	127.7	102.348	0.112773	-0.206491
	YDL125C	806.393	758.74	681.953	-0.0878779	-0.241811
	YDL126C	28.8071	69.6562	57.8823	1.27383	1.0067
	YDL127W	40.8522	98.1584	77.1177	1.2647	0.916647
	YDL128W	47.6396	78.2268	170.373	0.715501	1.83846
	YDL129W	775.635	739.373	568.248	-0.0690741	-0.448856
	YDL130W	786.159	600.644	565.066	-0.388311	-0.476402
	YDL130W-A	174.113	217.825	218.819	0.323147	0.329718
	YDL132W		8.48242	8.20405
	YDL134C	68.7411	68.9794	198.809	0.00499309	1.53214
	YDL135C	380.585	383.918	312.051	0.0125816	-0.286434
	YDL136W	7557.01	2703.31	2408.83	-1.48309	-1.64948
	YDL137W	1306.62	1486.27	1212.59	0.185853	-0.107742
	YDL138W	250.412	207.826	256.683	-0.268931	0.0356845
	YDL139C	24.8202	22.5928	15.8414	-0.135654	-0.647812
	YDL140C	214.312	180.412	407.128	-0.248412	0.925773
	YDL142C	117.642	136.914	112.24	0.218869	-0.0678211
	YDL143W	274.598	455.658	456.459	0.73063	0.733164
	YDL144C	284.222	217.915	347.667	-0.383252	0.290689
	YDL145C	200.565	268.565	431.612	0.421198	1.10566
	YDL146W	154.859	234.145	173.371	0.59645	0.162906
	YDL147W	61.6126	72.1185	112.437	0.227145	0.867821
	YDL148C	50.5096	37.0808	36.9988	-0.445886	-0.449081
	YDL149W	55.5564	40.9598	37.6601	-0.439745	-0.560916
	YDL151C	63.9255	211.995	241.186	1.72957	1.91568
	YDL153C	250.341	253.162	241.357	0.0161671	-0.0527274
	YDL154W	16.079	18.1842	12.5526	0.177506	-0.357192
	YDL155W	294.166	353.391	874.796	0.264635	1.57232
	YDL156W	42.0223	23.4989	6.42245	-0.83856	-2.70996
	YDL157C	61.459	64.5313	71.2915	0.0703744	0.214107
	YDL158C	139.026	71.0158	66.5901	-0.969139	-1.06197
	YDL161W	129.294	108.367	92.7492	-0.254722	-0.479246
	YDL162C			11.0826
	YDL165W	95.1529	103.757	115.12	0.124883	0.274815
	YDL166C	374.037	407.808	337.497	0.124709	-0.148308
	YDL167C	9.0581	21.182	34.515	1.22556	1.92994
	YDL168W	86.3049	109.714	206.944	0.346236	1.26173
	YDL169C	100.664	114.382	95.4069	0.184311	-0.0773877
	YDL172C	407.532	417.596	320.31	0.0351949	-0.347443
	YDL173W	303.957	374.261	301.121	0.300179	-0.0135251
	YDL174C	120.361	138.16	133.098	0.198969	0.145115
	YDL175C	204.551	167.66	339.853	-0.286925	0.732446
	YDL176W
	YDL177C	150.797	159.038	117.705	0.0767642	-0.357433
	YDL178W	336.605	240.221	182.984	-0.486696	-0.87934
	YDL179W	57.6599	103.027	71.4866	0.837378	0.310105
	YDL181W	10.2617	8.37781	29.5357	-0.292625	1.52519
	YDL182W	299.043	225.075	606.261	-0.409949	1.01958
	YDL184	207.38	62.026	57.7874	-1.74133	-1.84345
	YDL185W	919.912	729.947	728.807	-0.333704	-0.335959
	YDL186W	54.4747	40.6159	46.9233	-0.423542	-0.215282
	YDL188C	86.4272	81.024	169.926	-0.0931367	0.975348
	YDL189W	10.9621	18.3648	37.9493	0.744422	1.79155
	YDL190C	63.2927	64.8616	57.0819	0.0353247	-0.149005
	YDL191W	6717.89	3443.44	2413.53	-0.964159	-1.47686
	YDL192W	1320.04	1250.64	1145.01	-0.077916	-0.205223
	YDL193W	94.5698	111.874	210.316	0.242424	1.15311
	YDL194W	14.1406
	YDL195W
	YDL196W
	YDL197C	278.623	171.282	175.254	-0.701942	-0.66887
	YDL199C	4.62	6.00157	10.2643	0.377447	1.15167
	YDL202W	137.023	124.172	114.851	-0.142077	-0.254659
	YDL203C	20.853	40.7118	47.9045	0.965191	1.19991
	YDL204W	19.4782	18.3933	35.547	-0.0826812	0.867866
	YDL205C	185.526	198.838	168.123	0.0999736	-0.142105
	YDL206W	12.801	28.8918	36.6014	1.1744	1.51564
	YDL207W	76.5161	56.0589	55.388	-0.44882	-0.46619
	YDL208W	901.047	721.293	681.977	-0.321017	-0.401878
	YDL209C	236.22	176.174	251.92	-0.423135	0.0928321
	YDL210W	88.5852	100.713	62.4123	0.185109	-0.505236
	YDL211C	71.1035	46.5176	107.157	-0.612143	0.591731
	YDL212W	506.074	484.076	443.245	-0.064115	-0.191243
	YDL214C	141.678	92.402	105.419	-0.616621	-0.426477
	YDL215C	31.4127	33.0392	35.2927	0.0728307	0.168023
	YDL216C	14.5214	12.8066	32.7045	-0.181298	1.17131
	YDL217C	147.916	184.208	169.72	0.316554	0.198376
	YDL218W	194.159	203.099	161.843	0.0649402	-0.262643
	YDL219W	769.535	705.813	647.504	-0.124702	-0.249098
	YDL223C	36.7279	45.1456	36.9691	0.29771	0.00944266
	YDL225W	58.7953	83.2373	71.5321	0.501529	0.28289
	YDL226C	421.649	313.935	176.513	-0.425579	-1.25627
	YDL227C	50.0985	71.022	78.5497	0.503499	0.648839
	YDL230W	165.562	123.939	220.049	-0.417744	0.410455
	YDL231C	55.4059	67.1709	134.687	0.277797	1.2815
	YDL232W	62.2109	49.1952	39.5764	-0.338651	-0.652525
	YDL235C	424.578	348.437	387.572	-0.285132	-0.131565
	YDL236W	274.731	339.639	304.345	0.305984	0.147689
	YDL237W	157.482	176.642	210.437	0.16564	0.4182
	YDL238C	8.9667	10.9153		0.283706
	YDL239C	7.7725		6.20981		-0.32383
	YDL240W	320.549	294.853	264.028	-0.120549	-0.279854
	YDL241W	22.2116	36.5608	30.3418	0.718984	0.449993
	YDL243C	223.574	170.54	293.215	-0.39064	0.391204
	YDL245C	18.5901	15.7903	11.0875	-0.235497	-0.745598
	YDL246C	139.784	105.595	280.134	-0.404655	1.00292
	YDL247W	10.5357	20.9109	18.4828	0.988966	0.810896
	YDR002W	1193.77	975.34	866.052	-0.29155	-0.463001
	YDR003W	61.3859	62.5295	53.6683	0.0266286	-0.193837
	YDR004W	30.7511	37.6075	74.8129	0.290383	1.28265
	YDR005C	64.951	68.9037	171.215	0.0852295	1.39839
	YDR007W	206.637	180.518	172.817	-0.194961	-0.257852
	YDR009W	225.176	150.732	103.485	-0.579072	-1.12163
	YDR010C	62.5246	46.3127	55.0152	-0.433017	-0.184592
	YDR011W	128.811	314.783	373.471	1.2891	1.53574
	YDR012W	850.617	777.599	1470.7	-0.129483	0.789917
	YDR013W	479.216	435.008	373.669	-0.139633	-0.358914
	YDR014W	56.0045	27.3378	29.9575	-1.03464	-0.902625
	YDR014W-A	14.3812	11.0771	10.2944	-0.376599	-0.482331
	YDR015C	28.0803	25.1297	12.818	-0.160163	-1.13139
	YDR017C	107.646	147.626	129.987	0.455654	0.27207
	YDR017W	267.546	171.409	131.21	-0.642341	-1.0279
	YDR018C	37.5524	27.9924	70.6483	-0.42387	0.91175
	YDR019C	84.569	85.2833	173.428	0.0121338	1.03614
	YDR021W	47.5983	31.3165	147.975	-0.603985	1.63637
	YDR022C	68.7838	77.6053	55.7678	0.174087	-0.302637
	YDR023W	670.757	772.757	1124.31	0.204224	0.745183
	YDR024W	238.197	154.132	126.713	-0.627989	-0.910589
	YDR025W	7397.95	5314.95	1948.82	-0.47707	-1.92452
	YDR026C	21.6464	20.6851	19.7026	-0.0655368	-0.135741
	YDR029W	9.2656
	YDR030C	284.732	206.168	302.374	-0.465784	0.0867267
	YDR031W	57.9677	35.2805	37.0837	-0.716377	-0.644464
	YDR032C	787.639	628.595	549.797	-0.325405	-0.518637
	YDR033W	2218.33	2555.14	2125.42	0.203931	-0.0617227
	YDR034C	68.265	59.5524	56.8416	-0.196987	-0.2642
	YDR035W	162.632	170.619	408.491	0.0691641	1.32869
	YDR036C	92.7494	70.6952	49.2061	-0.391725	-0.9145
	YDR037W	1053.68	1370.58	984.269	0.379348	-0.0983125
	YDR039C	22.0612	28.0794	15.5565	0.347998	-0.50399
	YDR040C	133.31	207.758	174.674	0.640119	0.389875
	YDR041W	430.83	386.299	314.314	-0.157401	-0.454915
	YDR042C	33.3122	28.7532	17.8566	-0.212328	-0.899596
	YDR043C	111.93	134.287	105.587	0.262721	-0.0841664
	YDR044W	267.025	210.114	530.479	-0.345801	0.990323
	YDR045C	168.482	136.656	122.455	-0.302045	-0.460347
	YDR046C	296.587	382.633	370.187	0.367507	0.319799
	YDR047W	71.7718	67.2938	134.973	-0.0929432	0.911178
	YDR048C
	YDR049W	62.5737	100.423	75.8699	0.682463	0.277971
	YDR050C	6108.93	6112.06	5084.79	0.000740469	-0.26473
	YDR051C	350.599	334.64	362.544	-0.0672088	0.0483359
	YDR052C	40.1872	37.4867	42.7481	-0.100358	0.0891253
	YDR053W	13.7057	17.0359	35.3183	0.313801	1.36564
	YDR054C	121.079	167.283	134.534	0.466344	0.152025
	YDR055W
	YDR056C	191.492	144.675	116.25	-0.404473	-0.720055
	YDR057W	25.4991	38.2781	24.6899	0.586073	-0.0465279
	YDR058C	66.574	69.7092	52.3526	0.0663896	-0.346697
	YDR059C	107.907	108.812	64.9337	0.0120555	-0.732746
	YDR060W	212.921	258.651	300.515	0.280686	0.497118
	YDR061W	118.344	138.205	106.215	0.223825	-0.155995
	YDR062W	80.7374	142.147	87.9523	0.816074	0.123484
	YDR063W	266.269	181.718	151.939	-0.551186	-0.809396
	YDR064W	611.198	502.259	781.688	-0.283208	0.354952
	YDR065W	404.286	286.28	381.407	-0.49795	-0.0840472
	YDR066C	90.293	90.315	59.8072	0.00035195	-0.594294
	YDR067C	94.4435	103.134	56.9466	0.126998	-0.729842
	YDR068W	4.984
	YDR069C			54.4873
	YDR071C	910.368	730.513	643.937	-0.31754	-0.49953
	YDR072C	98.4416	106.522	93.8019	0.113808	-0.0696517
	YDR073W	116.65	95.3782	90.2646	-0.290449	-0.369947
	YDR074W	46.6731	57.103	71.3935	0.290976	0.613201
	YDR075W	316.748	351.81	269.671	0.151465	-0.232135
	YDR076W	11.9	15.967	48.2214	0.424134	2.01871
	YDR077W	474.566	1029.77	2122.61	1.11764	2.16116
	YDR078C	138.499	167.615	140.558	0.275278	0.0212899
	YDR079C-A	126.055	111.745	133.29	-0.173841	0.0805202
	YDR079W	18.8539	16.9515	29.7453	-0.153446	0.657797
	YDR080W	30.8573	41.9426	39.1014	0.442803	0.341607
	YDR081C	18.9397	34.5331	60.6109	0.866568	1.67816
	YDR082W	114.278	63.8916	48.8556	-0.838846	-1.22595
	YDR083W	333.056	250.838	292.527	-0.409007	-0.187195
	YDR084C	109.151	127.463	106.21	0.223757	-0.0394065
	YDR085C	44.7277	43.906	36.2031	-0.0267495	-0.305057
	YDR086C	331.216	199.546	149.436	-0.731046	-1.14824
	YDR087C	481.027	485.054	344.863	0.0120263	-0.480093
	YDR088C	175.488	123.455	172.398	-0.507394	-0.0256347
	YDR091C	62.7999	113.758	85.706	0.857133	0.448634
	YDR092W	428.279	324.972	305.442	-0.398236	-0.487654
	YDR093W	141.942	155.401	236.47	0.130695	0.73636
	YDR094W	170.54	114.932	111.676	-0.569324	-0.610793
	YDR095C	96.4982	42.0129	23.1231	-1.19967	-2.06117
	YDR096W	12.0045	11.6425	12.0019	-0.0441795	-0.000306998
	YDR097C
	YDR098C	475.205	601.341	396.147	0.339633	-0.262514
	YDR099W	738.918	647.53	448.405	-0.190469	-0.720614
	YDR100W	142.201	121.866	96.2725	-0.222636	-0.562735
	YDR101C	300.832	406.638	340.915	0.434786	0.180453
	YDR103W	16.706	16.9239	22.9975	0.0186928	0.461111
	YDR108W	10.0644	19.2735	19.6247	0.937359	0.963409
	YDR109C	7.0196	8.66363	19.734	0.303583	1.49123
	YDR110W	43.0021	46.5805	37.3897	0.115319	-0.201767
	YDR111C	149.032	88.7565	44.6119	-0.747702	-1.74012
	YDR113C	85.8778	55.0489	83.4845	-0.641572	-0.0407777
	YDR116C	180.787	217.835	168.841	0.268945	-0.0986256
	YDR117C
	YDR118W	15.3692	18.0297	8.68362	0.23033	-0.823674
	YDR119W
	YDR120C	49.1556	61.7664	46.8915	0.329465	-0.0680307
	YDR121W	265.146	276.508	236.187	0.0605335	-0.166857
	YDR122W	64.9334	74.1852	45.0214	0.192171	-0.52835
	YDR123C	113.028	203.524	169.959	0.848523	0.588508
	YDR124W	67.1151	65.0099	44.9652	-0.0459787	-0.57783
	YDR125C	39.0095	42.3826	103.004	0.119645	1.4008
	YDR126W	372.537	276.626	509.843	-0.429447	0.452669
	YDR127W	186.187	224.324	381.845	0.268827	1.03623
	YDR128W	160.572	187.771	249.824	0.225756	0.637691
	YDR129C	51.88	106.279	69.9425	1.03461	0.43099
	YDR130C	85.5717	92.7971	68.4469	0.116946	-0.322148
	YDR131C	25.2727	48.0316	28.0826	0.926405	0.152096
	YDR132C	35.3645	48.3912	31.1406	0.452443	-0.183504
	YDR133C	614.33	344.823	343.038	-0.833157	-0.840644
	YDR134C	1307.71	837.539	794.808	-0.642812	-0.718363
	YDR135C	40.5011	50.2826	98.95	0.312097	1.28874
	YDR137W
	YDR138W
	YDR139C	12.202	11.1619	7.843	-0.128533	-0.63764
	YDR140W	217.833	197.782	166.911	-0.139317	-0.384143
	YDR141C	34.8404	36.0956	82.3814	0.0510622	1.24156
	YDR142C	44.1537	42.2722	139.827	-0.0628258	1.66304
	YDR143C	102.955	99.7308	76.1755	-0.0459078	-0.434619
	YDR144C	80.8077	113.701	104.246	0.492681	0.36743
	YDR145W	695.915	441.195	358.651	-0.657497	-0.95633
	YDR146C
	YDR147W	56.6578	59.0932	247.616	0.0607171	2.12776
	YDR148C	13.3326	26.6073	59.2011	0.996865	2.15067
	YDR149C	53.3736	28.7206	12.2425	-0.894039	-2.12423
	YDR151C	216.787	207.968	154.53	-0.059918	-0.488393
	YDR152W	765.962	639.11	546.471	-0.261207	-0.487128
	YDR153C	28.1204	48.9697	168.597	0.800273	2.58389
	YDR155C	6287.35	4867.01	3478.63	-0.369417	-0.853934
	YDR156W	200.201	260.095	220.948	0.377593	0.142262
	YDR158W	530.675	501.084	865.994	-0.0827756	0.706527
	YDR161W	145.208	147.381	300.426	0.0214245	1.04888
	YDR162C	101.069	142.758	114.901	0.498227	0.185048
	YDR163W	231.698	152.88	157.437	-0.599851	-0.557475
	YDR164C	9.0406	13.9139	22.6308	0.622034	1.3238
	YDR165W	157.829	139.735	118.139	-0.175673	-0.417881
	YDR167W	165.554	160.792	160.557	-0.0421053	-0.0442154
	YDR168W	173.755	215.538	162.044	0.310888	-0.100667
	YDR169C	333.829	229.771	149.133	-0.538913	-1.16251
	YDR171W	126.991	84.0693	198.795	-0.595072	0.646562
	YDR172W	132.617	223.98	249.122	0.756103	0.909588
	YDR173C	267.45	185.738	300.156	-0.525999	0.166443
	YDR174W	921.521	657.613	614.039	-0.486778	-0.585687
	YDR175C	78.8768	105.485	74.6636	0.419364	-0.0791966
	YDR176W	124.63	148.705	148.986	0.254792	0.257518
	YDR177W	276.208	276.735	240.648	0.00274646	-0.198831
	YDR178W	93.6005	79.124	61.3317	-0.2424	-0.609884
	YDR179C	181.817	115.863	98.7067	-0.65007	-0.881269
	YDR179W-A	3125.63	2140.05	1997.29	-0.546504	-0.646103
	YDR182W	82.3998	88.6086	82.2924	0.104806	-0.0018823
	YDR184C	356.585	361.049	280.624	0.0179467	-0.345608
	YDR185C	36.72	36.7459	35.0432	0.0010182	-0.0674323
	YDR186C	34.4589	78.4965	67.0168	1.18775	0.959646
	YDR187C	322.782	342.658	345.745	0.0862086	0.0991452
	YDR188W	80.1469	120.154	111.376	0.584171	0.474721
	YDR189W	247.466	352.201	281.303	0.509168	0.184897
	YDR190C
	YDR191W	32.4568	30.4431	76.2952	-0.0924073	1.23307
	YDR192C	45.0263	44.2127	84.4131	-0.0263083	0.9067
	YDR193W	8.1036	15.6292	11.9127	0.947612	0.555867
	YDR194C	25.4847	19.2086	17.9278	-0.407881	-0.50743
	YDR195W	624.274	509.17	586.387	-0.294034	-0.0903265
	YDR196C	140.848	131.727	96.4617	-0.0965879	-0.546109
	YDR197W	27.9512	20.1436	118.482	-0.472587	2.08368
	YDR198C	33.6973	28.8233	81.1243	-0.225399	1.2675
	YDR199W	195.969	136.275	138.996	-0.524102	-0.495579
	YDR200C	51.227	86.8657	86.4962	0.761882	0.755733
	YDR202C	277.385	201.124	348.046	-0.463802	0.327392
	YDR203W	117.497	152.709	20.0689	0.378159	-2.54959
	YDR204W	179.757	142.726	256.104	-0.332794	0.51068
	YDR205W	510.247	618.555	622.715	0.277707	0.287377
	YDR207C	5.4895	6.47209	7.67097	0.237557	0.482735
	YDR209C	260.783	213.346	201.262	-0.289658	-0.373777
	YDR210W	4.1822
	YDR211W	25.8217	48.3082	29.3575	0.903684	0.185143
	YDR212W	85.0823	92.8907	62.0413	0.126675	-0.455631
	YDR213W	16.0247	8.88996		-0.850049
	YDR214W	428.782	295.626	570.309	-0.536473	0.4115
	YDR215C	5.9085		8.97222		0.602673
	YDR216W		11.9621	32.4772
	YDR217C	55.6055	44.7838	106.817	-0.312252	0.941837
	YDR218C	25.955	31.0593	64.8136	0.259011	1.32028
	YDR219C			34.3117
	YDR221W	6.1576	12.6516	7.88674	1.03888	0.357061
	YDR222W	116.814	103.39	196.962	-0.176115	0.75371
	YDR223W	16.384	9.36865	28.6481	-0.806375	0.80615
	YDR224C	2261.91	1508.48	1348.52	-0.584447	-0.746166
	YDR225W	1019.55	781.51	842.39	-0.383602	-0.275377
	YDR226W	1515.36	1320.03	1291.64	-0.199092	-0.230459
	YDR227W	4.6676		10.5906		1.18203
	YDR228C	82.3715	57.9078	55.411	-0.508387	-0.571972
	YDR229W	16.792	12.0469	41.6498	-0.479107	1.31053
	YDR232W		4.4185
	YDR233C	1722.23	1917.66	1349.01	0.15507	-0.352375
	YDR234W	38.4551	53.0816	50.8204	0.465037	0.402232
	YDR235W
	YDR236C
	YDR237W
	YDR238C	9.1065
	YDR239C
	YDR240C	10.8154	19.3506	8.10329	0.839288	-0.416507
	YDR241W	15.084
	YDR242W	19.1694	29.9975	20.9927	0.646037	0.131084
	YDR243C
	YDR244W
	YDR245W	95.1053	68.5291	58.5072	-0.47281	-0.700912
	YDR246W	353.406	284.101	265.396	-0.314924	-0.413179
	YDR247W
	YDR248C	78.7076	42.6836	175.942	-0.88282	1.16052
	YDR249C	80.3278	49.6076	90.5923	-0.695338	0.173489
	YDR253C	78.9838	73.821	76.0011	-0.0975248	-0.0555359
	YDR255C	26.9634	26.2112	53.8167	-0.0408177	0.997052
	YDR256C	29.9264	46.1585	34.7587	0.625177	0.215955
	YDR257C	24.1729
	YDR259C	23.7882	15.8503	46.5093	-0.585734	0.967274
	YDR260C	10.3382	31.7378	16.0291	1.61822	0.632707
	YDR262W	158.353	268.3	183.607	0.760704	0.213475
	YDR264C		13.4493	8.00331
	YDR265W	282.514	274.899	471.564	-0.0394236	0.73913
	YDR266C	71.3857	105.428	87.0322	0.562552	0.285914
	YDR267C	91.228	61.7729	194.718	-0.562503	1.09384
	YDR268W	91.2923	71.3801	100.632	-0.354972	0.140519
	YDR270W	79.0302	118.678	95.4204	0.586579	0.271894
	YDR272W	340.139	311.266	249.113	-0.127976	-0.449321
	YDR273W	206.68	103.296	275.421	-1.00061	0.414237
	YDR274C	6.0643		4.65453		-0.381707
	YDR275W	132.095	159.014	173.466	0.26758	0.393079
	YDR277C	66.8428	77.7719	107.176	0.218476	0.681137
	YDR278C	41.4922	130.207	39.5661	1.6499	-0.0685753
	YDR279W	412.546	299.676	408.756	-0.461148	-0.0133136
	YDR280W	283.5	321.131	248.922	0.179815	-0.187656
	YDR281C	46.2582	36.3202	23.8118	-0.348937	-0.958035
	YDR282C	185.867	274.99	419.041	0.565106	1.17282
	YDR284C	186.423	217.364	178.574	0.22153	-0.0620604
	YDR285W	9.9918	12.1089	17.1142	0.277257	0.776375
	YDR286C	37.5798	20.6926	17.3247	-0.860843	-1.11713
	YDR288W	103.389	127.656	90.3761	0.304181	-0.194072
	YDR289C	30.2192	21.0569	101.271	-0.521174	1.74469
	YDR291W	140.214	181.978	154.018	0.376133	0.135464
	YDR292C	287.817	369.528	335.886	0.360532	0.222819
	YDR293C
	YDR294C	76.1788	148.242	123.845	0.960497	0.701071
	YDR295C	22.2704	19.0001		-0.229119
	YDR296W	257.281	119.729	92.0925	-1.10357	-1.48219
	YDR297W	460.864	440.383	574.341	-0.0655811	0.317567
	YDR299W	181.869	130.941	110.019	-0.473984	-0.725138
	YDR300C	46.3551	41.5382	110.187	-0.15829	1.24915
	YDR301W
	YDR302W	158.877	142.421	104.819	-0.157749	-0.600017
	YDR303C
	YDR304C	2587.19	1912.56	1369.35	-0.435877	-0.917891
	YDR305C	139.669	129.485	98.025	-0.109224	-0.510789
	YDR307W
	YDR308C	97.4095	72.408	59.2273	-0.427914	-0.7178
	YDR309C	242.41	195.149	318.467	-0.312871	0.393695
	YDR310C	177.316	160.957	168.459	-0.13965	-0.0739312
	YDR311W	28.4179	47.835	33.9345	0.751268	0.255951
	YDR313C	32.3361	36.6406	27.9523	0.180296	-0.210177
	YDR314C
	YDR315C	31.9009	32.5652	24.6586	0.0297336	-0.371505
	YDR316W	20.3316	37.4482	80.031	0.881173	1.97684
	YDR317W	216.867	202.299	396.798	-0.10032	0.871599
	YDR318W	75.786	69.9342	67.4544	-0.115933	-0.168019
	YDR319C	89.1282	105.602	96.2378	0.244685	0.110721
	YDR320C	16.5336	31.9756	28.4799	0.951569	0.784545
	YDR320C-A	86.2061	51.6324	68.0872	-0.739512	-0.340405
	YDR321W	81.8138	116.586	272.392	0.510981	1.73527
	YDR322C-A	262.178	226.479	301.384	-0.211165	0.201058
	YDR323C	153.786	83.8037	20.9695	-0.875839	-2.87456
	YDR324C	10.8101	19.9944	15.9338	0.887219	0.55971
	YDR325W	102.811	121.098	109.572	0.236178	0.091885
	YDR326C
	YDR328C	1087.62	1003.04	875.535	-0.116804	-0.312944
	YDR329C	25.2765	25.0864	69.2948	-0.0108937	1.45495
	YDR331W	128.053	158.192	203.104	0.304929	0.665472
	YDR332W	12.4243	14.4368	9.75738	0.216587	-0.348599
	YDR333C	11.9253	19.3598	11.3123	0.69904	-0.076137
	YDR334W	49.8729	44.2185	56.8466	-0.173604	0.188819
	YDR335W	224.222	273.24	635.481	0.285242	1.50292
	YDR336W	500.495	599.883	467.833	0.261324	-0.0973636
	YDR337W	534.326	668.072	527.448	0.322283	-0.0186903
	YDR338C
	YDR339C	250.251	262.519	181.746	0.0690414	-0.461454
	YDR340W	880.002	380.095	342.588	-1.21115	-1.36103
	YDR341C	362.37	561.001	402.263	0.630539	0.150677
	YDR342C	7.5858	10.2785	8.54537	0.438259	0.171842
	YDR344C	7.3579	7.9511		0.11186
	YDR345C	174.047	170.391	128.05	-0.0306246	-0.442763
	YDR347W	932.208	1214.84	790.598	0.382046	-0.237708
	YDR348C	197.236	230.974	193.395	0.227805	-0.0283734
	YDR349C	458.695	329.992	248.562	-0.475105	-0.883926
	YDR34C	9.4717	10.4822	6.59468	0.146243	-0.522322
	YDR350C	1040.48	742.473	623.853	-0.486837	-0.737971
	YDR351W
	YDR352W	61.739	129.264	96.897	1.06606	0.65027
	YDR353W	815.571	1288.95	1004.49	0.660313	0.300579
	YDR354W	65.3497	75.5112	146.911	0.20851	1.16869
	YDR356W
	YDR357C	1304.12	766.47	613.286	-0.766778	-1.08845
	YDR358W	16.7207	16.6865		-0.00295074
	YDR360W	9.7746
	YDR363W			9.27742
	YDR364C		22.1918	62.5314
	YDR365C	351.171	362.492	334.278	0.0457749	-0.0711255
	YDR366C	4473.27	1524.1	1629.99	-1.55337	-1.45647
	YDR367W	344.267	269.717	204.024	-0.35208	-0.754787
	YDR368W	645.986	1099.9	731.079	0.767796	0.178524
	YDR369C	25.2406	19.7262	9.39809	-0.355636	-1.42531
	YDR371W	60.1712	85.1945	28.3519	0.501686	-1.08563
	YDR372C	238.356	219.316	428.783	-0.120106	0.84713
	YDR373W	240.624	211.198	165.057	-0.188185	-0.543815
	YDR374C	620.564	967.413	637.205	0.640551	0.0381771
	YDR375C	15.5442	23.2909	56.7787	0.583391	1.86897
	YDR376W	167.471	111.197	71.7164	-0.590796	-1.22353
	YDR378C	106.665	108.954	88.2349	0.0306356	-0.273666
	YDR379C-A	22.871	43.9443	33.0829	0.942156	0.532567
	YDR379W	29.1552	34.5337	25.0607	0.244251	-0.218329
	YDR380W	194.141	216.906	209.3	0.15996	0.108464
	YDR381C-A	16.2797	13.7394	18.4496	-0.244753	0.180514
	YDR382W	1024.69	602.137	503.055	-0.767018	-1.02639
	YDR383C	1088.31	834.525	604.576	-0.383063	-0.848094
	YDR385W	136.173	134.949	99.5573	-0.0130264	-0.451846
	YDR386W	26.435	46.5343	35.9672	0.815846	0.444232
	YDR387C	11.0558	17.1762	9.65154	0.63561	-0.195972
	YDR388W	169.445	215.658	353.975	0.347931	1.06283
	YDR389W	29.9047	30.2419	20.3995	0.016177	-0.551838
	YDR390C	50.2888	54.8005	53.3204	0.123953	0.0844491
	YDR391C	100.455	125.544	79.2113	0.321643	-0.342777
	YDR392W	346.867	263.641	389.557	-0.395809	0.16745
	YDR393W	24.5959	36.5196	28.8269	0.570253	0.228999
	YDR397C	447.957	409.57	355.413	-0.129251	-0.333862
	YDR398W	72.7708	137.798	105.122	0.921123	0.530632
	YDR399W	1036.07	973.853	868.047	-0.0893446	-0.255276
	YDR400W	25.2208	30.4182	48.0562	0.270322	0.930109
	YDR403W	19.3291	17.2893	6.85262	-0.160892	-1.49605
	YDR404C	301.055	306.062	293.652	0.0237977	-0.0359183
	YDR405W	247.639	299.475	243.62	0.274199	-0.0236015
	YDR406W	23.0535	23.9459	48.3192	0.0547935	1.06761
	YDR407C	206.53	205.242	413.101	-0.0090291	1.00014
	YDR408C	178.838	220.546	244.915	0.302429	0.453633
	YDR410C	163.673	143.276	139.982	-0.192027	-0.22558
	YDR411C	630.629	334.156	728.539	-0.916271	0.208214
	YDR414C	151.415	105.341	356.164	-0.523434	1.23404
	YDR415C	144.437	125.024	277.872	-0.208235	0.943976
	YDR416W
	YDR417C	1463.99	1118.16	934.464	-0.388775	-0.647695
	YDR418W	4000.38	2904.69	1692.36	-0.461754	-1.2411
	YDR420W	10.8116	9.64008	23.1832	-0.165463	1.1005
	YDR422C		11.6673	10.5097
	YDR423C	134.378	132.608	255.864	-0.0191233	0.929084
	YDR424C	102.362	71.6189	61.63	-0.515273	-0.73198
	YDR425W	48.1914	36.52	18.5253	-0.400088	-1.37927
	YDR427W	229.189	233.955	407.538	0.0296925	0.830394
	YDR428C	86.3517	106.996	80.9634	0.309263	-0.0929549
	YDR429C	699.798	926.649	678.49	0.405084	-0.0446099
	YDR430C	96.9819	107.164	87.1529	0.144032	-0.154167
	YDR432W	48.4694	49.9373	53.3145	0.043045	0.137454
	YDR435C	213.736	155.544	291.056	-0.458499	0.44547
	YDR437W	30.9002	55.4821	27.0662	0.844407	-0.191122
	YDR438W	67.0035	52.8445	109.863	-0.342484	0.713402
	YDR439W	230.371	191.43	388.176	-0.267142	0.75275
	YDR441C	95.8417	124.202	96.7556	0.373963	0.013692
	YDR443C	113.264	61.9298	74.4263	-0.87099	-0.605811
	YDR444W	84.1646	64.4955	64.8736	-0.384014	-0.375583
	YDR447C	4289.76	2864.53	2089.26	-0.582596	-1.0379
	YDR449C
	YDR450W	1590.17	1042.77	718.656	-0.60876	-1.14581
	YDR451C	260.358	170.592	339.854	-0.609941	0.384421
	YDR452W	26.937	25.7936	22.094	-0.0625787	-0.285934
	YDR453C	177.578	143.921	111.853	-0.303179	-0.666858
	YDR454C	749.972	698.416	484.316	-0.10275	-0.630888
	YDR456W	37.1589	50.8325	46.0639	0.452044	0.309929
	YDR458C	79.9819	67.4888	54.4019	-0.245026	-0.556016
	YDR459C	171.102	123.317	330.501	-0.472489	0.949799
	YDR460W	55.6617	76.2853	60.1017	0.454721	0.110721
	YDR462W	103.267	119.618	99.5637	0.212048	-0.0526942
	YDR463W	46.2893	46.1078	37.0927	-0.00566744	-0.319544
	YDR465C	65.7254	81.192	80.3797	0.304886	0.290381
	YDR466W
	YDR468C	309.694	273.302	262.817	-0.180347	-0.236786
	YDR469W	241.21	272.172	180.469	0.17423	-0.418539
	YDR470C	287.595	120.339	87.601	-1.25693	-1.71502
	YDR471W	4834.37	1863.43	1316.95	-1.37537	-1.87613
	YDR472W	98.9791	145.468	110.82	0.555507	0.163022
	YDR474C	11.677	15.8185	9.0429	0.437944	-0.368812
	YDR475C	50.7133	27.668	23.3927	-0.874146	-1.1163
	YDR476C	85.707	191.489	178.208	1.15978	1.05608
	YDR478W	146.324	114.897	105.259	-0.348825	-0.475216
	YDR480W	63.1139	108.946	79.4638	0.787589	0.332339
	YDR481C	66.1174	176.083	142.389	1.41315	1.10674
	YDR482C	98.4144	79.5592	57.6429	-0.30684	-0.771726
	YDR483W	14.6348	17.9053	29.6371	0.290986	1.018
	YDR484W	18.5208	20.8616	16.419	0.171704	-0.173778
	YDR485C	18.3594	7.39188	39.8527	-1.31251	1.11816
	YDR486C	133.099	118.957	101.487	-0.162053	-0.391197
	YDR487C	758.449	759.347	653.198	0.00170712	-0.215532
	YDR488C	161.39	95.9978	63.0477	-0.749482	-1.35604
	YDR490C	7.2484		10.1171		0.481055
	YDR492W	773.638	811.968	643.211	0.069764	-0.266367
	YDR493W	16.2045	18.2918	20.3044	0.174805	0.325398
	YDR494W	162.945	230.83	151.467	0.502443	-0.105381
	YDR495C	93.4375	104.822	101.453	0.165873	0.118742
	YDR496C	197.521	249.707	216.054	0.338231	0.129388
	YDR497C	60.5522	63.9768	41.5516	0.0793684	-0.543277
	YDR498C	211.832	168.117	275.23	-0.333452	0.377715
	YDR499W
	YDR500C	1736.54	1074.54	731.198	-0.692489	-1.24788
	YDR501W	1225.5	649.946	484.421	-0.914974	-1.33903
	YDR502C	208.482	414.85	703.606	0.992665	1.75484
	YDR503C	63.2023	75.205	49.9317	0.250852	-0.34002
	YDR504C	75.5726	41.2744	41.2034	-0.872617	-0.8751
	YDR505C
	YDR507C	93.9122	117.44	235.017	0.322535	1.32338
	YDR508C	124.462	135.962	104.813	0.127493	-0.247889
	YDR509W
	YDR510W	423.482	252.043	244.97	-0.748629	-0.789693
	YDR511W	236.002	190.314	107.907	-0.310416	-1.12901
	YDR512C	155.593	117.895	99.7682	-0.400272	-0.641124
	YDR513W	387.692	340.689	254.495	-0.186454	-0.607274
	YDR514C	20.9472	61.0624	175.605	1.54353	3.06751
	YDR516C	29.0132	43.9216	17.0441	0.598222	-0.767439
	YDR517W	167.015	137.638	279.355	-0.27909	0.742125
	YDR518W	287.27	357.324	276.706	0.314826	-0.0540549
	YDR519W	176.522	177.312	140.903	0.00644751	-0.32514
	YDR520C
	YDR522C	198.439	108.996	77.137	-0.864413	-1.3632
	YDR526C	17.765	34.4906	38.0106	0.957167	1.09736
	YDR527W	38.4432	53.057	122.792	0.464814	1.67541
	YDR528W	89.2531	72.6216	115.001	-0.297503	0.365677
	YDR529C	441.519	201.592	154.535	-1.13104	-1.51454
	YDR530C	37.8707	51.2735	51.1777	0.437131	0.434434
	YDR531W	117.146	87.2764	164.572	-0.424647	0.490412
	YDR532C	158.17	119.374	252.838	-0.405992	0.676733
	YDR533C	40.3274	62.7011	44.8064	0.63673	0.151945
	YDR536W
	YDR539W	62.7825	60.6372	48.5612	-0.0501583	-0.370559
	YDR541C	86.7045	80.9497	157.124	-0.099082	0.857727
	YEL001C	628.224	530.254	510.137	-0.244595	-0.300394
	YEL002C	139.507	176.668	150.644	0.340705	0.110808
	YEL003W	2752.17	1223.76	1038.66	-1.16925	-1.40585
	YEL004W	161.468	151.206	123.801	-0.0947392	-0.383231
	YEL005C	102.252	103.967	79.2845	0.0239976	-0.367021
	YEL006W	43.4701	91.6597	91.2382	1.07626	1.06961
	YEL008W	40.5191	35.3765	23.6393	-0.195809	-0.777413
	YEL009C	6344.96	5814.56	4548.19	-0.125943	-0.48032
	YEL010W	118.158	71.0768	84.7998	-0.733268	-0.478587
	YEL011W
	YEL012W	97.2574	119.214	74.16	0.293674	-0.391167
	YEL013W	12.2793	14.8825	16.5266	0.277387	0.428563
	YEL014C	180.07	88.788	106.988	-1.02012	-0.751107
	YEL015W	116.355	185.105	191.396	0.669814	0.718028
	YEL016C	115.362	132.063	109.144	0.195053	-0.079943
	YEL017W	366.258	394.442	311.78	0.106954	-0.23233
	YEL018W	222.064	210.252	166.104	-0.0788573	-0.41889
	YEL019C	88.0211	77.5601	64.0257	-0.182534	-0.459197
	YEL020C	91.6439	120.19	110.769	0.391212	0.273441
	YEL020W-A	696.585	590.329	753.871	-0.238779	0.11402
	YEL021W
	YEL022W	79.5517	86.1956	161.987	0.115722	1.02591
	YEL024W	29.6069	66.9416	66.4402	1.17697	1.16612
	YEL025C	34.9612	40.1822	67.8691	0.200802	0.957001
	YEL026W	1006.45	629.664	777.291	-0.676617	-0.372744
	YEL027W	1421.38	1038.23	893.323	-0.453166	-0.670035
	YEL028W	61.9358	51.1117	51.5155	-0.27712	-0.265766
	YEL029C	53.1748	39.2694	31.9242	-0.437338	-0.736091
	YEL030C-A	604.94	677.113	629.592	0.162605	0.0576241
	YEL032W	17.7097	21.9897	17.9446	0.312291	0.0190126
	YEL033W	1490.03	571.448	527.922	-1.38265	-1.49695
	YEL034C-A		16.6776	33.5389
	YEL034W	1652.59	713.54	673.287	-1.21166	-1.29543
	YEL035C	47.9205	23.0099	19.1465	-1.05839	-1.32356
	YEL036C	700.791	483.79	434.8	-0.534602	-0.688631
	YEL037C	307.153	467.848	471.467	0.607085	0.618201
	YEL038W	98.4193	115.499	101.443	0.230863	0.0436582
	YEL039C	130.275	87.0738	99.3136	-0.581252	-0.391499
	YEL040W	1225.04	1842.24	1394.3	0.58863	0.186702
	YEL041W	422.452	676.731	548.278	0.679796	0.376119
	YEL042W	739.822	987.765	851.499	0.416991	0.202827
	YEL046C	31.9068	72.49	57.2981	1.18392	0.844623
	YEL047C	148.609	137.941	115.558	-0.107477	-0.362909
	YEL049W	210.954	115.921	67.0871	-0.863778	-1.65282
	YEL050C	173.859	181.456	136.588	0.0617073	-0.348087
	YEL051W	615.001	539.841	373.493	-0.188056	-0.719509
	YEL052W	130.329	150.824	160.352	0.210698	0.29908
	YEL053C	242.987	213.178	132.583	-0.188823	-0.873988
	YEL053W-A	17.2577	10.9945	8.82636	-0.650453	-0.96735
	YEL054C	4493.53	2436.69	2761.26	-0.882931	-0.702523
	YEL055C	124.899	154.674	165.56	0.308472	0.406593
	YEL056W	720.546	1047.01	861.375	0.539114	0.257549
	YEL057C	78.3612	48.5518	41.7474	-0.690614	-0.908453
	YEL058W	108.824	158.294	115.41	0.540612	0.0847711
	YEL059C-A	459.059	303.116	418.412	-0.598811	-0.133756
	YEL060C	6.4579	8.16936		0.339157
	YEL061C	209.775	154.086	179.153	-0.445101	-0.227648
	YEL063C	22.6256	58.8795	38.9661	1.37981	0.784262
	YEL064C	314.213	437.564	338.565	0.477753	0.107692
	YEL065W
	YEL066W	69.1636	59.3316	53.3457	-0.221212	-0.37464
	YEL067C	7.613	18.3024	20.7166	1.2655	1.44425
	YEL069C	25.2666	16.5273	11.5757	-0.612377	-1.12613
	YEL070W	18.9987	29.4784	17.2339	0.633756	-0.140654
	YEL071W	1188.98	1400.15	1157.25	0.235857	-0.039016
	YEL072W	85.6241	84.7733	79.5715	-0.014407	-0.105764
	YEL073C	16.9943	30.0045	31.6003	0.820127	0.894886
	YEL077C	775.812	681.463	899.16	-0.187071	0.212872
	YER002W	470.789	449.963	455.936	-0.0652745	-0.046249
	YER003C	498.717	568.241	459.086	0.188282	-0.119455
	YER004W	441.188	363.104	351.735	-0.281012	-0.326904
	YER005W
	YER006W	515.31	571.427	505.332	0.149128	-0.028209
	YER007C-A	194.659	205.673	201.99	0.0794045	0.0533322
	YER007W	109.767	77.1235	72.2532	-0.509209	-0.603317
	YER008C	354.962	336.328	453.457	-0.0777957	0.353304
	YER009W	998.994	763.92	721.104	-0.387054	-0.470268
	YER010C	429.899	331.475	273.814	-0.375098	-0.650801
	YER011W	916.848	300.566	192.455	-1.609	-2.25216
	YER012W	728.704	598.583	409.739	-0.283783	-0.830629
	YER013W	64.5548	73.986	94.1951	0.196728	0.545128
	YER014W	13.3459	17.5672	27.6544	0.396488	1.05111
	YER015W	16.6572	11.0303	18.0257	-0.594676	0.113907
	YER016W	174.857	177.605	154.944	0.0224952	-0.174429
	YER017C	186.323	207.279	185.236	0.153764	-0.00844191
	YER018C	29.9906	28.7852	30.6439	-0.0591812	0.031088
	YER019C-A	1149.48	736.093	644.597	-0.643018	-0.834509
	YER019W	117.356	154.436	139.743	0.396121	0.251891
	YER020W	258.935	273.623	231.925	0.0795988	-0.158936
	YER021W	230.64	239.495	442.372	0.054348	0.939615
	YER022W	169.208	198.068	144.073	0.227203	-0.232
	YER023W	1081.37	949.56	733.552	-0.187535	-0.559895
	YER025W	335.784	468.669	519.869	0.481034	0.630613
	YER027C	184.882	226.216	186.44	0.291095	0.0120999
	YER028C	265.692	304.023	258.163	0.194428	-0.0414709
	YER029C	239.049	185.897	159.026	-0.362807	-0.588041
	YER030W	506.934	363.996	319.057	-0.477877	-0.667982
	YER031C	502.839	469.257	452.894	-0.099718	-0.150924
	YER032W	55.9048	73.3444	31.7838	0.391715	-0.814679
	YER033C
	YER034W	53.7057	96.6266	82.2726	0.847345	0.615338
	YER035W	117.582	112.129	84.1767	-0.0685112	-0.48218
	YER036C	116.167	170.007	147.938	0.549397	0.348798
	YER037W	45.2882	61.876	58.6886	0.450244	0.373944
	YER038C	250.078	403.528	337.032	0.69029	0.430506
	YER039C	39.3297	25.8794	23.3519	-0.603814	-0.752079
	YER039C-A	129.473	118.803	113.133	-0.124076	-0.194633
	YER040W	7.7731
	YER041W	1826.85	1750.82	1416.26	-0.0613259	-0.36727
	YER042W	358.298	288.468	202.767	-0.312748	-0.821335
	YER043C	2382.69	2868.09	2118.89	0.267498	-0.169283
	YER044C	331.747	293.644	253.132	-0.176016	-0.390194
	YER045C	56.9695	85.0635	68.3567	0.57835	0.262893
	YER046W	73.0463	60.1266	44.3175	-0.280807	-0.720936
	YER047C
	YER048C	346.445	381.078	303.434	0.137461	-0.191247
	YER050C	578.27	405.698	403.991	-0.511337	-0.517421
	YER052C	572.898	562.466	595.705	-0.0265133	0.0563186
	YER053C	116.245	122.733	130.618	0.0783558	0.168193
	YER054C	41.6808	54.2156	38.5679	0.379325	-0.111982
	YER055C	718.076	725.888	725.776	0.0156116	0.015389
	YER056C	1032.23	1002.43	947.868	-0.0422678	-0.12301
	YER056C-A	6585.55	3729.42	2289.71	-0.820352	-1.52414
	YER057C	969.035	740.827	622.203	-0.387414	-0.639165
	YER060W	746.614	688.127	682.217	-0.117687	-0.130131
	YER060W-A
	YER061C	81.6649	142.852	149.32	0.806737	0.87062
	YER062C	749.324	950.785	931.958	0.343529	0.314675
	YER063W	105.051	140.171	141.747	0.416099	0.432236
	YER064C	242.089	434.543	416.158	0.84396	0.781591
	YER065C	202.703	84.1294	82.3908	-1.26868	-1.29881
	YER066W	64.491	139.543	110.305	1.11354	0.774324
	YER067W	339.26	266.006	233.118	-0.350929	-0.541327
	YER068W	37.9305	15.0234		-1.33615
	YER069W
	YER070W
	YER071C	289.33	324.43	279.367	0.16519	-0.0505579
	YER072W	590.552	1320.84	1226.64	1.16131	1.05457
	YER073W	427.79	233.548	237.758	-0.873182	-0.84741
	YER074W	4189.32	2417.01	1738.99	-0.793495	-1.26847
	YER074W-A	35.0089	38.2334	40.2708	0.127113	0.202013
	YER075C	16.8695	21.6683	44.9193	0.361168	1.41292
	YER076C	25.2643	15.5904	11.8742	-0.696439	-1.08926
	YER076W-A	990.957	814.049	752.071	-0.283707	-0.397954
	YER077C	10.2913	10.4075		0.0162034
	YER078C	45.9393	70.6511	93.4375	0.620983	1.02427
	YER079C-A
	YER079W	2108.95	1361.15	1255.95	-0.631702	-0.747747
	YER081W	241.461	301.266	255.087	0.319249	0.0791987
	YER082C	22.2846	34.3309	20.1435	0.62346	-0.145732
	YER083C	161.358	168.533	180.655	0.0627686	0.162976
	YER084W	14.9123	17.4979	17.873	0.230679	0.261277
	YER084W-A	304.551	373.853	312.528	0.295785	0.0372984
	YER087W	61.6233	56.2774	42.8493	-0.130921	-0.524205
	YER088C	14.0658	17.1346		0.284722
	YER089C	389.684	480.935	453.269	0.303539	0.218065
	YER090W	63.3309	121.577	187.154	0.940889	1.56324
	YER092W	163.571	146.551	113.721	-0.158514	-0.524416
	YER093C	195.393	192.016	651.777	-0.0251554	1.738
	YER093C-A	21.4959	20.0608	15.6481	-0.099682	-0.458072
	YER094C	593.967	552.66	479.018	-0.103989	-0.310304
	YER095W	140.443	185.975	168.937	0.405122	0.266495
	YER098W	12.2198	9.93081	19.1769	-0.299238	0.650152
	YER099C	75.2735	63.6616	81.6193	-0.241718	0.116768
	YER100W	236.11	349.269	305.019	0.564879	0.36944
	YER101C	52.3582	71.2776	37.6465	0.445034	-0.475902
	YER102W	4663.68	3553.6	3228.41	-0.392188	-0.530644
	YER103W
	YER104W	28.0436	27.8369	20.7297	-0.010673	-0.435973
	YER105C	56.6233	54.5464	119.214	-0.0539111	1.07408
	YER106W	26.1185	14.6581	18.5666	-0.833372	-0.492366
	YER107C	263.639	300.673	242.718	0.189629	-0.119286
	YER109C	458.384	132.655	129.242	-1.78888	-1.82649
	YER110C	797.884	725.443	910.413	-0.137317	0.190342
	YER111C	11.0535
	YER112W	299.57	275.41	193.932	-0.121317	-0.627346
	YER113C	253.517	219.074	182.608	-0.210665	-0.473328
	YER114C	164.288	134.675	161.687	-0.286745	-0.0230261
	YER115C	169.336	181.241	147.151	0.0980227	-0.20259
	YER116C	93.0683	131.488	93.1024	0.498571	0.000528688
	YER117W	6016.04	4479.06	2832.03	-0.425618	-1.08698
	YER118C	9.5007	15.3307		0.690314
	YER119C	80.2438	110.849	70.7712	0.466129	-0.181228
	YER120W	188.117	390.695	327.378	1.05441	0.799327
	YER121W	130.585	72.6744	72.9357	-0.84547	-0.840293
	YER123W	7.2058	14.0624	13.2391	0.964612	0.877579
	YER124C	35.7853	48.441	33.095	0.436862	-0.112753
	YER125W	20.9503	36.4017	12.0711	0.797035	-0.795417
	YER126C	50.8554	31.2643	21.8407	-0.701883	-1.21938
	YER127W	444.397	617.77	529.976	0.475222	0.254078
	YER128W	57.3632	58.7615	92.73	0.0347454	0.692911
	YER129W	55.151	71.6421	103.087	0.377421	0.902402
	YER130C	38.0389	96.6953	194.848	1.34597	2.3568
	YER131W	6356.04	2683.41	2788.79	-1.24406	-1.18849
	YER132C	23.5791	17.677	29.5826	-0.415632	0.32724
	YER134C	110.21	92.1736	89.8218	-0.257825	-0.295113
	YER135C	17.9108	15.4174	11.0799	-0.21627	-0.692884
	YER136W	208.355	279.893	350.172	0.42583	0.749018
	YER137C	99.6791	65.0476	69.6257	-0.615796	-0.51767
	YER138C	9669.97	8150.66	9606.24	-0.246594	-0.00954014
	YER139C	123.238	105.12	86.6518	-0.22941	-0.50815
	YER140W	75.88	77.8164	50.6901	0.0363549	-0.582015
	YER141W	49.3804	42.4186	54.1223	-0.21924	0.132285
	YER142C	93.9574	76.1869	62.6017	-0.302463	-0.585806
	YER143W	94.0761	124.561	105.858	0.404958	0.170231
	YER145C	108.201	126.641	135.666	0.227027	0.326345
	YER146W	162.923	107.435	83.1486	-0.600722	-0.970428
	YER147C	44.917	46.7575	44.6106	0.0579355	-0.00987607
	YER147C-A	261.205	170.436	162.505	-0.615957	-0.684701
	YER148W	333.703	439.278	391.838	0.39657	0.231691
	YER149C	41.4659	91.3473	115.902	1.13944	1.48291
	YER150W	47.4995	39.5795	36.8941	-0.263159	-0.364522
	YER151C	17.3908	23.6363		0.442682
	YER152C	94.1673	120.129	229.463	0.351291	1.28496
	YER153C	16.9241	18.2165	9.12823	0.10617	-0.890671
	YER154W	254.901	268.362	428.987	0.0742464	0.750999
	YER156C	373.195	570.138	618.31	0.61138	0.728399
	YER157W
	YER158C	23.7225	16.8947	14.8815	-0.489688	-0.672735
	YER159C	861.229	558.586	521.197	-0.624618	-0.724568
	YER160C	3739.6	2410.56	3753.69	-0.633519	0.00542602
	YER161C	89.8445	130.453	151.326	0.53803	0.752156
	YER162C
	YER163C	121.98	115.418	105.758	-0.0797692	-0.205869
	YER164W	75.289	85.8349	117.68	0.189125	0.64436
	YER165W	134.299	77.7837	51.1314	-0.787904	-1.39316
	YER166W	127.635	135.072	203.745	0.0817009	0.674741
	YER167W	21.9978	24.9543	6.30783	0.181929	-1.80214
	YER168C	150.972	125.684	118.281	-0.264479	-0.352066
	YER169W	4.6003	11.5593	4.58638	1.32926	-0.00437279
	YER170W	60.5545	72.5802	67.9847	0.261342	0.166977
	YER171W	9.7104	9.30882		-0.0609318
	YER172C
	YER173W	85.5435	121.601	122.26	0.507427	0.515217
	YER174C	178.694	164.436	145.961	-0.119968	-0.291915
	YER175C	6.4454	10.4894	16.1833	0.702586	1.32817
	YER176W	152.827	181.727	185.344	0.249868	0.2783
	YER177W	2185.12	1115.55	1669.34	-0.969958	-0.388436
	YER178W	773.787	1060.61	1314.95	0.454892	0.765003
	YER179W	208.13	203.067	276.586	-0.035535	0.410239
	YER180C	319.096	291.096	340.583	-0.132494	0.0940145
	YER180C-A	38.633	23.7866	21.3602	-0.699685	-0.854908
	YER182W	196.729	161.271	110.771	-0.286717	-0.828622
	YER183C	222.597	195.054	166.264	-0.190557	-0.420959
	YER184C
	YER186C	247.118	265.396	486.398	0.102948	0.976936
	YER187W	976.846	776.397	743.26	-0.331337	-0.394264
	YER187W-A	5.9263	5.33142		-0.152611
	YER188W	24.5309	28.0415	40.4321	0.192965	0.720901
	YFL001W	130.633	164.332	126.458	0.331093	-0.0468664
	YFL002C	74.135	103.035	97.9989	0.474903	0.40261
	YFL004W
	YFL006W	299.741	285.812	243.292	-0.0686526	-0.301027
	YFL008W	103.668	92.9777	146.62	-0.157008	0.500117
	YFL009W	10.7908	14.5326		0.42949
	YFL010W-A	164.361	146.632	122.759	-0.164666	-0.421042
	YFL013C	60.0775	28.8184	35.7676	-1.05984	-0.748171
	YFL014W	38.5698	13.2765	6.56519	-1.53859	-2.55456
	YFL016C	276.42	241.231	191.177	-0.196449	-0.531954
	YFL017C	227.111	190.831	177.761	-0.251103	-0.353457
	YFL017W-A	47.9224	81.5689	75.1888	0.767319	0.649818
	YFL018C	422.09	640.701	474.306	0.602099	0.168265
	YFL019C
	YFL020C	246.781	171.019	143.36	-0.529075	-0.783586
	YFL021W	184.953	183.297	166.768	-0.0129729	-0.149315
	YFL022C	202.536	291.903	232.183	0.527313	0.197086
	YFL023W	77.5187	68.5355	93.2227	-0.177693	0.266137
	YFL024C			9.61405
	YFL025C	173.952	131.991	147.968	-0.398247	-0.233398
	YFL026W	719.462	989.424	1605.06	0.45967	1.15764
	YFL029C	43.2147	48.6199	74.4995	0.170026	0.785709
	YFL030W	207.174	226.088	307	0.126043	0.567393
	YFL031W
	YFL032W			13.8724
	YFL033C			8.41064
	YFL034C-B	101.355	93.4409	162.867	-0.117289	0.684278
	YFL034W	119.373	104.128	199.956	-0.197122	0.744203
	YFL036W	16.9951		29.9421		0.817056
	YFL038C	1124.45	1177.4	1128.55	0.0663801	0.00525363
	YFL040W	26.2322	27.7642	27.0307	0.081888	0.0432595
	YFL041W	60.3259	68.3434	35.5294	0.180024	-0.763765
	YFL042C	31.4238	18.7206	9.51876	-0.747229	-1.72301
	YFL043C	36.3095	33.212	53.0323	-0.128642	0.546525
	YFL044C	75.9515	98.3197	158.542	0.372403	1.06172
	YFL045C	1587.15	1600.66	1436.07	0.0122289	-0.144306
	YFL046W	219.774	187.647	274.154	-0.228	0.318968
	YFL047W	88.6204	106.358	97.9938	0.263218	0.145052
	YFL048C	437	491.444	584.217	0.169395	0.418872
	YFL049W	988.539	611.321	443.062	-0.693368	-1.15779
	YFL050C
	YFL051C
	YFL052W	10.5702		13.8417		0.389022
	YFL054C	25.0411	33.8628	29.1917	0.435402	0.22126
	YFL055W
	YFL056C
	YFL057C	32.2508	27.9904	80.7744	-0.204401	1.32456
	YFL058W	17.4208	16.0334	21.1007	-0.119732	0.27648
	YFL059W	44.1887	42.8208	31.8022	-0.0453648	-0.474552
	YFL061W	15.3619	16.141	37.9526	0.0713776	1.30484
	YFL067W	251.28	209.064	181.473	-0.265354	-0.469542
	YFR001W	582.599	327.724	311.827	-0.830023	-0.901756
	YFR002W	238.546	295.284	225.231	0.307835	-0.0828595
	YFR003C	143.955	157.08	143.961	0.125877	6.06821e-05
	YFR004W	283.861	286.537	392.809	0.0135391	0.468646
	YFR005C	222.164	168.613	247.669	-0.397907	0.156791
	YFR006W	60.6315	67.5207	135.127	0.155262	1.15618
	YFR007W	33.9059	20.1172	17.9528	-0.753103	-0.917325
	YFR008W	339.088	248.368	237.607	-0.449179	-0.513082
	YFR009W
	YFR010W	164.728	147.856	121.084	-0.155897	-0.444072
	YFR011C	468.334	420.906	412.275	-0.154037	-0.183928
	YFR013W	40.7856	39.6661	15.5843	-0.0401523	-1.38797
	YFR014C	179.312	161.556	229.282	-0.150439	0.35465
	YFR015C
	YFR016C
	YFR017C	23.3524	14.7791	14.3166	-0.660015	-0.705881
	YFR018C	8.7588	14.8715	28.6498	0.763743	1.70972
	YFR020W	17.9258	15.74	34.2963	-0.187597	0.936015
	YFR021W	486.686	573.509	540.303	0.236826	0.150779
	YFR022W
	YFR023W	862.623	458.94	361.171	-0.910425	-1.25605
	YFR024C	195.309	258.875	230.159	0.406501	0.236878
	YFR024C-A
	YFR025C	165.877	166.77	305.473	0.00774577	0.880934
	YFR028C	104.197	108.537	83.7395	0.0588818	-0.315327
	YFR029W	136.813	139.421	94.1998	0.0272433	-0.53841
	YFR030W	114.155	64.0673	79.9486	-0.83333	-0.513846
	YFR031C	213.147	216.562	314.32	0.0229272	0.560383
	YFR031C-A	3485.93	3365.06	4436.61	-0.0509111	0.347916
	YFR032C	38.5675	41.9417	53.3629	0.120999	0.468452
	YFR032C-A			10.5445
	YFR033C	179.694	135.561	212.701	-0.406597	0.243282
	YFR034C	129.136	129.564	284.535	0.00477161	1.13971
	YFR035C	555.586	321.412	318.303	-0.789586	-0.80361
	YFR036W	313.73	272.167	233.21	-0.205031	-0.427894
	YFR037C	428.445	692.799	564.313	0.693329	0.397387
	YFR038W	181.408	100.517	73.6218	-0.851797	-1.30103
	YFR039C	145.138	189.102	176.372	0.381741	0.281197
	YFR040W	46.2684	12.9746	17.1731	-1.83434	-1.42987
	YFR041C	180.677	154.099	130.614	-0.229547	-0.468096
	YFR042W	273.384	179.876	205.3	-0.603924	-0.413196
	YFR043C	151.569	110.223	123.166	-0.459555	-0.299375
	YFR044C	1084.24	1036.84	1272.71	-0.0644882	0.231225
	YFR045W	320.266	280.485	238.41	-0.191345	-0.425823
	YFR046C	112.488	109.114	76.1384	-0.0439266	-0.563072
	YFR047C	146.938	152.302	131.809	0.0517268	-0.156756
	YFR048W	71.8427	80.2171	59.6913	0.159068	-0.267322
	YFR049W	178.254	87.8541	99.9105	-1.02075	-0.835227
	YFR050C	865.784	874.31	899.024	0.0141384	0.0543522
	YFR051C	706.842	704.227	626.062	-0.00534738	-0.175084
	YFR052W	967.62	853.797	695.783	-0.180549	-0.475803
	YFR053C	628.836	591.678	505.916	-0.0878723	-0.313787
	YFR054C	148.787	92.1248	133.87	-0.691588	-0.152412
	YFR055W	46.8542	331.89	318.769	2.82446	2.76626
	YGL001C	436.814	436.762	385.428	-0.000172175	-0.180559
	YGL002W	32.6423	37.4631	37.5629	0.198729	0.202565
	YGL003C	28.1979	33.4476	15.8981	0.246315	-0.826737
	YGL004C	145.068	153.498	162.1	0.0814882	0.160149
	YGL005C	227.293	280.404	130.009	0.302956	-0.80594
	YGL006W	85.9419	76.944	121.884	-0.159552	0.50408
	YGL008C	9.3426	18.4106	12.8965	0.978641	0.465078
	YGL011C	718.422	734.313	771.324	0.0315625	0.102505
	YGL012W	531.868	578.207	410.131	0.120517	-0.374985
	YGL013C	60.0237	40.87	66.3974	-0.55449	0.145595
	YGL014W
	YGL017W	862.132	1137	1029.34	0.399245	0.255742
	YGL018C	9.6386	7.57069	34.5673	-0.348398	1.84251
	YGL019W	225.02	279.801	231.738	0.314346	0.0424409
	YGL021W
	YGL022W
	YGL023C
	YGL025C	218.565	122.368	101.292	-0.836833	-1.10955
	YGL029W	409.603	277.358	310.009	-0.562477	-0.401917
	YGL030W	706.858	550.806	593.164	-0.359877	-0.252989
	YGL031C	2782.48	1728.74	2021.16	-0.686651	-0.461189
	YGL032C	195.839	150.425	183.017	-0.380622	-0.0976872
	YGL033W	56.5436	40.3648	20.8463	-0.486265	-1.43957
	YGL035C	169.05	214.472	133.942	0.343337	-0.335841
	YGL036W	87.9316	107.472	107.296	0.289505	0.287138
	YGL037C	120.714	119.315	162.546	-0.0168198	0.429259
	YGL038C	248.355	245.046	218.481	-0.0193503	-0.184897
	YGL039W	523.372	494.516	409.369	-0.0818179	-0.354433
	YGL040C	178.65	232.332	173.724	0.379047	-0.0403421
	YGL041C
	YGL042C	317.829	202.246	240.074	-0.652141	-0.404775
	YGL043W	192.308	265.254	243.442	0.463957	0.340161
	YGL045W	35.718	37.7813	49.1587	0.0810221	0.460795
	YGL046W	11.1466	24.6678	37.218	1.14603	1.7394
	YGL047W	55.5659	53.9218	57.3121	-0.0433303	0.0446411
	YGL048C	635.945	911.362	728.671	0.519121	0.196365
	YGL049C	155.281	125.69	125.631	-0.305015	-0.305694
	YGL050W	225.586	125.731	98.126	-0.843331	-1.20097
	YGL051W	162.634	135.387	192.603	-0.264539	0.244
	YGL053W	162.146	126.419	166.338	-0.359083	0.0368287
	YGL054C	403.63	382.972	518.21	-0.0757969	0.360503
	YGL055W	174.092	334.106	437.538	0.940455	1.32956
	YGL056C	40.9971	27.4615	45.8733	-0.578111	0.162134
	YGL057C	68.6081	54.3443	40.9361	-0.33625	-0.745006
	YGL058W	218.523	225.348	305.696	0.0443701	0.484317
	YGL061C	65.3584	93.3917	94.0494	0.514922	0.525047
	YGL062W	126.76	156.749	228.535	0.306357	0.85032
	YGL063W	16.2712	32.9802	33.9302	1.01928	1.06025
	YGL064C	96.78	84.8573	60.7342	-0.18967	-0.672201
	YGL065C	346.72	377.459	303.862	0.122547	-0.190356
	YGL066W	301.245	174.883	164.774	-0.78455	-0.87045
	YGL067W	666.043	599.229	505.437	-0.152508	-0.398084
	YGL068W	19.7406	26.1287	73.2782	0.404471	1.89222
	YGL069C		18.6692	21.2762
	YGL070C	156.93	125.078	125.985	-0.327289	-0.316868
	YGL071W	221.182	233.2	249.844	0.0763341	0.175794
	YGL072C	206.002	148.916	189.907	-0.468164	-0.117365
	YGL073W	17.4923	18.1706	11.9719	0.0548826	-0.547071
	YGL074C	48.9135	37.4029	55.6477	-0.387083	0.18609
	YGL075C	9.137	12.4471		0.446014
	YGL076C	214.978	221.095	174.011	0.0404777	-0.305014
	YGL077C	63.7923	70.5113	56.5492	0.144472	-0.173874
	YGL078C	419.07	542.613	501.513	0.372734	0.259096
	YGL079W	57.762	99.0056	91.9586	0.777389	0.670863
	YGL080W	148.127	185.446	207.91	0.324164	0.489124
	YGL082W	59.8289	91.2393	74.6975	0.608813	0.320218
	YGL083W
	YGL084C	191.5	186.14	145.868	-0.0409589	-0.392678
	YGL086W	18.2338	18.2181	9.75777	-0.00124545	-0.901992
	YGL087C	165.651	123.429	110.779	-0.424464	-0.58047
	YGL088W
	YGL089C	17.7752	11.0207	33.0333	-0.689651	0.894056
	YGL090W	64.3176	84.2834	78.6329	0.390035	0.28992
	YGL091C	153.271	151.865	118.42	-0.0132943	-0.372178
	YGL092W	100.712	104.3	110.288	0.0505012	0.131049
	YGL093W	26.0093	34.7331	28.2431	0.417283	0.11887
	YGL094C	74.7717	62.0745	87.6459	-0.268491	0.229195
	YGL096W	138.471	106.478	90.1502	-0.379029	-0.619178
	YGL097W	397.568	466.363	386.826	0.230251	-0.0395164
	YGL098W	187.693	188.673	175.385	0.00751562	-0.0978495
	YGL099W	222.161	231.176	191.357	0.05739	-0.21534
	YGL100W	381.538	406.849	336.625	0.0926649	-0.180686
	YGL101W	310.234	268.242	351.344	-0.209821	0.17953
	YGL102C	3432.94	1808.46	2548.47	-0.924685	-0.429813
	YGL103W	2882.77	2036.51	1625.73	-0.501354	-0.826371
	YGL104C	50.7886	47.3555	30.624	-0.100973	-0.729844
	YGL105W	1204.07	1438.57	1163.9	0.256714	-0.0489541
	YGL106W	219.85	187.812	281.947	-0.22723	0.358908
	YGL107C
	YGL108C	29.0492	37.8254	59.5753	0.380855	1.03622
	YGL109W	75.135	84.4804	65.3147	0.169132	-0.202078
	YGL110C	51.3451	49.0732	28.5762	-0.0652901	-0.845412
	YGL111W	307.259	333.175	264.866	0.116829	-0.21419
	YGL112C	117.272	152.624	153.436	0.380127	0.387788
	YGL113W	62.113	99.7424	71.1586	0.683312	0.196142
	YGL114W	4.4569
	YGL115W	361.349	370.02	310.078	0.0342115	-0.220761
	YGL116W	64.7816	104.047	82.697	0.683583	0.35225
	YGL118C
	YGL119W	123.139	149.33	137.092	0.278209	0.15485
	YGL121C
	YGL122C	35.7531	47.707	31.8391	0.416133	-0.16727
	YGL123W	1597.12	1030.18	2106.04	-0.632578	0.399062
	YGL124C	37.2733	35.7685	30.5826	-0.0594533	-0.285434
	YGL125W	20.7799	15.2563	11.9965	-0.445779	-0.792578
	YGL127C	58.053	30.6029	67.4796	-0.923701	0.21708
	YGL128C	58.9772	54.9698	29.6154	-0.101519	-0.993809
	YGL129C	81.9247	118.273	95.924	0.529746	0.227593
	YGL130W	93.6242	84.8935	63.5186	-0.141228	-0.559702
	YGL131C	723.584	531.957	978.191	-0.443851	0.434956
	YGL132W	16.1705	10.629	10.0151	-0.605364	-0.691184
	YGL133W
	YGL134W	123.702	131.85	103.105	0.0920269	-0.262747
	YGL135W	359.882	149.308	264.195	-1.26923	-0.445919
	YGL136C	150.586	115.848	102.766	-0.378349	-0.551221
	YGL137W	272.213	335.301	396.467	0.300721	0.542461
	YGL139W
	YGL140C	24.0394	34.6145	51.6833	0.525977	1.1043
	YGL142C	1102.88	566.684	530.524	-0.960659	-1.05578
	YGL143C	117.369	128.442	94.4249	0.130066	-0.313809
	YGL144C
	YGL146C	25.1206	23.7862	32.6379	-0.0787482	0.377678
	YGL147C	3029.1	1132.02	2642.87	-1.41999	-0.196785
	YGL148W	976.778	1359.44	1151.68	0.476905	0.237641
	YGL149W			24.9242
	YGL150C	82.2937	131.87	150.576	0.680262	0.87164
	YGL151W	191.393	240.51	487.126	0.32956	1.34776
	YGL152C	72.2595	63.5248	86.3492	-0.185868	0.256995
	YGL153W	145.588	165.365	132.229	0.183764	-0.138847
	YGL154C	134.131	110.745	90.2072	-0.276391	-0.572322
	YGL155W	217.696	326.857	290.476	0.586343	0.416103
	YGL156W	14.5075	10.3901	8.21752	-0.481589	-0.820024
	YGL157W	1165.33	1195.81	955.329	0.0372476	-0.286672
	YGL159W	121.778	196.082	170.622	0.687201	0.486548
	YGL161C	25.5316	24.594	36.4424	-0.0539749	0.513336
	YGL162W	73.6766	63.7552	58.0971	-0.208663	-0.34274
	YGL163C	13.954	28.3063	27.3531	1.02045	0.971024
	YGL164C	231.228	199.587	163.583	-0.2123	-0.499292
	YGL165C	8.2999		19.5317		1.23465
	YGL166W
	YGL167C	50.287	41.1695	59.041	-0.288608	0.231532
	YGL168W	429.031	281.238	281.484	-0.609289	-0.608031
	YGL169W	421.39	501.33	461.158	0.250603	0.130105
	YGL170C	24.7633	12.0335		-1.04114
	YGL171W	123.804	77.7527	59.0625	-0.671095	-1.06774
	YGL172W	491.158	572.013	450.703	0.21986	-0.124011
	YGL173C	67.0895	115.262	186.808	0.780761	1.4774
	YGL174W	72.5435	63.2542	109.329	-0.197685	0.591757
	YGL177W	9.317
	YGL178W	17.89		22.0274		0.300147
	YGL179C	511.329	328.377	248.861	-0.638902	-1.03891
	YGL180W	10.3454
	YGL181W
	YGL184C	14.9909	14.0718		-0.0912835
	YGL185C	35.8227	39.7504	31.2127	0.150094	-0.198742
	YGL186C	104.391	100.132	48.3823	-0.0600831	-1.10944
	YGL190C	42.1716	59.4432	45.3327	0.49524	0.104279
	YGL191W	136.121	68.9295	116.26	-0.981699	-0.227535
	YGL192W	21.965	51.0138	53.9448	1.21568	1.29628
	YGL194C	29.985	34.4513	17.2177	0.200317	-0.800352
	YGL196W	64.2691	72.1759	59.6364	0.167391	-0.107933
	YGL197W	11.0688		27.7895		1.32804
	YGL198W	250.386	190.814	301.376	-0.391988	0.267411
	YGL199C	50.7519	109.02	108.039	1.10306	1.09002
	YGL200C	646.563	618.525	389.879	-0.0639583	-0.729765
	YGL201C	217.78	211.051	301.263	-0.0452809	0.468151
	YGL202W	394.05	365.813	329.741	-0.107272	-0.257046
	YGL203C	94.7159	80.7136	65.7392	-0.230794	-0.526853
	YGL204C	63.8994	34.6453	21.9321	-0.883144	-1.54276
	YGL205W	19.5368	10.7483		-0.862089
	YGL206C
	YGL207W	295.959	548.556	643.468	0.890241	1.12047
	YGL208W	198.841	239.05	202.246	0.265699	0.0245017
	YGL209W	271.281	338.386	269.726	0.318883	-0.0082898
	YGL210W	299.019	289.733	426.748	-0.0455132	0.513151
	YGL212W	132.921	106.989	100.876	-0.313109	-0.397989
	YGL213C	132.377	126.144	122.192	-0.0695837	-0.115503
	YGL214W	205.578	120.651	81.9501	-0.768847	-1.32687
	YGL215W	857.389	569.644	494.3	-0.58989	-0.794564
	YGL216W
	YGL217C
	YGL218W		17.113	50.0458
	YGL219C	311.849	291.032	210.4	-0.0996681	-0.567713
	YGL220W	238.713	182.735	157.815	-0.385525	-0.597039
	YGL222C	22.8707	20.2349	6.13209	-0.176652	-1.89905
	YGL223C	149.719	173.372	137.942	0.211609	-0.118201
	YGL224C	445.814	376.512	350.502	-0.243747	-0.347021
	YGL225W	870.68	626.296	524.838	-0.475298	-0.73027
	YGL227W	77.9813	29.9249	58.0225	-1.38178	-0.426515
	YGL228W	112.252	123.448	111.396	0.137168	-0.011049
	YGL229C	169.964	95.8301	82.9246	-0.826675	-1.03535
	YGL231C	274.988	206.584	230.673	-0.412642	-0.253519
	YGL233W	161.204	150.526	112.37	-0.0988762	-0.520631
	YGL235W
	YGL236C	103.113	70.9888		-0.538559
	YGL237C	216.468	93.1446	177.1	-1.21661	-0.289589
	YGL238W	20.4148	21.7537	34.9145	0.0916463	0.774211
	YGL239C			16.1101
	YGL240W	103.653	71.5766	54.513	-0.534201	-0.927089
	YGL241W	79.5197	67.0827	61.1421	-0.245371	-0.379147
	YGL242C	93.5915	63.4764	81.7853	-0.560158	-0.194537
	YGL243W	777.122	1126.66	949.139	0.535843	0.288478
	YGL244W	267.217	236.231	164.819	-0.177815	-0.697126
	YGL245W	1311.78	1403.85	1449.96	0.0978644	0.144484
	YGL246C	126.543	153.29	138.637	0.276636	0.131686
	YGL247W	87.8984	47.2421	40.319	-0.895765	-1.12438
	YGL248W	120.791	132.411	113.65	0.132505	-0.087915
	YGL249W
	YGL250W	73.4853	50.5785	91.5046	-0.538931	0.316388
	YGL251C	54.6775	55.4457	82.1305	0.0201292	0.586971
	YGL252C	109.025	169.478	143.663	0.636436	0.398024
	YGL253W	1503.73	1688.74	1337.35	0.167399	-0.169175
	YGL254W	66.8142	96.964	89.0304	0.537294	0.414143
	YGL255W	181.256	251.671	226.083	0.47351	0.318826
	YGL256W	654.551	646.757	557.886	-0.0172809	-0.230535
	YGL257C	98.8667	87.8097	69.179	-0.171105	-0.515151
	YGL259W	34.859
	YGL261C	299.999	198.063	216.301	-0.599	-0.471913
	YGL262W	10.4765	14.0285	4.89939	0.421205	-1.09648
	YGR002C	117.429	139.287	115.905	0.246275	-0.0188443
	YGR003W	32.0325	29.5961	9.44945	-0.114131	-1.76123
	YGR004W	39.3786	67.2016	52.6701	0.771084	0.419573
	YGR005C	120.934	143.626	114.558	0.248093	-0.0781428
	YGR006W
	YGR007W	81.138	84.0716	123.232	0.05124	0.602922
	YGR008C	59.6439	59.3452	73.7759	-0.00724271	0.306775
	YGR009C	164.581	147.537	132.46	-0.15772	-0.313241
	YGR010W	50.1327	112.052	93.5943	1.16035	0.900668
	YGR012W	101.537	118.093	92.4204	0.217927	-0.135716
	YGR013W	1135.42	695.973	522.596	-0.706121	-1.11946
	YGR014W	528.778	665.169	1154.22	0.331059	1.12619
	YGR015C	821.998	692.935	591.582	-0.246414	-0.474556
	YGR016W
	YGR017W	160.809	217.719	297.206	0.437115	0.886114
	YGR019W	233.269	307.351	240.38	0.397889	0.0433183
	YGR020C	168.501	144.826	181.113	-0.218443	0.104129
	YGR021W	216.715	247.81	190.481	0.193439	-0.18615
	YGR022C	16.3912	14.0879	28.5243	-0.218466	0.799268
	YGR023W	51.3142	25.9566	41.4278	-0.983258	-0.308761
	YGR024C	294.214	191.02	268.37	-0.623144	-0.132642
	YGR025W	361.355	317.277	397.792	-0.187673	0.138595
	YGR026W	491.941	370.676	278.918	-0.408326	-0.818644
	YGR027C	3533.11	1497.62	1730.54	-1.23827	-1.02971
	YGR028W	233.742	238.381	199.946	0.0283554	-0.225303
	YGR029W	53.5318	60.2051	66.0456	0.169489	0.303065
	YGR030C	69.7408	36.077	72.9052	-0.950924	0.0640189
	YGR032W	31.7311	45.6852	75.7385	0.525831	1.25513
	YGR033C	118.592	211.59	244.789	0.835264	1.04553
	YGR034W	3385.93	1999.51	1977.52	-0.759908	-0.77586
	YGR035C	43.1596	40.9932	33.0341	-0.0742956	-0.385725
	YGR036C	34.6907	32.3076	54.4222	-0.102676	0.649647
	YGR037C	50.1481	73.3924	140.03	0.549435	1.48147
	YGR038W	376.997	332.069	388.665	-0.18307	0.0439742
	YGR040W	64.5916	49.2784	41.0159	-0.39039	-0.655162
	YGR041W	84.4956	121.671	94.8895	0.526036	0.167372
	YGR042W	307.645	323.91	246.657	0.0743268	-0.318761
	YGR043C	36.556	30.7092	25.0093	-0.251439	-0.547643
	YGR044C	211.387	185.357	183.19	-0.189584	-0.206551
	YGR045C
	YGR046W	111.887	158.243	117.541	0.500101	0.0711201
	YGR047C	90.167	80.6877	81.0579	-0.160251	-0.153647
	YGR048W	278.425	239.522	220.142	-0.217135	-0.338857
	YGR049W	370.35	269.781	414.489	-0.457099	0.162444
	YGR050C	2607.35	1263.96	1517.59	-1.04463	-0.780802
	YGR051C	46.0519	49.6786	67.6469	0.109362	0.554764
	YGR052W	9.4783	13.5467	6.55855	0.515236	-0.531251
	YGR054W	125.262	181.058	180.448	0.531507	0.526639
	YGR055W	188.243	194.557	166.515	0.0475959	-0.176943
	YGR058W	61.3977	84.335	93.5117	0.457947	0.606962
	YGR060W	424.885	693.356	650.188	0.706523	0.613785
	YGR061C	350.689	436.035	442.34	0.314253	0.334964
	YGR062C	75.2008	56.0252	33.8566	-0.424672	-1.15131
	YGR063C	8.014
	YGR064W	9.6487		22.3424		1.21138
	YGR065C	33.2554	25.4511	20.3819	-0.385862	-0.706298
	YGR067C
	YGR068C	329.514	374.773	304.485	0.185675	-0.113969
	YGR069W	10.104
	YGR071C	254.904	210.364	211.861	-0.27707	-0.266834
	YGR073C	81.0275	176.9	254.471	1.12645	1.65102
	YGR074W	140.048	245.199	286.821	0.808037	1.03423
	YGR075C	376.117	300.485	362.232	-0.323889	-0.0542692
	YGR076C	86.421	60.6926	65.5607	-0.509861	-0.39855
	YGR078C	76.5578	74.3971	71.7028	-0.0413021	-0.0945206
	YGR079W	169.508	166.491	152.751	-0.0259062	-0.150165
	YGR080W	151.034	177.992	121.657	0.23694	-0.312056
	YGR081C	122.569	94.1925	181.633	-0.379915	0.567431
	YGR082W	284.517	197.263	454.579	-0.528397	0.676016
	YGR083C
	YGR084C	291.872	312.134	272.926	0.0968298	-0.0968281
	YGR086C	1708.59	1207.73	1048.04	-0.500502	-0.705109
	YGR087C	39.3149	24.7281	20.1468	-0.668926	-0.964523
	YGR090W
	YGR091W	343.256	487.799	555.445	0.507002	0.69436
	YGR092W	51.0517	61.0034	28.9076	0.25693	-0.820511
	YGR093W	256.6	312.724	329.44	0.285366	0.360494
	YGR094W	957.71	820.828	695.846	-0.222509	-0.460822
	YGR095C	177.117	175.709	168.894	-0.0115128	-0.0685836
	YGR096W	90.4222	82.6612	71.4696	-0.129467	-0.339347
	YGR097W	71.2565	82.2088	144.409	0.206271	1.01907
	YGR098C
	YGR099W	68.0675	53.887	47.0578	-0.33703	-0.532532
	YGR101W	1090.56	880.688	753.145	-0.30837	-0.534073
	YGR102C	76.6771	66.4519	82.5107	-0.206485	0.105785
	YGR103W	522.918	481.317	447.606	-0.119597	-0.224353
	YGR104C	155.509	174.061	169.301	0.162593	0.122594
	YGR105W	53.8945	30.3167	33.8898	-0.830027	-0.669289
	YGR106C	395.516	326.276	478.58	-0.277641	0.275025
	YGR107W
	YGR108W	170.322	191.443	167.925	0.168656	-0.0204492
	YGR109C	110.439	108.437	79.9547	-0.0263902	-0.465993
	YGR110W	76.7976	95.6794	83.2478	0.317147	0.116351
	YGR111W	107.904	138.08	127.867	0.355761	0.244899
	YGR112W	37.5096	20.1272	18.2307	-0.898116	-1.04089
	YGR113W	153.949	125.758	112.388	-0.291797	-0.453967
	YGR114C	586.36	101.426	117.342	-2.53136	-2.32107
	YGR115C	1187.71	215.867	287.033	-2.45996	-2.04889
	YGR116W
	YGR117C	201.296	280.321	239.448	0.47776	0.25039
	YGR118W	2664.07	1513.77	1797.21	-0.815485	-0.567873
	YGR119C	524.462	671.953	682.253	0.357521	0.379468
	YGR120C	377.704	288.364	250.337	-0.389362	-0.593386
	YGR121C	67.8309	103.299	94.5071	0.606805	0.478481
	YGR122W	61.042	58.4461	46.4494	-0.0626946	-0.394143
	YGR123C	191.651	190.113	148.429	-0.0116242	-0.368707
	YGR124W	292.992	492.323	494.244	0.748741	0.754362
	YGR126W	8.3835
	YGR127W	65.2144	99.0803	94.8121	0.603408	0.539881
	YGR128C	406.299	286.683	208.864	-0.503083	-0.959979
	YGR130C
	YGR132C	360.253	461.822	353.326	0.358327	-0.0280116
	YGR133W	6.2166		30.4974		2.29449
	YGR134W	11.8819		17.3973		0.550098
	YGR135W	759.474	795.69	1058.67	0.0672043	0.479183
	YGR136W	238.249	345.147	457.222	0.534737	0.940423
	YGR137W	147.659	144.477	236.025	-0.0314326	0.67667
	YGR138C	39.2969	44.3028	36.4137	0.172982	-0.109932
	YGR139W
	YGR140W	342.492	284.264	264.997	-0.268838	-0.370094
	YGR141W	17.5916	23.6865	13.4073	0.429176	-0.391872
	YGR142W	142.159	193.734	135.153	0.446573	-0.0729113
	YGR143W
	YGR145W
	YGR147C	269.927	293.456	232.998	0.120576	-0.21225
	YGR148C	1846.9	1068.67	1177.13	-0.78929	-0.649831
	YGR149W	310.296	368.946	289.113	0.249762	-0.102014
	YGR150C	82.1032	98.8413	87.3357	0.267675	0.0891324
	YGR151C	108.117	55.2648	74.9844	-0.968161	-0.527933
	YGR152C	201.514	153.447	115.66	-0.393139	-0.800993
	YGR154C	91.3623	51.6254	42.6413	-0.823519	-1.09935
	YGR155W	448.837	361.517	485.908	-0.312126	0.114493
	YGR156W	124.733	147.869	134.912	0.245473	0.113174
	YGR157W	18.1979	21.0008	8.36026	0.206669	-1.12215
	YGR158C	290.487	350.989	398.69	0.272953	0.456793
	YGR159C	157.757	184.729	446.267	0.227709	1.5002
	YGR160W	253.573	403.688	685.93	0.670841	1.43566
	YGR161C	35.5387	44.0749	59.7951	0.310567	0.750637
	YGR161W-C	7.7072	14.1735	25.0548	0.878922	1.70081
	YGR163W	232.181	220.241	194.727	-0.0761656	-0.253796
	YGR164W	36.2658	13.0139	33.5771	-1.47855	-0.111131
	YGR165W	159.258	174.204	147.756	0.129409	-0.108148
	YGR166W	1130.87	752.986	542.659	-0.586743	-1.05932
	YGR167W	568.456	596.257	726.894	0.0688867	0.354698
	YGR168C	77.8893	84.5107	49.3957	0.117709	-0.657039
	YGR169C	69.0039	69.9911	49.6304	0.020493	-0.475453
	YGR169C-A	4153.99	2474.51	4048.39	-0.747356	-0.0371492
	YGR170W	109.057	89.1817	164.629	-0.290269	0.594131
	YGR171C	1237.06	773.064	492.534	-0.678252	-1.32862
	YGR172C	94.2468	107.758	158.022	0.193277	0.745611
	YGR173W
	YGR175C	682.92	884.53	695.755	0.373193	0.0268618
	YGR176W	143.557	136.828	227.549	-0.0692611	0.664551
	YGR177C	13.5715	42.4724	41.7236	1.64594	1.62028
	YGR178C	14.1842
	YGR179C	95.5091	139.984	96.4602	0.551551	0.0142954
	YGR180C	1340.89	1346.87	1223.42	0.00642131	-0.13227
	YGR181W	246.131	242.912	233.404	-0.0189966	-0.0766018
	YGR182C	200.27	105.001	125.653	-0.931541	-0.672499
	YGR183C	73.4257	50.1939	65.1352	-0.548774	-0.172847
	YGR185C	1122.81	1291.39	1038.66	0.201807	-0.112389
	YGR186W	33.0746	29.8148	7.94513	-0.149697	-2.05758
	YGR187C	409.649	417.075	332.258	0.0259193	-0.302083
	YGR188C	77.976	154.585	262.772	0.9873	1.75271
	YGR189C	571.029	600.39	499.407	0.0723363	-0.193346
	YGR190C	26.2366	24.9852	19.4579	-0.0705049	-0.431222
	YGR191W	82.3766	104.91	81.9704	0.348839	-0.00713206
	YGR192C	6117.38	5539.6	4808.54	-0.143133	-0.347314
	YGR193C	217.515	318.254	253.41	0.549067	0.220363
	YGR194C	53.1103	72.4563	45.715	0.44812	-0.216325
	YGR195W	201.034	225.626	316.06	0.166499	0.652764
	YGR196C
	YGR197C	13.217	104.569	110.851	2.98399	3.06815
	YGR198W
	YGR199W	6.5928
	YGR200C	38.1059	34.47	29.9048	-0.144671	-0.349638
	YGR202C	116.028	97.3342	89.8022	-0.253452	-0.369648
	YGR203W	53.5965	52.7246	63.222	-0.0236622	0.238289
	YGR204W	42.6686	74.3507	124.696	0.801172	1.54717
	YGR205W	64.1649	55.8521	42.9403	-0.200174	-0.579453
	YGR206W	79.7237	43.2416	63.354	-0.88259	-0.331572
	YGR207C	476.714	424.302	488.591	-0.16803	0.035505
	YGR208W	81.4726	64.3626	117.586	-0.340092	0.529325
	YGR209C	1614.47	1128.32	998.274	-0.516882	-0.693555
	YGR210C	195.838	198.843	177.308	0.0219637	-0.143404
[truncated: 3,136 more rows]
