# Supplementary material for: RNA-controlled nucleocytoplasmic shuttling of mRNA decay factors regulates mRNA synthesis and a novel mRNA decay pathway
Source: Nat Commun. 2022 Nov 23;13:7184. doi: 10.1038/s41467-022-34417-z (PMC9684461; doi:10.1038/s41467-022-34417-z)
Supplement: Supplementary file 7 — Supplementary Data 4 [file 41467_2022_34417_MOESM7_ESM.xlsx]

## Sheet: Kis-NonKis mRNA list
	Kis mRNA				Non-Kis mRNA
	ORF name	TR log2 (NLS1/2/wt)	HL log2 (NLS1&2/wt)		ORF name	TR log2 (NLS1/2/wt)	HL log2 (NLS1/2/WT)
	YBR192W	-3.98866	1.79341		YPR034W	0.545279	3.77927
	YBR032W	-3.77773	3.23915		YML123C	-0.140051	3.64678
	YLR115W	-3.48625	2.0509		YER130C	-0.839726	3.19653
	YDR369C	-3.41855	1.99324		YNL158W	-0.46919	3.11603
	YFR023W	-3.34791	2.09186		YPR035W	-0.272744	2.92015
	YLR058C	-3.34602	2.8507		YIL022W	-0.974635	2.89078
	YHL012W	-3.34172	2.90504		YPR123C	-0.872496	2.84465
	YER165W	-3.32658	1.93342		YOL059W	-0.479099	2.78258
	YKL215C	-3.26864	3.21564		YBR086C	-0.113236	2.7589
	YGL086W	-3.23875	2.33676		YOR272W	0.735502	2.75268
	YPL248C	-3.23434	3.06528		YPR125W	-0.609822	2.7355
	YPR144C	-3.20195	3.37012		YPL226W	-0.894157	2.65556
	YER056C	-3.17942	3.05641		YGL018C	-0.785651	2.62816
	YDL106C	-3.16095	3.13191		YAL014C	-0.750902	2.61168
	YFR032C	-3.15519	3.62364		YIR006C	-0.983881	2.56226
	YKR034W	-3.14558	2.7941		YOR140W	-0.987853	2.55916
	YPL126W	-3.14346	3.35345		YIL071C	-0.748048	2.50728
	YHR052W	-3.13708	4.09376		YMR079W	0.239802	2.47247
	YAL047C	-3.1298	2.53992		YER090W	-0.882628	2.44587
	YEL049W	-3.10867	1.45585		YPR140W	0.164461	2.44327
	YDR385W	-3.10784	2.65599		YOR008C	0.47662	2.39034
	YER106W	-3.09986	2.60749		YGR037C	-0.870372	2.35184
	YFR013W	-3.05827	1.6703		YOR025W	0.738192	2.27458
	YDR212W	-3.0322	2.57657		YMR316C-B	-0.56842	2.2549
	YKL024C	-3.01562	2.45506		YHL007C	-0.568727	2.22106
	YDR240C	-2.99618	2.57968		YPR197C	-0.639942	2.20682
	YMR304W	-2.99122	2.67391		YGL068W	-0.290665	2.18288
	YPL115C	-2.98857	3.27392		YNR012W	-0.787696	2.16767
	YHR129C	-2.98343	3.35904		YMR042W	-0.311437	2.15224
	YMR217W	-2.97888	3.28944		YGL173C	-0.666891	2.14429
	YER169W	-2.9508	2.94642		YBL022C	0.165264	2.13497
	YOR205C	-2.93863	2.38589		YDL039C	-0.356731	2.12914
	YGR065C	-2.91391	2.20762		YOR209C	1.90435	2.11477
	YMR007W	-2.91291	1.20926		YBL105C	0.227491	2.08539
	YLR067C	-2.90797	2.46526		YDR011W	-0.527061	2.0628
	YDR324C	-2.90565	3.46536		YOL087C	-0.758576	2.01668
	YEL072W	-2.90205	2.79629		YGL046W	-0.27639	2.01579
	YHR196W	-2.89794	2.23639		YMR297W	-0.331405	2.01269
	YGL008C	-2.89608	3.36116		YOR135C	0.505703	2.00946
	YPR029C	-2.88739	3.6188		YDR502C	-0.22988	1.98472
	YBL072C	-2.8835	2.33063		YIL122W	-0.91518	1.97561
	YDR508C	-2.87536	2.62747		YIL109C	-0.837485	1.93728
	YHR112C	-2.84918	3.22042		YIL139C	-0.917246	1.93214
	YLR222C	-2.84358	3.45476		YGR033C	-0.880095	1.92563
	YER128W	-2.83577	3.52868		YIL094C	-0.994174	1.9056
	YLR339C	-2.82755	4.60078		YIL138C	-0.432649	1.90383
	YBR263W	-2.82039	2.7916		YHL035C	-0.450221	1.89475
	YOR310C	-2.81674	1.93948		YGR268C	-0.651972	1.89388
	YKL008C	-2.81617	2.70922		YOR341W	0.0940272	1.87923
	YFL067W	-2.81572	2.34618		YOL125W	0.267052	1.87635
	YGL199C	-2.81448	3.9045		YIL156W	-0.892957	1.85786
	YGR108W	-2.81112	2.79067		YAL063C	-0.97674	1.85346
	YDR333C	-2.80049	2.72436		YOR041C	-0.47673	1.84804
	YHR179W	-2.79782	3.02583		YPL134C	-0.78772	1.84754
	YOL040C	-2.79476	2.0644		YNL288W	-0.843495	1.84445
	YGR280C	-2.79229	1.71687		YPR036W	0.671147	1.81712
	YER036C	-2.7829	3.13169		YDR407C	-0.808935	1.80908
	YHR176W	-2.77834	2.94433		YPL015C	-0.192179	1.79912
	YBR238C	-2.77165	3.24408		YER078C	-0.764823	1.7891
	YER082C	-2.76962	2.62389		YOL077W-A	-0.54088	1.78013
	YHR169W	-2.76511	3.22503		YMR090W	-0.855909	1.74703
	YKL081W	-2.76304	2.4589		YDR019C	-0.706406	1.74255
	YMR195W	-2.76209	1.47135		YJL083W	-0.908149	1.73835
	YLR044C	-2.76129	2.89655		YDR053W	-0.371674	1.73731
	YKL071W	-2.75722	3.29473		YGR136W	-0.795601	1.73602
	YEL034W	-2.75498	1.45954		YER178W	-0.967932	1.73294
	YGR079W	-2.74833	2.59816		YOR056C	1.12679	1.72749
	YJR028W	-2.73431	2.07751		YJL214W	-0.234983	1.72114
	YHR068W	-2.73266	2.17507		YOL028C	-0.311966	1.71887
	YLL005C	-2.73263	2.29049		YMR317W	-0.151662	1.71409
	YKL084W	-2.73303	1.89528		YFR020W	-0.767423	1.70344
	YHR106W	-2.73065	3.05046		YCR042C	1.0662	1.68284
	YPL045W	-2.72623	2.79858		YNL179C	-0.524496	1.68022
	YDL003W	-2.72458	2.72581		YLR244C	-0.899588	1.67635
	YGR128C	-2.71704	1.75706		YER154W	-0.92499	1.67599
	YGR154C	-2.71678	1.61743		YHR211W	-0.698239	1.66619
	YKL021C	-2.71634	2.88724		YOL126C	-0.254929	1.66204
	YAR007C	-2.71649	2.06195		YEL006W	-0.592303	1.66192
	YBR142W	-2.71517	2.81001		YPL018W	-0.393756	1.65916
	YBR220C	-2.70783	2.43122		YOR184W	0.801802	1.65576
	YNL189W	-2.70741	2.99614		YIL116W	-0.656776	1.65464
	YGR191W	-2.70659	2.69946		YGR064W	-0.443072	1.65445
	YBR196C	-2.70648	2.32125		YNR027W	-0.649892	1.65212
	YMR290C	-2.70424	3.06057		YHR158C	-0.791346	1.65114
	YPR070W	-2.70338	2.75402		YGL079W	-0.979646	1.65051
	YJR149W	-2.70073	2.48824		YNL187W	-0.342302	1.63842
	YER041W	-2.69616	2.32889		YNL190W	-0.468173	1.63766
	YEL054C	-2.69527	1.99274		YDR021W	0.00593271	1.63044
	YHR005C	-2.69266	2.24572		YJR127C	0.180544	1.62733
	YML093W	-2.68975	2.51634		YPR122W	-0.960526	1.6217
	YAL043C	-2.68462	2.29455		YBL066C	-0.508953	1.61944
	YPL212C	-2.67832	2.46155		YER093C	0.123726	1.61427
	YHR172W	-2.67665	3.31204		YNL090W	-0.94535	1.6076
	YHR066W	-2.67688	2.84546		YPL139C	-0.299431	1.60725
	YGR152C	-2.67737	1.87638		YIL039W	-0.827795	1.60246
	YOR133W	-2.67716	2.7222		YIL130W	-0.796627	1.60234
	YHR036W	-2.67428	2.72958		YIL076W	-0.978349	1.59822
	YMR218C	-2.67035	2.04041		YPR026W	-0.837262	1.59239
	YGR175C	-2.66926	2.69612		YBR295W	0.0385138	1.5831
	YHR015W	-2.66777	1.73037		YBL079W	-0.107985	1.5829
	YNL249C	-2.6676	1.76606		YNL192W	-0.804018	1.58025
	YGR103W	-2.66703	2.44267		YJR151C	-0.732426	1.57735
	YHL026C	-2.66707	2.31006		YOR177C	0.455248	1.57093
	YHR159W	-2.66674	2.05425		YPL039W	-0.676755	1.55891
	YHR007C	-2.66546	2.74484		YMR312W	-0.856629	1.55705
	YJL027C	-2.66491	1.90213		YEL025C	-0.599452	1.55645
	YJR148W	-2.66465	2.26725		YGL062W	-0.703752	1.55407
	YGR256W	-2.6638	2.37104		YMR145C	-0.6749	1.55351
	YMR131C	-2.66274	3.41873		YAL020C	-0.991904	1.5443
	YMR300C	-2.66224	2.75815		YIR033W	-0.407474	1.54201
	YDL199C	-2.66247	3.81413		YPL100W	-0.01864	1.53822
	YHL036W	-2.6596	1.39752		YPR023C	-0.00556426	1.52619
	YHL014C	-2.65932	2.99095		YPL231W	1.57664	1.52509
	YDR398W	-2.65827	3.1889		YPL041C	-0.721781	1.51917
	YFL001W	-2.64542	2.59855		YNL075W	-0.952104	1.51406
	YHR040W	-2.64051	2.70548		YOR059C	0.622266	1.50598
	YHR203C	-2.63959	2.13558		YKL120W	-0.562454	1.50162
	YPR042C	-2.63926	1.65958		YDR476C	-0.440388	1.49646
	YGL209W	-2.63558	2.62729		YNL302C	-0.912393	1.49395
	YKR095W-A	-2.6327	2.46911		YML131W	-0.806173	1.49022
	YBR219C	-2.63212	2.12513		YGR203W	-1.24959	1.48788
	YHR069C	-2.63219	2.57313		YIL172C	-0.960024	1.47625
	YBL008W	-2.62834	3.49062		YIL065C	-0.790569	1.4729
	YER060W	-2.62669	2.49656		YJL222W	-0.0968772	1.47268
	YJR026W	-2.62386	1.83096		YPL057C	1.49299	1.46816
	YOR361C	-2.61909	2.58338		YPR148C	0.260887	1.46747
	YGL215W	-2.61606	1.82149		YHR027C	-0.0904749	1.46397
	YPL008W	-2.61544	3.54766		YLR418C	-0.793083	1.4537
	YGR160W	-2.61281	4.04847		YOL004W	-0.761053	1.45187
	YLR465C	-2.60863	3.25836		YDR408C	-0.996976	1.45061
	YBR271W	-2.60691	3.43393		YGR082W	-0.772997	1.44901
	YKL004W	-2.60674	2.16469		YNL278W	-0.781639	1.44752
	YGL033W	-2.60474	1.16517		YML117W	-0.527444	1.44091
	YOR335C	-2.60544	3.06633		YHR137W	-0.672854	1.43869
	YEL063C	-2.60213	3.38639		YNL037C	-0.451775	1.43861
	YJL205C	-2.60159	2.49991		YBR115C	-0.22631	1.43833
	YOR128C	-2.60099	2.32475		YOR246C	0.857741	1.43728
	YJR074W	-2.59849	2.79378		YPR157W	0.689151	1.43386
	YBR155W	-2.59356	2.24521		YDR507C	-0.103987	1.42737
	YAR015W	-2.58489	2.7268		YPL144W	-0.474433	1.42055
	YDR164C	-2.58381	3.90761		YGR135W	-0.936802	1.41599
	YLR075W	-2.57411	1.42511		YDL055C	0.109929	1.41524
	YPR145W	-2.57407	2.55038		YPL031C	-0.47892	1.41515
	YGR286C	-2.56939	2.86055		YNL009W	-0.490676	1.40993
	YGL076C	-2.56774	2.26273		YGR022C	-0.607175	1.40644
	YGR221C	-2.56736	2.14917		YNL204C	-0.247837	1.4037
	YER104W	-2.56377	2.1278		YPL123C	-0.463802	1.40218
	YPR033C	-2.56119	3.02394		YGL210W	-0.888755	1.40191
	YGR229C	-2.55993	2.50249		YKL218C	-0.613299	1.39677
	YJR071W	-2.55923	4.05989		YJL076W	-0.786917	1.39664
	YCL055W	-2.55594	2.40235		YDL012C	-0.457238	1.39629
	YGR092W	-2.55449	1.73398		YNL309W	-0.527687	1.39554
	YER002W	-2.55172	2.50547		YJL074C	0.432129	1.39267
	YFR038W	-2.5496	1.24856		YDR161W	-0.342659	1.39154
	YKL055C	-2.54796	1.85093		YJL012C	-0.770029	1.38504
	YHR201C	-2.54847	2.51541		YDL005C	-0.627228	1.3817
	YGL203C	-2.5485	2.02164		YPR108W	0.0741288	1.38067
	YPL093W	-2.54594	3.10191		YHR210C	-0.0349453	1.37878
	YER125W	-2.53992	1.7445		YMR322C	0.214365	1.37865
	YML054C	-2.53933	2.96346		YPL095C	-0.646345	1.37794
	YKL060C	-2.53692	1.9736		YHR215W	0.12736	1.36461
	YLR432W	-2.53508	2.9487		YHR006W	-0.83893	1.3578
	YDR387C	-2.53274	2.33677		YLR133W	-0.896153	1.3502
	YPL207W	-2.53295	3.45233		YIL075C	-0.612088	1.34836
	YGL196W	-2.52981	2.42188		YHL031C	-0.870289	1.34828
	YEL035C	-2.53011	1.20655		YOR213C	-0.366274	1.34638
	YER006W	-2.52863	2.50042		YGL131C	-0.909304	1.34426
	YBR141C	-2.52574	2.50558		YGR051C	-0.782115	1.33688
	YLR175W	-2.52576	2.30357		YFL017W-A	-0.684546	1.33436
	YER113C	-2.52184	2.04851		YBR079C	-0.967385	1.32994
	YBL042C	-2.52045	2.39021		YNR017W	-0.314686	1.32689
	YHR183W	-2.51998	2.327		YJR045C	-0.877388	1.32645
	YGL111W	-2.51907	2.30488		YDL058W	0.299429	1.32636
	YKL027W	-2.51781	2.46043		YPL096W	-0.489778	1.32563
	YJL088W	-2.5177	1.84684		YML030W	-0.916447	1.3197
	YGR171C	-2.5161	1.18749		YOR201C	0.640113	1.31357
	YHR143W	-2.51204	2.53444		YKR061W	-0.888148	1.31099
	YHR184W	-2.51074	2.40153		YDR123C	-0.720696	1.3092
	YGL185C	-2.50978	2.31104		YOR338W	-0.0752802	1.30906
	YHR056C	-2.50907	2.03821		YDL128W	0.535377	1.30309
	YPL086C	-2.50661	2.94681		YDL026W	0.316478	1.30302
	YNL275W	-2.50623	4.23843		YER037W	-0.928142	1.30209
	YGL224C	-2.50376	2.15674		YLR419W	-0.86855	1.30154
	YMR046C	-2.50286	1.54012		YCR073W-A	-0.74562	1.3014
	YKL082C	-2.50343	1.70553		YIL055C	-0.97003	1.29708
	YCR034W	-2.5019	2.53532		YDR335W	0.206871	1.29605
	YGR124W	-2.50051	3.25487		YDR260C	-0.663157	1.29586
	YGL186C	-2.49938	1.38994		YPL140C	-0.0878076	1.29404
	YBR173C	-2.49632	1.9219		YNL218W	-0.0586709	1.28786
	YEL046C	-2.49538	3.34		YGR218W	-0.782483	1.27842
	YHL004W	-2.49174	2.74634		YDR480W	-0.942056	1.2744
	YBR104W	-2.49208	2.16912		YDR128W	-0.632579	1.27027
	YGR224W	-2.49059	1.47245		YPL002C	-0.654216	1.26686
	YOR206W	-2.48965	2.60983		YOL020W	-0.922668	1.2657
	YER148W	-2.48951	2.7212		YOR207C	-0.580728	1.26386
	YBR105C	-2.48813	2.0934		YNR059W	-0.812728	1.2637
	YHR182W	-2.4876	2.89654		YDR091C	-0.814937	1.26357
	YGR285C	-2.48412	2.57314		YBR235W	0.0177272	1.26339
	YMR049C	-2.48157	3.00151		YPL011C	-0.752777	1.25985
	YJR093C	-2.4824	2.26338		YJL186W	-0.939342	1.25101
	YLR409C	-2.48137	2.23868		YLR181C	-0.905774	1.24381
	YFR035C	-2.48048	1.67687		YOR043W	0.51984	1.24378
	YER126C	-2.48009	1.26072		YOR175C	-0.67887	1.24304
	YGR192C	-2.47921	2.13189		YGL250W	-0.924274	1.24066
	YPR169W	-2.47809	1.43151		YDL033C	0.4878	1.23631
	YNR053C	-2.47713	2.00773		YCR081W	1.77231	1.22992
	YHR049W	-2.4773	2.33918		YGR106C	-0.954055	1.22908
	YMR199W	-2.47561	2.60647		YPL215W	0.117177	1.2283
	YBR129C	-2.47616	2.34749		YPR078C	1.61812	1.22707
	YPL030W	-2.4752	2.09386		YHL033C	-1.47036	1.22591
	YJL122W	-2.47389	2.30777		YGL198W	-0.957226	1.22464
	YLR286C	-2.47371	3.16675		YJL042W	-0.4267	1.22297
	YJL097W	-2.47421	1.86494		YOR210W	-0.255481	1.22197
	YKL050C	-2.47127	2.58029		YHR146W	-0.743979	1.21967
	YHR076W	-2.46968	2.40572		YML048W	-0.961411	1.20539
	YJR146W	-2.46903	2.68916		YHR073W	-0.427833	1.19855
	YFL023W	-2.46895	2.73508		YNL230C	0.128417	1.19812
	YCR025C	-2.46652	1.2086		YMR305C	-0.852742	1.19168
	YGL099W	-2.46714	2.2518		YDL088C	-0.646659	1.18955
	YDL167C	-2.46295	4.39289		YDR514C	1.87957	1.18794
	YPL256C	-2.46011	2.19197		YDR427W	-0.351225	1.18162
	YKL106W	-2.45626	2.08837		YBR245C	0.239966	1.18024
	YBR249C	-2.45593	2.76619		YDR142C	0.485029	1.17801
	YDL042C	-2.45544	1.86537		YBR020W	-0.747524	1.17379
	YLR407W	-2.45155	2.57707		YCR048W	-0.794945	1.16757
	YPR008W	-2.45046	1.51719		YDL066W	0.142096	1.16388
	YGR180C	-2.44928	2.31701		YKL038W	-0.563271	1.16004
	YER055C	-2.44569	2.46108		YML128C	-0.763976	1.16001
	YHR067W	-2.44545	2.52503		YNL335W	0.208563	1.15779
	YKL096W-A	-2.44421	1.02992		YDL231C	0.125872	1.15563
	YHR156C	-2.44291	2.09169		YGL123W	-0.753131	1.15219
	YBR248C	-2.43968	2.89622		YDR101C	-0.967013	1.14747
	YGL113W	-2.43905	2.63519		YPL050C	-0.302971	1.13881
	YHR002W	-2.43787	2.1966		YLR310C	0.934063	1.13847
	YCL036W	-2.43431	2.71282		YLR155C	-0.929507	1.13572
	YJR123W	-2.43247	1.73913		YGR167W	-0.778159	1.13286
	YGR166W	-2.43057	1.37125		YDL020C	-0.811257	1.13214
	YER163C	-2.43136	2.22549		YER129W	-0.227195	1.1296
	YLR057W	-2.43037	2.41792		YDL155W	0.443692	1.12863
	YJL116C	-2.4302	3.33791		YIR025W	-0.815583	1.1281
	YER074W-A	-2.42588	2.62789		YOR091W	0.60158	1.12615
	YHR034C	-2.42392	2.62099		YMR279C	-0.560003	1.12509
	YER064C	-2.42358	3.20517		YEL022W	-0.0987637	1.12467
	YGR263C	-2.42333	2.5093		YDR262W	-0.903647	1.11712
	YOR320C	-2.42165	1.79893		YLR086W	-0.696384	1.11695
	YOR168W	-2.41994	2.12726		YPL111W	-0.370801	1.11389
	YLR197W	-2.42046	1.91857		YNL263C	-0.535707	1.1126
	YGR055W	-2.41766	2.24072		YOL136C	-0.0538963	1.10805
	YJR054W	-2.41152	1.76838		YNL294C	-0.541687	1.10275
	YBR250W	-2.41031	1.24746		YPR039W	-0.778034	1.10061
	YJL138C	-2.40776	1.91225		YGL092W	-0.965561	1.09661
	YER094C	-2.40647	2.09617		YIL026C	-0.713134	1.09509
	YER127W	-2.40581	2.65989		YGL051W	-0.850582	1.09458
	YCL061C	-2.40459	1.65988		YGR267C	-0.963761	1.09168
	YMR015C	-2.40279	2.63235		YDR193W	-0.534438	1.0903
	YGL093W	-2.39956	2.51843		YMR270C	-0.65428	1.08887
	YML126C	-2.39995	2.55558		YNL295W	-0.508101	1.08766
	YGL128C	-2.39896	1.40515		YLR152C	-0.300153	1.08727
	YGR179C	-2.39702	2.41131		YDR517W	-0.344745	1.08687
	YGL171W	-2.39573	1.32798		YDL168W	0.176905	1.08482
	YPL258C	-2.3957	1.94636		YGL137W	-0.540381	1.08284
	YHR208W	-2.39427	1.72199		YBR151W	-0.262975	1.08096
	YJL069C	-2.394	3.18652		YDR325W	-0.98847	1.08036
	YML045W	-2.39304	1.48157		YNL297C	0.114588	1.08011
	YBR033W	-2.39164	2.46795		YPR066W	-0.623923	1.07623
	YHR063C	-2.39165	2.35146		YIL048W	0.0540957	1.07467
	YEL047C	-2.39047	2.02756		YGR025W	-0.934282	1.07288
	YJR153W	-2.38966	1.24998		YPL073C	-0.656689	1.06991
	YDR485C	-2.38479	3.50295		YNL006W	-0.162637	1.06954
	YDR110W	-2.38441	2.18264		YLR019W	-0.646681	1.06938
	YLR359W	-2.38438	2.66256		YNR058W	-0.372832	1.06574
	YHR177W	-2.38381	2.64948		YJR041C	0.541174	1.06436
	YPL210C	-2.38445	2.64446		YDR217C	-0.118994	1.06083
	YHL003C	-2.38266	2.18746		YOR259C	-0.536209	1.06028
	YBR293W	-2.38265	2.59205		YOR324C	-0.652265	1.05815
	YNL018C	-2.38235	1.34348		YDR077W	1.10308	1.05808
	YDL049C	-2.37835	1.70947		YLR171W	-0.902542	1.05629
	YGR202C	-2.37833	2.00868		YBR092C	-0.780457	1.05286
	YMR051C	-2.37738	1.64401		YGR226C	-0.955847	1.05095
	YKL058W	-2.37735	1.85443		YML091C	-0.137524	1.05068
	YDR463W	-2.37556	2.05601		YGR161W-C	0.653737	1.04707
	YBR031W	-2.37594	2.41308		YPR080W	-0.00756027	1.04653
	YGR123C	-2.37526	2.00655		YPL175W	1.42316	1.03629
	YHR062C	-2.3755	2.81721		YNL025C	-0.286547	1.03622
	YBR247C	-2.37508	2.31466		YJL101C	-0.98574	1.02848
	YMR256C	-2.37258	3.59997		YNL066W	0.33385	1.02273
	YGR239C	-2.37332	1.9892		YOR316C	0.034683	1.02248
	YCR088W	-2.37345	2.77597		YDR465C	-0.730455	1.02084
	YPR072W	-2.37337	2.49035		YPR025C	0.0393397	1.01888
	YOL019W	-2.36946	1.99245		YER007C-A	-0.963453	1.01679
	YGL012W	-2.36946	1.99448		YJL163C	-0.916913	1.01357
	YJL011C	-2.36719	1.1214		YOR266W	1.36193	1.01261
	YHR033W	-2.36581	2.76151		YOR368W	0.24483	1.01206
	YOR374W	-2.36509	2.63402		YOR042W	0.556371	1.01118
	YOL084W	-2.36492	2.78552		YDL071C	-0.733671	1.00682
	YJL003W	-2.36539	1.49256		YMR303C	-0.527953	1.00421
	YNL103W	-2.36272	1.55818		YDR528W	-0.637728	1.00341
	YLR249W	-2.36157	1.85788		YLL023C	-0.913428	1.00047
	YBR277C	-2.36223	3.25808		YLR239C	-1.19977	0.998399
	YJR063W	-2.36182	1.79429		YPL275W	-1.27971	0.998195
	YFL021W	-2.36114	2.21183		YML037C	-1.17626	0.996652
	YHR025W	-2.36137	2.36361		YBL002W	-1.5623	0.996634
	YBR252W	-2.36035	2.02183		YNL239W	-0.0477548	0.995555
	YMR094W	-2.35985	2.71327		YDL246C	0.0102822	0.992636
	YEL020W-A	-2.3593	2.47332		YMR310C	-0.613473	0.992376
	YGR187C	-2.35864	2.05656		YOR164C	-1.16692	0.992193
	YBL069W	-2.35804	3.27735		YNL094W	-0.892039	0.991517
	YGR223C	-2.35817	2.5697		YML016C	-1.42635	0.991138
	YJR019C	-2.3579	1.18242		YBL074C	-1.88239	0.991049
	YGL132W	-2.35632	1.66514		YMR109W	0.223884	0.990169
	YGL035C	-2.35633	2.02049		YPL239W	-1.02232	0.989872
	YBR118W	-2.35532	1.6078		YKL113C	-1.23171	0.988744
	YGL017W	-2.35372	2.60946		YMR233W	-1.90773	0.988264
	YHR064C	-2.35369	2.8336		YLL018C-A	-1.27258	0.987723
	YML116W	-2.35293	3.08007		YNL231C	-0.970707	0.987324
	YKL099C	-2.35345	2.34059		YLR036C	-1.82926	0.987164
	YFL022C	-2.3522	2.54929		YJL134W	-1.60343	0.98709
	YCL020W	-2.35076	1.04545		YKR085C	-1.53636	0.986957
	YEL066W	-2.35149	1.97685		YOR204W	-1.30729	0.985236
	YBL098W	-2.3512	2.62115		YJL156C	-1.38927	0.983888
	YHR111W	-2.35039	2.1573		YNL232W	-0.609554	0.983344
	YDL126C	-2.34965	3.35635		YOL007C	0.3709	0.981154
	YKR042W	-2.34904	2.95613		YMR201C	-1.34638	0.981085
	YMR058W	-2.3483	2.17832		YCR097W-A	-1.80053	0.980926
	YLR300W	-2.34563	2.54189		YDR228C	-1.55219	0.980219
	YOR241W	-2.34529	2.28784		YGL204C	-2.52124	0.978481
	YHR090C	-2.34383	2.07756		YJL036W	-1.59605	0.977726
	YDR207C	-2.34347	2.8262		YGL070C	-1.29439	0.977517
	YPR105C	-2.34159	2.04117		YOL001W	-1.1226	0.977231
	YEL069C	-2.34073	1.2146		YOR122C	-1.31405	0.97628
	YJR111C	-2.33991	1.89224		YOR369C	-1.42175	0.975537
	YDR381C-A	-2.33993	2.52044		YLR332W	-0.854577	0.975429
	YBR172C	-2.33945	1.87325		YFL020C	-1.75884	0.975249
	YER010C	-2.33919	1.68839		YJL031C	-1.61951	0.97464
	YPR121W	-2.33804	2.13793		YBR022W	-1.52678	0.973967
	YLL012W	-2.33791	3.18382		YKR081C	-1.23531	0.97378
	YGL119W	-2.33659	2.49144		YKR024C	-1.51368	0.971779
	YBR257W	-2.33659	1.71297		YMR318C	-0.372773	0.971566
	YHR192W	-2.33202	2.13818		YBR119W	-0.74282	0.971454
	YLR221C	-2.33009	1.52762		YKL133C	-1.1147	0.971418
	YBR134W	-2.32973	1.48903		YKL125W	-1.41173	0.971029
	YBR089W	-2.32985	2.04293		YNR055C	-1.12768	0.970543
	YER170W	-2.33	2.49698		YGL247W	-2.09416	0.969783
	YHR083W	-2.32903	1.98915		YDR478W	-1.44476	0.969539
	YGR216C	-2.32906	1.02718		YLR101C	-1.74097	0.969353
	YHR018C	-2.32851	2.50597		YJR112W	-2.0928	0.968685
	YGR200C	-2.32832	1.97869		YPL101W	-0.129905	0.967941
	YGR254W	-2.32678	2.41166		YGR233C	1.97197	0.967864
	YEL041W	-2.32643	2.70255		YPL159C	-0.86996	0.96774
	YBL052C	-2.32445	1.31101		YHR086W	-0.273146	0.967698
	YGL064C	-2.32313	1.65093		YLR188W	-1.62371	0.967512
	YLR055C	-2.3226	3.22596		YOL135C	-0.972602	0.966513
	YNL299W	-2.32184	2.43986		YIR038C	-1.42485	0.965901
	YEL009C	-2.31976	1.83944		YBL081W	-1.71184	0.965675
	YCL026C-B	-2.32046	1.76866		YKR001C	-1.39475	0.964576
	YER124C	-2.31965	2.2069		YBL106C	-0.475153	0.964415
	YGL233W	-2.3179	1.79727		YOL017W	-0.853545	0.963837
	YKL093W	-2.31821	1.84216		YKL155C	-1.2905	0.963237
	YGL148W	-2.3181	2.55574		YNL151C	-1.24383	0.963034
	YPL214C	-2.31681	2.3759		YDR103W	-0.5014	0.962511
	YGR282C	-2.31597	3.00082		YLR088W	-1.37515	0.962187
	YLL034C	-2.31504	1.51379		YML104C	-0.454322	0.962012
	YOR260W	-2.31381	2.40571		YOR290C	-0.684232	0.96164
	YKL046C	-2.31323	2.14789		YPL208W	-1.24468	0.960881
	YPL179W	-2.31162	1.53785		YNR067C	-0.127958	0.960489
	YMR182C	-2.31087	2.24258		YIL106W	-0.685156	0.960484
	YMR197C	-2.30968	2.00038		YOR143C	-1.48774	0.959717
	YKL045W	-2.31033	2.29675		YGR102C	-0.853559	0.959343
	YLR134W	-2.30984	2.32114		YLR017W	-0.944328	0.959193
	YOL055C	-2.30858	1.36784		YKR059W	-1.42075	0.958757
	YML043C	-2.30855	2.22893		YOR233W	-1.76821	0.958564
	YML106W	-2.3077	1.90534		YPR162C	-1.85496	0.956306
	YGR021W	-2.30637	2.12023		YLR139C	-1.19251	0.956189
	YJR129C	-2.30575	1.45487		YHL001W	-2.23791	0.955699
	YJL009W	-2.30616	1.51754		YIL145C	-0.746807	0.955571
	YBR267W	-2.30552	2.55139		YDR082W	-2.18118	0.955228
	YFR001W	-2.3056	1.40384		YFR031C	-0.394836	0.95522
	YFR028C	-2.30084	1.98551		YJL001W	-2.09539	0.953181
	YEL042W	-2.30109	2.50392		YLR215C	-0.998581	0.952471
	YGR214W	-2.29956	1.6647		YDR410C	-1.17803	0.952449
	YJR139C	-2.30034	1.87885		YAR002C-A	0.301897	0.951941
	YOR270C	-2.30008	2.51709		YJR062C	-1.69219	0.951898
	YHR133C	-2.29969	2.17823		YNL140C	-0.879085	0.95096
	YOL153C	-2.29885	1.51983		YGL197W	0.377315	0.950726
	YKL049C	-2.2981	2.2102		YKR028W	-1.09943	0.950588
	YCL064C	-2.29702	1.81184		YHL010C	-1.82917	0.949978
	YLR441C	-2.29662	1.4997		YDR354W	0.218732	0.949953
	YGL003C	-2.29592	1.46918		YMR314W	-0.340648	0.949856
	YER050C	-2.29579	1.77837		YNL141W	-0.830598	0.949839
	YJR050W	-2.29573	1.15907		YOR155C	1.60273	0.94893
	YOR360C	-2.29463	1.28124		YGL140C	0.155747	0.948549
	YEL070W	-2.29402	2.15337		YKL197C	-1.91316	0.948131
	YMR036C	-2.29429	2.97845		YDR225W	-1.22307	0.947695
	YGL050W	-2.29411	1.09314		YHR101C	-2.21615	0.945955
	YAL059W	-2.29302	1.97619		YMR180C	-0.755133	0.944546
	YPL184C	-2.29249	2.18032		YMR301C	-1.40551	0.94445
	YPL022W	-2.29199	3.5497		YPL099C	-1.14457	0.942742
	YDL189W	-2.29245	4.084		YPR150W	-1.21208	0.942281
	YGR062C	-2.29086	1.13954		YBR128C	-1.77285	0.94192
	YGR060W	-2.28959	2.90338		YPR167C	-0.815885	0.940845
	YFR007W	-2.28869	1.37137		YHR009C	-2.00366	0.940722
	YJR002W	-2.28891	3.7432		YER035W	-1.42132	0.939135
	YGL125W	-2.28659	1.49401		YJL152W	-1.61248	0.939114
	YHR107C	-2.28724	2.51115		YOL010W	-0.278582	0.937859
	YER043C	-2.28667	2.11739		YKL163W	-0.397944	0.937083
	YLR202C	-2.28475	1.06578		YMR277W	-1.22003	0.937063
	YJL007C	-2.28536	1.66707		YOL062C	-1.80725	0.934929
	YJR018W	-2.28421	3.57081		YOR179C	-0.765185	0.934925
	YDR345C	-2.2834	1.84064		YBR048W	-1.90032	0.934733
	YJR101W	-2.28317	2.4168		YMR021C	-0.849015	0.934607
	YLR357W	-2.28183	1.89856		YBR135W	-1.68512	0.934508
	YLR461W	-2.28117	1.048		YCR004C	-1.40678	0.933887
	YEL038W	-2.27992	2.32358		YMR224C	-1.42437	0.933737
	YCL022C	-2.27984	1.16308		YDL149W	-1.49447	0.933551
	YPL106C	-2.27832	2.13883		YMR099C	-1.10636	0.933422
	YGL231C	-2.27732	2.0238		YDR086C	-2.08034	0.932092
	YCR010C	-2.27624	1.16731		YNL001W	-0.75113	0.931704
	YDR490C	-2.27561	2.75666		YIR028W	-1.29201	0.931582
	YLR020C	-2.2737	2.47204		YKL138C	-1.10361	0.931359
	YHR194W	-2.27413	2.45523		YGL030W	-1.18331	0.93032
	YHR202W	-2.27237	1.68285		YJL137C	-1.95606	0.929903
	YGR283C	-2.27217	2.032		YBR298C	-1.0108	0.92986
	YKL063C	-2.27215	1.94793		YMR022W	-1.49591	0.929338
	YKL066W	-2.26801	1.00937		YOR386W	-1.75154	0.929032
	YJL125C	-2.26818	2.11147		YMR294W	0.0199128	0.928763
	YBR266C	-2.26667	4.7974		YPL213W	-1.13077	0.928244
	YKL056C	-2.26665	1.87396		YER146W	-1.8981	0.927669
	YPR137W	-2.2671	2.30715		YPL054W	-0.251572	0.927661
	YCR016W	-2.26613	1.84236		YCR006C	-1.59794	0.927449
	YHR058C	-2.26556	2.66521		YLR294C	-2.26619	0.927098
	YGR279C	-2.2654	1.49943		YKR075C	-1.08835	0.926388
	YPL174C	-2.26497	2.56782		YPL211W	-1.09108	0.925661
	YKL076C	-2.26417	1.36948		YPR084W	-1.1495	0.925645
	YCR086W	-2.26358	1.96167		YMR276W	-0.476184	0.924511
	YJR160C	-2.26398	3.25901		YLR010C	-1.58586	0.923545
	YBR011C	-2.26311	1.58186		YNL114C	-0.585832	0.922998
	YGL164C	-2.26223	1.76294		YKR007W	-0.886271	0.92114
	YGR087C	-2.26083	1.2963		YJR141W	-2.11158	0.92084
	YBR058C	-2.2615	3.23331		YLR396C	-1.32345	0.91985
	YMR006C	-2.2596	2.41482		YMR265C	-0.321848	0.919534
	YLR148W	-2.2587	2.06282		YGL229C	-1.95461	0.91926
	YGR236C	-2.25898	1.04771		YLR024C	-1.78244	0.919024
	YER139C	-2.25948	1.75134		YMR237W	-1.32467	0.918679
	YGL200C	-2.25782	1.52805		YKL210W	-1.29177	0.918502
	YGL077C	-2.257	2.08312		YOR367W	-1.55688	0.91845
	YDR371W	-2.25559	1.16996		YKR036C	-1.40869	0.918013
	YCL063W	-2.25445	2.4684		YGR137W	-0.241301	0.917972
	YJR048W	-2.25365	1.98033		YKR067W	-1.28955	0.916891
	YGL154C	-2.25417	1.68185		YNL237W	-0.501654	0.916864
	YHR171W	-2.25327	2.02067		YOR037W	0.737832	0.916779
	YJL190C	-2.25299	1.04489		YNL113W	-1.04545	0.916113
	YBL028C	-2.25161	1.1789		YER065C	-2.21481	0.915997
	YDR109C	-2.25232	3.74354		YOR218C	-0.752325	0.91588
	YGR109C	-2.25133	1.78534		YBL100C	-1.30005	0.915822
	YHR188C	-2.24949	2.37414		YER131W	-2.10355	0.915065
	YBR210W	-2.24662	1.82174		YJR113C	-1.23976	0.913659
	YBR268W	-2.24659	1.21852		YDR375C	0.955695	0.913278
	YKL009W	-2.24739	1.65635		YNL065W	-1.74068	0.913185
	YCR072C	-2.24619	2.57309		YMR092C	-1.53532	0.912429
	YHR113W	-2.24595	1.64099		YGL251C	-0.324715	0.911685
	YAR042W	-2.24544	1.14452		YBL093C	-0.783955	0.910938
	YLR343W	-2.24506	2.31927		YGL005C	-1.71687	0.910931
	YFR037C	-2.24357	2.64095		YGR029W	-0.607198	0.910263
	YPR181C	-2.24441	3.41455		YLR166C	-1.88804	0.910231
	YGL078C	-2.2428	2.5019		YNL087W	0.43875	0.909708
	YHR048W	-2.24271	2.95341		YJR098C	-1.52142	0.909402
	YBR221C	-2.24308	1.96161		YLR299W	-1.56389	0.908541
	YGR138C	-2.24245	2.13251		YKL187C	-1.39334	0.90836
	YML058W	-2.24018	1.258		YHR077C	-0.69717	0.907968
	YHR046C	-2.23921	2.28593		YOR132W	-1.7635	0.907949
	YER102W	-2.23893	1.70828		YNL131W	-1.50931	0.907793
	YCL011C	-2.23744	2.83886		YPL055C	-0.11417	0.907705
	YBR034C	-2.23693	2.59748		YFR017C	-1.61299	0.907105
	YOL076W	-2.23585	1.18123		YBL064C	-1.34861	0.906841
	YGL256W	-2.23545	2.00491		YKR006C	-1.13083	0.905315
	YLR015W	-2.23473	2.28584		YFL006W	-1.20574	0.904716
	YPR135W	-2.23302	1.98783		YML129C	-2.11796	0.904513
	YKL077W	-2.23314	2.83719		YOR232W	-0.719031	0.904421
	YEL057C	-2.23337	1.32492		YJR103W	-0.630107	0.904277
	YJR013W	-2.23183	1.58783		YBR015C	-1.40636	0.90412
	YMR220W	-2.23162	2.60921		YIL086C	-1.54208	0.903262
	YHR050W	-2.23217	2.45981		YLR192C	-1.42921	0.903224
	YAL004W	-2.23219	1.72329		YPL137C	-1.25167	0.903096
	YBR211C	-2.23188	1.58016		YNL111C	-1.31782	0.903087
	YGL157W	-2.23096	1.94429		YPR142C	-0.976857	0.902567
	YJL120W	-2.2304	3.0169		YKL103C	-1.33753	0.899832
	YCR059C	-2.23043	1.8012		YIR034C	-1.28292	0.899116
	YBR265W	-2.22774	2.23271		YLL008W	-1.7612	0.897815
	YCL029C	-2.22764	1.94323		YOR279C	-1.43029	0.89736
	YER174C	-2.22506	1.93315		YOL009C	-0.860693	0.895997
	YGR117C	-2.22431	2.4747		YER074W	-2.16321	0.894742
	YCL075W	-2.22324	1.81585		YDL052C	-1.30407	0.894413
	YHR207C	-2.2233	2.59436		YOR089C	-0.826533	0.894162
	YBR143C	-2.22246	2.2492		YIL007C	-1.01986	0.893934
	YLR023C	-2.22215	2.92426		YMR146C	-0.739771	0.892271
	YJR051W	-2.22168	1.96023		YGL242C	-1.08519	0.890649
	YIL140W	-2.22064	2.87927		YMR041C	-1.52585	0.890482
	YFR021W	-2.22007	2.37085		YGR061C	-0.554457	0.88942
	YOR306C	-2.21864	1.54604		YKR076W	-0.873287	0.889256
	YLR401C	-2.2186	3.14421		YDR121W	-1.05576	0.888898
	YHR003C	-2.2178	2.24176		YPR002W	-2.4302	0.887942
	YHR135C	-2.21843	1.97993		YLR121C	-0.38889	0.887145
	YBL020W	-2.21661	1.26556		YOR311C	-0.690687	0.886782
	YER052C	-2.21587	2.27219		YJR134C	-1.34744	0.886608
	YGR041W	-2.21538	2.38275		YKR070W	-0.963646	0.8863
	YEL029C	-2.21306	1.47697		YKR065C	-1.75001	0.883912
	YJL041W	-2.21297	2.40942		YPL094C	-0.687561	0.883658
	YCR030C	-2.21002	1.25905		YNL038W	-0.902149	0.883024
	YOL075C	-2.20845	1.7333		YER073W	-1.72985	0.88244
	YHR115C	-2.20779	2.29295		YKR074W	-1.69441	0.88238
	YGR093W	-2.20651	2.56701		YPL089C	-0.833013	0.882044
	YER087W	-2.20658	1.68238		YLR179C	-1.14094	0.881622
	YHR061C	-2.20645	1.95061		YBR289W	-2.17297	0.881181
	YBR242W	-2.20251	2.14856		YPR060C	-1.18515	0.880705
	YGR155W	-2.20325	2.31774		YOR161C	-1.65709	0.878973
	YOR354C	-2.20186	3.02172		YLR287C	-0.818658	0.878581
	YEL020C	-2.20176	2.4752		YDR012W	-0.0878282	0.877745
	YJL004C	-2.20088	1.2593		YLR376C	-1.39849	0.876979
	YBR111W-A	-2.19998	2.1908		YJL173C	-1.80118	0.876667
	YFL002C	-2.20004	2.60265		YCR031C	-1.4106	0.876645
	YBL043W	-2.19878	1.86056		YDR319C	-0.763446	0.874167
	YMR179W	-2.19901	1.66246		YLR068W	-2.0791	0.872862
	YDL085W	-2.19844	1.78519		YDL101C	-1.05264	0.872508
	YEL064C	-2.19613	2.30382		YGL241W	-1.25141	0.872266
	YGL103W	-2.19521	1.36884		YBR149W	-1.14089	0.872045
	YER140W	-2.19493	1.61291		YDR494W	-0.976758	0.871377
	YEL018W	-2.19523	1.77634		YDR074W	-0.257852	0.871053
	YOL047C	-2.19538	1.69792		YLR065C	-1.60901	0.870784
	YGR120C	-2.19493	1.60154		YBR004C	-1.22465	0.870411
	YDR474C	-2.19355	1.82474		YOL052C	0.887486	0.868359
	YER117W	-2.19343	1.10645		YKL132C	-0.818021	0.867687
	YPL228W	-2.19196	1.90823		YGR206W	-1.1989	0.867329
	YMR093W	-2.1917	2.05393		YBR171W	-1.51622	0.865674
	YEL004W	-2.19058	1.80735		YOR297C	-0.901626	0.865671
	YER012W	-2.19041	1.35978		YIR044C	-0.889213	0.865389
	YNR063W	-2.19013	1.36741		YKL146W	-1.19883	0.865288
	YHR151C	-2.19035	2.56255		YDL031W	-1.04795	0.86214
	YEL039C	-2.18927	1.79777		YLL004W	-1.63265	0.862062
	YGL243W	-2.18786	2.47634		YDR233C	-1.21432	0.861949
	YNL238W	-2.18759	1.95453		YJR118C	-1.95842	0.861595
	YLR207W	-2.18794	2.88915		YML042W	-1.70943	0.86073
	YOR090C	-2.18845	2.38526		YBR228W	-1.08112	0.860233
	YGR080W	-2.1862	1.87415		YGR278W	-1.20454	0.860001
	YGL245W	-2.18478	2.32926		YDR245W	-1.56083	0.859915
	YDL060W	-2.18547	2.15028		YLL062C	-1.34403	0.859809
	YJR067C	-2.18452	1.58271		YDR246W	-1.27024	0.857063
	YGR257C	-2.18451	2.27567		YJL216C	-0.905376	0.856911
	YPL043W	-2.18316	2.28925		YKR083C	-1.87547	0.85432
	YGL208W	-2.18327	2.20777		YKL079W	-1.54474	0.854012
	YGL240W	-2.18199	1.2549		YDR328C	-1.16662	0.853678
	YER042W	-2.18074	1.35941		YDR140W	-1.2378	0.853659
	YGL246C	-2.18116	2.31284		YNR033W	-2.00635	0.853307
	YCR105W	-2.18027	1.60824		YMR306C-A	-0.276772	0.852932
	YAL036C	-2.18039	2.40422		YDL197C	-1.5198	0.850932
	YDR299W	-2.1787	1.45356		YMR162C	0.0179257	0.850538
	YJR142W	-2.17879	1.65813		YDL219W	-1.09798	0.848879
	YBL077W	-2.17757	1.70794		YLR097C	-0.92402	0.848669
	YGR084C	-2.1773	2.08047		YGL220W	-1.44515	0.848115
	YER093C-A	-2.17683	1.71876		YMR032W	-2.07539	0.846996
	YKL006W	-2.17577	1.05423		YJL096W	-2.02556	0.846597
	YJL158C	-2.17489	2.02976		YNL281W	-0.247744	0.846147
	YFR048W	-2.17391	1.90659		YDL063C	-0.456875	0.846006
	YJR055W	-2.17336	1.05863		YKL105C	-1.29582	0.845285
	YKL023W	-2.17314	1.66427		YLR185W	-1.47257	0.844788
	YFL010W-A	-2.17275	1.7517		YDR066C	-1.43857	0.844276
	YKR069W	-2.17082	2.55461		YOR152C	-1.18402	0.844169
	YFL041W	-2.17051	1.40675		YML078W	-1.88749	0.843195
	YIL015W	-2.17122	1.97437		YKL193C	-0.955003	0.843025
	YDR380W	-2.17053	2.279		YJL142C	-1.63346	0.842472
	YER121W	-2.17107	1.33078		YDL142C	-0.910218	0.842397
	YBR162W-A	-2.16985	1.78377		YCL067C	-0.760188	0.839866
	YKL068W	-2.16838	1.99771		YOR050C	-1.3598	0.839763
	YJR025C	-2.16783	1.11991		YNL046W	-0.762101	0.839267
	YML099C	-2.16776	1.93178		YDR162C	-0.653851	0.838899
	YHR004C	-2.16779	2.43058		YML101C	-2.21511	0.838686
	YIR036C	-2.16642	1.30838		YJR040W	-1.32445	0.83848
	YDR120C	-2.1636	2.09557		YGL108C	0.198894	0.837321
	YDR386W	-2.16252	2.60675		YLR137W	-0.710802	0.837263
	YML085C	-2.16295	2.37487		YCL028W	-1.40358	0.836194
	YGL244W	-2.16182	1.4647		YOL139C	-1.19791	0.835027
	YKL129C	-2.16162	2.82101		YML034W	-1.30322	0.834995
	YDL148C	-2.16171	1.71263		YDR096W	-0.834316	0.834009
	YMR227C	-2.16197	2.03676		YIL029C	-1.25618	0.833176
	YGL261C	-2.16156	1.68965		YLR046C	-1.52374	0.833123
	YBR188C	-2.16061	1.80185		YMR026C	-0.909691	0.8326
	YGL168W	-2.16056	1.55253		YFL013C	-1.57865	0.830477
	YFR046C	-2.16068	1.59761		YAL001C	1.07406	0.830151
	YBR288C	-2.16001	2.41098		YOR208W	-1.64294	0.829645
	YBR170C	-2.15937	1.15634		YOL022C	-0.672193	0.829278
	YNL182C	-2.15938	1.90591		YKL110C	-1.13296	0.828972
	YOL006C	-2.15794	1.36324		YNL292W	-1.57328	0.827818
	YGL090W	-2.15842	2.44833		YBL076C	-0.499942	0.827361
	YHR148W	-2.15705	3.03543		YKR057W	-1.85642	0.825348
	YDR036C	-2.15683	1.24233		YOL101C	-1.21876	0.825119
	YGR181W	-2.15629	2.07969		YJL165C	-0.907624	0.824769
	YBR055C	-2.15518	2.29704		YAL029C	-0.817915	0.824698
	YJL014W	-2.15542	2.26593		YDR376W	-2.04814	0.824608
	YIL001W	-2.1538	1.81555		YIL143C	-0.696318	0.824472
	YCR024C	-2.15281	2.39745		YBR146W	-0.651887	0.823974
	YIR032C	-2.15307	1.05909		YPL242C	-1.0674	0.822575
	YKR063C	-2.15181	2.50033		YNL206C	-0.237447	0.821696
	YBR239C	-2.15154	1.86278		YKL109W	-1.08935	0.82076
	YDL050C	-2.15122	2.09673		YNR015W	-0.661734	0.820568
	YML012W	-2.14987	1.41323		YBL034C	-0.768476	0.820511
	YEL051W	-2.15	1.43049		YJR057W	-2.14368	0.820296
	YGL163C	-2.14917	3.1202		YNL121C	-0.964968	0.819647
	YJR083C	-2.14738	1.68228		YPL061W	-0.494054	0.817672
	YER028C	-2.14726	2.10579		YBL040C	-1.75428	0.817144
	YBR256C	-2.1464	1.43553		YFL049W	-1.97431	0.816519
	YBR258C	-2.14593	1.40604		YDL084W	-0.290849	0.815544
	YML069W	-2.14588	2.57077		YNL277W	-0.464344	0.815266
	YCR065W	-2.14476	2.19934		YGR013W	-1.93411	0.814653
	YGR096W	-2.14533	1.80598		YJR096W	-1.58255	0.813304
	YJL182C	-2.14549	1.14592		YDR184C	-1.15856	0.812948
	YOL089C	-2.14377	1.83839		YLR066W	-1.84427	0.812162
	YEL019C	-2.14392	1.68472		YDR058C	-1.15796	0.811266
	YML029W	-2.14301	1.94415		YOR264W	0.439662	0.808988
	YGR010W	-2.14288	3.04354		YJR044C	-1.6362	0.808369
	YEL026W	-2.1431	1.77036		YIL088C	-0.709934	0.808128
	YJR007W	-2.14302	1.87926		YDR226W	-1.03821	0.807753
	YBR269C	-2.14243	1.71153		YGR258C	-1.5108	0.807671
	YHR017W	-2.14099	1.77686		YIL004C	-1.80513	0.806093
	YNL291C	-2.14122	1.90242		YLL001W	-1.45297	0.804959
	YBR190W	-2.14116	1.7151		YDL097C	0.421388	0.80495
	YOR351C	-2.14136	2.05666		YHR010W	-2.27708	0.80477
	YGL252C	-2.13993	2.53795		YOL099C	-1.32635	0.80371
	YBR044C	-2.13931	1.15981		YLR145W	-1.60402	0.803263
	YAL058W	-2.13892	2.67707		YLR285W	-1.06521	0.801687
	YDL095W	-2.13823	2.05589		YDL145C	0.304177	0.801485
	YJR022W	-2.13753	1.24554		YKL216W	-1.30101	0.801137
	YGL129C	-2.13808	2.36568		YKL104C	-1.18901	0.7993
	YMR187C	-2.13787	2.55616		YGR215W	-1.45082	0.799002
	YBL018C	-2.13643	1.32113		YPL038W	-1.31527	0.797865
	YCR068W	-2.13502	2.1533		YNL092W	-0.851434	0.797419
	YDL045C	-2.13497	1.72794		YOR214C	-1.30983	0.797203
	YER183C	-2.13398	1.71302		YML110C	-1.1571	0.796828
	YLR051C	-2.13267	1.04443		YGR118W	-1.36457	0.796698
	YFR047C	-2.1329	1.97614		YMR057C	-2.61611	0.796035
	YEL053C	-2.12986	1.25587		YDR034C	-1.05948	0.795282
	YOL049W	-2.13025	2.3123		YMR158W	-1.26784	0.795115
	YDR320C-A	-2.12872	1.78831		YKL164C	-0.604577	0.793475
	YCL009C	-2.12836	1.69178		YNL174W	-0.116683	0.792331
	YGR040W	-2.12677	1.47161		YPL110C	-0.686453	0.791089
	YCR012W	-2.12661	1.67668		YDL110C	-0.528967	0.790566
	YBR106W	-2.12602	2.16706		YFR040W	-2.21742	0.787546
	YBR189W	-2.12596	1.18971		YJL139C	-1.46838	0.784995
	YBR162C	-2.12524	2.97907		YDR118W	-1.60804	0.784361
	YCR002C	-2.12328	2.04602		YPL133C	-0.328448	0.784325
	YBR253W	-2.12259	1.37581		YLR205C	-1.07747	0.783488
	YHR195W	-2.12314	1.88922		YER076C	-1.87254	0.783279
	YOR165W	-2.12103	2.33151		YMR101C	0.239046	0.783241
	YBR301W	-2.11868	1.6003		YMR073C	-2.01943	0.78317
	YMR077C	-2.11909	1.41865		YDL030W	0.113197	0.783151
	YCR045C	-2.11947	2.3418		YKR055W	-0.878547	0.78304
	YJR136C	-2.11853	2.45372		YIL128W	-0.590211	0.782548
	YKL047W	-2.11822	1.89567		YLR096W	-0.718275	0.782088
	YGL254W	-2.11818	2.53232		YER135C	-1.47304	0.780157
	YLR212C	-2.11703	2.34172		YKR058W	-1.05202	0.78
	YGL040C	-2.11637	2.07603		YGR097W	0.240361	0.778708
	YKL059C	-2.11609	2.392		YDR083W	-0.965415	0.778221
	YKL183W	-2.11605	1.79984		YDR522C	-2.14127	0.778074
	YKL016C	-2.11365	1.01692		YGL025C	-1.88732	0.777775
	YEL028W	-2.11172	1.84595		YMR213W	-0.970717	0.777211
	YBR132C	-2.11247	1.88232		YLR143W	-1.54669	0.776971
	YNL250W	-2.11102	1.69693		YOR188W	-0.632223	0.776886
	YGL169W	-2.10884	2.23894		YJL039C	0.85168	0.774836
	YHR209W	-2.10833	2.05744		YBL049W	-1.58353	0.774576
	YAR023C	-2.10834	1.5567		YMR135C	-1.14845	0.77453
	YMR072W	-2.10834	1.1769		YGL142C	-1.8283	0.772515
	YCL043C	-2.1067	2.17872		YOR121C	-1.3683	0.772184
	YGL057C	-2.10718	1.36217		YMR082C	-2.52234	0.77193
	YLR358C	-2.10547	1.73077		YOR308C	-1.58589	0.769743
	YFR002W	-2.10445	2.02159		YBR009C	-1.92181	0.767972
	YLL044W	-2.10347	3.91861		YJR005W	-1.23979	0.767171
	YJR070C	-2.10161	2.37892		YPR114W	-1.02445	0.767115
	YLR275W	-2.10185	1.18601		YDL217C	-0.568315	0.766691
	YER025W	-2.10091	2.73152		YPR041W	1.10229	0.766584
	YLR353W	-2.10001	2.626		YBR180W	-2.09188	0.766321
	YJR144W	-2.09952	1.92051		YLR150W	-1.07118	0.766058
	YFR051C	-2.09996	1.92488		YOR136W	0.912487	0.76476
	YGL124C	-2.09972	1.81428		YOL114C	-0.738361	0.76462
	YGL225W	-2.09861	1.36834		YLR099C	-0.647081	0.764472
	YNL233W	-2.0987	1.953		YOL014W	-0.0263469	0.76428
	YJR087W	-2.09929	1.344		YDL111C	-0.787679	0.763445
	YBR094W	-2.09753	1.76193		YOR115C	-1.05135	0.762979
	YER116C	-2.09798	2.09851		YPR196W	1.15964	0.762638
	YML082W	-2.09763	1.20301		YER053C	-0.593151	0.761345
	YGR165W	-2.09822	1.99007		YGL031C	-1.22244	0.761249
	YBR147W	-2.09651	1.90744		YDL223C	-0.751775	0.761217
	YGL038C	-2.09697	1.91207		YPL138C	-0.502972	0.760475
	YLR431C	-2.09566	2.64274		YDR198C	0.507298	0.760203
	YLR400W	-2.09437	2.14306		YLR421C	-1.62393	0.760054
	YNL298W	-2.09279	1.99738		YER032W	-1.57441	0.759735
	YGR244C	-2.09273	2.06462		YLR354C	-0.979527	0.759334
	YPR018W	-2.09068	1.50019		YJR143C	-1.49757	0.759088
	YGR091W	-2.09074	2.7851		YJR085C	-2.13829	0.759043
	YKR099W	-2.09111	1.89913		YMR044W	-1.11822	0.758555
	YBR075W	-2.09084	2.39853		YLR114C	-1.40367	0.757612
	YER007W	-2.08973	1.48641		YKR031C	-0.340821	0.757178
	YGL116W	-2.08791	2.44016		YNL130C	-0.30665	0.755853
	YPL029W	-2.0881	2.74014		YDR487C	-0.970798	0.755266
	YDR188W	-2.08775	2.56247		YOR047C	0.124524	0.754618
	YHR011W	-2.08753	1.34125		YNL061W	-0.683877	0.753404
	YJR135C	-2.08666	1.32846		YMR200W	-0.82797	0.753017
	YJR156C	-2.08664	2.08349		YIR017C	-0.681279	0.751128
	YBR291C	-2.08644	1.91219		YJL179W	-1.78786	0.750881
	YKL089W	-2.08604	2.2002		YJL019W	-1.27384	0.750688
	YDR040C	-2.08637	2.47625		YBR084C-A	-1.73184	0.75058
	YIL121W	-2.08511	2.25619		YOR061W	-0.140291	0.749598
	YMR029C	-2.08542	2.71861		YER030W	-1.41748	0.749497
	YHR103W	-2.08507	2.23567		YOR377W	-1.2408	0.749318
	YBR131W	-2.08457	2.56748		YJR117W	-1.38785	0.748783
	YBR194W	-2.08428	1.41593		YMR267W	-0.949392	0.748318
	YPL113C	-2.08396	1.27066		YNL334C	-0.99296	0.748197
	YER061C	-2.08228	2.9529		YGR140W	-1.11816	0.748064
	YGR284C	-2.08219	1.3488		YJR047C	-1.92832	0.746553
	YBL039C	-2.08077	2.35995		YOR039W	-1.04568	0.743008
	YBL073W	-2.0798	1.46735		YNL252C	-0.428468	0.741856
	YJR068W	-2.07891	1.53495		YEL008W	-1.51901	0.7416
	YGR141W	-2.07916	1.68728		YJL115W	-1.56408	0.740818
	YOR002W	-2.07947	1.77792		YLR073C	-2.39766	0.738927
	YHR001W	-2.07706	2.21582		YML011C	-1.64768	0.738847
	YJL148W	-2.07715	1.34956		YIR024C	-1.2624	0.738406
	YKL075C	-2.07742	2.64329		YNL306W	0.0977995	0.738045
	YGR260W	-2.07453	2.25262		YAR028W	-1.84287	0.737815
	YGR026W	-2.07466	1.25602		YLR450W	0.174716	0.737671
	YGR058W	-2.07359	2.68055		YKR082W	-0.486405	0.735956
	YBL053W	-2.07284	1.24142		YMR252C	-1.55669	0.735414
	YGR110W	-2.07204	2.18839		YLR127C	-2.3535	0.73475
	YGL213C	-2.07211	1.9566		YLR459W	-1.07578	0.734189
	YPL274W	-2.0724	2.0218		YLR439W	-0.885671	0.732264
	YGL048C	-2.07055	2.26692		YPL017C	-0.0518303	0.729906
	YBL035C	-2.07046	1.85423		YPR110C	-0.0280412	0.729824
	YBR127C	-2.06994	3.64025		YLR026C	-0.648974	0.729639
	YGL100W	-2.06981	1.88913		YML020W	-1.48318	0.729387
	YGL253W	-2.0687	1.89953		YDR067C	-1.45909	0.72925
	YJR010W	-2.0675	2.0767		YBR262C	-1.87578	0.7286
	YKL028W	-2.06763	1.83908		YLR031W	-1.92738	0.728434
	YJL154C	-2.0673	1.0657		YKL122C	-1.297	0.728097
	YNR046W	-2.06724	3.43038		YPL189W	-1.21572	0.728071
	YIR023W	-2.0671	1.5116		YLL019C	-1.13574	0.728039
	YOR342C	-2.06632	1.67783		YER142C	-1.31383	0.728029
	YKL080W	-2.06636	1.7726		YKL152C	-1.41401	0.727976
	YGL019W	-2.06596	2.10841		YNL305C	0.179348	0.727846
	YGL110C	-2.06644	1.22103		YMR298W	-1.35999	0.727841
	YBR187W	-2.06421	1.51522		YDR076W	1.29208	0.726628
	YKL074C	-2.06414	2.53927		YLR295C	-2.2642	0.726099
	YHR150W	-2.06313	2.24306		YMR242C	-1.72196	0.724607
	YGL153W	-2.0618	1.92295		YLR098C	-0.974841	0.72433
	YPL051W	-2.06161	1.59574		YPL058C	-0.260154	0.723977
	YLL055W	-2.06061	1.70121		YFL025C	-0.957147	0.723749
	YBL083C	-2.05997	2.11088		YKL001C	-0.956393	0.723717
	YFR055W	-2.06015	4.82641		YOL002C	-0.274781	0.723221
	YHR157W	-2.05869	2.12498		YLL006W	-1.05503	0.723148
	YMR274C	-2.05852	1.99118		YKL112W	-1.24524	0.723113
	YNL112W	-2.05882	2.05153		YGL151W	0.624902	0.722854
	YCL008C	-2.05753	3.07466		YKL159C	-0.972762	0.722564
	YGR163W	-2.05795	1.80416		YER182W	-1.55076	0.722141
	YHL034C	-2.05812	2.04095		YDL121C	-1.4449	0.721887
	YBR025C	-2.05848	2.64559		YHL029C	-1.66154	0.72127
	YIL092W	-2.05777	2.16205		YMR150C	-1.35834	0.719872
	YMR209C	-2.05667	1.4758		YML119W	-0.999606	0.719834
	YJL059W	-2.05486	1.49753		YIL170W	-1.20474	0.719301
	YLR116W	-2.05525	2.33383		YGR169C-A	-0.755252	0.718103
	YAL007C	-2.05364	1.38185		YPL227C	-0.131772	0.717796
	YGR205W	-2.05378	1.47433		YOR194C	-0.95299	0.717791
	YHR121W	-2.05265	1.77522		YAR035W	-1.60527	0.717084
	YHL002W	-2.05301	2.2382		YDR153C	1.86715	0.716737
	YGR028W	-2.05118	1.82588		YMR152W	-0.80751	0.715081
	YCL021W-A	-2.05098	1.47126		YPL132W	-0.669164	0.712555
	YHL009C	-2.05077	2.61127		YOR388C	0.461192	0.712281
	YML053C	-2.04982	1.15278		YOR281C	-0.702394	0.711006
	YER081W	-2.04876	2.12795		YLR298C	-1.70873	0.708847
	YNL268W	-2.04789	1.74075		YJL184W	-1.65996	0.70827
	YGR293C	-2.04809	1.98467		YOL120C	-0.149026	0.708111
	YOR228C	-2.04473	1.68472		YLR146C	-0.88114	0.708039
	YJR088C	-2.04455	1.70204		YNR010W	-1.55148	0.707624
	YBR014C	-2.04421	2.24222		YKL189W	-1.05479	0.705067
	YCR060W	-2.04417	1.21437		YKL179C	-1.34819	0.704665
	YAL037W	-2.04445	2.40445		YKL142W	-1.47842	0.704247
	YMR177W	-2.04429	2.79898		YLR274W	-1.50312	0.703846
	YMR014W	-2.04437	1.33028		YKL170W	-0.939311	0.703226
	YNL256W	-2.04283	2.01358		YPR056W	-0.117484	0.702989
	YDL153C	-2.04326	1.99053		YIL131C	-1.47931	0.702961
	YEL058W	-2.04261	2.12738		YBR279W	0.222681	0.702074
	YGR185C	-2.04193	1.92954		YNL283C	0.433383	0.698945
	YBR123C	-2.0423	1.36701		YJL090C	-1.27522	0.698563
	YBR070C	-2.04094	1.62223		YPL259C	1.42978	0.698404
	YFL018C	-2.04015	2.20842		YIL098C	-1.17421	0.696916
	YGR009C	-2.04022	1.72698		YDL169C	-0.773555	0.696168
	YBR159W	-2.03944	1.89526		YPL131W	-0.824581	0.695061
	YBR065C	-2.03813	2.04086		YEL055C	-0.288239	0.694832
	YBR205W	-2.03751	2.14459		YKR049C	-1.53804	0.694812
	YJR082C	-2.03794	1.37469		YJL093C	-1.15678	0.69401
	YLR313C	-2.03723	3.27903		YLR438W	-1.72455	0.693719
	YPL221W	-2.03674	1.42522		YMR053C	-1.76123	0.693649
	YDR042C	-2.03564	1.13604		YLR440C	-1.4673	0.690424
	YBL015W	-2.03527	1.47203		YJR030C	-1.50325	0.686707
	YGR213C	-2.0341	1.94992		YGR086C	-1.38943	0.684322
	YER072W	-2.03367	3.08825		YLR112W	-1.39258	0.68278
	YGL001C	-2.03293	1.85237		YPR006C	-1.50561	0.682348
	YIL024C	-2.03308	1.8461		YPL198W	-1.2012	0.681473
	YIL008W	-2.02981	1.08639		YIR041W	-1.48484	0.680688
	YPR198W	-2.02909	1.24868		YMR278W	-1.79984	0.679888
	YGR043C	-2.02869	1.48105		YNL004W	-0.0389918	0.676166
	YHR198C	-2.02834	1.73571		YDR378C	-0.949652	0.675985
	YBR246W	-2.0273	2.22741		YKR053C	-1.06512	0.675029
	YOR329C	-2.0269	2.29923		YLR408C	-2.05538	0.672986
	YCR046C	-2.02703	1.59468		YMR137C	-1.87921	0.672844
	YEL002C	-2.02528	2.13608		YAL065C	-0.768568	0.672814
	YDL043C	-2.02544	1.52711		YPL196W	-0.889455	0.67264
	YFL030W	-2.02383	2.59122		YLR246W	-0.849689	0.672637
	YGL105W	-2.02373	1.97477		YKR048C	-1.07244	0.67226
	YJL021C	-2.02065	1.98783		YDR503C	-1.01158	0.671564
	YCR099C	-2.02136	2.28155		YER138C	-0.68088	0.67134
	YJR145C	-2.01968	1.00943		YPR131C	-1.11424	0.670642
	YKL070W	-2.01911	1.81347		YOL043C	0.317501	0.670341
	YML100W	-2.01896	1.94099		YDL115C	-0.810298	0.670304
	YEL036C	-2.01886	1.33023		YOL003C	0.310494	0.66928
	YCR104W	-2.01858	1.48851		YLR269C	-1.96872	0.669265
	YML028W	-2.01812	1.43369		YIL101C	-1.71286	0.668549
	YJR147W	-2.01686	3.22067		YKL072W	-1.54619	0.667826
	YFR052W	-2.01742	1.54162		YLR072W	-1.46519	0.667824
	YPL120W	-2.01712	1.29361		YLR323C	-0.94544	0.667448
	YER063W	-2.01562	2.44786		YBR144C	-1.99861	0.665976
	YGL104C	-2.01514	1.2853		YDL129W	-1.11456	0.665708
	YJR100C	-2.01463	1.64892		YDR493W	-0.340155	0.665554
	YNL197C	-2.01533	3.67503		YNL149C	-0.898038	0.665231
	YKL039W	-2.01354	2.39966		YKR080W	-0.837711	0.665068
	YGL073W	-2.01356	1.46649		YPL146C	-1.17022	0.664646
	YNL186W	-2.0129	1.21003		YNL059C	-1.54679	0.664291
	YGL194C	-2.01254	1.21219		YGR047C	-0.813657	0.66001
	YJR021C	-2.01325	2.2213		YBR244W	-1.44765	0.659901
	YGL255W	-2.0121	2.33093		YJL057C	-1.39688	0.659522
	YER187W	-2.0115	1.61724		YLR227C	-1.32056	0.659294
	YGR121C	-2.0113	2.48978		YNL207W	-0.171536	0.658867
	YBL102W	-2.01077	1.17481		YER067W	-1.20002	0.658695
	YLR173W	-2.0107	3.03056		YGL201C	-0.187965	0.656116
	YBL048W	-2.01128	1.06255		YKL019W	-0.711463	0.656031
	YPL155C	-2.01017	3.44781		YLL007C	-1.695	0.653553
	YDR165W	-2.0096	1.59172		YKL154W	-1.03402	0.653285
	YPL104W	-2.00999	2.68124		YGR112W	-1.69394	0.653051
	YPL216W	-2.00877	2.34765		YKR014C	-0.9366	0.652815
	YCL031C	-2.00875	1.2119		YLR170C	-1.50741	0.652264
	YPL161C	-2.00667	2.11326		YKL007W	-1.55557	0.651757
	YBR035C	-2.00457	1.56201		YNL215W	-0.566594	0.65106
	YFL047W	-2.00465	2.1497		YBR296C	0.239799	0.650816
	YKR023W	-2.00458	2.05288		YMR128W	-0.782083	0.65039
	YOR153W	-2.00381	1.87862		YDR079W	0.00753558	0.650261
	YGR132C	-2.00441	1.9764		YOL088C	-0.493862	0.648782
	YCR047C	-2.00392	2.07847		YMR311C	-0.359952	0.647723
	YBR283C	-2.00378	1.50623		YJL114W	-1.58093	0.647122
	YKR002W	-2.00212	2.35835		YCL035C	-1.17541	0.644975
	YJR020W	-2.00152	1.95106		YLR125W	-1.99784	0.644579
	YBL095W	-2.00119	1.11385		YKR090W	-1.12235	0.644495
	YMR155W	-2.0013	3.28712		YMR107W	-2.25704	0.642891
	YKL201C	-2.00065	1.39779		YIL173W	0.249058	0.641056
	YAR073W	-2.001	3.34413		YDR185C	-0.708215	0.640783
	YGR150C	-2.00118	2.09032		YDL166C	-0.788779	0.640471
	YBR195C	-2.00069	1.72394		YJL032W	-1.78119	0.640213
	YBL085W	-2.00143	1.82598		YPL149W	-0.86631	0.639593
	YBL087C	-1.99979	1.16987		YGR105W	-1.30858	0.639294
	YJL072C	-1.9995	1.3085		YDR275W	-0.24618	0.639259
	YCR069W	-1.9992	1.66665		YBL026W	-1.92501	0.639256
	YPL273W	-1.99765	2.39724		YDR430C	-0.792632	0.638465
	YJL023C	-1.99718	1.8436		YMR261C	-1.04187	0.638446
	YDL227C	-1.99732	2.64616		YJL129C	-1.40705	0.63828
	YDL074C	-1.99743	3.36918		YJL197W	-0.96807	0.637853
	YJL081C	-1.99641	2.28668		YDR052C	-0.548353	0.637478
	YCL066W	-1.99609	1.63727		YNR048W	-0.232691	0.637185
	YMR115W	-1.99576	1.9319		YBR169C	-0.710162	0.636238
	YBR243C	-1.99573	1.90357		YNL178W	-0.997547	0.635491
	YBR018C	-1.9947	2.78385		YGL167C	-0.403635	0.635167
	YHR071W	-1.99544	1.99013		YDL172C	-0.98216	0.634717
	YBR260C	-1.99447	1.70494		YNR073C	-0.146496	0.63286
	YPR155C	-1.99359	1.80566		YLR411W	-1.29092	0.631363
	YGR044C	-1.99354	1.78699		YLL049W	-1.47401	0.631312
	YGL084C	-1.99426	1.60159		YNR049C	-0.520618	0.630865
	YJL153C	-1.99332	2.13681		YLR004C	-0.727475	0.630792
	YOR217W	-1.99262	2.81323		YIL097W	-1.35576	0.630306
	YLR378C	-1.99221	2.21358		YGR094W	-1.09096	0.63014
	YER022W	-1.99053	1.75853		YGL214W	-1.95482	0.627951
	YDL044C	-1.99051	1.95326		YGR161C	0.123215	0.627422
	YCR054C	-1.99131	1.05789		YLL027W	-0.977366	0.62621
	YHR065C	-1.99113	2.63044		YOR004W	-1.00695	0.625516
	YKL003C	-1.99101	1.15046		YLR424W	-1.42225	0.624372
	YER147C	-1.98944	1.97956		YJL067W	-1.6976	0.622641
	YBR021W	-1.98824	2.21111		YBR183W	-1.32573	0.622094
	YAL038W	-1.98763	2.37112		YMR122C	-2.27815	0.620992
	YGL096W	-1.98791	1.36874		YNR045W	-0.105114	0.62067
	YHR054C	-1.98572	1.69349		YIL087C	-0.810401	0.620227
	YMR239C	-1.98586	2.43727		YGL179C	-1.65857	0.619655
	YAR029W	-1.98585	1.55555		YPR079W	0.765228	0.619241
	YLR292C	-1.9847	1.32146		YNL053W	0.0292244	0.61842
	YOR344C	-1.98459	1.61881		YJR038C	-1.85975	0.617971
	YLR094C	-1.98498	2.41962		YLR388W	-2.17932	0.617053
	YKL141W	-1.98485	1.14823		YLR272C	-0.431036	0.616809
	YJL223C	-1.98511	1.27537		YPL124W	-1.055	0.614526
	YCR020C-A	-1.98402	1.09466		YLL051C	-1.43231	0.614163
	YBR166C	-1.98389	2.68562		YNL030W	-1.09463	0.612799
	YGR046W	-1.98446	2.05558		YLR229C	-1.07576	0.612194
	YEL014C	-1.98428	1.23317		YOR125C	-0.974797	0.6121
	YBR158W	-1.98356	2.15496		YHR130C	-1.72024	0.610677
	YPL005W	-1.98322	1.91943		YLR251W	-1.49171	0.610413
	YHR166C	-1.98271	1.90638		YFL034W	0.13429	0.609913
	YEL056W	-1.98252	2.24006		YLR281C	-1.24902	0.608981
	YOR023C	-1.9822	1.24948		YML027W	-1.0834	0.608059
	YLR276C	-1.98239	1.93047		YLR107W	-1.28307	0.607357
	YKL191W	-1.98202	2.58886		YLR369W	-1.37558	0.607314
	YPL128C	-1.98212	1.29926		YBR181C	-1.9537	0.606716
	YCL003W	-1.98148	2.20456		YMR163C	-1.04123	0.606338
	YGR012W	-1.98135	1.84563		YDR389W	-1.15806	0.606226
	YGL190C	-1.97988	2.08416		YLR168C	-1.46896	0.605674
	YGR104C	-1.97893	2.10153		YEL033W	-2.10238	0.60543
	YKL053W	-1.97917	1.46829		YIL119C	-1.36662	0.605235
	YIL078W	-1.97849	2.18728		YMR236W	-1.57424	0.605044
	YJL075C	-1.97582	1.50999		YMR106C	-1.72998	0.605034
	YBR096W	-1.97539	1.42614		YMR232W	-1.45797	0.605007
	YLR387C	-1.97538	2.13891		YMR138W	-0.74266	0.604917
	YKR084C	-1.97422	2.04832		YOR262W	0.101036	0.60419
	YGR277C	-1.97408	1.80989		YPL255W	2.11223	0.604158
	YOR030W	-1.97318	1.29322		YGL066W	-1.47453	0.604078
	YKL013C	-1.97276	1.73025		YMR269W	-1.57297	0.603417
	YIL014W	-1.97307	1.73251		YDR469W	-1.02138	0.602844
	YJR072C	-1.97173	1.75408		YGL102C	-1.03249	0.602675
	YER038C	-1.97193	2.40244		YDR414C	0.631467	0.602569
	YGR266W	-1.97095	1.52734		YMR119W-A	-0.55298	0.602495
	YER107C	-1.97061	1.85133		YOL018C	0.262037	0.602086
	YKR056W	-1.9714	1.67607		YLR289W	-1.43604	0.602055
	YJL215C	-1.97061	1.18841		YOL148C	-1.30725	0.601935
	YBL041W	-1.97072	1.3956		YLR277C	-1.18109	0.598854
	YJL058C	-1.97051	1.86873		YHR104W	-0.527793	0.598705
	YBR176W	-1.97103	2.02953		YKR091W	-0.0233492	0.598688
	YER079W	-1.9695	1.22175		YPR107C	-0.710126	0.597853
	YPL266W	-1.97024	2.19566		YOR044W	-0.175108	0.596061
	YML080W	-1.96988	1.62863		YDL173W	-0.609381	0.595856
	YBR236C	-1.97026	1.92999		YLL052C	-1.45469	0.595539
	YBR057C	-1.96857	1.85808		YNR064C	-0.294537	0.594865
	YLL042C	-1.96758	1.22212		YLR283W	-0.978249	0.594451
	YML124C	-1.96766	1.84529		YLL063C	-1.31881	0.59427
	YDR342C	-1.968	2.13984		YJL202C	-1.70384	0.594145
	YBR029C	-1.96708	1.84314		YOL112W	-1.29776	0.593668
	YLL002W	-1.96671	1.43836		YLR331C	-2.01198	0.592197
	YER168C	-1.966	1.61393		YOL116W	0.247125	0.591325
	YCR090C	-1.96451	1.41614		YPL097W	-0.355438	0.591047
	YIL141W	-1.96367	1.30551		YKL037W	-1.86163	0.589576
	YJR116W	-1.963	1.53222		YDR078C	-0.567971	0.589261
	YCL056C	-1.96165	1.33852		YDR383C	-1.43563	0.587537
	YER123W	-1.96248	2.84006		YKR101W	-1.54358	0.585399
	YMR062C	-1.96243	2.67487		YPL014W	0.495678	0.583058
	YOR353C	-1.96229	2.64348		YNL280C	-2.29322	0.582029
	YBR282W	-1.96152	1.50008		YPR184W	0.415588	0.581922
	YOR363C	-1.96249	2.4516		YKL085W	-0.826906	0.581298
	YGR190C	-1.96103	1.52981		YJL048C	-1.36211	0.581256
	YJR012C	-1.96096	1.17705		YDL082W	-1.32947	0.57928
	YJL204C	-1.96146	3.04352		YLL030C	-1.67316	0.577264
	YBL023C	-1.9607	2.67137		YNL040W	-0.119702	0.576993
	YEL005C	-1.96013	1.59311		YJL136C	-1.97071	0.575531
	YJR105W	-1.96044	1.83119		YLR018C	-0.368693	0.575264
	YKL040C	-1.95981	2.28417		YPR067W	-0.758721	0.574634
	YDL210W	-1.95946	1.45422		YOR250C	0.39143	0.573801
	YGR095C	-1.95888	1.89029		YMR293C	-0.529946	0.573401
	YCR075C	-1.95926	1.68821		YDR331W	0.0924049	0.573067
	YLR273C	-1.95788	1.07315		YLR327C	-1.90743	0.571298
	YLR214W	-1.95839	2.13362		YMR139W	-0.625456	0.570835
	YJR094C	-1.95834	1.56029		YLR362W	-1.16544	0.567758
	YIR030W-A	-1.9574	1.79269		YIR003W	-0.414295	0.567683
	YFR036W	-1.95737	1.52948		YIL051C	-1.11853	0.567479
	YPL012W	-1.95563	2.4401		YDR259C	0.399956	0.567317
	YJR155W	-1.95649	2.0444		YKL168C	-1.50593	0.567201
	YJR102C	-1.95568	1.67836		YDR132C	-0.750274	0.56677
	YBR175W	-1.95502	1.90417		YDR423C	0.362386	0.566698
	YCL004W	-1.95511	1.6878		YGL238W	0.208172	0.566039
	YBR160W	-1.95547	1.90331		YOL105C	-2.01157	0.565771
	YBR261C	-1.9554	1.91367		YKL162C	-0.698321	0.565719
	YBR023C	-1.95408	1.33163		YJR023C	-1.86799	0.564655
	YLR324W	-1.95383	1.22508		YNL074C	-0.806741	0.563978
	YGL228W	-1.95401	1.94296		YDL178W	-1.44315	0.563808
	YJR133W	-1.95449	1.30534		YPL020C	-0.491867	0.563648
	YML096W	-1.95387	1.77788		YIL117C	0.047915	0.563456
	YNL143C	-1.95345	1.2391		YDR468C	-0.800012	0.563226
	YER147C-A	-1.95298	1.26828		YDR013W	-0.922088	0.563174
	YMR302C	-1.95224	1.95956		YKL115C	-1.49029	0.562761
	YJR079W	-1.95184	1.47866		YBL027W	-1.17081	0.562254
	YJR058C	-1.951	1.0815		YKL148C	-1.12362	0.561149
	YCR023C	-1.94968	1.95171		YJL103C	-0.98481	0.560959
	YDR039C	-1.94922	1.44523		YNL244C	-1.26187	0.560889
	YDL138W	-1.94923	1.98491		YOR051C	0.852815	0.559622
	YCL017C	-1.94806	1.29806		YGL053W	-0.522559	0.559388
	YEL037C	-1.94818	2.56638		YKL220C	-1.4349	0.559149
	YPL007C	-1.9479	1.64248		YDR152W	-1.04556	0.55843
	YGL115W	-1.94724	1.72648		YBR084W	-0.644211	0.558072
	YJL140W	-1.94663	1.50807		YER166W	0.116835	0.557906
	YBR179C	-1.94644	2.69476		YJL092W	-0.793421	0.557501
	YPL040C	-1.94641	1.81143		YPR054W	1.01282	0.557241
	YJR014W	-1.9458	1.49193		YPL107W	-0.538473	0.55705
	YOR067C	-1.94606	1.20054		YLR220W	-0.262807	0.555922
	YAL049C	-1.9459	1.76828		YGL006W	-0.051679	0.555759
	YBL067C	-1.94564	1.81262		YKR066C	-0.606916	0.555598
	YPL183C	-1.94547	2.00172		YKL128C	0.14717	0.555442
	YER039C	-1.94498	1.1929		YMR296C	-0.255713	0.555385
	YIL104C	-1.94487	2.03281		YKL207W	-0.876223	0.55499
	YBR201W	-1.94383	1.6841		YOR157C	-1.10827	0.554325
	YMR184W	-1.94436	1.72482		YPL052W	-0.499334	0.553852
	YJL046W	-1.94204	1.45658		YHR155W	-0.530242	0.553591
	YKL124W	-1.94143	3.14694		YDR229W	0.757059	0.553476
	YJR084W	-1.94061	1.46055		YLR435W	-0.826086	0.553006
	YNL325C	-1.94046	1.61019		YKL006C-A	-1.13758	0.551733
	YGR023W	-1.94033	1.63157		YIL069C	-1.21735	0.551284
	YJR080C	-1.94019	2.9803		YLR282C	-2.08584	0.5511
	YBR300C	-1.93859	1.24645		YDR350C	-1.28884	0.550868
	YER062C	-1.93931	2.25399		YLR135W	-1.35672	0.55082
	YGL223C	-1.93907	1.82087		YDR313C	-0.760918	0.550741
	YML052W	-1.93844	1.70202		YDR191W	0.682689	0.550382
	YJR076C	-1.93767	1.48671		YOR008C-A	-1.50601	0.549113
	YGR113W	-1.93677	1.48281		YNR024W	-1.26045	0.547971
	YLR389C	-1.93743	2.12946		YGR052W	-1.07865	0.547399
	YMR132C	-1.93657	1.45698		YJR152W	-2.12961	0.547114
	YGL032C	-1.9371	1.83941		YHR021C	-1.53118	0.545408
	YBR164C	-1.93464	1.55516		YDL100C	-0.00868086	0.545321
	YBR274W	-1.93438	1.68415		YMR321C	-1.04338	0.542961
	YOR269W	-1.93425	1.57383		YJL077C	-2.10164	0.542103
	YKL119C	-1.9338	1.87338		YBR186W	-1.2349	0.54097
	YIL146C	-1.93281	2.45373		YLR035C	-1.42585	0.540065
	YJL126W	-1.93293	1.5464		YKL204W	-1.57547	0.539158
	YCR044C	-1.93204	1.3446		YJL052W	-1.35752	0.538058
	YBR133C	-1.93238	2.53066		YLR142W	-0.918033	0.537433
	YMR028W	-1.93201	1.69189		YKR033C	-1.35469	0.53615
	YOR081C	-1.93143	1.96685		YKL177W	-1.20533	0.53568
	YML055W	-1.9315	1.13833		YOR057W	0.491955	0.535461
	YCL048W	-1.92953	2.16647		YNR014W	0.332824	0.534605
	YCL044C	-1.9304	1.67693		YDR025W	-2.45861	0.534083
	YHR134W	-1.92929	1.46984		YMR149W	-0.554235	0.533812
	YGR004W	-1.92891	2.34849		YNL240C	0.0742042	0.532861
	YGR240C	-1.92822	1.91789		YLR260W	-1.17476	0.532845
	YOR006C	-1.9283	1.38006		YML005W	-1.54418	0.532264
	YFR053C	-1.92828	1.61449		YLR333C	-2.02297	0.52964
	YER119C	-1.92803	1.7468		YMR047C	-0.529865	0.528096
	YPR032W	-1.92817	2.13763		YJL073W	-1.1742	0.527503
	YDR320C	-1.92645	2.71099		YGR034W	-1.30322	0.527355
	YBR251W	-1.92551	1.73331		YMR156C	-1.12015	0.527249
	YJR107W	-1.92597	1.5949		YKR098C	-1.41216	0.526356
	YIR029W	-1.92522	1.89211		YGL135W	-0.971702	0.525783
	YGR176W	-1.92363	2.58818		YPL118W	-0.325781	0.523605
	YER112W	-1.92404	1.29669		YLR243W	-1.02029	0.522118
	YGR189C	-1.92391	1.73057		YEL032W	-0.502926	0.521938
	YAR060C	-1.92345	2.03816		YKL135C	-1.37886	0.521423
	YLR345W	-1.92317	2.11318		YOR223W	-1.1218	0.520991
	YKL031W	-1.92247	1.49945		YPR168W	-1.15843	0.520577
	YBR062C	-1.92054	1.03826		YJL030W	-1.70501	0.519274
	YGL134W	-1.92111	1.65836		YDR218C	0.801598	0.518687
	YER084W-A	-1.92097	1.95827		YKR022C	-0.581575	0.518156
	YGL043W	-1.92013	2.2603		YOR117W	0.214257	0.516736
	YBL016W	-1.9199	2.33101		YDR004W	0.766053	0.516597
	YGR273C	-1.91889	1.74423		YKL137W	-1.29469	0.516544
	YML115C	-1.91727	1.83142		YKL062W	-1.56719	0.515817
	YLR084C	-1.91605	1.93991		YNL082W	-2.0062	0.514693
	YCL032W	-1.91622	1.49083		YOL033W	-1.70694	0.514488
	YGR101W	-1.91561	1.38154		YPL004C	0.246496	0.514178
	YMR085W	-1.91584	1.45769		YOR192C	-1.1716	0.51417
	YGL067W	-1.91462	1.51653		YKL224C	-1.76727	0.513966
	YKL022C	-1.91531	1.85167		YOR312C	-1.55834	0.511574
	YLL011W	-1.91456	1.91734		YGL150C	0.360981	0.51066
	YKR004C	-1.9155	1.85225		YLR447C	-0.660232	0.510446
	YFR010W	-1.91373	1.46966		YGR014W	0.618651	0.507538
	YBR281C	-1.91419	1.51821		YHR145C	-1.06116	0.506787
	YBR042C	-1.91292	1.56133		YKR012C	-1.6269	0.506742
	YJL016W	-1.91259	1.52657		YHR016C	-1.07918	0.505684
	YHR123W	-1.91321	1.91533		YOL149W	-1.1212	0.505613
	YIL053W	-1.91231	2.39003		YOR327C	-1.14651	0.504365
	YER153C	-1.91112	1.02045		YOL096C	-0.742452	0.503316
	YLR182W	-1.91065	2.41242		YLR271W	-1.30602	0.50302
	YDR374C	-1.91126	1.94944		YOL123W	-1.34846	0.502344
	YCL001W-A	-1.90951	2.23077		YDL080C	0.082225	0.50144
	YGL257C	-1.909	1.39385		YDR124W	-1.07786	0.500034
	YGR255C	-1.90914	2.32355		YPL092W	-0.740497	0.499615
	YBR153W	-1.90818	1.9615		YNL044W	-1.28358	0.497996
	YOR074C	-1.90761	1.39383		YCL027W	-1.04548	0.497421
	YPR119W	-1.90656	1.89455		YPL042C	-2.08994	0.495182
	YER016W	-1.90642	1.73199		YNR009W	-0.718219	0.494702
	YOL045W	-1.90569	1.97843		YDR417C	-1.14193	0.494232
	YGL122C	-1.90452	1.73725		YNL264C	-0.159371	0.493505
	YGR246C	-1.90351	1.72984		YOL067C	-0.417548	0.493499
	YJL110C	-1.90379	2.49784		YNL164C	-0.510974	0.488424
	YGR156W	-1.90267	2.01584		YPR101W	-1.16792	0.487672
	YER159C	-1.90113	1.17656		YLR109W	-1.22923	0.487637
	YDL225W	-1.89999	2.18288		YDR046C	-0.167013	0.486813
	YOR287C	-1.89965	1.63249		YNL073W	-1.61506	0.486371
	YBR090C	-1.90042	1.59223		YLR029C	-1.93543	0.486054
	YGR169C	-1.89966	1.42421		YIL151C	-0.108151	0.485716
	YDL206W	-1.89915	3.41479		YLR284C	-1.33495	0.485287
	YLR033W	-1.89869	2.52057		YMR105C	-0.175055	0.481295
	YMR223W	-1.8978	2.59337		YDR405W	-0.502665	0.479064
	YAR033W	-1.89682	1.26594		YGR050C	-1.25964	0.478835
	YBR060C	-1.89595	1.73118		YLR069C	-1.16017	0.475488
	YMR171C	-1.8963	2.56716		YOR012W	-0.249638	0.474539
	YBR254C	-1.89553	1.98405		YLR022C	-1.1044	0.473549
	YKL073W	-1.89512	2.19509		YGL178W	-0.173335	0.473483
	YJL055W	-1.89523	1.84836		YJL144W	-0.42926	0.473196
	YHR100C	-1.89494	1.8536		YDR134C	-1.19025	0.471888
	YMR165C	-1.89514	2.03839		YBR028C	-0.247566	0.471854
	YBR152W	-1.8941	2.81235		YPL229W	-0.914253	0.471276
	YHR144C	-1.89349	1.7065		YPL068C	-0.419753	0.467597
	YGR005C	-1.89258	1.81444		YIL012W	-1.99737	0.467307
	YML088W	-1.89323	1.26232		YKL180W	-1.51092	0.466968
	YML095C	-1.89205	1.12541		YHL023C	0.372695	0.466961
	YEL016C	-1.89169	1.81175		YNL135C	-1.0056	0.4666
	YBR083W	-1.89108	2.26612		YPR165W	-0.607197	0.465731
	YMR100W	-1.88978	1.02776		YDL024C	-0.835198	0.463914
	YDR176W	-1.88771	2.14523		YPL088W	0.539052	0.462311
	YER019C-A	-1.88693	1.05242		YLR390W	-1.75729	0.460662
	YPL023C	-1.88749	2.22953		YEL003W	-1.86641	0.460562
	YBR241C	-1.8852	1.5466		YGL094C	-0.229354	0.458549
	YER076W-A	-1.88425	1.4863		YGR247W	-0.688635	0.457157
	YGR230W	-1.88435	1.60364		YLL053C	-1.3516	0.455865
	YGL219C	-1.88277	1.31506		YNL064C	-0.0191201	0.454979
	YLR224W	-1.88278	2.01002		YNL088W	-1.50148	0.454867
	YCL069W	-1.88238	2.03118		YNL330C	0.160343	0.454825
	YJL049W	-1.88116	1.51609		YNL079C	-0.542643	0.454269
	YOR359W	-1.88147	1.19108		YML046W	-0.566263	0.453534
	YBR227C	-1.87966	1.68749		YCL014W	0.197893	0.453308
	YBR116C	-1.8799	1.78398		YNL067W	-1.24993	0.452421
	YHR191C	-1.87908	1.26593		YLR426W	-0.0222642	0.451519
	YBL025W	-1.87932	1.83129		YBL092W	-1.08962	0.451185
	YGL091C	-1.87794	1.50577		YDR488C	-1.8072	0.45116
	YCR096C	-1.87789	1.68354		YOR328W	-0.878972	0.451065
	YJL035C	-1.87754	1.16479		YGR209C	-1.14411	0.450556
	YDR172W	-1.87689	2.78648		YLR379W	-1.76019	0.450503
	YER009W	-1.87703	1.40677		YCR082W	-0.476718	0.450066
	YLR392C	-1.87659	2.33989		YDR167W	-0.494277	0.450061
	YPR081C	-1.87671	1.82029		YPL001W	-0.560927	0.449943
	YOL090W	-1.8769	1.47097		YLR053C	-1.93843	0.44963
	YJR009C	-1.87724	1.40611		YCR106W	-1.96484	0.447718
	YOL023W	-1.87559	2.00081		YPR143W	-0.869365	0.446822
	YEL015W	-1.87541	2.59344		YCR013C	-1.6195	0.446478
	YJL026W	-1.87355	1.82657		YLR236C	-2.44326	0.446477
	YBR165W	-1.87433	2.30743		YDL057W	0.657301	0.445542
	YJL017W	-1.87348	3.53242		YPL193W	0.592847	0.443264
	YHR084W	-1.87215	1.55542		YDR177W	-0.641664	0.442833
	YKL065C	-1.87204	1.16884		YJR108W	-1.91985	0.442295
	YGR234W	-1.87046	2.99724		YDR043C	-0.526152	0.441985
	YER158C	-1.86995	1.19722		YLR110C	-1.93939	0.441873
	YHR128W	-1.86861	3.30302		YMR136W	-0.551613	0.441661
	YKR015C	-1.86945	2.36487		YER056C-A	-1.96515	0.441008
	YIR026C	-1.86801	2.54577		YJR095W	-2.08747	0.440427
	YIR030C	-1.86734	1.69164		YBR111C	-1.63483	0.44003
	YMR175W	-1.8664	1.21283		YLL025W	-1.85141	0.439332
	YHR096C	-1.86595	2.88502		YLR012C	-1.91218	0.438144
	YGR099W	-1.86546	1.33293		YFL016C	-0.9699	0.437947
	YBR109C	-1.86491	1.43433		YJR034W	-1.74153	0.437403
	YIL003W	-1.86509	1.93284		YNL042W	-0.158051	0.437034
	YGR151C	-1.86503	1.33709		YPR017C	0.526223	0.436402
	YBR100W	-1.86502	1.2593		YPL170W	-1.15863	0.436248
	YOL034W	-1.86461	2.04244		YCR021C	0.727492	0.435307
	YOL061W	-1.86292	1.38281		YDL076C	-0.838888	0.435058
	YBR063C	-1.86228	1.81417		YLR040C	-1.89215	0.434944
	YGL136C	-1.86069	1.30947		YBR005W	0.488623	0.433884
	YFL026W	-1.86001	3.01765		YLR412W	-1.31182	0.433221
	YGL063W	-1.85916	2.91941		YIL152W	-0.656687	0.432883
	YBR264C	-1.85892	1.46262		YDR127W	0.60568	0.430554
	YCR020C	-1.85878	1.3916		YLR021W	-1.61042	0.430293
	YGR168C	-1.85904	1.202		YCL052C	-1.6079	0.429012
	YKL090W	-1.85935	2.13478		YLR420W	-1.34915	0.428514
	YNL047C	-1.85769	1.2505		YIL155C	-0.962975	0.428187
	YMR307W	-1.85827	4.97485		YDR222W	0.328612	0.425098
	YFR049W	-1.85724	1.02202		YMR087W	-1.11897	0.423282
	YIR011C	-1.85737	1.26192		YCL001W	-0.556777	0.422384
	YAL003W	-1.85637	1.24709		YBR052C	-0.978397	0.420386
	YJL124C	-1.85629	1.24365		YDR135C	0.868416	0.420323
	YBR286W	-1.85593	1.46241		YLR128W	-1.06365	0.418961
	YGR249W	-1.85501	2.04836		YHR205W	-2.90999	0.418428
	YOL119C	-1.85543	3.31899		YDL147W	0.44981	0.418011
	YDL154W	-1.85377	1.49658		YDL105W	-0.482924	0.41779
	YPR088C	-1.85289	1.5499		YBR191W	-1.88392	0.417544
	YDL218W	-1.85264	1.58999		YLR050C	-1.60828	0.417292
	YEL027W	-1.85268	1.18265		YDL137W	-0.524262	0.41652
	YER089C	-1.85242	2.07048		YPR075C	-0.0677118	0.413863
	YGL130W	-1.85101	1.29131		YIL148W	-2.06414	0.413053
	YJR001W	-1.85101	1.94231		YPL237W	-1.72359	0.413035
	YGR182C	-1.84882	1.17632		YMR063W	-1.22013	0.41244
	YGL159W	-1.84789	2.33444		YNL209W	-0.140762	0.410244
	YNL287W	-1.8481	2.63894		YLR374C	-1.53756	0.409336
	YMR205C	-1.84799	2.69781		YKR086W	-1.10329	0.408541
	YGR054W	-1.84801	2.37465		YPL190C	-1.81059	0.407689
	YNL289W	-1.84763	2.04691		YHR164C	-0.788141	0.407572
	YMR263W	-1.84608	1.46259		YIR037W	-1.84372	0.406797
	YLL036C	-1.8464	1.8638		YIL084C	-1.0582	0.406001
	YBR110W	-1.84554	2.1333		YDL085C-A	-0.661083	0.404958
	YJR053W	-1.8457	1.75746		YCR087W	-0.657692	0.404671
	YHL040C	-1.84594	2.54477		YLR385C	-0.892591	0.403705
	YER046W	-1.84477	1.12383		YNL026W	0.351545	0.403591
	YER044C	-1.84376	1.45357		YNL108C	-0.13246	0.403411
	YHR042W	-1.84362	1.28491		YOL152W	-0.367588	0.40273
	YBR120C	-1.84367	1.53042		YOR390W	0.693128	0.402469
	YLR129W	-1.84173	2.08502		YKL174C	-1.3762	0.401847
	YLL035W	-1.84162	1.44403		YIL149C	0.872864	0.400496
	YLR394W	-1.84154	1.93088		YPR188C	-0.783284	0.399164
	YGL212W	-1.84088	1.44289		YNL102W	0.183798	0.396447
	YBL024W	-1.8398	1.35549		YKR029C	-1.27419	0.396063
	YOL130W	-1.8403	2.7739		YBL037W	-0.599001	0.396055
	YCR052W	-1.84035	2.0493		YML079W	-1.18346	0.395111
	YKL086W	-1.83807	2.44204		YDR428C	-0.487313	0.394358
	YER015W	-1.83762	1.95153		YBL096C	-1.88318	0.394285
	YJL121C	-1.83673	1.37234		YDR223W	0.412829	0.393321
	YKR078W	-1.83676	2.22262		YKL044W	-1.22279	0.393098
	YBR019C	-1.83744	2.3257		YDR092W	-0.880479	0.392825
	YGR048W	-1.83551	1.49666		YLR209C	-0.299672	0.39107
	YDR492W	-1.83522	1.56886		YBR046C	-0.331589	0.390167
	YLR383W	-1.83479	2.11768		YLR126C	-1.39374	0.389668
	YNL183C	-1.83493	1.90827		YLR451W	-2.95833	0.389244
	YER003C	-1.83486	1.71541		YMR035W	-0.956404	0.387091
	YLR009W	-1.83532	1.55392		YOR149C	-1.45795	0.386892
	YLR117C	-1.83309	1.22303		YML062C	-0.855789	0.386623
	YOR372C	-1.83287	1.54183		YNL300W	-0.909349	0.385432
	YKL087C	-1.83275	1.68989		YMR178W	-0.769324	0.384942
	YJR075W	-1.83293	1.33192		YMR186W	-1.43411	0.384593
	YCR094W	-1.8321	2.42184		YCL007C	-1.75297	0.384119
	YBR182C	-1.83216	1.20377		YKR020W	-1.2845	0.383239
	YOR078W	-1.83121	1.32925		YBR285W	-0.548728	0.381799
	YDR341C	-1.83088	1.98155		YJL066C	-1.03073	0.381608
	YLR363C	-1.8309	1.5879		YNL165W	0.270765	0.381372
	YEL071W	-1.83142	1.7924		YDR441C	-0.367456	0.381148
	YKL018C-A	-1.83109	2.16074		YOR134W	0.58852	0.380842
	YKL011C	-1.82952	1.13856		YOL058W	0.377118	0.380026
	YBR213W	-1.8298	1.82013		YHL019C	-1.35588	0.379696
	YBL021C	-1.82851	1.15016		YCR009C	-0.392746	0.379439
	YFL059W	-1.82946	1.35491		YFL014W	-2.93373	0.379169
	YBL055C	-1.82757	1.74723		YDL083C	-1.2139	0.378467
	YAL027W	-1.82763	1.29873		YLR405W	-0.805321	0.378235
	YER029C	-1.82673	1.23869		YKL222C	-1.03524	0.378211
	YER095W	-1.82629	2.09278		YJR119C	-1.01909	0.376508
	YKL043W	-1.82506	1.27447		YIL113W	-0.530127	0.37615
	YML023C	-1.82483	2.20457		YIR021W	-1.19007	0.375138
	YLR077W	-1.82357	2.2719		YCR028C-A	-0.198204	0.374824
	YCR066W	-1.8237	1.516		YHR154W	-0.581339	0.374013
	YPL034W	-1.8244	1.23624		YDR130C	-0.695535	0.373387
	YJL111W	-1.82321	3.07581		YDL226C	-1.62642	0.370153
	YER023W	-1.82315	1.26326		YLR242C	-0.611873	0.368936
	YHL028W	-1.82219	1.84317		YDR451C	0.0160765	0.368345
	YDR497C	-1.82204	1.27877		YGR159C	1.13215	0.368047
	YER057C	-1.82109	1.18193		YLR193C	-1.16801	0.366181
	YPL194W	-1.82078	1.232		YNL157W	-0.886916	0.365622
	YKL088W	-1.82068	2.44879		YKR047W	-1.50983	0.365437
	YBL057C	-1.82089	1.08491		YMR038C	-0.579295	0.362384
	YPL084W	-1.82044	1.09634		YPL026C	0.0105017	0.36047
	YER173W	-1.8197	2.33492		YOL151W	-0.00796634	0.360194
	YMR005W	-1.81945	1.65348		YOR013W	-0.748914	0.359135
	YEL040W	-1.81918	2.00588		YOR231W	-1.47305	0.358282
	YGL112C	-1.81884	2.20663		YML021C	-0.633897	0.358091
	YML002W	-1.81826	1.03714		YLR340W	-1.26453	0.356303
	YEL052W	-1.81786	2.11694		YNR056C	-1.35457	0.355885
	YAR062W	-1.81792	1.98396		YKR040C	-1.40761	0.355789
	YMR258C	-1.81828	2.45057		YLR187W	-0.64602	0.354427
	YJR114W	-1.81762	3.35927		YDR365C	-0.42538	0.354254
	YER175C	-1.81669	3.14486		YNR030W	-0.589178	0.353851
	YCR041W	-1.81656	1.12438		YLR100W	-0.625246	0.353694
	YBR087W	-1.81724	1.72239		YLR258W	-1.08765	0.353196
	YFR005C	-1.8164	1.97319		YLR217W	-1.64965	0.353106
	YLR176C	-1.81564	1.65967		YPR124W	1.67702	0.352348
	YPL075W	-1.81521	2.57176		YDR296W	-1.83419	0.352001
	YGL039W	-1.81468	1.46025		YKL032C	-0.773146	0.350818
	YPR171W	-1.81379	1.29113		YGL147C	-0.546057	0.349272
	YKR046C	-1.81433	1.77329		YOR094W	-0.458727	0.348348
	YIL165C	-1.81332	1.45803		YOR106W	-0.855599	0.348096
	YML008C	-1.81253	1.56355		YLL054C	-1.18728	0.346239
	YMR091C	-1.81191	2.02532		YLR052W	-1.02417	0.346111
	YHR045W	-1.81212	1.78821		YML041C	-0.917439	0.345894
	YAL034W-A	-1.81075	1.84577		YDR420W	0.754783	0.345716
	YBR039W	-1.81028	1.6598		YHR085W	-0.163061	0.344688
	YKL029C	-1.81028	1.57488		YOL111C	-0.454138	0.343542
	YGR272C	-1.81008	1.49125		YLR264W	-2.12286	0.339009
	YLR002C	-1.80949	1.36314		YKR027W	-1.33953	0.338883
	YER143W	-1.80891	1.97914		YPR191W	1.14036	0.338448
	YPL254W	-1.80808	1.57374		YOR238W	-0.830457	0.338219
	YIL072W	-1.80833	1.13359		YAR070C	-0.933169	0.337913
	YJR121W	-1.80848	2.27344		YNL081C	-1.29491	0.337717
	YER071C	-1.80682	1.75626		YLR290C	-0.72574	0.336033
	YLL018C	-1.80675	2.02546		YJR027W	-0.524849	0.335686
	YKL010C	-1.80572	2.61228		YDR145W	-1.28913	0.332805
	YML063W	-1.80586	1.62653		YNR006W	-0.58847	0.331214
	YER004W	-1.80465	1.47775		YLR037C	-1.98548	0.331127
	YIL176C	-1.80356	1.01665		YDR533C	-0.177621	0.329566
	YBR163W	-1.8038	2.25565		YMR286W	-1.64673	0.328915
	YJL104W	-1.80358	1.08423		YDR143C	-0.762367	0.327747
	YLR240W	-1.80296	1.64589		YAR027W	-0.832317	0.32732
	YBR167C	-1.80312	1.23817		YMR295C	-0.0572768	0.325157
	YLR380W	-1.80264	2.04896		YDR085C	-0.630188	0.325131
	YDL240W	-1.8025	1.52265		YCR022C	-2.03639	0.32448
	YHR019C	-1.80239	1.46094		YDR415C	0.621571	0.322405
	YBL090W	-1.80154	1.31662		YHL021C	-0.793788	0.322266
	YAL039C	-1.80071	2.05243		YLL021W	-0.602534	0.321994
	YGR194C	-1.80053	1.5842		YER160C	-0.316486	0.321912
	YBL010C	-1.80126	1.83605		YDR023W	0.423404	0.32178
	YJL098W	-1.79978	1.75952		YOL073C	-0.653222	0.321291
	YGL155W	-1.7994	2.2155		YOR142W	0.943948	0.320992
	YCR019W	-1.79784	1.13923		YLR455W	0.113144	0.320576
	YIL132C	-1.79597	2.6269		YOL029C	-0.811667	0.320439
	YBR010W	-1.79566	1.56089		YLR006C	-1.33131	0.319384
	YBL031W	-1.79558	1.59629		YPL096C-A	-0.660232	0.318
	YER054C	-1.79508	1.6831		YDR318W	-0.485855	0.317836
	YBL059W	-1.79389	1.20386		YMR325W	0.43879	0.31745
	YCR057C	-1.79351	1.20694		YOR131C	-0.997954	0.316586
	YGR042W	-1.79396	1.4752		YCR040W	-1.78728	0.315629
	YDR079C-A	-1.79286	1.87338		YLL037W	-2.02275	0.315427
	YMR176W	-1.7934	1.9126		YLL014W	-1.71438	0.314336
	YNR023W	-1.79144	1.12086		YOR174W	-0.807175	0.313915
	YNL176C	-1.78929	2.09014		YPL168W	1.20603	0.313877
	YNL023C	-1.7875	1.65104		YMR245W	-0.987833	0.313514
	YMR166C	-1.78678	2.00721		YNL032W	-0.605977	0.312226
	YER066W	-1.78747	2.56179		YJR010C-A	-1.81328	0.31171
	YKL091C	-1.78612	1.01945		YKR062W	-0.431414	0.309209
	YBL080C	-1.7861	1.65969		YAL040C	-0.779759	0.306537
	YLL045C	-1.78501	1.37367		YDR158W	0.401814	0.304714
	YPL204W	-1.78493	1.77913		YBR053C	-1.30937	0.304299
	YMR110C	-1.78358	3.29413		YKL217W	-1.23482	0.304174
	YLR226W	-1.78288	1.14975		YNL315C	-0.205889	0.304002
	YML038C	-1.78289	1.67166		YNL236W	-0.938267	0.302614
	YKL095W	-1.7818	1.07726		YMR238W	-0.201669	0.302239
	YCR039C	-1.78239	1.32759		YOR176W	0.244921	0.301446
	YDR518W	-1.78059	1.72653		YNL210W	0.206615	0.300692
	YLR268W	-1.78087	1.29405		YNL035C	-0.589982	0.300414
	YPR161C	-1.78034	2.47052		YNL217W	0.217015	0.297809
	YGL162W	-1.78024	1.4375		YDL139C	-0.944201	0.29639
	YLR113W	-1.77939	2.55295		YDR035W	1.03276	0.295926
	YDR030C	-1.77878	1.8655		YOR113W	-0.768745	0.295765
	YOL011W	-1.77856	1.14057		YOR158W	-0.771248	0.29531
	YBR121C	-1.77801	1.31278		YOL026C	-0.917866	0.294566
	YLR456W	-1.77743	1.00757		YBR114W	-1.83085	0.294255
	YJL084C	-1.77687	1.38533		YNL169C	0.195707	0.292174
	YER115C	-1.77713	1.57454		YPR172W	-0.502476	0.291636
	YJL044C	-1.77658	2.35897		YMR102C	-1.18177	0.291262
	YKL139W	-1.77632	1.79535		YLR048W	-0.654778	0.290897
	YLR103C	-1.77644	1.14925		YBR287W	-0.773731	0.290658
	YGR210C	-1.77456	1.63115		YJL210W	-1.05509	0.290329
	YGL172W	-1.7752	1.65119		YDR501W	-1.62893	0.289895
	YJL015C	-1.77457	1.10624		YML105C	-0.779386	0.287614
	YLR108C	-1.77424	1.5367		YPR001W	1.27239	0.287002
	YGR119C	-1.77383	2.1533		YIL027C	-1.27984	0.286178
	YER120W	-1.77186	2.57119		YJL220W	-2.02066	0.284857
	YMR010W	-1.77082	2.0018		YIL111W	-0.934576	0.284374
	YOR256C	-1.77139	2.46726		YLR270W	-0.648836	0.283813
	YPL009C	-1.7698	1.31149		YNL150W	-0.927196	0.28377
	YKL078W	-1.76902	1.15823		YPL171C	1.4528	0.283652
	YPL249C	-1.7693	1.41293		YHL008C	-1.5055	0.283012
	YPR022C	-1.76924	1.79543		YOL086C	0.308672	0.282211
	YDR195W	-1.76779	1.67747		YLR328W	-0.628343	0.281364
	YCR007C	-1.7676	1.26507		YBR095C	0.174388	0.280881
	YKL005C	-1.76744	2.11877		YMR240C	-0.759244	0.280486
	YLR233C	-1.76749	1.2382		YOR054C	-1.41048	0.279735
	YBR197C	-1.76616	1.96156		YDR174W	-0.864674	0.278987
	YJL208C	-1.7663	1.45775		YIL162W	-0.380689	0.277596
	YEL050C	-1.76536	1.41728		YAL024C	0.658752	0.276407
	YKL176C	-1.76507	3.0309		YJL209W	-0.562584	0.272511
	YHL047C	-1.76537	2.21467		YNL145W	-1.78969	0.271766
	YPL108W	-1.76507	1.30222		YNL080C	0.0775189	0.270122
	YLR131C	-1.76539	1.24345		YDR277C	0.41317	0.267967
	YOL077C	-1.76399	1.53087		YAL051W	0.420225	0.267701
	YPR011C	-1.76362	2.17852		YER176W	0.0129363	0.265364
	YJL178C	-1.76352	2.64303		YDL235C	-0.396736	0.265171
	YLR074C	-1.76383	1.3217		YAR064W	-0.654103	0.263887
	YCL005W	-1.763	1.37952		YLR122C	-1.83724	0.263748
	YCR102C	-1.76326	1.97922		YMR040W	-0.981306	0.263536
	YLR071C	-1.7627	2.18973		YPL069C	-0.412445	0.261015
	YBR178W	-1.76167	1.47148		YNL056W	0.0811198	0.260086
	YOR071C	-1.76213	1.52173		YLR223C	-1.42565	0.259489
	YPR055W	-1.76204	1.57112		YIR016W	-0.355833	0.258939
	YPR097W	-1.76089	2.54247		YDR005C	1.13958	0.258806
	YGL029W	-1.76063	1.35871		YAL030W	-1.67388	0.257955
	YJR126C	-1.75988	1.70526		YDL018C	-0.875179	0.257722
	YKL061W	-1.75998	1.16628		YAR053W	-1.7588	0.257055
	YGR015C	-1.76	1.28545		YOR298W	1.48685	0.254926
	YOR118W	-1.75868	1.7833		YIL147C	0.482756	0.252544
	YMR210W	-1.75844	1.9325		YPL234C	-0.51257	0.24962
	YGR288W	-1.75846	2.6153		YMR121C	-1.53793	0.249281
	YBL068W	-1.75455	1.77323		YLR136C	-0.745741	0.248428
	YNL095C	-1.75524	2.27985		YDL192W	-0.451939	0.246715
	YBR154C	-1.75448	2.05842		YBL029W	-2.2393	0.245342
	YLL028W	-1.75256	2.11767		YLR261C	-1.72117	0.245047
	YHR094C	-1.75165	1.64238		YLR234W	-1.75803	0.244534
	YKL108W	-1.75236	2.28424		YOR099W	0.389777	0.244178
	YPR138C	-1.75124	1.03882		YIL154C	-0.136149	0.242254
	YGL004C	-1.74975	1.9099		YLL065W	-1.71384	0.240044
	YCR107W	-1.74852	2.10725		YDL047W	0.798425	0.239163
	YIR031C	-1.74861	2.48436		YHL020C	-0.855134	0.238279
	YCL002C	-1.74833	1.57449		YDR088C	-0.26381	0.238175
	YOR195W	-1.74668	2.21779		YPR187W	-0.290925	0.237883
	YJL006C	-1.7457	1.06947		YKR068C	-1.55511	0.237788
	YMR308C	-1.74556	1.64272		YPL049C	0.0557777	0.237604
	YAL045C	-1.74481	1.94094		YPL064C	-0.550106	0.237486
	YPR058W	-1.74497	1.88467		YPR057W	0.718209	0.237096
	YAR044W	-1.74425	2.26892		YKL162C-A	-1.82948	0.235123
	YER017C	-1.74272	1.73427		YPL122C	-0.632296	0.232523
	YNL161W	-1.74273	1.24933		YDL165W	0.0424666	0.232348
	YKL018W	-1.74259	1.5848		YDL087C	-0.531234	0.232068
	YPL181W	-1.74308	1.46278		YLR132C	-0.997657	0.230035
	YDR332W	-1.74281	1.39421		YDR192C	0.677148	0.229551
	YKL147C	-1.74207	1.29333		YNL251C	-1.48542	0.228634
	YGR177C	-1.74212	3.3624		YPL236C	-0.458793	0.228495
	YFR042W	-1.74062	1.32742		YPR163C	1.37399	0.22771
	YKL144C	-1.7411	1.59518		YDR065W	-0.311327	0.22728
	YBR061C	-1.73958	1.41477		YGR027C	-1.25648	0.226766
	YMR001C	-1.739	1.21243		YOR065W	-0.74822	0.226348
	YBR003W	-1.73944	2.18606		YJR106W	-0.769461	0.225235
	YEL030C-A	-1.73751	1.79514		YOL146W	-1.06779	0.224435
	YBR107C	-1.7378	1.80366		YCR024C-A	-0.346616	0.222749
	YMR113W	-1.7368	1.69243		YOR284W	-0.94821	0.222387
	YBR077C	-1.7365	2.11632		YDR297W	0.0958275	0.221739
	YLR081W	-1.73655	1.37644		YOL066C	-0.238339	0.220547
	YMR160W	-1.73492	2.40454		YLR219W	-1.18482	0.218511
	YDR194C	-1.73496	1.22754		YPL243W	-0.474337	0.217944
	YDR211W	-1.73464	1.91978		YPL079W	-0.827087	0.217506
	YLR377C	-1.73441	1.04854		YDR282C	0.957331	0.215489
	YBR161W	-1.73424	1.94087		YKL186C	-0.685768	0.213412
	YDR049W	-1.73322	2.01119		YAL064C-A	-0.576555	0.211861
	YPL157W	-1.7327	1.98702		YDL065C	0.212739	0.210456
	YOR038C	-1.73264	2.08804		YDR122W	-0.738416	0.210066
	YGR036C	-1.73298	2.38263		YLR140W	-2.02023	0.209878
	YIL166C	-1.7316	2.22079		YLR119W	-1.52399	0.209496
	YBR145W	-1.73227	1.94557		YNL029C	0.105144	0.208495
	YLR083C	-1.73138	1.14735		YJR086W	-1.66764	0.207806
	YAL044C	-1.7307	1.70622		YMR188C	-0.900393	0.207359
	YPR053C	-1.73123	2.67408		YOR163W	-0.21028	0.206524
	YLR190W	-1.731	3.07199		YDL214C	-0.63167	0.205192
	YIL127C	-1.73121	1.19684		YOR211C	-1.56328	0.204842
	YJR056C	-1.73017	1.17647		YDR022C	-0.507324	0.204688
	YGR127W	-1.73006	2.26994		YDR002W	-0.667313	0.204313
	YMR268C	-1.7302	2.09633		YKL150W	-0.101871	0.204144
	YFR024C	-1.72935	1.96623		YML074C	-1.11008	0.203973
	YBR297W	-1.72921	1.88798		YOR242C	0.681767	0.202814
	YKR019C	-1.72897	1.09224		YDR113C	-0.241995	0.201217
	YHR020W	-1.72872	1.74801		YPR116W	-0.480955	0.199922
	YML081W	-1.72871	3.35806		YNR021W	0.444658	0.199555
	YGR148C	-1.7288	1.07897		YDL212W	-0.38813	0.196887
	YBR030W	-1.72817	2.10251		YLR449W	-0.988623	0.196647
	YGL049C	-1.72818	1.42248		YNL058C	-0.189413	0.196318
	YGR228W	-1.7283	1.20696		YPR127W	0.549056	0.196194
	YGL202W	-1.7256	1.46855		YNL136W	-0.308373	0.195856
	YEL017W	-1.72566	1.49333		YBR139W	-0.430347	0.194113
	YCL059C	-1.72604	2.11435		YLR406C	-0.161767	0.194077
	YDR368W	-1.725	1.90353		YGL237C	-0.482201	0.192612
	YBL082C	-1.72276	2.21315		YDR041W	-0.647365	0.19245
	YDR390C	-1.72343	1.80788		YLL060C	-1.09465	0.192416
	YJL203W	-1.72318	1.24598		YMR008C	-0.790389	0.191677
	YGR002C	-1.72196	1.70311		YBR101C	-0.0272881	0.190922
	YDR189W	-1.72171	1.90661		YPL048W	0.0457318	0.190836
	YDR205W	-1.72196	2.00934		YPR086W	0.0766501	0.187369
	YKL194C	-1.72046	2.73894		YKL026C	-1.58448	0.186851
	YBR041W	-1.71977	2.70805		YAL002W	-1.90778	0.186766
	YER045C	-1.7197	1.98259		YDR279W	-0.200079	0.186765
	YJR122W	-1.71798	1.74591		YDR010C	-0.369078	0.184485
	YJL118W	-1.71593	1.75769		YNL227C	-0.623389	0.181968
	YKR087C	-1.71558	1.64951		YLR167W	-2.03449	0.179479
	YJL218W	-1.71588	1.36054		YMR262W	0.0692171	0.179234
	YPL072W	-1.71551	1.90396		YKL166C	-0.607521	0.178818
	YBL036C	-1.71542	1.65425		YDR315C	-0.547177	0.175672
	YDR108W	-1.71542	2.67883		YJL219W	-1.42141	0.173009
	YBL103C	-1.71475	2.26663		YPL220W	-1.20206	0.172406
	YML097C	-1.71458	1.55984		YLR457C	-0.0666223	0.170884
	YDR379W	-1.7128	1.49448		YJL132W	-1.18369	0.170281
	YDR456W	-1.71244	2.02237		YNL036W	-0.850524	0.168443
	YOR358W	-1.71232	2.49325		YLL017W	-1.72578	0.166618
	YKL181W	-1.71239	2.82764		YDR268W	-0.0256545	0.166173
	YHR167W	-1.712	2.95711		YNL276C	-1.03025	0.165143
	YDR131C	-1.71197	1.86406		YNR047W	-1.75737	0.164496
	YJL024C	-1.71148	2.27961		YOL038W	-0.522183	0.162809
	YNL132W	-1.71086	2.06445		YOR261C	0.0305063	0.162602
	YIL168W	-1.71091	1.55922		YMR260C	-0.834289	0.162146
	YMR075W	-1.71034	1.39368		YDR432W	-0.023285	0.160739
	YDR144C	-1.7096	2.07703		YDR051C	-0.111526	0.159862
	YDL203C	-1.70937	2.90927		YNL050C	-0.640151	0.159825
	YBR093C	-1.70913	2.32613		YNL265C	0.144433	0.159518
	YBR067C	-1.70794	1.7116		YLR404W	-1.20179	0.158893
	YFR008W	-1.70792	1.19484		YNL220W	0.347533	0.158348
	YIR022W	-1.70799	1.33387		YLR266C	-0.73179	0.158275
	YFR045W	-1.70664	1.28082		YNR036C	-0.466355	0.1553
	YOL021C	-1.70734	2.21171		YLR351C	-1.17938	0.154235
	YOR151C	-1.7073	1.98842		YIL052C	-1.27969	0.150018
	YHR174W	-1.70478	2.9064		YDL245C	-0.895008	0.149411
	YJL169W	-1.70519	1.03587		YOR096W	-1.26733	0.146901
	YCR071C	-1.70398	1.21455		YDR141C	1.0963	0.145259
	YMR246W	-1.70294	1.416		YNL098C	0.238333	0.143663
	YJL176C	-1.70222	1.39891		YML004C	-0.75213	0.14278
	YFL054C	-1.70195	1.92321		YGR008C	0.164536	0.142239
	YML127W	-1.70157	2.51173		YML072C	1.34146	0.140767
	YBR049C	-1.70165	2.43905		YER105C	0.933982	0.140099
	YLR032W	-1.7017	1.57853		YPR102C	-0.93084	0.139237
	YLR085C	-1.70129	2.31867		YAL041W	-1.31778	0.136039
	YLL050C	-1.69899	1.19756		YNL010W	-0.185964	0.13551
	YHR091C	-1.69936	1.78981		YOL143C	-1.16926	0.135496
	YMR034C	-1.69802	2.37299		YMR071C	-1.07283	0.13487
	YOR101W	-1.69384	1.51274		YLR218C	-1.1862	0.132107
	YCL046W	-1.69377	1.64075		YML083C	0.151791	0.131696
	YHR013C	-1.69155	1.73616		YPL230W	0.67804	0.129998
	YJR104C	-1.69218	1.48838		YDL134C	1.40221	0.129935
	YBL046W	-1.68888	1.62824		YIL169C	-0.438215	0.12809
	YBR177C	-1.68756	1.39572		YOL128C	0.927321	0.127035
	YML007W	-1.68721	1.08571		YLR250W	-0.651938	0.126825
	YLR059C	-1.68579	1.83194		YNL248C	0.211068	0.126417
	YGR212W	-1.68632	2.08209		YLR178C	-0.459108	0.126321
	YMR271C	-1.68576	1.47006		YNR039C	-0.46588	0.126077
	YJR109C	-1.68584	1.56137		YMR119W	-1.39231	0.124881
	YDL127W	-1.68473	2.60138		YDL175C	0.60925	0.123197
	YOR304C-A	-1.68494	1.40602		YNL134C	0.120564	0.121245
	YGR068C	-1.68425	1.57029		YNL159C	0.818422	0.12057
	YMR167W	-1.68433	1.07587		YKL156W	-1.20199	0.120255
	YCR003W	-1.68428	1.21596		YNL003C	0.397201	0.120107
	YPR027C	-1.68345	2.30967		YLR016C	-1.08775	0.119418
	YKL175W	-1.68279	2.11468		YLR102C	-0.925475	0.11888
	YLR330W	-1.68309	1.64488		YOR383C	-0.42635	0.118309
	YHL025W	-1.68273	1.75475		YJL020C	-1.0535	0.11816
	YPR024W	-1.68236	2.83601		YDR349C	-1.00191	0.117981
	YLR196W	-1.68207	1.31935		YOR271C	0.557024	0.117513
	YLR151C	-1.68215	1.71026		YDL241W	0.332589	0.117404
	YBR255W	-1.68237	1.61418		YGR114C	-2.43837	0.117298
	YBL051C	-1.68078	1.71812		YER110C	0.0732534	0.117088
	YKR051W	-1.68139	1.59717		YOR062C	-0.902036	0.116459
	YMR023C	-1.68149	2.12498		YNR050C	0.317595	0.115248
	YKL143W	-1.68071	2.47566		YKL123W	-1.61816	0.113819
	YJR049C	-1.67984	1.85016		YAL035W	-1.61371	0.112612
	YJR032W	-1.67985	1.36032		YNL086W	-1.59426	0.112446
	YAL015C	-1.67979	1.87828		YDR397C	-0.445516	0.111654
	YER084W	-1.67949	1.94077		YGR142W	-0.183776	0.110865
	YFR044C	-1.6792	1.91043		YDL130W	-0.587249	0.110847
	YMR140W	-1.67941	1.94991		YHR204W	-1.49673	0.110133
	YFR014C	-1.67906	2.03371		YNR076W	-0.885716	0.110015
	YKL172W	-1.67917	1.79846		YPL003W	0.481675	0.110001
	YGL143C	-1.67942	1.36561		YOR315W	0.646356	0.107359
	YMR153W	-1.67731	2.42248		YPL205C	-0.911843	0.105827
	YLL058W	-1.67704	1.94113		YDL202W	-0.359188	0.104529
	YJR011C	-1.67615	1.28677		YDR014W	-1.00702	0.104391
	YMR191W	-1.67605	2.21208		YOR026W	0.395191	0.10439
	YCL050C	-1.67466	1.70481		YLR013W	-1.38918	0.100663
	YDR444W	-1.67514	1.29955		YDL036C	0.45965	0.0993127
	YGR024C	-1.67548	1.54284		YDR403W	-1.59517	0.0991207
	YLL029W	-1.6755	1.34739		YMR183C	-0.621763	0.0979189
	YFR011C	-1.67386	1.48993		YLR393W	-0.503799	0.0978525
	YLR314C	-1.67325	1.40277		YLR198C	-1.83898	0.0971081
	YAL062W	-1.67273	2.41374		YDR169C	-1.25923	0.0967214
	YLR153C	-1.67271	2.14679		YDR367W	-0.850148	0.0953611
	YHL018W	-1.67276	1.62585		YLR267W	-1.11952	0.0942377
	YKL205W	-1.6717	1.70488		YDR111C	-1.83264	0.0925118
	YPR005C	-1.67072	1.50079		YDR224C	-0.836334	0.0901681
	YER101C	-1.67009	1.19419		YJL141C	-0.515336	0.0899405
	YML006C	-1.66962	1.23614		YCL037C	-1.98666	0.0894736
	YPL180W	-1.66938	2.51022		YPL178W	-0.438108	0.0849638
	YAL013W	-1.66791	2.36428		YDR305C	-0.595743	0.0849548
	YHR117W	-1.66774	1.86276		YPR082C	0.0493155	0.084504
	YOL164W	-1.66788	2.33318		YDR309C	0.310282	0.0834122
	YFL038C	-1.66825	1.6735		YJR029W	-0.737944	0.0813047
	YPL260W	-1.66702	1.07053		YER011W	-2.33314	0.0809831
	YLR027C	-1.66733	1.648		YML112W	-0.341251	0.0802114
	YML102W	-1.66658	2.15971		YPL191C	1.178	0.08012
	YLR427W	-1.66666	1.85972		YNL109W	-0.619551	0.0788527
	YKL196C	-1.66688	1.35056		YNL153C	-0.949648	0.0785603
	YFR029W	-1.66574	1.12733		YDL078C	0.228518	0.0775292
	YJL060W	-1.66499	1.1624		YDR316W	1.89962	0.0772149
	YGR074W	-1.66501	2.69924		YOR040W	-0.239852	0.0768581
	YJL117W	-1.6647	1.97699		YEL053W-A	-1.04187	0.0745163
	YER100W	-1.66543	2.03487		YDR322C-A	0.128962	0.0720964
	YCL010C	-1.66256	1.41819		YDL209C	0.0212628	0.0715693
	YBL058W	-1.66152	1.60826		YFL008W	0.429006	0.0711108
	YOR001W	-1.66227	2.13367		YOR032C	-0.162599	0.070952
	YDL046W	-1.66129	2.86208		YOR229W	1.63196	0.0707016
	YJL146W	-1.66089	1.11072		YMR039C	-0.909995	0.0705451
	YJL181W	-1.6587	1.95029		YJL188C	-2.037	0.0700607
	YJL123C	-1.65817	1.29161		YFR030W	-0.583312	0.0694662
	YCL068C	-1.6563	3.1243		YML101C-A	-1.11106	0.0678631
	YLR452C	-1.65638	1.26594		YNL317W	0.428111	0.0643561
	YLR413W	-1.65552	2.45309		YLR206W	-0.991446	0.0635011
	YGR193C	-1.65582	1.87618		YFL042C	-1.78486	0.061845
	YMR285C	-1.65474	1.80792		YIL060W	-0.579633	0.0599145
	YMR212C	-1.65505	1.43918		YNL322C	0.336191	0.0594902
	YLR361C	-1.65239	1.96355		YMR103C	0.668953	0.0536459
	YLR225C	-1.65165	1.1706		YGL127C	0.164298	0.052782
	YJL010C	-1.65165	1.52978		YOR305W	-0.711834	0.0526147
	YOL122C	-1.65127	1.04538		YOR085W	0.534872	0.0519516
	YJL063C	-1.65114	1.11916		YIL066C	-1.52497	0.0492241
	YBR130C	-1.65048	2.63163		YJL045W	-1.41656	0.0464898
	YDR311W	-1.64997	1.90593		YPL013C	-0.926524	0.0455056
	YMR011W	-1.65017	2.40674		YLR291C	-0.48312	0.0454467
	YLR397C	-1.64922	1.26217		YDR323C	-2.91912	0.0445586
	YDR186C	-1.64886	2.60851		YOR193W	1.19622	0.0442947
	YKR097W	-1.64816	2.19133		YNL062C	0.51005	0.0434459
	YOR019W	-1.64792	2.38221		YDL064W	-0.68224	0.0421796
	YAL011W	-1.64792	1.57642		YER167W	-1.84399	0.0418486
	YCL033C	-1.64769	1.00611		YDR504C	-0.915043	0.0399434
	YCR043C	-1.64696	1.16131		YLR326W	-0.73433	0.0382263
	YHL032C	-1.6473	1.39048		YML001W	-0.689911	0.0379722
	YGR122W	-1.64533	1.25118		YML092C	-0.402396	0.0369021
	YLR429W	-1.64505	1.37319		YPL087W	-0.402538	0.0359456
	YLR047C	-1.64481	1.04363		YMR192W	-0.783454	0.0327146
	YNL045W	-1.64378	1.30251		YKR003W	-0.542459	0.0324482
	YLR231C	-1.64424	1.47189		YDL177C	-0.389216	0.0317829
	YCL058C	-1.64177	1.08754		YNL310C	0.0975137	0.0298765
	YMR243C	-1.64243	2.11366		YDR339C	-0.490678	0.0292242
	YER008C	-1.64248	1.99578		YIL031W	0.0266186	0.0284777
	YDR062W	-1.63983	1.76331		YDR249C	0.146174	0.0273149
	YFL044C	-1.64038	2.70209		YPR040W	0.691902	0.0260938
	YLR443W	-1.63801	1.63935		YNL155W	0.170225	0.0244327
	YMR290W-A	-1.63787	5.54642		YJL166W	-1.0977	0.0240778
	YIL009W	-1.63683	1.66232		YPR180W	0.2512	0.0208534
	YJL079C	-1.63686	1.64291		YNL290W	0.759828	0.0185909
	YHR193C	-1.636	1.27452		YBR126C	0.130069	0.0175914
	YIL110W	-1.63539	2.19044		YGR274C	-0.390545	0.0144974
	YMR027W	-1.63464	1.9897		YLR423C	-0.135701	0.0138003
	YGL036W	-1.63405	1.92119		YPL065W	-0.308933	0.0132454
	YOR162C	-1.63381	2.46715		YPL063W	0.485308	0.00985456
	YMR255W	-1.63184	1.3962		YNL171C	-0.82497	0.00970429
	YBR204C	-1.63171	1.67341		YMR126C	-0.367039	0.00759459
	YHR109W	-1.63106	1.54274		YJL099W	-0.423171	0.00702764
	YAL053W	-1.62917	1.1639		YDR519W	-0.327828	0.00268777
	YFL017C	-1.62838	1.27492		YNL168C	0.0470106	-0.0011087
	YNL068C	-1.62829	1.85658		YOR296W	0.53745	-0.00201943
	YDR072C	-1.62652	1.55687		YDR411C	0.210411	-0.00219709
	YKR025W	-1.62714	1.11118		YOL161C	-0.500064	-0.00371512
	YOR251C	-1.62595	1.3979		YOR357C	-0.560919	-0.00480276
	YJL131C	-1.62609	1.24594		YNL097C	0.353356	-0.00501127
	YML114C	-1.62607	1.55188		YDR454C	-0.624201	-0.00668709
	YGL082W	-1.62472	1.94494		YPR063C	-0.325174	-0.00778543
	YGR197C	-1.62279	4.69094		YMR253C	-0.486443	-0.00841375
	YMR108W	-1.6233	1.82788		YNL321W	0.313174	-0.00971365
	YLR007W	-1.6216	1.34914		YDR151C	-0.477987	-0.0104064
	YGR183C	-1.62135	1.4485		YIL047C	-0.281815	-0.0108391
	YAL032C	-1.62029	1.71829		YNL106C	-1.70293	-0.0118638
	YOR095C	-1.61953	1.71289		YKR092C	-1.33173	-0.0120296
	YOR127W	-1.62038	2.07505		YPL152W	1.59977	-0.0122386
	YJR015W	-1.61953	1.57199		YDR126W	0.465325	-0.0126557
	YOR387C	-1.61902	1.94626		YKR037C	0.0231405	-0.0126689
	YGL087C	-1.61926	1.03879		YDR404C	-0.022399	-0.0135193
	YKR072C	-1.61937	1.58664		YPL076W	0.277602	-0.0158688
	YMR016C	-1.61908	1.85744		YCR038C	-0.0997094	-0.0176155
	YKL012W	-1.61821	1.56224		YOR190W	0.786721	-0.0180789
	YHR175W	-1.61678	2.21005		YER114C	-0.00353622	-0.0194899
	YJL025W	-1.61707	1.6062		YDL081C	-0.54758	-0.0230962
	YGR134W	-1.61668	2.16678		YNL308C	-0.972999	-0.0257308
	YDL190C	-1.61476	1.46576		YLR350W	-0.352981	-0.0260976
	YBR273C	-1.61472	1.86341		YKR094C	-1.47997	-0.0272738
	YAR003W	-1.61457	1.78029		YGL222C	-1.87106	-0.0279846
	YLR460C	-1.61463	2.14711		YDL208W	-0.372937	-0.0289409
	YMR189W	-1.61383	1.23875		YMR226C	-0.343382	-0.0343458
	YDR458C	-1.61322	1.0572		YOL137W	-1.09037	-0.0358089
	YKL178C	-1.61327	2.32654		YOR309C	-1.35305	-0.038997
	YPR175W	-1.61191	2.82735		YKR077W	-0.146688	-0.0412732
	YKL140W	-1.61184	1.58156		YDR392W	0.209055	-0.0416049
	YJL213W	-1.61135	1.71162		YBR066C	-0.0919194	-0.0511657
	YGL002W	-1.61087	1.81344		YDR302W	-0.54554	-0.0544771
	YHR026W	-1.60981	1.65539		YNR020C	-0.0236715	-0.0546648
	YOR355W	-1.60974	1.15023		YMR025W	-0.806508	-0.054876
	YLR241W	-1.61001	1.29679		YDR459C	1.00648	-0.0566809
	YCL047C	-1.60949	1.02763		YOR307C	1.70585	-0.0567763
	YEL012W	-1.60755	1.21638		YDL069C	-0.538125	-0.0569766
	YMR130W	-1.60765	1.41916		YGR164W	-0.0535956	-0.057535
	YAL016W	-1.6067	2.39937		YML067C	0.941647	-0.059699
	YJL127C	-1.60669	1.43805		YLR341W	-0.710077	-0.0601403
	YDR285W	-1.60696	2.38334		YNL246W	0.570945	-0.0604497
	YGR147C	-1.60657	1.39432		YNL177C	0.0422331	-0.0606242
	YIL043C	-1.60602	1.60844		YDR272W	-0.388449	-0.0608717
	YBR185C	-1.60625	1.29672		YDR388W	1.12956	-0.0667267
	YJL064W	-1.60532	1.20798		YDR541C	0.924565	-0.0668377
	YCL016C	-1.60496	1.58935		YDR099W	-0.652531	-0.0680822
	YJL078C	-1.60368	4.18986		YDR532C	0.744871	-0.0681373
	YKR005C	-1.60417	2.27481		YPL070W	-0.201727	-0.0696841
	YBR233W-A	-1.60345	1.52674		YNL063W	0.152218	-0.07139
	YNL172W	-1.60267	1.35086		YBR214W	-1.00966	-0.0726932
	YJL160C	-1.60206	1.38379		YOR103C	0.0192061	-0.0727857
	YJL192C	-1.60089	1.11351		YNL078W	0.753492	-0.0744325
	YHR032W	-1.60032	3.5398		YLR334C	-2.04284	-0.0768456
	YJR008W	-1.60035	1.36139		YPR037C	-0.481356	-0.0774419
	YOR236W	-1.59952	1.12695		YCR067C	0.0609697	-0.0780112
	YER156C	-1.60049	2.32888		YOR332W	-0.677823	-0.0790143
	YDL215C	-1.5986	1.76663		YDR439W	0.836793	-0.0840438
	YLR034C	-1.59902	2.15166		YOR234C	-1.4397	-0.086168
	YBR102C	-1.59892	5.70475		YPL082C	1.81212	-0.087416
	YIL096C	-1.59844	2.02733		YOR173W	0.45313	-0.087914
	YFL040W	-1.59757	1.64083		YLR093C	-0.492918	-0.0887449
	YEL001C	-1.59712	1.29673		YDR009W	-1.03173	-0.0899085
	YDR347W	-1.59656	1.35886		YBR056W	-0.364806	-0.0902976
	YGL152C	-1.59732	1.85432		YMR291W	-0.324441	-0.0930354
	YIL079C	-1.59714	1.91881		YNR004W	-0.569946	-0.0960658
	YNL253W	-1.59587	1.22752		YPL127C	0.162019	-0.0962858
	YDL013W	-1.59554	1.8024		YGL013C	0.2427	-0.0971054
	YNL076W	-1.59608	1.11439		YOR257W	-0.645033	-0.0991663
	YGR172C	-1.59467	2.34028		YLL048C	0.887981	-0.100603
	YBR157C	-1.59536	1.44486		YLR104W	-1.43838	-0.101735
	YDR294C	-1.59543	2.2965		YDR196C	-0.444107	-0.102002
	YLR453C	-1.59339	2.04826		YDL230W	0.513517	-0.103063
	YER145C	-1.59259	1.91894		YDL022W	1.18232	-0.104638
	YLR254C	-1.5928	1.12276		YDR003W	-0.0883127	-0.105524
	YML032C	-1.59204	1.76675		YDR017W	-0.921621	-0.106282
	YOR294W	-1.59231	1.64486		YMR193W	-0.761565	-0.107935
	YMR196W	-1.59132	1.99697		YNL301C	-0.288096	-0.109806
	YHR024C	-1.591	2.00678		YDR265W	0.849654	-0.110524
	YIR015W	-1.59127	1.70309		YJL068C	-0.313142	-0.115751
	YLR199C	-1.59119	1.12958		YNL235C	-0.329139	-0.117336
	YOR247W	-1.5905	1.79763		YDR267C	1.21163	-0.117785
	YML031W	-1.58927	1.85809		YLR372W	-0.284326	-0.118539
	YIR012W	-1.58926	1.80657		YDR317W	0.992167	-0.120568
	YMR283C	-1.58866	1.17154		YNR038W	-1.28848	-0.125249
	YIL082W	-1.58901	2.1686		YJL164C	-0.654931	-0.128501
	YOR172W	-1.58806	1.12091		YOR330C	-1.33944	-0.1295
	YLR090W	-1.5866	2.02255		YNL323W	0.713528	-0.129926
	YBL062W	-1.58664	1.18373		YMR142C	1.28965	-0.131179
	YKL161C	-1.58725	2.66054		YNL234W	0.590549	-0.137903
	YPL173W	-1.58576	1.70484		YLR301W	-0.582929	-0.138075
	YMR154C	-1.58583	1.32322		YPL156C	-0.362884	-0.138463
	YBR117C	-1.58319	3.55644		YOL108C	-0.617659	-0.138705
	YML070W	-1.58225	2.00669		YDL125C	-0.102355	-0.139456
	YFR004W	-1.58224	2.05089		YOL042W	0.854767	-0.14007
	YLR005W	-1.5824	1.80019		YLL057C	-1.5013	-0.143471
	YJL193W	-1.5814	1.1612		YGR032W	1.39904	-0.143906
	YBR217W	-1.58051	1.81368		YHR197W	-2.20047	-0.147231
	YNL115C	-1.58147	1.13787		YPR132W	-1.08508	-0.148469
	YER092W	-1.5812	1.05678		YNL147W	-1.00737	-0.148889
	YIL160C	-1.57989	1.95894		YDL007W	1.4002	-0.149898
	YMR216C	-1.57921	1.02416		YDR064W	0.507839	-0.152887
	YOL155C	-1.5791	1.51598		YJR138W	0.550763	-0.153211
	YHL011C	-1.57888	1.5669		YCR036W	-1.00768	-0.153479
	YGL055W	-1.57847	2.90803		YJL170C	-1.07682	-0.154623
	YAL023C	-1.57811	2.29407		YLR201C	-0.829343	-0.156844
	YMR323W	-1.57846	1.53294		YAL017W	1.75099	-0.160136
	YBR122C	-1.57698	1.55053		YDR045C	-0.29966	-0.160688
	YAL021C	-1.577	1.22285		YNL011C	0.308656	-0.16122
	YNL163C	-1.57707	1.11248		YKL199C	0.0166599	-0.162904
	YIL018W	-1.57571	1.60179		YPR087W	-0.425189	-0.163237
	YNL123W	-1.57322	1.35743		YDL193W	1.31644	-0.16333
	YNL014W	-1.57287	1.67627		YOR196C	1.08914	-0.163421
	YLL059C	-1.57268	1.67272		YNL128W	0.444552	-0.166439
	YPL160W	-1.57159	2.013		YPR149W	0.175305	-0.169164
	YGR071C	-1.57172	1.30488		YDL243C	0.56239	-0.171186
	YLR416C	-1.57038	1.91819		YNL100W	0.102404	-0.177393
	YAL033W	-1.56981	1.24408		YLR191W	-0.206095	-0.177711
	YDL205C	-1.56955	1.42744		YPL209C	0.7131	-0.179211
	YJR046W	-1.56942	2.54556		YDR418W	-1.0546	-0.1865
	YDL114W	-1.56873	1.32576		YDL237W	0.604729	-0.186529
	YHR081W	-1.56906	1.29249		YOR073W	-0.923141	-0.186571
	YKL184W	-1.5684	2.35096		YLR025W	-1.14577	-0.188339
	YMR064W	-1.5675	2.30102		YDR382W	-0.836837	-0.189557
	YLR174W	-1.56645	2.33812		YDR373W	-0.352617	-0.191198
	YML068W	-1.56588	2.54355		YDR148C	2.34558	-0.194915
	YER180C	-1.56521	1.65923		YDR498C	0.574285	-0.196569
	YCR005C	-1.56495	1.665		YNL222W	-0.449054	-0.198
	YEL073C	-1.56431	2.4592		YDR214W	0.610923	-0.199423
	YNL243W	-1.56327	1.33069		YDL075W	-0.997226	-0.200732
	YLR028C	-1.56306	2.4356		YPL225W	-0.163114	-0.201697
	YJL151C	-1.56187	1.05934		YDR486C	-0.185897	-0.2053
	YHR102W	-1.56158	2.15198		YOR226C	-0.142406	-0.207734
	YBL099W	-1.56166	1.84118		YNL173C	0.11573	-0.210122
	YNL327W	-1.56155	1.71222		YNR032W	-0.654516	-0.210517
	YCR091W	-1.56205	1.51374		YMR134W	-0.509835	-0.214273
	YHR059W	-1.56056	1.0443		YNL185C	-0.25616	-0.215452
	YDR256C	-1.56098	1.77694		YPL240C	-0.981534	-0.217236
	YHL046C	-1.56085	1.13165		YLR078C	-0.517398	-0.217982
	YBR103W	-1.56129	1.92049		YMR194W	0.0262129	-0.218731
	YJL065C	-1.55909	1.06395		YPL081W	-0.0684053	-0.220047
	YEL010W	-1.55867	1.08008		YDR197W	2.30418	-0.220493
	YNL167C	-1.5586	1.04383		YOR313C	-0.214686	-0.220707
	YDR081C	-1.55853	3.2367		YLL041C	-0.702384	-0.224192
	YDL109C	-1.55836	2.46742		YLL038C	-0.512373	-0.225283
	YMR235C	-1.55779	1.88689		YLL009C	-1.30286	-0.227386
	YLR237W	-1.55671	2.39311		YDL161W	-0.251025	-0.228221
	YKL195W	-1.55554	2.65555		YLR338W	-0.770672	-0.228693
	YGR242W	-1.55613	2.90153		YPL037C	-1.10281	-0.231901
	YGL097W	-1.55518	1.51566		YOR049C	-0.645116	-0.235194
	YPR176C	-1.55467	1.9016		YPR154W	-0.13195	-0.235394
	YDL185W	-1.55516	1.2192		YDL239C	-0.0869188	-0.236911
	YDR539W	-1.55465	1.18409		YDL204W	1.1048	-0.236932
	YHR214W	-1.55531	1.64171		YDR056C	-0.48158	-0.238475
	YDR352W	-1.55516	2.20543		YML050W	-1.06177	-0.23901
	YIL073C	-1.5549	1.87596		YNR025C	-0.850751	-0.241595
	YBR124W	-1.55405	1.48794		YNL160W	-0.860461	-0.242245
	YGR076C	-1.55336	1.15481		YIL112W	0.222686	-0.245985
	YGL098W	-1.55256	1.45471		YIR007W	-0.533802	-0.246514
	YCR079W	-1.55343	1.69374		YDR215C	0.849817	-0.247144
	YLR003C	-1.55293	1.32052		YNR041C	-0.111119	-0.249334
	YJL108C	-1.55078	1.8043		YLR367W	-0.931262	-0.250057
	YJL143W	-1.5502	1.75929		YLR265C	-0.520579	-0.251326
	YOR145C	-1.54985	1.38609		YPR158W	-0.014135	-0.251893
	YER048C	-1.54958	1.35834		YGL227W	-0.170948	-0.255567
	YKL190W	-1.55032	1.17202		YDR516C	-0.507592	-0.259848
	YFR039C	-1.54932	1.83052		YNL052W	-0.511488	-0.259878
	YAL012W	-1.54803	2.26229		YNL124W	0.971057	-0.266631
	YIR042C	-1.54846	1.49331		YOL097C	0.568863	-0.271842
	YFR043C	-1.54644	1.24706		YGL191W	0.0445186	-0.272054
	YDL247W	-1.54531	2.35621		YDR179W-A	-0.372953	-0.27315
	YHL015W	-1.54516	1.29167		YDR273W	0.689555	-0.275318
	YMR281W	-1.5436	1.55178		YDR044W	1.26944	-0.279119
	YJL221C	-1.5424	2.01709		YDR334W	0.471174	-0.282355
	YML051W	-1.54208	1.98473		YOR253W	-0.848519	-0.284916
	YLR371W	-1.54163	2.14393		YDR032C	-0.232994	-0.285643
	YJR131W	-1.54094	2.14441		YNL228W	0.294891	-0.286997
	YMR228W	-1.53919	1.36206		YLR325C	-0.915952	-0.289831
	YKR016W	-1.53913	1.75399		YPR178W	1.80306	-0.291763
	YLR172C	-1.53528	1.29792		YOL069W	1.4237	-0.292034
	YJR060W	-1.53463	2.36316		YNL105W	-0.571786	-0.295909
	YML010W	-1.53421	2.00996		YDR156W	0.441642	-0.29938
	YDR033W	-1.53407	1.47235		YPL053C	0.188996	-0.300486
	YKL048C	-1.53415	1.08209		YLR375W	-0.129466	-0.305016
	YOL145C	-1.5329	1.44971		YOR286W	-0.337712	-0.305613
	YPL105C	-1.53327	1.43866		YDR424C	-0.425452	-0.306528
	YDR496C	-1.53228	1.66167		YDL053C	-0.449823	-0.307904
	YJR089W	-1.53173	1.26198		YNL033W	0.426251	-0.308793
	YOL094C	-1.53099	1.31277		YOL115W	-1.1841	-0.317532
	YGR294W	-1.53136	1.38428		YDL191W	-1.15805	-0.318816
	YKR096W	-1.53089	1.0454		YDL182W	1.33927	-0.319683
	YAL048C	-1.53002	1.93029		YAR050W	1.29125	-0.319758
	YER019W	-1.52976	1.78165		YIL144W	-0.27536	-0.320305
	YJR024C	-1.52946	1.05153		YHR087W	-0.704826	-0.320805
	YMR206W	-1.52869	1.6724		YDL011C	-0.228168	-0.321122
	YFL045C	-1.5272	1.38289		YDL135C	0.0373336	-0.323767
	YMR111C	-1.52739	2.27039		YLR348C	-0.38834	-0.323994
	YPL176C	-1.52572	3.38288		YKL101W	0.515318	-0.325683
	YER031C	-1.52588	1.37496		YDR425W	-1.05062	-0.328656
	YKL117W	-1.52581	1.32486		YPL028W	0.979412	-0.329036
	YLR089C	-1.52535	2.43889		YNL070W	-0.59537	-0.330217
	YGR081C	-1.52503	2.09246		YOL134C	0.700311	-0.330941
	YAL061W	-1.52541	2.28857		YOR007C	0.809658	-0.332141
	YKL116C	-1.52358	1.32135		YDL188C	1.30909	-0.333743
	YHR078W	-1.5239	1.51402		YPL091W	0.79493	-0.335013
	YER134C	-1.52364	1.22853		YNL285W	-0.781004	-0.3401
	YER179W	-1.52153	1.93176		YOR185C	-0.937	-0.341294
	YMR061W	-1.5216	1.15085		YBR076W	-1.34606	-0.341951
	YLR180W	-1.52204	2.11279		YOL053W	1.34655	-0.34205
	YIL125W	-1.52106	1.45557		YJR115W	-1.14329	-0.343887
	YOL080C	-1.52081	1.8792		YLR320W	0.834486	-0.348897
	YOR060C	-1.52042	1.84553		YNL072W	0.51789	-0.349975
	YEL059C-A	-1.51958	1.38582		YDR289C	2.09552	-0.350834
	YJR016C	-1.51928	2.31393		YOL102C	-0.415406	-0.353702
	YER188W	-1.51881	2.23971		YPL143W	-0.815937	-0.35406
	YPL270W	-1.51938	1.69358		YBR058C-A	-0.359889	-0.356316
	YDR234W	-1.51939	1.92162		YOR385W	0.94097	-0.357603
	YBR290W	-1.51661	1.39953		YMR292W	-0.360096	-0.357909
	YBL045C	-1.51566	2.15042		YDR071C	-0.140801	-0.35873
	YPL141C	-1.51466	1.72033		YOR318C	-0.884748	-0.359318
	YLR118C	-1.51101	1.13106		YGL037C	0.794369	-0.365109
	YDL062W	-1.51121	1.30067		YKL014C	1.24939	-0.367799
	YPR062W	-1.51004	1.59635		YPL024W	-0.309488	-0.369561
	YKR044W	-1.50998	2.20737		YBR082C	0.0220418	-0.369565
	YLR070C	-1.50854	1.53238		YBR112C	0.289859	-0.372004
	YBL033C	-1.50855	1.58224		YAL009W	-0.370878	-0.372226
	YKR017C	-1.50856	2.01014		YOL127W	-1.08608	-0.372719
	YGR208W	-1.50875	2.03808		YDL008W	0.0425113	-0.373239
	YOR317W	-1.50753	1.38796		YNR026C	1.03492	-0.374793
	YOR202W	-1.5083	1.22377		YPL078C	0.322758	-0.376459
	YDR075W	-1.50793	1.27579		YDL092W	-0.358478	-0.377377
	YIR005W	-1.50728	1.1605		YPL265W	0.40617	-0.383066
	YLR381W	-1.50629	1.20873		YOL109W	-0.968287	-0.392812
	YDR087C	-1.50599	1.02589		YIL009C-A	-0.613887	-0.399367
	YJR065C	-1.50568	1.35767		YIL107C	-0.797667	-0.401015
	YOL157C	-1.50607	1.50129		YIL105C	-1.26047	-0.40117
	YLR360W	-1.50507	1.53252		YNL180C	0.160845	-0.40232
	YGR035C	-1.50281	1.11708		YJL189W	-1.68285	-0.405462
	YGL047W	-1.50345	1.54809		YLR169W	-0.250357	-0.408756
	YBR068C	-1.50257	1.26686		YNL129W	0.0339318	-0.411935
	YHR008C	-1.50198	1.49499		YDR450W	-0.733843	-0.411965
	YNL125C	-1.50134	1.51585		YOR352W	0.970785	-0.412247
	YER014W	-1.50093	2.55204		YLR064W	-0.439947	-0.412502
	YER027C	-1.49956	1.51166		YDL124W	0.207694	-0.414186
	YJR077C	-1.49902	1.63095		YLR262C-A	-0.903027	-0.417108
	YPL119C	-1.49282	1.85109		YPL060W	0.0521084	-0.419205
	YDL207W	-1.49311	1.02692		YDL120W	0.128078	-0.423632
	YAR008W	-1.49233	1.59969		YOR224C	-0.218313	-0.424979
	YPL195W	-1.49243	2.53476		YJL206C	-0.25914	-0.431075
	YLR317W	-1.49061	1.508		YDL072C	-0.0206921	-0.432093
	YGL045W	-1.49143	1.95222		YDL140C	1.36073	-0.434954
	YPR113W	-1.4909	1.26666		YJL106W	-0.655503	-0.436398
	YDR270W	-1.49082	1.76272		YDR453C	-0.22189	-0.444968
	YLL024C	-1.49125	1.48502		YNL166C	1.12616	-0.445336
	YPR083W	-1.49	1.33296		YOL165C	0.225109	-0.449468
	YML060W	-1.48981	1.46087		YOR150W	0.270185	-0.449534
	YMR081C	-1.48978	1.29279		YNL055C	0.0745262	-0.45121
	YJR004C	-1.48762	1.47918		YOL113W	-0.185482	-0.451972
	YLR390W-A	-1.48791	1.75888		YOR230W	1.37339	-0.457442
	YBR037C	-1.48656	1.34615		YCL023C	-1.52483	-0.457481
	YDR399W	-1.48671	1.23144		YOR084W	1.7983	-0.458263
	YDL143W	-1.48658	2.21975		YMR043W	-0.116109	-0.459015
	YKR035C	-1.48471	1.12917		YDR125C	1.86183	-0.461029
	YPL163C	-1.48416	2.3878		YMR250W	0.677537	-0.461916
	YMR098C	-1.48383	1.44316		YOR187W	1.07474	-0.464811
	YLR306W	-1.48288	1.32787		YPL032C	-1.33105	-0.465353
	YMR198W	-1.48241	2.3433		YOR102W	-0.979842	-0.465441
	YKR105C	-1.48011	2.04412		YPR100W	0.131332	-0.467613
	YML022W	-1.47768	1.75727		YBR027C	-2.1907	-0.468643
	YOR362C	-1.47679	1.70895		YDL216C	1.64182	-0.47051
	YBL091C	-1.47665	1.25922		YNL122C	-0.532252	-0.475035
	YMR084W	-1.47484	2.66574		YDR204W	0.985742	-0.475062
	YBR125C	-1.4736	2.0803		YKL167C	-0.474815	-0.478427
	YOR109W	-1.47448	1.7863		YPL142C	-1.12228	-0.478473
	YLR049C	-1.47405	1.66785		YDR447C	-0.552083	-0.48582
	YJL085W	-1.4738	1.12517		YMR193C-A	0.680135	-0.489931
	YKL211C	-1.47346	2.00307		YNL213C	0.284008	-0.490304
	YOL118C	-1.47326	1.80876		YMR033W	-1.71245	-0.490978
	YFR041C	-1.47221	1.00411		YML025C	0.468742	-0.49609
	YOR107W	-1.4713	1.55388		YDL108W	0.663685	-0.503018
	YLR060W	-1.46864	1.90788		YGR248W	1.26167	-0.503596
	YLR054C	-1.46872	1.54083		YBL101C	-0.817144	-0.505899
	YMR241W	-1.46926	1.28468		YOL064C	1.02501	-0.508379
	YKL094W	-1.46872	1.49574		YLR437C	-0.242646	-0.509363
	YGL042C	-1.46899	1.06422		YDR512C	-0.131375	-0.509748
	YHL039W	-1.46809	1.15607		YNL188W	0.277836	-0.511776
	YOL093W	-1.46799	1.88303		YIL153W	0.398507	-0.513844
	YHR199C	-1.46693	1.77332		YOR182C	-1.24854	-0.515137
	YGL065C	-1.46521	1.27486		YMR244C-A	0.570058	-0.515788
	YKL151C	-1.46413	1.57876		YPL272C	-0.918447	-0.518814
	YLR149C	-1.46393	1.15399		YLR448W	-0.420116	-0.524189
	YML120C	-1.46272	1.70624		YOL012C	0.310624	-0.524645
	YLR163C	-1.46007	1.71986		YKR071C	0.303215	-0.525233
	YLR321C	-1.46015	1.26291		YOR345C	-0.861333	-0.526222
	YIL019W	-1.45927	1.96946		YLR061W	-0.9214	-0.527582
	YFR034C	-1.458	2.59771		YDR500C	-0.720213	-0.527664
	YBR156C	-1.45756	1.28634		YBR013C	-0.0319764	-0.528994
	YHR114W	-1.45773	1.68904		YPL056C	-0.646546	-0.529119
	YJL159W	-1.45815	1.74963		YPR028W	-0.595169	-0.532916
	YLL010C	-1.45675	1.60428		YDR443C	-0.0721963	-0.533615
	YGR019W	-1.45672	1.50004		YOR197W	2.44075	-0.533875
	YAL031C	-1.45587	2.3365		YBR072W	0.163314	-0.537745
	YAL025C	-1.4558	1.39205		YPL252C	0.235667	-0.537956
	YNL119W	-1.45479	2.45409		YNL181W	-0.31577	-0.544422
	YHR170W	-1.45483	1.98554		YNL071W	1.12867	-0.544967
	YDR280W	-1.4539	1.26624		YLR309C	-1.62072	-0.545425
	YJL195C	-1.45418	2.10825		YNL099C	0.710538	-0.547007
	YGR276C	-1.45325	1.36758		YNR035C	0.432801	-0.547482
	YOR016C	-1.45349	1.32352		YDR155C	-0.303846	-0.550088
	YDR182W	-1.45289	1.451		YOL032W	0.194215	-0.552644
	YLR293C	-1.45178	1.13719		YDR047W	1.46534	-0.554162
	YGL248W	-1.45152	1.3636		YPL247C	-0.833129	-0.554673
	YBR024W	-1.45144	1.147		YLL026W	0.420456	-0.555359
	YMR074C	-1.45129	1.39675		YPR036W-A	0.260395	-0.557617
	YBR006W	-1.44953	1.87505		YDR340W	-0.802883	-0.558149
	YGR207C	-1.44865	1.48415		YJL149W	-0.0178647	-0.558815
	YAR031W	-1.44786	1.11312		YDR435C	1.00771	-0.562237
	YOL142W	-1.44828	1.1436		YOR036W	0.284839	-0.567289
	YLR335W	-1.44603	1.46986		YJL175W	-1.18519	-0.567896
	YLR039C	-1.44584	1.65721		YML094C-A	0.6514	-0.570888
	YER020W	-1.44574	1.28681		YDL104C	1.39496	-0.571984
	YGR158C	-1.44453	1.90132		YLR194C	0.245332	-0.573126
	YDL113C	-1.44448	1.05787		YDR093W	1.31271	-0.576348
	YMR264W	-1.44381	1.30319		YDR438W	1.28985	-0.576447
	YML019W	-1.44344	1.6644		YLR208W	-0.47668	-0.579989
	YOR108W	-1.44208	1.68147		YDL157C	0.799066	-0.584959
	YIL083C	-1.44229	1.66636		YPL203W	2.20649	-0.586621
	YMR208W	-1.44	1.70926		YPR043W	-0.958387	-0.600855
	YHR132C	-1.43889	3.21974		YDR274C	0.22396	-0.605667
	YMR009W	-1.43902	1.66607		YER109C	-1.21782	-0.608667
	YGR020C	-1.43872	1.54285		YDR209C	0.238412	-0.61219
	YJL128C	-1.43899	1.79032		YNL156C	0.107446	-0.612281
	YLR248W	-1.43773	2.16657		YNL152W	0.908445	-0.614722
	YKL212W	-1.43811	1.09396		YML113W	-0.317834	-0.615601
	YOR116C	-1.43694	1.66776		YOR027W	0.408563	-0.618449
	YMR004W	-1.43647	2.24721		YNL027W	-1.67528	-0.619908
	YFR054C	-1.43625	1.28384		YCR015C	-1.71931	-0.628473
	YML087C	-1.43459	1.09834		YDR084C	0.589117	-0.628524
	YMR244W	-1.43318	1.57682		YKR045C	-0.768365	-0.632325
	YGR251W	-1.43325	2.61949		YDR059C	-0.0985995	-0.634147
	YKL002W	-1.43285	1.71237		YOR212W	0.919147	-0.634514
	YPL241C	-1.43225	1.27327		YNL266W	-0.529731	-0.635758
	YDR080W	-1.43184	1.77345		YLR177W	-0.144045	-0.637076
	YOR130C	-1.42985	1.0431		YPR129W	1.31254	-0.642081
	YDL068W	-1.4304	2.44194		YNL199C	1.40717	-0.650557
	YGL080W	-1.42866	1.91778		YPL006W	0.497955	-0.651696
	YIL040W	-1.42814	1.27998		YNL137C	1.12003	-0.673354
	YMR319C	-1.42818	2.01164		YJL095W	1.53633	-0.674596
	YKL206C	-1.42706	1.1169		YOR169C	-0.163423	-0.67628
	YFR031C-A	-1.42644	1.77436		YPL114W	-0.514815	-0.685858
	YDL146W	-1.42487	1.58778		YER180C-A	-0.161906	-0.693002
	YGR030C	-1.4253	1.48932		YPR151C	-0.220828	-0.707185
	YOL070C	-1.4222	1.39572		YPL238C	-1.03782	-0.707282
	YPL219W	-1.42185	1.04515		YLR344W	-0.529578	-0.707362
	YDR481C	-1.41956	2.5263		YCL005W-A	-0.249154	-0.709446
	YLR195C	-1.41988	2.41429		YNL162W	-0.280759	-0.710992
	YPL169C	-1.42031	1.95007		YMR315W	1.30928	-0.716639
	YIR035C	-1.41872	1.53281		YCR011C	0.463456	-0.724858
	YER018C	-1.41755	1.44864		YOR268C	0.55713	-0.726153
	YLR105C	-1.41751	1.32977		YPL244C	2.14719	-0.728951
	YFR033C	-1.41816	1.66144		YMR225C	-0.215935	-0.729096
	YJL172W	-1.41659	2.61746		YDL004W	0.548025	-0.736524
	YMR059W	-1.41571	1.09712		YOR052C	-0.577203	-0.737788
	YGR259C	-1.4164	1.18943		YAR019C	-0.35202	-0.743116
	YJR130C	-1.41387	1.24042		YDR462W	0.692161	-0.744855
	YJL217W	-1.41415	1.48243		YCL040W	0.887489	-0.748123
	YER177W	-1.41408	1.02565		YPL264C	1.23499	-0.748548
	YHR147C	-1.41418	1.46112		YOR289W	-0.106477	-0.749649
	YPR139C	-1.41335	1.30927		YDR527W	2.43558	-0.76017
	YKL098W	-1.41153	1.67847		YNR001C	0.978051	-0.772311
	YOR069W	-1.41092	1.14678		YGR170W	1.37089	-0.776763
	YLR130C	-1.4106	1.4063		YPR094W	-0.94257	-0.781275
	YOR370C	-1.41108	1.78578		YOR075W	1.07892	-0.781496
	YGR075C	-1.40981	1.35554		YGR265W	-1.67818	-0.782245
	YPL276W	-1.40853	1.76302		YNL043C	-0.18212	-0.785069
	YEL067C	-1.40921	2.85346		YNL175C	0.738496	-0.78661
	YJR125C	-1.40921	1.63199		YDR199W	0.291305	-0.786884
	YKL051W	-1.408	2.69827		YDR529C	-0.717601	-0.796942
	YMR202W	-1.40431	1.86267		YDR073W	0.428152	-0.798099
	YCR084C	-1.40438	1.92156		YOR293W	-0.904205	-0.799987
	YMR078C	-1.40266	1.1806		YOL065C	3.0679	-0.816621
	YOR350C	-1.40051	2.64748		YGL156W	0.000298916	-0.820323
	YGR211W	-1.39955	1.49569		YOR020C	0.422329	-0.827223
	YIL158W	-1.39964	1.06887		YBR150C	-0.129989	-0.829545
	YFL052W	-1.3976	1.78662		YPL103C	1.20022	-0.842135
[truncated: 402 more rows]

## Sheet: 6 Bins based on Kis values
	Bins based on Kis value (HL-TR index) (Kis value=HL-ratio + 1/TR-ratio)
	Bin1	Kis value	Bin2	Kis value	Bin3	Kis value	Bin4	Kis value	Bin5	Kis value	Bin6	Kis value
	YBR102C	57.9716	YAL016W	8.74154	YLR060W	6.84949	YJL083W	5.47645	YJL052W	4.2172	YDL064W	2.76734
	YMR307W	36.8439	YMR051C	8.74151	YGL110C	6.84892	YLR140W	5.47634	YGR226C	4.21421	YOR318C	2.75859
	YBR266C	34.2669	YFR047C	8.74059	YGR210C	6.84816	YDR017C	5.47592	YMR186W	4.21005	YNL004W	2.75787
	YFR055W	34.186	YDR342C	8.73956	YGL091C	6.8443	YDR539W	5.47293	YKR033C	4.20991	YMR193W	2.75573
	YLR339C	32.9472	YNL112W	8.73169	YDR062W	6.83987	YKR065C	5.47205	YDL082W	4.20959	YOR253W	2.75383
	YGR197C	30.3691	YML099C	8.72812	YDL013W	6.83887	YMR241W	5.46794	YDL012C	4.20741	YDL087C	2.75198
	YDL167C	27.8611	YLR089C	8.72002	YPL235W	6.83717	YOL122C	5.46788	YLL063C	4.20654	YLR262C-A	2.75117
	YHR052W	27.1783	YKL073W	8.71782	YIR012W	6.83569	YIL142W	5.46497	YHR146W	4.20592	YNL087W	2.74858
	YNL275W	25.7968	YCL048W	8.71766	YBR217W	6.83471	YIL093C	5.4639	YLR411W	4.19766	YPL234C	2.74757
	YBR032W	24.3273	YGL132W	8.71083	YLR009W	6.83314	YLR199C	5.46358	YOL148C	4.19406	YCR009C	2.74573
	YGR160W	23.8083	YJL200C	8.71013	YPL120W	6.82738	YLR053C	5.46111	YDR184C	4.1906	YNR045W	2.74514
	YJR071W	23.7121	YBR093C	8.7026	YAR003W	6.82527	YJL192C	5.45949	YMR033W	4.19016	YOL152W	2.74412
	YGL199C	23.1213	YER010C	8.70149	YBL051C	6.82417	YJL196C	5.45765	YDR058C	4.18748	YMR183C	2.74074
	YDL189W	22.9621	YBR210W	8.69898	YBL031W	6.82323	YGL054C	5.45752	YCR048W	4.1824	YOR047C	2.73602
	YJL078C	22.3648	YHL034C	8.69775	YER076W-A	6.82124	YLR254C	5.45628	YPL002C	4.18115	YPR043W	2.73393
	YDR164C	22.0634	YGL186C	8.69299	YHR094C	6.81695	YLR110C	5.4561	YER093C	4.18036	YNL306W	2.7338
	YDL199C	21.4272	YOL059W	8.6926	YOR247W	6.81568	YNL115C	5.45557	YPL189W	4.17993	YLR341W	2.72612
	YPR029C	20.6782	YLR214W	8.69233	YPL077C	6.81533	YLR047C	5.4505	YGL242C	4.17644	YNL109W	2.72351
	YPR144C	20.5286	YDL225W	8.69048	YKL029C	6.81378	YNL076W	5.45027	YER007C-A	4.17404	YDR441C	2.72338
	YLL044W	20.4006	YPR169W	8.68647	YFR039C	6.81087	YMR264W	5.45013	YJR127C	4.17237	YDR315C	2.72155
	YBR192W	20.3178	YBR163W	8.68437	YGR194C	6.80924	YBR156C	5.44741	YNL251C	4.1723	YPL272C	2.71873
	YPL126W	20.0197	YPL274W	8.68423	YLR151C	6.80859	YLR105C	5.44673	YBR295W	4.17028	YLR061W	2.71835
	YKL215C	19.883	YDR285W	8.68086	YGL104C	6.80675	YGR203W	5.44424	YKL110C	4.16998	YKR062W	2.71826
	YER128W	19.6235	YGR150C	8.67894	YPL254W	6.80569	YKL190W	5.4438	YOR175C	4.16824	YDL156W	2.71447
	YDR324C	19.4751	YFR048W	8.6789	YBR120C	6.80507	YOR172W	5.44296	YOL112W	4.16792	YDL130W	2.71265
	YJR002W	19.2011	YNL298W	8.67553	YLR005W	6.80446	YGL065C	5.44243	YML110C	4.16773	YOR012W	2.7086
	YHR129C	19.0868	YGR165W	8.67124	YMR308C	6.80284	YOR202W	5.44193	YJL189W	4.16588	YNL040W	2.70846
	YDR109C	19.0758	YLR085C	8.65682	YJL072C	6.80248	YBL091C	5.43812	YOL123W	4.16305	YBR028C	2.70409
	YLR222C	19.0586	YKL108W	8.6563	YDR082W	6.80108	YGL005C	5.42846	YDR128W	4.16251	YDR022C	2.70383
	YPL008W	18.7219	YKR078W	8.65557	YOR372C	6.80104	YMR090W	5.4275	YLR107W	4.15687	YDR305C	2.70179
	YPL248C	18.6792	YCR047C	8.65035	YGL080W	6.79714	YJR062C	5.42678	YNL113W	4.15057	YBR046C	2.69868
	YGL008C	18.6146	YGR104C	8.64947	YML008C	6.79504	YJR038C	5.42496	YLR171W	4.14837	YMR101C	2.698
	YDL106C	18.6046	YNL095C	8.64783	YOR060C	6.78896	YER020W	5.4247	YDL020C	4.14588	YDR079W	2.69374
	YMR217W	18.553	YFR038W	8.64641	YLR295C	6.78417	YGR076C	5.42221	YIR025W	4.14499	YGR097W	2.69152
	YHL012W	18.5188	YBL043W	8.63763	YPR198W	6.78384	YER073W	5.42104	YNL231C	4.1414	YLR338W	2.68873
	YPL115C	18.4989	YBR065C	8.63726	YGR158C	6.78339	YOR319W	5.4197	YDL219W	4.14071	YOL038W	2.68466
	YBL008W	18.3034	YNL119W	8.63601	YLR292C	6.78308	YKR013W	5.41905	YCR015C	4.13861	YDL192W	2.68338
	YLR058C	18.2597	YGR080W	8.63189	YOL093W	6.78083	YGR038W	5.41887	YGL051W	4.13766	YLR450W	2.68238
	YER056C	18.2561	YOL164W	8.63157	YCL050C	6.77816	YOL008W	5.41849	YLR126C	4.13655	YDL145C	2.68172
	YMR256C	18.1781	YNL182C	8.62955	YLR051C	6.77348	YER078C	5.41549	YBR020W	4.13367	YPL243W	2.68126
	YMR131C	17.8863	YHR190W	8.62334	YKL205W	6.77147	YLR381W	5.41232	YLR215C	4.13186	YDR514C	2.67882
	YBR271W	17.7527	YGR109C	8.62277	YOL090W	6.77041	YBR050C	5.412	YML128C	4.13136	YDR077W	2.67634
	YNL197C	17.665	YPR032W	8.62052	YCR060W	6.77025	YLR321C	5.41132	YKR040C	4.13126	YFR030W	2.67627
	YJR018W	17.5999	YLR389C	8.62019	YIL023C	6.76212	YDR399W	5.41062	YBR228W	4.12954	YGL094C	2.67507
	YPL207W	17.5786	YLR237W	8.60855	YDL154W	6.76121	YNL163C	5.40569	YDR121W	4.12907	YOR332W	2.67503
	YBR127C	17.5092	YGL164C	8.60491	YCR084C	6.76037	YDR280W	5.40463	YMR135C	4.12573	YPL236C	2.67458
	YPL022W	17.4462	YCL075W	8.6037	YHR216W	6.75866	YJR108W	5.40233	YLL053C	4.12171	YPR116W	2.6728
	YKL071W	17.4112	YPR125W	8.5994	YML101C	6.75639	YCL033C	5.40148	YLR284C	4.12063	YPL143W	2.67124
	YDR485C	17.3958	YGL190C	8.59824	YBL036C	6.75633	YPR139C	5.40138	YBR298C	4.11809	YLR209C	2.67062
	YEL063C	17.3636	YCR059C	8.59085	YDL215C	6.75586	YHL046C	5.40101	YPL100W	4.11521	YGL237C	2.66797
	YHR112C	17.3611	YAR044W	8.58242	YLR210W	6.75079	YFR054C	5.40066	YKL174C	4.11486	YNL305C	2.66751
	YHR070W	17.3335	YPR027C	8.58223	YCL056C	6.7484	YDR458C	5.39983	YOL135C	4.11428	YIL060W	2.66499
	YBR238C	17.1269	YKR023W	8.57424	YMR222C	6.74814	YKL037W	5.39852	YIL066C	4.11011	YDR454C	2.66484
	YHR169W	16.964	YPL226W	8.57151	YJL108C	6.7467	YJL179W	5.39522	YPL096W	4.10814	YKR091W	2.65846
	YKR034W	16.5826	YNL256W	8.57037	YPL119C	6.74644	YBL040C	5.39485	YGR034W	4.10649	YPL069C	2.657
	YEL046C	16.561	YNL233W	8.56688	YBR010W	6.74643	YJL155C	5.39175	YDR350C	4.10566	YDR099W	2.65339
	YLR465C	16.4595	YER139C	8.56675	YGR017W	6.74607	YDR502C	5.38972	YGL123W	4.10532	YMR105C	2.65252
	YER036C	16.4372	YML023C	8.56371	YKR087C	6.74584	YJR023C	5.38832	YGR167W	4.10522	YNL264C	2.65216
	YJL116C	16.2839	YNL291C	8.56132	YML032C	6.74172	YPL166W	5.38814	YJL163C	4.10428	YDR046C	2.65155
	YER169W	16.2199	YGL064C	8.55586	YGR169C	6.7389	YBR135W	5.38583	YDL101C	4.10238	YDL235C	2.64549
	YDR398W	16.2113	YGL112C	8.55522	YPL128C	6.73558	YGL087C	5.38558	YPL198W	4.1002	YGL178W	2.64319
	YPR181C	16.1793	YMR274C	8.55236	YOR006C	6.73253	YAL042W	5.38273	YLR281C	4.09904	YNL053W	2.64216
	YLR115W	16.1253	YGR127W	8.55158	YER115C	6.72936	YFL046W	5.38015	YHR204W	4.09839	YIL162W	2.64111
	YDL126C	16.1131	YJL024C	8.54103	YCR066W	6.72305	YIL040W	5.3779	YOR207C	4.09379	YOR345C	2.6379
	YJL017W	16.0044	YDL068W	8.53946	YBR006W	6.72253	YLR012C	5.37715	YKL109W	4.09078	YNL285W	2.63499
	YGR124W	15.9726	YGL155W	8.53552	YNL280C	6.72157	YPL241C	5.37411	YLR420W	4.0901	YGL006W	2.63299
	YHR179W	15.8609	YDR176W	8.5344	YMR079W	6.71986	YJL008C	5.37163	YDR161W	4.08822	YPR094W	2.63025
	YNR046W	15.7277	YLR345W	8.52903	YBR023C	6.71435	YGL079W	5.36957	YLR271W	4.08621	YOR257W	2.62347
	YDR385W	15.6774	YDR474C	8.52664	YGR048W	6.71363	YPL217C	5.3685	YIL007C	4.08222	YIL107C	2.62165
	YHR106W	15.6759	YGR046W	8.52403	YMR122C	6.71111	YBL105C	5.35548	YDL031W	4.08154	YER160C	2.6213
	YMR290C	15.6106	YJR007W	8.50457	YBR264C	6.70582	YDR266C	5.35244	YLL023C	4.08033	YNR036C	2.62128
	YBL069W	15.571	YDL153C	8.50446	YGL257C	6.70566	YER154W	5.35132	YPR023C	4.08025	YDL097C	2.61973
	YBR277C	15.4515	YBL103C	8.50316	YOR074C	6.70183	YIL138C	5.3489	YKL137W	4.07991	YJL141C	2.61959
	YDR369C	15.415	YGR214W	8.50227	YJL223C	6.70174	YMR061W	5.34868	YLR223C	4.07954	YBR139W	2.61741
	YHR032W	15.4027	YGR293C	8.50203	YGR101W	6.70031	YCL047C	5.34718	YBR115C	4.07585	YJL164C	2.61504
	YER064C	15.3243	YNL103W	8.49669	YDR256C	6.69961	YNL267W	5.34371	YIL098C	4.07357	YOR264W	2.615
	YAL047C	15.3045	YGL213C	8.49485	YOR030W	6.69912	YML042W	5.34313	YER067W	4.07184	YLR393W	2.61378
	YHR176W	15.293	YGR172C	8.49255	YFR040W	6.69879	YMR278W	5.34058	YNL244C	4.06884	YOR037W	2.61316
	YLR286C	15.269	YFR051C	8.49231	YBR286W	6.69752	YLR186W	5.33841	YOR054C	4.06779	YBR279W	2.60925
	YNL189W	15.2429	YEL035C	8.49229	YIL141W	6.69403	YKR074W	5.3364	YLR017W	4.06388	YLL041C	2.60868
	YGL086W	15.2233	YBR239C	8.48819	YFL038C	6.68977	YIR005W	5.33454	YPL242C	4.05936	YKR003W	2.6044
	YOR335C	15.1925	YKL178C	8.4833	YAL032C	6.68626	YOR092W	5.33001	YMR044W	4.05766	YIL151C	2.60328
	YFR023W	15.1742	YJR144W	8.47888	YIL103W	6.68569	YPL044C	5.32939	YHL019C	4.05556	YIR016W	2.60138
	YPL093W	15.154	YKL184W	8.47481	YKL144C	6.68564	YER092W	5.32865	YPR039W	4.05415	YNR039C	2.59735
	YEL072W	15.1497	YKR084C	8.47271	YML053C	6.68536	YLR334C	5.32466	YNR024W	4.05255	YOR357C	2.59672
	YDL206W	15.1217	YEL004W	8.47217	YPR055W	6.68448	YGR136W	5.32286	YLL019C	4.04832	YNL042W	2.59432
	YJR160C	15.1025	YKL047W	8.46969	YDL240W	6.68269	YLR040C	5.31948	YGR140W	4.04468	YLR178C	2.59075
	YJL069C	15.0854	YHR195W	8.46786	YJR017C	6.67783	YLR244C	5.31734	YJL093C	4.04167	YBL101C	2.59068
	YLR055C	15.0839	YER156C	8.4635	YCR044C	6.67653	YEL010W	5.31552	YNL044W	4.04095	YDL100C	2.58989
	YMR304W	15.0569	YJL007C	8.45713	YCL046W	6.67416	YGL058W	5.31364	YDL088C	4.0406	YGR161C	2.58733
	YDL074C	15.0493	YML045W	8.45146	YGL194C	6.67261	YGR007W	5.30739	YJL222W	4.03899	YPL247C	2.58671
	YHL014C	14.9879	YJR060W	8.44826	YKL016C	6.67222	YBL086C	5.30338	YNL027W	4.03869	YDL212W	2.5789
	YLR044C	14.9449	YHR202W	8.44792	YBR289W	6.67215	YLR118C	5.29484	YNL094W	4.03821	YOR262W	2.57635
	YBR058C	14.9162	YGL038C	8.44772	YMR263W	6.67199	YNR018W	5.2946	YPR142C	4.03137	YIL169C	2.57139
	YAR073W	14.8728	YHL047C	8.44746	YOR095C	6.67167	YJL031C	5.29228	YNR056C	4.03075	YOR293W	2.56939
	YDR212W	14.8601	YDL247W	8.44488	YNL186W	6.67001	YJL065C	5.29173	YPL146C	4.02935	YDL081C	2.56927
	YLL012W	14.8571	YEL039C	8.44351	YJR133W	6.66775	YLR188W	5.29151	YLR285W	4.02933	YIL117C	2.56862
	YPR033C	14.7446	YDL085W	8.44232	YKL018W	6.6665	YJL151C	5.29069	YLR412W	4.02636	YCR028C-A	2.56738
	YBR263W	14.6939	YPL163C	8.43671	YBR109C	6.66545	YIR002C	5.28836	YOR213C	4.02526	YOL108C	2.56608
	YKL021C	14.6761	YKL018C-A	8.43501	YMR107W	6.6618	YJR130C	5.28107	YLR205C	4.02513	YDR397C	2.56561
	YDR240C	14.6618	YBR147W	8.43361	YCL031C	6.66098	YCL037C	5.28105	YHR027C	4.01647	YCR024C-A	2.56168
	YGR108W	14.6417	YJL021C	8.4293	YOR021C	6.65988	YBR191W	5.28026	YCL035C	4.01531	YNR032W	2.56146
	YER165W	14.5515	YKL090W	8.4252	YER074W	6.65849	YKL035W	5.27818	YDR034C	4.0125	YFL034W	2.56037
	YLR313C	14.5091	YLR174W	8.42311	YLR330W	6.65846	YPR122W	5.27709	YBR186W	4.00094	YNL209W	2.55419
	YJR114W	14.4835	YBR132C	8.41556	YCL002C	6.65808	YEL003W	5.27597	YJL219W	3.99809	YHR087W	2.55332
	YMR155W	14.4604	YBR291C	8.41537	YPR140W	6.65073	YMR216C	5.27545	YDR226W	3.99629	YLR291C	2.55248
	YGR177C	14.3181	YOR195W	8.41206	YJL213W	6.65037	YJL134W	5.2744	YLR150W	3.99376	YOR383C	2.55198
	YML054C	14.3006	YJR155W	8.41054	YOR023C	6.64812	YKL048C	5.26646	YKR070W	3.99051	YDR010C	2.55056
	YOL119C	14.285	YLR195C	8.41053	YER044C	6.64788	YNL224C	5.26557	YDR494W	3.98923	YDR331W	2.54814
	YMR049C	14.2799	YEL018W	8.40945	YER019W	6.64502	YHR059W	5.26516	YKR027W	3.98715	YDR339C	2.54807
	YKL008C	14.2685	YKL221W	8.40938	YER009W	6.64402	YOR222W	5.26353	YBR092C	3.98383	YPL175W	2.54625
	YHR066W	14.268	YBR176W	8.40736	YJR009C	6.64329	YNL167C	5.26026	YIL069C	3.98202	YDR340W	2.54616
	YBR142W	14.2654	YAL004W	8.40439	YLR108C	6.64115	YMR053C	5.26012	YKR058W	3.982	YDR302W	2.54485
	YDR333C	14.261	YGR171C	8.40183	YOL154W	6.63887	YBR084C-A	5.25668	YLR086W	3.98068	YNR004W	2.54227
	YPL045W	14.2603	YGL105W	8.40086	YGR272C	6.63702	YBL096C	5.25582	YGR050C	3.97927	YNL108C	2.54095
	YKL024C	14.2558	YOL089C	8.39905	YCL017C	6.63658	YGR035C	5.25568	YPL159C	3.97446	YBR296C	2.53898
	YML081W	14.2531	YKR099W	8.39418	YBL046W	6.63437	YDL236W	5.25222	YLR277C	3.97299	YPL178W	2.53748
	YML116W	14.2502	YIL166C	8.38558	YJL143W	6.63276	YMR024W	5.25149	YGR265W	3.97268	YOR049C	2.53532
	YHR128W	14.2044	YBR110W	8.38414	YLR027C	6.62892	YIL076W	5.25031	YIL026C	3.96631	YDL069C	2.53524
	YDR508C	14.1999	YGL154C	8.38193	YEL014C	6.62603	YHL039W	5.24732	YLR332W	3.96507	YOL161C	2.5335
	YLR432W	14.1992	YGR166W	8.38089	YLL035W	6.62333	YDL102W	5.24621	YNL140C	3.96288	YDR065W	2.53326
	YLR401C	14.177	YER126C	8.37827	YOR111W	6.62061	YOR161C	5.24502	YLR459W	3.96178	YLR301W	2.52816
	YPL086C	14.0697	YIL001W	8.37242	YGL212W	6.61915	YJL036W	5.24464	YKR094C	3.96113	YPR187W	2.52403
	YJR147W	14.0444	YGL153W	8.3694	YDR042C	6.61587	YOR041C	5.24378	YOR115C	3.95982	YIL173W	2.52217
	YPL176C	13.983	YJL003W	8.36915	YBR204C	6.60606	YJL147C	5.24206	YOR056C	3.95982	YDR375C	2.52006
	YPR070W	13.9288	YHR071W	8.36213	YBL102W	6.60513	YKR035C	5.23774	YDR507C	3.9544	YDR198C	2.51834
	YMR110C	13.9212	YGR213C	8.36118	YOL077C	6.60341	YLR410W	5.23727	YLR006C	3.95421	YNL240C	2.5177
	YDL003W	13.8929	YBR188C	8.35958	YJL154C	6.60159	YER132C	5.23687	YLR309C	3.95039	YOL003C	2.51768
	YDR147W	13.8812	YLR071C	8.35729	YMR202W	6.60104	YLR149C	5.23556	YOL017W	3.94719	YMR253C	2.51613
	YGR286C	13.8651	YGR132C	8.34872	YER147C-A	6.59765	YDR019C	5.22939	YPR131C	3.94631	YER166W	2.51526
	YGL163C	13.7939	YOL075C	8.34797	YOL118C	6.59704	YBR071W	5.22693	YKL177W	3.94519	YOL043C	2.51481
	YMR300C	13.7568	YBR162W-A	8.34415	YKR016W	6.59621	YJL152W	5.22637	YDR389W	3.94343	YHR085W	2.51021
	YHR182W	13.7141	YIL104C	8.34315	YER004W	6.59566	YPL232W	5.22489	YNR017W	3.94187	YNL315C	2.50856
	YHR007C	13.7064	YBL082C	8.3384	YIL009W	6.59197	YNL090W	5.22425	YDL129W	3.94111	YDR533C	2.50824
	YLR067C	13.6858	YDR294C	8.33522	YHL018W	6.59135	YIL159W	5.22255	YGR102C	3.94083	YDR151C	2.50609
	YGR191W	13.681	YGR185C	8.32767	YBR255W	6.58762	YGR235C	5.21994	YNL067W	3.93585	YNL064C	2.50451
	YHR036W	13.6731	YGL253W	8.32629	YGL039W	6.586	YLL025W	5.21523	YLR109W	3.93578	YNL136W	2.5041
	YOR133W	13.651	YGL128C	8.32278	YIR015W	6.58572	YDL070W	5.21224	YKR007W	3.93098	YMR238W	2.50344
	YJR074W	13.647	YPR011C	8.32246	YFR025C	6.5805	YJR024C	5.20998	YKR020W	3.92913	YLR426W	2.50338
	YGR282C	13.6397	YGR096W	8.32063	YOR071C	6.57964	YFR020W	5.20943	YKR090W	3.9291	YPR075C	2.50051
	YER082C	13.639	YEL028W	8.31679	YMR203W	6.57884	YJL085W	5.20923	YOR039W	3.92678	YDR088C	2.50035
	YOR205C	13.5446	YER147C	8.31425	YIL165C	6.57807	YIL010W	5.20717	YLL057C	3.92501	YKL128C	2.49246
	YBR248C	13.5199	YLR221C	8.31101	YPL173W	6.57781	YCL034W	5.20712	YPR114W	3.92472	YOL052C	2.48564
	YKR042W	13.5045	YLR383W	8.30648	YMR316C-B	6.57185	YKR096W	5.20374	YKR029C	3.92314	YOR388C	2.48421
	YGR175C	13.4902	YGL018C	8.30555	YER112W	6.5672	YOL100W	5.20217	YKL193C	3.92089	YNL283C	2.48322
	YJL120W	13.4327	YGR204W	8.30214	YCR020C	6.56639	YMR242C	5.20134	YLL006W	3.91684	YDL080C	2.47942
	YMR036C	13.4323	YGL100W	8.30153	YOR180C	6.5663	YGR259C	5.1998	YBL027W	3.91622	YDL202W	2.47692
	YGR079W	13.4197	YAR060C	8.29949	YBL087C	6.56494	YBR024W	5.19928	YLR362W	3.91337	YOL018C	2.47059
	YHR040W	13.4026	YKL009W	8.29941	YER079W	6.5642	YLL015W	5.19517	YOR184W	3.91262	YOL116W	2.46784
	YOR354C	13.3646	YOL021C	8.29668	YGR042W	6.56343	YOL142W	5.18753	YNL081C	3.90511	YKR045C	2.46708
	YKL124W	13.3399	YML100W	8.29118	YOL061W	6.56058	YOR181W	5.18545	YNL121C	3.90471	YLR093C	2.46619
	YGR010W	13.301	YMR064W	8.29052	YLL042C	6.55932	YLR293C	5.1842	YMR119W	3.90304	YML092C	2.46617
	YHR148W	13.2982	YAL023C	8.28861	YHR019C	6.55603	YFR017C	5.18331	YBR053C	3.90068	YPL087W	2.46559
	YAR015W	13.2569	YBR003W	8.28814	YLR032W	6.5546	YPR013C	5.17931	YNL038W	3.90061	YGL238W	2.46457
	YER072W	13.2354	YIR006C	8.28227	YNL143C	6.54833	YCR006C	5.17795	YMR021C	3.90014	YJL099W	2.46422
	YCL008C	13.2233	YKR005C	8.27747	YKR051W	6.54765	YAL022C	5.17637	YNL141W	3.89745	YOL066C	2.46323
	YHR048W	13.1088	YOR140W	8.27466	YJL079C	6.5476	YOR064C	5.17263	YKL189W	3.89489	YPR037C	2.46216
	YBL072C	13.0363	YFL010W-A	8.27414	YML097C	6.54487	YLR438W	5.1708	YLR260W	3.89141	YNL013C	2.45816
	YGL209W	13.0188	YJR020W	8.26829	YNL327W	6.5429	YLL004W	5.16684	YDR145W	3.8903	YDR113C	2.45008
	YDR081C	12.9967	YMR198W	8.26615	YGL247W	6.54286	YFR003C	5.16411	YJL045W	3.88921	YDL177C	2.44973
	YGR060W	12.9957	YGR119C	8.26541	YOR109W	6.54267	YIR037W	5.16331	YMR270C	3.88782	YML112W	2.4414
	YER175C	12.9923	YPL179W	8.26539	YLR443W	6.54213	YML018C	5.16096	YLR097C	3.885	YGR274C	2.4382
	YHL004W	12.9576	YMR057C	8.26458	YJR112W	6.53709	YMR078C	5.15858	YJL073W	3.88487	YJL106W	2.43101
	YFL001W	12.9354	YEL052W	8.26042	YIL168W	6.53478	YAL020C	5.15317	YKR048C	3.88324	YOR163W	2.42752
	YBR249C	12.9104	YHR113W	8.25936	YER098W	6.53373	YDR228C	5.15312	YLR013W	3.878	YDR149C	2.42391
	YKL081W	12.9067	YPL183C	8.25317	YNR012W	6.53337	YLR298C	5.15085	YOR297C	3.87673	YNL070W	2.42275
	YLR023C	12.8757	YBR086C	8.24692	YJR141W	6.52873	YGR078C	5.14778	YKR053C	3.87528	YGL151W	2.41501
	YBR162C	12.8661	YDL044C	8.24252	YML129C	6.52647	YOR208W	5.14775	YDR465C	3.87452	YMR126C	2.41088
	YHR064C	12.858	YJR016C	8.23471	YBL058W	6.52607	YLR010C	5.14604	YJL216C	3.87025	YMR295C	2.40912
	YHR062C	12.8551	YCR025C	8.23406	YLR324W	6.52541	YJL112W	5.14086	YKR076W	3.87011	YOR117W	2.40849
	YER148W	12.8268	YHR017W	8.23325	YJL001W	6.52314	YAR031W	5.13818	YLR340W	3.86862	YDR196C	2.40797
	YLR173W	12.8173	YBR134W	8.22976	YJL211C	6.5207	YLR288C	5.13813	YOR192C	3.86668	YLR078C	2.40685
	YFL023W	12.8102	YLL034C	8.22729	YIL008W	6.5204	YAL002W	5.13752	YPR167C	3.86588	YIR007W	2.40636
	YML093W	12.7881	YBR159W	8.2262	YBR300C	6.51928	YDL015C	5.13224	YJL042W	3.86419	YOL151W	2.40474
	YDR207C	12.7818	YMR191W	8.22433	YHR026W	6.51542	YKR085C	5.1292	YGR094W	3.86362	YIL009C-A	2.40415
	YHR196W	12.7801	YEL026W	8.22384	YJL215C	6.51138	YGL161C	5.1286	YOL009C	3.86249	YDR279W	2.40247
	YGR065C	12.7696	YMR165C	8.22276	YKL003C	6.50786	YMR204C	5.12784	YPL073C	3.8614	YNL058C	2.40152
	YHR069C	12.7643	YDR320C-A	8.22269	YIL046W	6.50585	YLR065C	5.1255	YIR044C	3.85954	YMR134W	2.40131
	YJL204C	12.7526	YLR129W	8.22249	YLR390W-A	6.50174	YDR087C	5.12268	YDL142C	3.85782	YLL038C	2.39706
	YOR361C	12.75	YER087W	8.22058	YKL100C	6.50106	YOR069W	5.11936	YDL071C	3.85781	YIL154C	2.39704
	YFL067W	12.7378	YDL138W	8.21499	YJR057W	6.49698	YHR158C	5.11754	YDR134C	3.85413	YDR451C	2.39492
	YJR149W	12.7239	YKL183W	8.21164	YGR068C	6.49565	YDL021W	5.11745	YDR083W	3.85287	YPL026C	2.39157
	YCR088W	12.6388	YBL035C	8.2105	YER131W	6.4956	YIL101C	5.11339	YPR168W	3.85185	YDL208W	2.39003
	YHR132C	12.6347	YER093C-A	8.20771	YHR199C	6.49495	YBR036C	5.11032	YKL006C-A	3.8511	YLR265C	2.38953
	YIL140W	12.6258	YER095W	8.20645	YGL219C	6.48787	YJR044C	5.10511	YLR354C	3.8496	YPL004C	2.38582
	YJR146W	12.5914	YJL009W	8.20303	YPR197C	6.48668	YKL206C	5.10312	YLR019W	3.84915	YDR272W	2.38219
	YER061C	12.5827	YMR115W	8.19794	YKL141W	6.48646	YKL025C	5.10058	YMR063W	3.84548	YNL330C	2.37984
	YJL111W	12.5748	YGL124C	8.19718	YGR262C	6.48345	YDL207W	5.09769	YMR026C	3.84435	YJL039C	2.37953
	YHR033W	12.5382	YAL014C	8.18866	YNL014W	6.48262	YBR022W	5.09037	YMR279C	3.84003	YLR406C	2.37692
	YBR220C	12.5292	YAL031C	8.1876	YJL128C	6.48186	YKL212W	5.0889	YOR234C	3.83923	YNL052W	2.37485
	YPL212C	12.5106	YBR011C	8.18742	YCR079W	6.4817	YML087C	5.08877	YKL148C	3.83892	YLR350W	2.37337
	YCL011C	12.4696	YOL153C	8.18153	YJR109C	6.48014	YNL024C	5.08851	YOR324C	3.83843	YDR423C	2.37309
	YKL077W	12.4461	YGR156W	8.17627	YBL095W	6.47901	YDR296W	5.08657	YIL051C	3.83768	YPL056C	2.37245
	YER060W	12.4164	YCL069W	8.16683	YML022W	6.47696	YPL117C	5.08427	YPR066W	3.83389	YDR519W	2.37097
	YPR145W	12.4093	YGL171W	8.1655	YBR178W	6.47526	YMR106C	5.08258	YPR101W	3.83335	YOR333C	2.37088
	YGR103W	12.383	YKL028W	8.16218	YGR099W	6.47424	YDR129C	5.08139	YDR487C	3.83209	YDR516C	2.37083
	YKR095W-A	12.3317	YAL061W	8.15652	YLL059C	6.47394	YPL190C	5.07857	YIL027C	3.83173	YAL001C	2.36663
	YJR080C	12.3214	YLR276C	8.15535	YJL121C	6.47203	YLR299W	5.07777	YJL165C	3.8314	YOR250C	2.36449
	YLR190W	12.3213	YOL034W	8.15307	YJR012C	6.46515	YOR367W	5.0763	YML119W	3.8306	YPL065W	2.36155
	YFL026W	12.3209	YMR302C	8.15105	YPL141C	6.46315	YKL224C	5.0761	YML027W	3.82723	YPR063C	2.36093
	YOR206W	12.3127	YMR179W	8.14896	YOR067C	6.46215	YKR043C	5.0661	YLR104W	3.826	YPR184W	2.36001
	YMR094W	12.2817	YGR249W	8.14548	YJL208C	6.45914	YDR530C	5.06413	YHR073W	3.82415	YMR226C	2.35859
	YMR199W	12.2406	YDL148C	8.14353	YHL007C	6.45593	YKL052C	5.06062	YLR229C	3.82006	YDR056C	2.35724
	YGR234W	12.2291	YNL018C	8.14295	YFL040W	6.4551	YKR024C	5.05989	YBR119W	3.8178	YNR014W	2.35578
	YGL113W	12.223	YKL005C	8.13901	YGL162W	6.45361	YOR304W	5.05559	YOR327C	3.81571	YCL014W	2.35418
	YER127W	12.206	YLR441C	8.13184	YOR294W	6.4527	YHL029C	5.0552	YOR089C	3.81537	YDR259C	2.35276
	YDR490C	12.1862	YPL005W	8.12718	YBL024W	6.44845	YIL039W	5.05457	YLR069C	3.80831	YNL222W	2.34987
	YKL176C	12.1565	YNL289W	8.12172	YDR086C	6.44704	YLL007C	5.05377	YHR210C	3.80807	YNL010W	2.34898
	YHR201C	12.1519	YCR023C	8.12166	YER039C	6.44634	YDR054C	5.05205	YPL089C	3.80743	YPR087W	2.34868
	YGR229C	12.1474	YBR243C	8.11991	YCR005C	6.43937	YNL002C	5.05165	YOR157C	3.80739	YOR040W	2.34849
	YER074W-A	12.1383	YBR236C	8.11922	YAR033W	6.43827	YGR112W	5.05069	YKL154W	3.80331	YOR136W	2.343
	YLR359W	12.1362	YOR081C	8.11353	YDR522C	6.43575	YMR181C	5.05046	YDL083C	3.80239	YBR056W	2.33951
	YGR285C	12.1291	YAL012W	8.11169	YHR143W-A	6.43565	YMR059W	5.04997	YLR098C	3.80025	YKL150W	2.33754
	YER002W	12.1246	YCR052W	8.10989	YEL017W	6.43191	YDL113C	5.04611	YIL145C	3.80011	YDR529C	2.33213
	YKL129C	12.1236	YGL228W	8.1093	YBL048W	6.42908	YPR026W	5.04466	YMR261C	3.79815	YGR142W	2.32763
	YLL005C	12.1216	YLR224W	8.1054	YER180C	6.42663	YML011C	5.04466	YDR417C	3.79791	YGR233C	2.3225
	YKL050C	12.108	YNL176C	8.10396	YDR080W	6.42553	YDL006W	5.04455	YMR156C	3.79744	YIL047C	2.31976
	YBR196C	12.107	YGL204C	8.10056	YAL011W	6.42499	YLR056W	5.04349	YKL159C	3.79516	YPL014W	2.31872
	YHR034C	12.0997	YLL028W	8.09883	YML088W	6.42222	YHR211W	5.03851	YMR180C	3.7948	YGL150C	2.31461
	YFR013W	12.0939	YMR111C	8.09642	YJL025W	6.42066	YJL201W	5.03824	YNL263C	3.79441	YPR028W	2.313
	YGR256W	12.0914	YDL045C	8.09393	YFL059W	6.42051	YJL184W	5.03603	YOR179C	3.79376	YDR051C	2.30853
	YER041W	12.086	YGL001C	8.09231	YGL136C	6.41892	YKL042W	5.03552	YOR223W	3.7935	YNL102W	2.30758
	YHR143W	12.0785	YJR013W	8.09229	YJL159W	6.41886	YDL179W	5.03344	YMR267W	3.79325	YPL156C	2.30531
	YHR177W	12.074	YKR097W	8.09056	YGR024C	6.4164	YNL075W	5.03276	YDR503C	3.79118	YER176W	2.30377
	YMR015C	12.0688	YHR166C	8.08992	YOR370C	6.41586	YIL049W	5.0314	YPL124W	3.79103	YMR291W	2.30031
	YPL210C	12.0535	YGL261C	8.08862	YPL181W	6.41214	YKR060W	5.02874	YCL023C	3.78789	YNL235C	2.28815
	YCR034W	12.0402	YGL125W	8.08437	YPL270W	6.40939	YLR145W	5.02659	YNL294C	3.78529	YDL053C	2.28346
	YBR141C	12.0151	YHR175W	8.08238	YER011W	6.40467	YBR114W	5.0253	YLR287C	3.78426	YLR455W	2.28316
	YLR407W	12.0149	YGL207W	8.08102	YDR379W	6.40344	YJL067W	5.02487	YBL093C	3.78403	YLR457C	2.28275
	YER006W	12.0059	YBR250W	8.07849	YJR085C	6.40256	YIL086C	5.02395	YOL149W	3.77657	YOR032C	2.27929
	YEL049W	11.9432	YBR269C	8.07849	YIL043C	6.40106	YPR069C	5.02332	YDL055C	3.77517	YPR041W	2.27645
	YOR374W	11.9331	YGR028W	8.07804	YCR020C-A	6.39922	YMR092C	5.02218	YFL025C	3.77439	YNL122C	2.275
	YAL043C	11.9076	YIL024C	8.07633	YOR101W	6.39617	YFR041C	5.02158	YKL001C	3.77328	YJL068C	2.27467
	YBL098W	11.8233	YOL045W	8.07575	YFL052W	6.39196	YLR421C	5.01688	YAL041W	3.7731	YDR414C	2.27322
	YBR293W	11.8124	YBR211C	8.07572	YHR191C	6.39044	YBL030C	5.0164	YNL001W	3.77198	YBR101C	2.2697
	YKL027W	11.7981	YJR129C	8.0737	YJR075W	6.38704	YAL019W	5.01499	YKL217W	3.76945	YOR057W	2.26958
	YGL017W	11.7805	YJR142W	8.07187	YIL011W	6.38615	YLR122C	5.01493	YKL132C	3.76891	YHL023C	2.26334
	YHR005C	11.7738	YIL042C	8.06917	YLR002C	6.38456	YIL130W	5.01447	YML079W	3.76736	YNL080C	2.26236
	YHR067W	11.7686	YKL023W	8.06739	YKR072C	6.38274	YDR118W	5.01163	YPL170W	3.76662	YDR373W	2.26147
	YGL063W	11.7586	YGL003C	8.06712	YGL202W	6.3814	YCR028C	5.00847	YOR194C	3.76137	YDR424C	2.26024
	YCL055W	11.7311	YBR254C	8.0643	YMR206W	6.37938	YKR026C	5.00782	YMR163C	3.76118	YNL301C	2.25621
	YHR068W	11.7266	YER084W-A	8.06024	YPL249C	6.37829	YKL127W	5.00734	YIR021W	3.75934	YDL165W	2.2541
	YML126C	11.7203	YOL023W	8.0592	YOR078W	6.37768	YFL013C	5.00583	YDR193W	3.75824	YPR196W	2.2525
	YJR148W	11.7181	YBR094W	8.05871	YEL050C	6.37698	YDR245W	5.00581	YGR209C	3.7573	YNL056W	2.25109
	YGR091W	11.7158	YIL110W	8.05857	YJR145C	6.37452	YLR390W	4.99703	YGR052W	3.75398	YPL049C	2.24924
	YHR058C	11.7148	YCR107W	8.05613	YLR388W	6.36933	YNR043W	4.99616	YGL137W	3.75298	YDR268W	2.2481
	YGL196W	11.6959	YBR077C	8.05541	YHR214W	6.36533	YIR008C	4.99585	YOR218C	3.75158	YDR222W	2.24699
	YOL040C	11.6834	YER183C	8.05498	YCR054C	6.3638	YJR010C-A	4.99575	YDR096W	3.74572	YLR372W	2.24698
	YMR177W	11.6439	YGL200C	8.05383	YLR068W	6.3626	YOR130C	4.99498	YDR528W	3.74042	YDR432W	2.24191
	YOR128C	11.6362	YGR163W	8.04286	YDR496C	6.36211	YLR379W	4.99402	YGR027C	3.73909	YNL165W	2.2391
	YGR223C	11.6228	YOR002W	8.04247	YGL130W	6.36082	YMR312W	4.99338	YKR055W	3.73903	YDR045C	2.23279
	YER123W	11.6162	YBR153W	8.03425	YOR362C	6.35818	YOR154W	4.99286	YOR290C	3.73387	YPR079W	2.23172
	YGR263C	11.6159	YBR261C	8.03205	YCL016C	6.35661	YJR096W	4.99222	YIL106W	3.73332	YDR179W-A	2.2297
	YHR167W	11.5994	YML102W	8.02885	YKL140W	6.35484	YBR016W	4.99182	YPR108W	3.73328	YOL102C	2.22312
	YHR096C	11.5894	YJR083C	8.02539	YPL276W	6.35423	YNL292W	4.99074	YOR004W	3.73183	YOR199W	2.21755
	YOR217W	11.5641	YCL059C	8.02387	YJR015W	6.35123	YDR336W	4.9896	YNL178W	3.72936	YPL048W	2.21679
	YGL093W	11.5619	YER140W	8.02306	YLR163C	6.35058	YOR143C	4.98929	YDR469W	3.72778	YLR423C	2.21471
	YHR184W	11.5374	YHR022C	8.02182	YLR316C	6.34689	YJR098C	4.98884	YLL054C	3.72769	YLR064W	2.21433
	YBL042C	11.5345	YGR279C	8.02078	YJL084C	6.34413	YPL219W	4.98241	YNL295W	3.72662	YLR348C	2.21419
	YFR037C	11.5273	YEL019C	8.01994	YLL045C	6.3424	YHR097C	4.98098	YKL170W	3.72482	YKL167C	2.21393
	YFL022C	11.513	YLR380W	8.01182	YJR104C	6.34207	YNL192W	4.97537	YDR427W	3.72293	YNL026W	2.21293
	YER130C	11.5106	YLR358C	8.00737	YBR100W	6.34139	YIL158W	4.97534	YNL092W	3.72118	YDR297W	2.20802
	YER055C	11.5074	YBR175W	8.00498	YKL145W	6.33948	YOR120W	4.97442	YLR022C	3.71732	YBR095C	2.20719
	YPL029W	11.4854	YBR160W	8.00393	YDR072C	6.33433	YMR041C	4.9724	YIL052C	3.7161	YOR261C	2.20435
	YER025W	11.4834	YJR153W	8.00348	YJL010C	6.33385	YNL203C	4.97071	YDR152W	3.71545	YNL210W	2.20427
	YLR300W	11.4571	YLR153C	8.00119	YHR042W	6.33006	YOR135C	4.96954	YLR193C	3.71452	YNL169C	2.20356
	YOR310C	11.4309	YGR120C	7.99784	YKL012W	6.32724	YDR408C	4.96788	YOR259C	3.71405	YOR052C	2.19724
	YJR028W	11.4244	YLR084C	7.99507	YIR011C	6.32571	YMR055C	4.96698	YAL029C	3.7125	YNL217W	2.19515
	YBR018C	11.4213	YBR030W	7.99185	YML120C	6.32336	YIL172C	4.96635	YHR016C	3.71103	YDR191W	2.1929
	YGL148W	11.4152	YKL080W	7.98903	YML114C	6.32268	YDL149W	4.96633	YOR338W	3.70972	YNL266W	2.19267
	YDR387C	11.3857	YCL009C	7.98671	YIL018W	6.31984	YKL079W	4.96366	YDR319C	3.70879	YPR086W	2.19234
	YHR076W	11.3856	YGR095C	7.97825	YML055W	6.31958	YIL116W	4.96364	YDR378C	3.70732	YMR262W	2.19076
	YMR029C	11.3731	YMR268C	7.97745	YPR005C	6.31741	YMR022W	4.96343	YDL172C	3.70623	YNL029C	2.1905
	YBR267W	11.3511	YFR001W	7.97306	YMR032W	6.31703	YNL131W	4.96144	YOR309C	3.70601	YKR077W	2.18381
	YPR072W	11.3461	YER188W	7.9718	YHR109W	6.31443	YGR232W	4.95517	YOR210W	3.70448	YOR176W	2.1811
	YDR381C-A	11.3458	YGR240C	7.9676	YAL027W	6.31316	YIL120W	4.95431	YMR146C	3.70408	YGR014W	2.17759
	YMR220W	11.3437	YMR091C	7.96479	YNL054W	6.3121	YNR027W	4.94998	YDR124W	3.70318	YOR286W	2.17753
	YDL203C	11.3271	YJL023C	7.96411	YGL173C	6.31182	YIL058W	4.94784	YMR310C	3.69714	YDL147W	2.17267
	YBR033W	11.3245	YCR105W	7.96404	YBR061C	6.30883	YBL049W	4.94546	YMR321C	3.69568	YPL088W	2.17031
	YBR155W	11.3212	YOR038C	7.9576	YNL047C	6.30669	YOR308C	4.9446	YOR232W	3.69553	YAL009W	2.17005
	YBR034C	11.31	YOR306C	7.95724	YDL117W	6.30294	YNL226W	4.94159	YPL140C	3.69239	YBR058C-A	2.16875
	YHR174W	11.3005	YHR121W	7.95396	YFR011C	6.30241	YER177W	4.93817	YLR323C	3.6915	YMR292W	2.16803
	YHR183W	11.2964	YJL058C	7.95355	YCL005W	6.29866	YHR041C	4.93782	YMR087W	3.6903	YBR005W	2.16779
	YAR007C	11.291	YLL018C	7.95205	YER159C	6.29822	YGR049W	4.93695	YLL027W	3.68976	YDR076W	2.16732
	YBR152W	11.2836	YMR023C	7.95184	YAL003W	6.29731	YKL114C	4.93678	YJL197W	3.68961	YLR208W	2.16457
	YPL174C	11.2777	YKL070W	7.95041	YGL049C	6.29624	YNL302C	4.93606	YLR439W	3.68607	YCR038C	2.16343
	YLR057W	11.2764	YCR012W	7.94581	YLR273C	6.29138	YJL168C	4.93552	YKR092C	3.68593	YDR229W	2.16332
	YGL076C	11.2696	YGR134W	7.93854	YJL124C	6.29116	YJR034W	4.93532	YHR145C	3.68463	YLR344W	2.15978
	YHR207C	11.2496	YOR001W	7.93494	YMR271C	6.28982	YCR040W	4.93336	YNL232W	3.67973	YNL185C	2.15938
	YHR018C	11.2437	YDR352W	7.93212	YJR132W	6.28888	YGL179C	4.93057	YHR077C	3.67437	YDL092W	2.15554
	YLR175W	11.2357	YBL085W	7.93071	YMR208W	6.28531	YJL030W	4.93057	YBL092W	3.67187	YPL114W	2.154
	YCR072C	11.2352	YLL011W	7.9284	YJR058C	6.2848	YOL033W	4.93019	YOR125C	3.6703	YPR017C	2.151
	YEL020W-A	11.224	YEL040W	7.92618	YHR122W	6.2817	YIL061C	4.92054	YMR102C	3.66862	YDL161W	2.14695
	YGL119W	11.2136	YGR012W	7.92365	YER021W	6.2794	YIL035C	4.9192	YHR215W	3.66686	YLR191W	2.14057
	YGL111W	11.2124	YKL175W	7.92227	YKL002W	6.27863	YBR171W	4.91909	YOR059C	3.66607	YDL209C	2.13906
	YER170W	11.2121	YJR067C	7.92193	YBL090W	6.2786	YLL030C	4.91754	YKR014C	3.66231	YER110C	2.13781
	YFL002C	11.2077	YBR154C	7.92011	YDR332W	6.27709	YDR478W	4.91675	YNL046W	3.66111	YLR448W	2.13608
	YGL185C	11.196	YBR057C	7.91978	YHR114W	6.27273	YCL007C	4.91171	YCL067C	3.65953	YBR066C	2.13351
	YBR129C	11.1916	YHR123W	7.91916	YDR221W	6.26977	YML016C	4.91154	YNL218W	3.65906	YOR051C	2.12998
	YOR270C	11.1869	YOL055C	7.9153	YOR359W	6.26913	YGL109W	4.91	YLR283W	3.65572	YPR082C	2.12907
	YHR049W	11.1655	YER107C	7.90784	YMR175W	6.26534	YEL006W	4.90797	YKR086W	3.65132	YOL086C	2.12563
	YGR058W	11.1567	YIR029W	7.889	YBR180W	6.26516	YER032W	4.90724	YCL027W	3.65127	YPL193W	2.12486
	YEL042W	11.1359	YDR341C	7.88583	YPR171W	6.26399	YDL197C	4.90709	YLR146C	3.65093	YNL265C	2.12375
	YGR179C	11.1214	YML124C	7.8836	YKL043W	6.26344	YOR083W	4.90578	YLR243W	3.63935	YDL065C	2.12196
	YHR107C	11.1164	YIL082W	7.88329	YDR497C	6.26323	YFR050C	4.90394	YOR311C	3.63799	YDR004W	2.12055
	YKL004W	11.109	YFR046C	7.87633	YOR008C	6.26252	YNL145W	4.90028	YDR169C	3.63792	YOR313C	2.12054
	YDR172W	11.1062	YBR029C	7.87632	YLR049C	6.25617	YPR050C	4.89624	YMR322C	3.63702	YPL024W	2.11496
	YDR386W	11.102	YLR460C	7.87009	YGL029W	6.25367	YMR088C	4.89567	YMR200W	3.63526	YIL144W	2.11277
	YBR219C	11.0952	YDR144C	7.86835	YHL011C	6.25054	YLR046C	4.89207	YPL111W	3.63197	YNL134C	2.10888
	YGR093W	11.0738	YBL052C	7.86817	YCR039C	6.25027	YBR212W	4.88555	YPL094C	3.63012	YDR218C	2.10769
	YLR431C	11.0506	YKL119C	7.86249	YDL002C	6.24839	YDR168W	4.88195	YJL103C	3.62875	YDR404C	2.10764
	YJL122W	11.0372	YKL096W-A	7.86215	YIL033C	6.24029	YLR198C	4.88189	YNL149C	3.62355	YDR127W	2.10617
	YHR159W	11.0336	YAR062W	7.85934	YER023W	6.23884	YJR151C	4.88026	YMR303C	3.62185	YDR486C	2.10613
	YGL055W	11.0224	YPR155C	7.85584	YHR009C	6.22911	YOR369C	4.88009	YPL196W	3.62052	YIL031W	2.10274
	YMR218C	11.0087	YNL268W	7.85469	YIR018W	6.22826	YNL179C	4.87769	YOR330C	3.61864	YGR164W	2.0997
	YHR151C	11.0005	YFR007W	7.85071	YLR081W	6.22807	YKL213C	4.87495	YLR219W	3.61046	YDL057W	2.09669
	YKL075C	10.9967	YLR034C	7.85015	YGR168C	6.22763	YGL222C	4.87309	YPL050C	3.60918	YGR008C	2.09663
	YLR353W	10.9885	YMR166C	7.84776	YOR108W	6.22388	YIR038C	4.87239	YPL220W	3.60071	YDR032C	2.09643
	YEL054C	10.9847	YPR119W	7.84432	YMR246W	6.22327	YLL031C	4.86943	YLR128W	3.60026	YDR023W	2.09631
	YGR180C	10.9719	YKR044W	7.84347	YJR077C	6.22283	YLR143W	4.86907	YDL111C	3.59675	YPL259C	2.09459
	YPL104W	10.9692	YIL003W	7.83777	YFL029C	6.22027	YPL237W	4.8681	YLR137W	3.59626	YDR003W	2.09322
	YDL046W	10.9605	YDL143W	7.83713	YBR233W-A	6.21901	YDR111C	4.86183	YJR103W	3.59197	YDR158W	2.09269
	YNL299W	10.9521	YNL132W	7.83287	YJL035C	6.21529	YJL115W	4.86174	YLR404W	3.58924	YPL225W	2.08969
	YBR025C	10.9494	YMR004W	7.83067	YBR121C	6.2124	YDR053W	4.86172	YIL084C	3.57942	YER114C	2.08949
	YOL130W	10.9466	YMR082C	7.82906	YBR122C	6.2113	YMR144W	4.85976	YGR029W	3.57453	YMR325W	2.08407
	YGR242W	10.9387	YGR212W	7.82891	YKL065C	6.20722	YDR050C	4.859	YLR258W	3.5745	YDL125C	2.08145
	YGL078C	10.9225	YJR001W	7.82701	YER029C	6.2055	YPL015C	4.85601	YGL135W	3.57262	YNR020C	2.07932
	YJR093C	10.9141	YJR105W	7.82637	YBL029W	6.20536	YKR059W	4.85424	YNL114C	3.56851	YKR037C	2.07511
	YBR166C	10.9138	YMR243C	7.82601	YIL041W	6.20513	YKL125W	4.85415	YJL132W	3.5684	YDL011C	2.07137
	YLR020C	10.9083	YFR005C	7.8245	YDR376W	6.20509	YER167W	4.85275	YLR246W	3.56761	YOR226C	2.06911
	YKR069W	10.902	YER143W	7.82242	YMR075W	6.19783	YKL130C	4.85112	YDR517W	3.56546	YNL168C	2.06652
	YKL181W	10.9002	YGR141W	7.82214	YLR231C	6.19763	YIL157C	4.85027	YMR152W	3.56306	YOR134W	2.06647
	YKL084W	10.8921	YER015W	7.81789	YPL034W	6.19526	YGR149W	4.84955	YIL143C	3.56252	YPR054W	2.06637
	YML069W	10.8904	YGR277C	7.81041	YLR117C	6.1952	YJR159W	4.84947	YPL131W	3.56118	YDR322C-A	2.06501
	YGR221C	10.8863	YGR044C	7.80844	YMR299C	6.19491	YAL060W	4.84428	YNL135C	3.56082	YGL227W	2.06262
	YHR063C	10.8738	YGR009C	7.79832	YLR074C	6.19334	YMR252C	4.83931	YBR235W	3.5595	YCR021C	2.05494
	YPR024W	10.8727	YLL055W	7.79825	YML095C	6.19088	YPL112C	4.83693	YNR058W	3.55925	YNL310C	2.05433
	YDR320C	10.8716	YEL029C	7.79495	YPL009C	6.18961	YGR258C	4.83238	YKL156W	3.55857	YNL248C	2.05423
	YGR254W	10.8598	YMR010W	7.79205	YIL083C	6.18921	YOR209C	4.83059	YIL088C	3.5577	YDR277C	2.05382
	YDL025C	10.8579	YHR198C	7.784	YJL176C	6.18854	YJL156C	4.82942	YPL149W	3.55163	YNL098C	2.05103
	YBR179C	10.8503	YKR038C	7.78024	YML019W	6.18694	YER035W	4.82777	YDL223C	3.54942	YAL051W	2.04974
	YHR194W	10.8423	YGL168W	7.77813	YLR268W	6.18588	YMR224C	4.82622	YLR351C	3.54821	YLR297W	2.04879
	YFR018C	10.8331	YLR394W	7.77034	YMR009W	6.18205	YDL186W	4.8262	YKR080W	3.54319	YOR099W	2.04603
	YCL063W	10.8263	YHR102W	7.76966	YOR116C	6.18184	YKL214C	4.82067	YDR013W	3.54269	YPR154W	2.04347
	YLR409C	10.8243	YJR019C	7.7693	YPL194W	6.17868	YLL043W	4.81939	YLR218C	3.54169	YLR169W	2.04089
	YGL099W	10.812	YOR342C	7.76072	YEL027W	6.17867	YPL125W	4.81899	YOL022C	3.5405	YOR390W	2.03827
	YHR025W	10.8046	YEL069C	7.75939	YMR323W	6.17724	YPL186C	4.81719	YOL114C	3.53725	YJL206C	2.03637
	YER104W	10.8024	YKR004C	7.75592	YLR039C	6.17514	YDR348C	4.81519	YJL074C	3.53684	YOR103C	2.03543
	YMR062C	10.8023	YKL022C	7.75389	YPR062W	6.1685	YGR135W	4.81414	YLR096W	3.53476	YNL181W	2.02783
	YMR187C	10.8018	YJR088C	7.75171	YJL096W	6.16619	YKR001C	4.81226	YDR103W	3.53419	YNL177C	2.02747
	YOR260W	10.7896	YBR301W	7.74749	YER034W	6.16316	YIL089W	4.8107	YDR162C	3.53184	YGL127C	2.02708
	YBL023C	10.7811	YGL223C	7.73962	YOR304C-A	6.16152	YER182W	4.81062	YER129W	3.52815	YBR126C	2.02333
	YHL009C	10.7715	YIL071C	7.73693	YBR182C	6.16025	YAR053W	4.81047	YLR152C	3.52547	YDR471W	2.02192
	YDL227C	10.7704	YBL067C	7.73683	YNR061C	6.15739	YPR009W	4.80642	YKL222C	3.51833	YDR249C	2.01986
	YGR117C	10.7481	YPL040C	7.73594	YKL098W	6.15707	YMR301C	4.80454	YNR015W	3.51717	YNR041C	2.01838
	YGL252C	10.7309	YER022W	7.72891	YMR212C	6.15701	YLR185W	4.80202	YOL143C	3.51649	YDR153C	2.01442
	YGR280C	10.7304	YDR049W	7.72733	YHR044C	6.15379	YLR234W	4.79771	YJL066C	3.51482	YDR155C	2.01424
	YJR101W	10.7228	YIR030W-A	7.71932	YJL218W	6.14837	YGL062W	4.79573	YDL115C	3.51391	YDL239C	2.00715
	YHR050W	10.715	YOR228C	7.71146	YBR177C	6.14788	YLR091W	4.7952	YBR146W	3.51025	YDL078C	2.00512
	YGR188C	10.7107	YOR272W	7.71101	YFR042W	6.14683	YDR495C	4.7949	YBL106C	3.51008	YOR224C	2.00459
	YKL099C	10.6894	YDR456W	7.71034	YMR214W	6.14476	YNR010W	4.79479	YLR142W	3.50965	YPL081W	2.00341
	YPL214C	10.6866	YCR102C	7.708	YIL064W	6.14415	YLR192C	4.79368	YPL110C	3.50836	YIL147C	2.00322
	YBR131W	10.6828	YOR360C	7.70728	YBR167C	6.14412	YCR004C	4.79224	YGR047C	3.50632	YCR067C	2.00224
	YHR065C	10.6811	YML115C	7.70643	YOL155C	6.14309	YOL068C	4.79161	YGR169C-A	3.50127	YNL155W	2.00203
	YBR247C	10.6757	YJL011C	7.70537	YHL017W	6.143	YLR238W	4.79019	YBR076W	3.49937	YLR375W	1.99944
	YEL020C	10.674	YHR100C	7.70343	YMR281W	6.14228	YDR460W	4.78873	YJR119C	3.49275	YNL220W	1.99799
	YDR188W	10.671	YJR131W	7.7012	YAR008W	6.13936	YML131W	4.78808	YDR335W	3.48974	YDR453C	1.99686
	YPR175W	10.6671	YLR371W	7.70108	YGL174W	6.13588	YJL114W	4.78785	YLL009C	3.4891	YDR415C	1.99635
	YOR353C	10.6575	YDR205W	7.69474	YBL033C	6.1345	YOR279C	4.78784	YGR061C	3.48877	YML113W	1.99503
	YGL224C	10.6423	YNL183C	7.69087	YBR062C	6.1343	YIL020C	4.78452	YDL058W	3.48794	YLR437C	1.98093
	YGL254W	10.6379	YJL055W	7.69043	YCL010C	6.13314	YDL017W	4.77546	YML104C	3.48574	YNR050C	1.98079
	YBR104W	10.6346	YBR195C	7.67421	YJR152W	6.13195	YMR083W	4.77488	YBR151W	3.48282	YNR021W	1.9782
	YGL243W	10.6323	YML096W	7.6722	YFR033C	6.1305	YPL039W	4.77439	YFL016C	3.48071	YDR071C	1.97743
	YMR006C	10.6323	YBL045C	7.66748	YLR314C	6.12803	YPL129W	4.77432	YML074C	3.47762	YKL199C	1.97678
	YKR063C	10.6122	YFR014C	7.66525	YNL293W	6.12381	YKR036C	4.77397	YBR052C	3.47565	YLL039C	1.97623
	YMR205C	10.5976	YBR197C	7.66478	YDL190C	6.11887	YDR288W	4.7735	YLR052W	3.47182	YDL241W	1.97378
	YJL027C	10.5886	YJR072C	7.66394	YGR015C	6.11872	YDL079C	4.77289	YKL207W	3.47162	YAR019C	1.96843
	YPL256C	10.5805	YER090W	7.66056	YNR033W	6.11842	YLR088W	4.77161	YNL237W	3.47069	YOL113W	1.96259
	YER163C	10.5793	YOR127W	7.65623	YHL027W	6.11807	YEL008W	4.76716	YJL210W	3.46747	YDR309C	1.96024
	YGR055W	10.5779	YPL157W	7.65571	YIL122W	6.11262	YER039C-A	4.7668	YAL065C	3.4643	YDR420W	1.95752
	YGR152C	10.5769	YER100W	7.63707	YEL033W	6.1093	YMR020W	4.76413	YIL155C	3.46127	YDR411C	1.95684
	YNL158W	10.5621	YDR299W	7.63323	YCR007C	6.10161	YOR258W	4.76346	YNL061W	3.45848	YPR180W	1.94843
	YHR002W	10.5075	YAL049C	7.62587	YCR091W	6.10155	YMR145C	4.76066	YIL087C	3.45701	YNL063W	1.9451
	YKL074C	10.4996	YAR023C	7.62008	YMR030W	6.10096	YML107C	4.75931	YMR128W	3.45532	YPR158W	1.94305
	YBR054W	10.493	YIL014W	7.61518	YGR183C	6.09908	YGL011C	4.75699	YMR276W	3.45521	YDR470C	1.94028
	YKL194C	10.4748	YGR087C	7.61472	YER057C	6.09531	YKL149C	4.7565	YDR430C	3.455	YNL003C	1.93938
	YKL191W	10.47	YER045C	7.61162	YGL097W	6.09082	YOR098C	4.75496	YIR017C	3.45265	YAL024C	1.93776
	YOR241W	10.4681	YBR260C	7.61074	YFL058W	6.0907	YLL014W	4.75351	YDL166C	3.45242	YMR194W	1.93431
	YGR192C	10.4618	YML057W	7.6095	YKL147C	6.0888	YGL220W	4.75149	YLL060C	3.44385	YDR392W	1.92943
	YLR134W	10.4583	YKL013C	7.60882	YER153C	6.08197	YKR049C	4.75108	YPL229W	3.43612	YOR026W	1.92812
	YGR128C	10.4581	YPR002W	7.60585	YIR022W	6.08012	YBR015C	4.75045	YNL025C	3.43574	YNL322C	1.92686
	YJL041W	10.4514	YBL025W	7.60307	YLL010C	6.07749	YGL101W	4.74754	YDL026W	3.43564	YPL127C	1.92159
	YHR188C	10.4414	YLL036C	7.6011	YJL137C	6.07732	YMR201C	4.74479	YKL085W	3.43522	YPR127W	1.92151
	YGL090W	10.4232	YGL244W	7.60023	YGL143C	6.07173	YJR143C	4.74417	YPL215W	3.42979	YNL162W	1.91794
	YGL203C	10.4112	YOR151C	7.59883	YMR073C	6.06679	YPL041C	4.74353	YLR099C	3.42962	YNL100W	1.90748
	YHR004C	10.3836	YMR176W	7.59638	YCR057C	6.06671	YKL007W	4.73838	YOL146W	3.42941	YPL076W	1.90563
	YEL067C	10.3823	YGR005C	7.59535	YER019C-A	6.06399	YKR012C	4.73706	YOR281C	3.429	YMR043W	1.90277
	YER113C	10.3789	YFR024C	7.58802	YJR032W	6.06283	YKL072W	4.73684	YOR188W	3.42819	YCL005W-A	1.89097
	YBR105C	10.3769	YJL026W	7.57545	YER046W	6.06266	YGR064W	4.73517	YOR246C	3.42454	YDL036C	1.88925
	YML058W-A	10.3722	YEL057C	7.57149	YBL021C	6.06255	YNL059C	4.73404	YMR318C	3.42023	YDR192C	1.88867
	YKL045W	10.3721	YPR081C	7.56771	YBL059W	6.06249	YKR008W	4.73374	YKL164C	3.4181	YGL191W	1.88854
	YEL038W	10.3603	YMR210W	7.56412	YLR131C	6.05856	YDR066C	4.73344	YFR031C	3.41799	YDR512C	1.88847
	YGR041W	10.3573	YLR248W	7.56204	YGL229C	6.05853	YIL065C	4.73309	YEL022W	3.41558	YPL003W	1.88605
	YMR007W	10.3406	YLR180W	7.56072	YGL068W	6.05489	YKL187C	4.73123	YMR035W	3.41226	YFL008W	1.88386
	YFR021W	10.3281	YPL051W	7.56048	YLR233C	6.05474	YOL125W	4.72986	YOR131C	3.4063	YNL317W	1.87919
	YPL030W	10.3258	YBR070C	7.55696	YGL047W	6.05037	YNR047W	4.72893	YLR267W	3.40389	YNL173C	1.87765
	YNL287W	10.3254	YAL045C	7.55425	YPR052C	6.04959	YNL255C	4.72777	YPL032C	3.40378	YPR057W	1.87669
	YBR041W	10.3246	YBR074W	7.55278	YKL011C	6.04647	YML103C	4.72759	YLR435W	3.40364	YNL133C	1.87442
	YAL036C	10.3225	YJR100C	7.53919	YBR012C	6.046	YMR236W	4.72601	YKL163W	3.39552	YGL013C	1.86997
	YJR136C	10.3168	YFL057C	7.53725	YJR125C	6.04599	YBL066C	4.72261	YPL132W	3.39192	YNL097C	1.86915
	YDR040C	10.3068	YBR145W	7.53672	YJL127C	6.04572	YNL190W	4.72198	YNL074C	3.3906	YPR151C	1.86771
	YHR056C	10.2948	YCR069W	7.53478	YIL021W	6.04542	YCR031C	4.72157	YLR026C	3.38921	YPR149W	1.86458
	YER149C	10.2881	YBR161W	7.52833	YHL032C	6.04473	YMR269W	4.72146	YMR245W	3.38885	YOR242C	1.86395
	YBR288C	10.2818	YGL115W	7.52743	YLR408C	6.04134	YGL210W	4.72104	YIL128W	3.38854	YDL135C	1.863
	YOR090C	10.2766	YCL020W	7.52679	YJL077C	6.03836	YER135C	4.72031	YDR468C	3.38124	YOR142W	1.85834
	YEL037C	10.2761	YGL103W	7.5239	YKL151C	6.03631	YNL110C	4.71989	YNL006W	3.38061	YMR225C	1.85386
	YFL021W	10.2638	YER119C	7.52317	YMR100W	6.03477	YLR008C	4.71794	YPL231W	3.37559	YOR271C	1.85368
	YHL003C	10.2634	YMR184W	7.51534	YBR157C	6.03416	YJL139C	4.71696	YKL019W	3.37548	YBR082C	1.84768
	YPR137W	10.2556	YLR453C	7.51491	YBR124W	6.03123	YFL042C	4.71638	YLR016C	3.37391	YDL072C	1.8443
	YMR223W	10.2545	YFL041W	7.51448	YIR042C	6.0303	YDR291W	4.71546	YNL230C	3.37131	YDL047W	1.84393
	YDR110W	10.2541	YBR063C	7.5136	YLL029W	6.02864	YLL001W	4.71129	YML101C-A	3.37023	YPL255W	1.83983
	YNL249C	10.2476	YNR063W	7.50429	YIL094C	6.02841	YMR056C	4.71084	YOR328W	3.36803	YLR177W	1.83629
	YKL106W	10.2325	YJR050W	7.5039	YOL087C	6.02814	YOL051W	4.70974	YJL092W	3.36675	YGR159C	1.83506
	YLR343W	10.2228	YGR081C	7.5034	YLR070C	6.02763	YLR261C	4.70852	YLR004C	3.36597	YOR169C	1.83388
	YKL060C	10.2224	YGR040W	7.50134	YMR233W	6.02566	YIL134W	4.69969	YER053C	3.3654	YDL175C	1.83279
	YJR026W	10.2127	YFR004W	7.49843	YHR078W	6.02119	YGR215W	4.69945	YMR071C	3.36324	YDL008W	1.83104
	YOR168W	10.2113	YEL051W	7.49391	YLR360W	6.02073	YLR376C	4.69868	YMR314W	3.35951	YER180C-A	1.82507
	YCR024C	10.2063	YBR256C	7.49221	YMR255W	6.02059	YLR418C	4.6977	YER138C	3.35706	YNL062C	1.82028
	YEL015W	10.1945	YGR273C	7.49163	YIL118W	6.01495	YBR079C	4.69492	YMR138W	3.35546	YNL129W	1.81566
	YPR053C	10.1924	YER012W	7.49093	YLL022C	6.0146	YBL050W	4.69405	YOL136C	3.3549	YOR085W	1.8141
	YHR156C	10.1897	YDR079C-A	7.48894	YKL196C	6.01452	YEL077C	4.69274	YDR185C	3.35421	YPL063W	1.80812
	YMR182C	10.1838	YHL028W	7.48393	YNL329C	6.01435	YDR037W	4.69064	YBR169C	3.35137	YDR357C	1.8067
	YDR108W	10.1765	YBR251W	7.48337	YNL161W	6.01305	YKL020C	4.69022	YPR143W	3.35099	YPL230W	1.80614
	YGL116W	10.1671	YJR068W	7.48239	YMR130W	6.01081	YNL073W	4.68961	YBL076C	3.34963	YPR191W	1.80481
	YHR015W	10.1611	YHR127W	7.48196	YOR251C	6.01059	YLR274W	4.68881	YNL300W	3.34527	YDR035W	1.80313
	YGR074W	10.1539	YGL004C	7.48045	YKR021W	6.00889	YBR111C	4.68748	YDL217C	3.34496	YOR315W	1.80282
	YGL215W	10.1533	YKR056W	7.47649	YLR429W	6.00681	YLL065W	4.68667	YPR067W	3.34195	YDR126W	1.80222
	YML085C	10.1533	YML058W	7.47558	YNL261W	5.99977	YDR098C	4.68295	YLR385C	3.33998	YBR013C	1.80208
	YIL132C	10.1368	YGR189C	7.47232	YLR282C	5.99881	YEL025C	4.6815	YMR040W	3.335	YDR059C	1.80167
	YGR121C	10.1356	YDR211W	7.47079	YOR107W	5.99708	YOR204W	4.67937	YDL110C	3.33287	YNL043C	1.80148
	YGR154C	10.1293	YCR075C	7.47033	YKL185W	5.99313	YIR004W	4.67897	YDR217C	3.33231	YPL060W	1.79884
	YML043C	10.1286	YER008C	7.46944	YIL139C	5.99281	YOR122C	4.67869	YML091C	3.33169	YDR286C	1.78992
	YJL178C	10.1286	YHR108W	7.46867	YLR196W	5.9925	YML020W	4.67849	YPL061W	3.3311	YNL011C	1.7876
	YFL044C	10.111	YJL117W	7.46612	YJR118C	5.99143	YBR278W	4.67538	YDL063C	3.33018	YIL112W	1.78607
	YMR058W	10.1043	YIL096C	7.46347	YDR353W	5.98967	YNL278W	4.67103	YLR132C	3.32969	YJL149W	1.77674
	YKL010C	10.0961	YAL034W-A	7.46139	YIL072W	5.98408	YJR030C	4.66886	YHR086W	3.32396	YPL053C	1.7745
	YER124C	10.0942	YML012W	7.45982	YKL197C	5.98335	YPR006C	4.66863	YNL276C	3.32344	YOR296W	1.77282
	YHR046C	10.0829	YCL066W	7.45852	YCL073C	5.98141	YIR010W	4.66816	YDR132C	3.32307	YNL303W	1.77172
	YBR133C	10.0798	YER187W	7.45845	YFR045W	5.98132	YGR082W	4.66321	YJL020C	3.32054	YNL055C	1.76598
	YGR155W	10.075	YER042W	7.45823	YDL146W	5.97816	YDR007W	4.66128	YML041C	3.31927	YPL168W	1.76117
	YNR053C	10.0736	YCL004W	7.45763	YNL125C	5.97813	YHR030C	4.65999	YDR313C	3.31896	YDR282C	1.76075
	YKL059C	10.068	YGR062C	7.45497	YFL049W	5.97794	YIL062C	4.65955	YLR121C	3.31843	YOR289W	1.75575
	YLR015W	10.0672	YCR046C	7.4543	YMR042W	5.97329	YCR013C	4.65939	YDL128W	3.31701	YOR173W	1.75575
	YER094C	10.0612	YCL022C	7.45393	YCR019W	5.96646	YLR349W	4.65788	YJL166W	3.3164	YDL120W	1.74446
	YGL245W	10.0555	YCR010C	7.44814	YER027C	5.96575	YKL204W	4.65734	YDR092W	3.31323	YDR511W	1.74105
	YHR111W	10.0432	YPR018W	7.44625	YLR054C	5.9641	YML015C	4.65585	YIL105C	3.31222	YBR150C	1.74067
	YMR195W	10.0392	YML052W	7.44434	YBL074C	5.96107	YCL028W	4.65467	YDL139C	3.31138	YNL159C	1.73777
	YGL129C	10.0383	YBR213W	7.44385	YGL098W	5.96095	YOL004W	4.6541	YNL236W	3.30867	YNL180C	1.73453
	YKL049C	10.0276	YJR102C	7.43715	YGR147C	5.96048	YLL017W	4.65375	YPR107C	3.30846	YDR005C	1.73373
	YBR075W	10.014	YGL122C	7.43528	YJL203W	5.95996	YPR103W	4.6507	YDL066W	3.30572	YDR203W	1.72002
	YHR115C	10.001	YMR027W	7.43404	YOL157C	5.95772	YPL275W	4.6489	YDL231C	3.30305	YPR040W	1.71998
	YEL064C	10.0009	YBR258C	7.43322	YBL056W	5.95725	YHR012W	4.64617	YMR265C	3.30008	YPR100W	1.71878
	YGR288W	9.99119	YDR030C	7.43263	YDR033W	5.95713	YGL070C	4.64511	YDL076C	3.29925	YDR095C	1.71761
	YGL246C	9.98374	YMR174C	7.43222	YDR194C	5.95675	YBL064C	4.6449	YNL277W	3.29786	YNL228W	1.7173
	YEL034W	9.98044	YBR268W	7.42986	YPL084W	5.95635	YIL055C	4.63923	YNL157W	3.29612	YNL246W	1.71457
	YER063W	9.97936	YER016W	7.42773	YPL042C	5.95299	YIL131C	4.63901	YGL251C	3.29192	YDL230W	1.71397
	YER075C	9.97504	YMR140W	7.42336	YLR226W	5.94572	YKL142W	4.63872	YLR449W	3.28841	YNL128W	1.70796
	YJR070C	9.97278	YLR090W	7.42329	YDL205C	5.94354	YKR101W	4.63862	YIL111W	3.28724	YER105C	1.70748
	YIR026C	9.96872	YGR216C	7.41951	YMR001C	5.94093	YIL150C	4.63814	YOL010W	3.28669	YOL128C	1.69959
	YER052C	9.95475	YBR201W	7.41724	YDL039C	5.94069	YLR217W	4.63784	YOR201C	3.28516	YDL124W	1.69799
	YLR033W	9.94495	YER007W	7.41505	YDR444W	5.94061	YLR368W	4.63765	YPL057C	3.27964	YOL106W	1.69282
	YPL075W	9.94243	YGR246C	7.41459	YLR317W	5.93978	YLR170C	4.63757	YNL150W	3.27646	YNL290W	1.68452
	YPR121W	9.93508	YBL010C	7.41189	YBL057C	5.93978	YLR133W	4.63331	YML062C	3.2745	YDR064W	1.68367
	YKL055C	9.93292	YBL020W	7.40837	YFR049W	5.93944	YJR069C	4.63246	YOL026C	3.27319	YBR112C	1.67102
	YHR133C	9.92673	YJL195C	7.40783	YHR008C	5.93633	YDR067C	4.6297	YBR245C	3.27013	YPR124W	1.66963
	YHR192W	9.91376	YDR189W	7.40346	YOR171C	5.93564	YDR284C	4.62732	YEL053W-A	3.26906	YOL165C	1.66803
	YBR173C	9.90797	YDR368W	7.40298	YJL160C	5.93041	YIR041W	4.62406	YPL138C	3.2683	YPL171C	1.66251
	YPL184C	9.90789	YMR028W	7.40253	YBR048W	5.92957	YLR021W	4.62317	YOL137W	3.26157	YNL156C	1.66231
	YHL040C	9.90624	YFL054C	7.40189	YLR103C	5.92882	YKL155C	4.6178	YKL162C	3.25944	YJR138W	1.6618
	YPL043W	9.90573	YPR058W	7.40034	YNL091W	5.92713	YMR237W	4.61711	YNL335W	3.25294	YBR072W	1.6617
	YBR143C	9.89685	YLR361C	7.39946	YKL078W	5.9249	YLR396C	4.61649	YOR284W	3.2525	YNL193W	1.65813
	YAL037W	9.89518	YER084W	7.39792	YGR033C	5.92433	YCL052C	4.61633	YPL054W	3.24888	YDR141C	1.65312
	YCR045C	9.89015	YIR023W	7.39731	YNR023W	5.92101	YJR134C	4.61531	YOL096C	3.24656	YNL234W	1.65237
	YLR212C	9.88214	YBR060C	7.3973	YJR011C	5.92015	YKL062W	4.61493	YLR025W	3.24632	YPL078C	1.64915
	YKL046C	9.87657	YDR165W	7.39637	YOL011W	5.92014	YKL103C	4.6149	YDR349C	3.24381	YOR190W	1.64636
	YJL110C	9.86456	YBR187W	7.39604	YKR052C	5.91695	YMR317W	4.61354	YPL092W	3.24037	YGL156W	1.6452
	YGR257C	9.86204	YGL050W	7.39331	YKL061W	5.91564	YMR286W	4.60888	YOR106W	3.23806	YDL243C	1.64434
	YBR265W	9.85811	YLL058W	7.39319	YOR288C	5.91528	YDR310C	4.60832	YOR182C	3.23107	YOR150W	1.64035
	YOR165W	9.85726	YBR274W	7.39097	YER146W	5.91371	YAL030W	4.60802	YOL115W	3.22993	YJL171C	1.63961
	YIL022W	9.85565	YOL006C	7.3907	YOL145C	5.90929	YLR050C	4.60571	YGR137W	3.22664	YDR024W	1.63852
	YHR003C	9.85536	YHR024C	7.38655	YLR007W	5.90883	YML030W	4.60498	YPR080W	3.2259	YPR163C	1.63542
	YMR239C	9.85072	YOR344C	7.3837	YGR020C	5.90853	YNL187W	4.60228	YIL048W	3.22445	YOL032W	1.63439
	YBR055C	9.84189	YPL072W	7.38138	YLR264W	5.90429	YDL226C	4.60116	YDL033C	3.22405	YNL033W	1.62987
	YOR363C	9.84068	YBL028C	7.38102	YDR011W	5.90273	YLR440C	4.59995	YKR082W	3.22131	YDR532C	1.6289
	YBL039C	9.83676	YDR371W	7.38016	YIL109C	5.90041	YBL063W	4.59512	YOR043W	3.22046	YOR298W	1.62835
	YER120W	9.83052	YEL071W	7.37744	YIL125W	5.89612	YHL031C	4.59502	YNR009W	3.20842	YDR156W	1.62712
	YGR073C	9.83014	YJL181W	7.37646	YIL127C	5.89588	YDL121C	4.59256	YHR164C	3.2075	YDR498C	1.62223
	YER066W	9.829	YCR030C	7.37474	YJL104W	5.89446	YOR312C	4.59148	YNL215W	3.20545	YDR334W	1.62158
	YDR380W	9.82778	YER121W	7.37344	YLL024C	5.89389	YER037W	4.5893	YPL101W	3.20432	YNL078W	1.6208
	YEL070W	9.82522	YGL084C	7.37337	YDL130W-A	5.89169	YDR484W	4.58834	YLR405W	3.20118	YPL252C	1.61571
	YDR463W	9.8198	YMR077C	7.37195	YJR095W	5.8902	YJR052W	4.58423	YOR238W	3.19609	YDL237W	1.6139
	YOL049W	9.81662	YBR297W	7.37098	YPL105C	5.88817	YNL111C	4.58329	YPR188C	3.1933	YNL213C	1.61061
	YBR130C	9.80817	YML070W	7.36712	YJL123C	5.88721	YML005W	4.58291	YNR067C	3.19218	YNL188W	1.60326
	YKL161C	9.79852	YML080W	7.36354	YJR008W	5.88439	YJL076W	4.57837	YNL297C	3.19126	YDR214W	1.60273
	YJL088W	9.79466	YCL044C	7.36306	YKL092C	5.88286	YIL034C	4.57825	YDL173W	3.19035	YNL323W	1.60066
	YEL047C	9.79111	YPL160W	7.36246	YDR060W	5.87564	YOL126C	4.578	YAR027W	3.18851	YPL265W	1.59827
	YKL039W	9.7849	YBR125C	7.35993	YJR004C	5.87459	YOR050C	4.57626	YBR084W	3.18847	YLR194C	1.59233
	YLR094C	9.779	YMR196W	7.35863	YNL045W	5.8738	YIR028W	4.57604	YDR174W	3.18751	YPR036W-A	1.59076
	YPL012W	9.77561	YPL135W	7.35554	YDR347W	5.8713	YLL062C	4.57325	YDL191W	3.18646	YDR274C	1.58981
	YLR113W	9.77089	YBL073W	7.34578	YKL094W	5.87005	YER030W	4.5722	YLR206W	3.18636	YMR104C	1.58228
	YGR287C	9.76801	YJL004C	7.34449	YNL172W	5.86988	YHR006W	4.57144	YDL018C	3.18284	YKR071C	1.58131
	YHR090C	9.76694	YPL007C	7.33266	YBR144C	5.86473	YLR072W	4.56934	YMR139W	3.18101	YDR439W	1.57922
	YIL146C	9.76579	YHR144C	7.33147	YLR166C	5.86251	YHR021C	4.56933	YNL239W	3.1804	YOL097C	1.57828
	YGR021W	9.76338	YJL059W	7.33105	YGR013W	5.86211	YMR002W	4.569	YDR074W	3.17745	YDR209C	1.57773
	YGR187C	9.75791	YOL076W	7.33052	YML002W	5.86045	YBL100C	4.56865	YPR132W	3.1764	YOL012C	1.57725
	YDL127W	9.75232	YJR053W	7.32755	YCR071C	5.86041	YJR045C	4.56432	YMR188C	3.17372	YPL191C	1.57478
	YJL014W	9.73253	YER152C	7.32678	YJR056C	5.85959	YDR480W	4.55943	YNL252C	3.17055	YKL101W	1.57319
	YPL273W	9.72917	YEL024W	7.32047	YLR337C	5.85896	YLR251W	4.55805	YDR052C	3.17044	YML072C	1.57272
	YPL106C	9.72256	YER168C	7.31956	YGR019W	5.85481	YKL210W	4.55753	YMR178W	3.16231	YOR036W	1.57125
	YKL195W	9.70697	YLR202C	7.3179	YIR035C	5.84813	YLR114C	4.55543	YJL170C	3.15965	YPL209C	1.5686
	YDR186C	9.70097	YIR036C	7.3175	YML060W	5.84212	YLR342W	4.55484	YPR102C	3.1596	YNL096C	1.56529
	YGR202C	9.68932	YHR045W	7.31723	YPR162C	5.83843	YLR203C	4.55208	YOR316C	3.15955	YNL072W	1.55788
	YER043C	9.68392	YBR035C	7.31711	YLR125W	5.83796	YDR337W	4.55196	YDL168W	3.15751	YDR541C	1.55639
	YPR097W	9.68033	YFR044C	7.3133	YLR452C	5.83773	YKL113C	4.55174	YLR447C	3.15658	YDR265W	1.55597
	YER038C	9.675	YJL221C	7.31197	YGL146C	5.83718	YKR067W	4.55137	YOL029C	3.15566	YML067C	1.55485
	YGR123C	9.67143	YFR052W	7.31131	YFR008W	5.83669	YKR061W	4.55068	YPR025C	3.15093	YDL136W	1.55159
	YGR092W	9.66574	YER161C	7.30703	YDR379C-A	5.83436	YDL052C	4.54668	YPL037C	3.1507	YLL048C	1.5474
	YJL097W	9.66375	YDL043C	7.30439	YKL095W	5.8288	YLL049W	4.54543	YJR115W	3.1481	YDL134C	1.54696
	YLR116W	9.66208	YGR208W	7.30375	YMR272C	5.8266	YKL168C	4.53999	YOR174W	3.14401	YOR193W	1.54171
	YBR252W	9.66035	YAR042W	7.30366	YER013W	5.8254	YKL152C	4.5393	YKR066C	3.14392	YDR482C	1.53983
	YPR105C	9.64825	YBR253W	7.30087	YOR145C	5.82143	YOR331C	4.53871	YHL020C	3.13944	YOL042W	1.53419
	YGL035C	9.64141	YGL134W	7.2944	YLR331C	5.82074	YOL147C	4.5368	YNL153C	3.13823	YDR459C	1.53293
	YER125W	9.62926	YMR209C	7.29221	YLL050C	5.82006	YKR081C	4.53639	YDR078C	3.13776	YDR273W	1.51936
	YGL208W	9.62408	YLR073C	7.28883	YDR393W	5.81769	YNL151C	4.53572	YMR119W-A	3.13623	YDL158C	1.50859
	YBR111W-A	9.62292	YGR023W	7.28673	YNL123W	5.81764	YJL012C	4.53512	YLR102C	3.13596	YLR256W	1.50857
	YGL012W	9.61441	YKR046C	7.28552	YML006C	5.81661	YPL208W	4.53414	YNL281W	3.13579	YML025C	1.50392
	YGR239C	9.61368	YGL082W	7.28422	YCR003W	5.81639	YDR501W	4.53332	YGR247W	3.13532	YDR366C	1.50294
	YOL019W	9.60853	YGR037C	7.28301	YLR036C	5.81541	YLR446W	4.53196	YKL032C	3.13499	YLL026W	1.49978
	YKL051W	9.60569	YER136W	7.28104	YLR083C	5.81508	YIL044C	4.53053	YDR009W	3.13475	YNR035C	1.497
	YAL038W	9.60082	YGR205W	7.28049	YLR397C	5.81476	YGR118W	4.52989	YHL021C	3.13461	YDR317W	1.49439
	YJL125C	9.6	YLR461W	7.27829	YHR193C	5.80636	YGR253C	4.52972	YDL084W	3.13399	YHR072W-A	1.49402
	YLR197W	9.59518	YOR387C	7.27515	YGR207C	5.80619	YKL120W	4.52596	YNR049C	3.13371	YDR388W	1.48316
	YKR002W	9.59501	YGL240W	7.27398	YFL043C	5.79957	YBR244W	4.52515	YDL246C	3.13335	YOL134C	1.48169
	YDL042C	9.58942	YML010W	7.27369	YIL176C	5.7925	YHR137W	4.52239	YER109C	3.13234	YPL027W	1.47837
	YMR084W	9.58589	YDR200C	7.26642	YIL148W	5.79179	YOR008C-A	4.52074	YPL133C	3.12834	YOR027W	1.47569
	YGR138C	9.57721	YCL021W-A	7.26582	YOL105C	5.79078	YKL057C	4.51949	YDR142C	3.12748	YDR215C	1.46799
	YPL258C	9.57672	YDR131C	7.26568	YFL017C	5.78984	YOL020W	4.51721	YOL088C	3.12635	YDR199W	1.4673
	YPL216W	9.57464	YKR105C	7.2631	YLR241W	5.78758	YGL066W	4.51604	YDL245C	3.11867	YNR037C	1.44379
	YLR182W	9.54219	YBR194W	7.25788	YGR122W	5.78675	YIR034C	4.5153	YBR214W	3.114	YMR244C-A	1.44234
	YLR451W	9.54059	YEL005C	7.25685	YLR333C	5.78593	YJL186W	4.51478	YOR013W	3.11283	YDL022W	1.4399
	YGL192W	9.52933	YBL055C	7.25533	YLR269C	5.78246	YJR117W	4.51427	YPL055C	3.10782	YML094W	1.43953
	YJL138C	9.52853	YAR029W	7.24891	YMR154C	5.782	YLR239C	4.5117	YPL205C	3.10692	YKL138C-A	1.43884
	YGL255W	9.52279	YKL139W	7.24482	YBR185C	5.77912	YMR114C	4.51093	YKR031C	3.10598	YPL091W	1.43829
	YEL066W	9.49637	YBL018C	7.24358	YGR294W	5.77882	YJR040W	4.50932	YHR104W	3.10537	YOR007C	1.4338
	YBR242W	9.49303	YNL325C	7.23923	YBR290W	5.77707	YLR419W	4.50745	YDR418W	3.10516	YOR196C	1.43178
	YGL169W	9.49017	YGL036W	7.23921	YHR197W	5.777	YLR168C	4.50656	YAL040C	3.10274	YDR267C	1.42173
	YIL121W	9.47592	YCR096C	7.23537	YPR016C	5.77477	YOR121C	4.50615	YOR062C	3.10189	YGL037C	1.42134
	YGL077C	9.47259	YDR311W	7.23353	YLR335W	5.77201	YKL115C	4.50303	YDR143C	3.10037	YMR250W	1.41949
	YIL167W	9.47045	YAL015C	7.22766	YML078W	5.77137	YGR106C	4.49771	YJL175W	3.09744	YLR320W	1.41394
	YCR065W	9.47014	YPR022C	7.22739	YGR030C	5.7707	YDL086W	4.49489	YNL206C	3.09519	YPL006W	1.41255
	YPR123C	9.46941	YGL057C	7.22661	YOL098C	5.77066	YER141W	4.49472	YNL308C	3.09398	YNL124W	1.40913
	YGL048C	9.4686	YIR030C	7.22622	YBR009C	5.7692	YGL198W	4.49462	YML105C	3.08535	YML026C	1.40828
	YIL053W	9.46062	YPL204W	7.22559	YER048C	5.76854	YPL139C	4.49338	YPL079W	3.08514	YDL108W	1.40441
	YOR329C	9.4516	YIL160C	7.22455	YFL045C	5.76743	YNR054C	4.48715	YML050W	3.08303	YPR153W	1.4037
	YHR083W	9.44896	YER071C	7.22423	YHR079C	5.76604	YPL148C	4.48464	YOR158W	3.08206	YMR193C-A	1.40365
	YMR258C	9.4471	YKR017C	7.2206	YJL050W	5.76505	YMR232W	4.48375	YBR287W	3.081	YCR011C	1.39749
	YKL088W	9.4462	YBL015W	7.22021	YHL010C	5.76219	YJL082W	4.48181	YPL013C	3.08085	YDR304C	1.39454
	YDL060W	9.44179	YGR043C	7.21891	YJR047C	5.76085	YDR429C	4.48084	YMR293C	3.07997	YDR316W	1.38981
	YGR260W	9.43095	YML051W	7.21697	YPR061C	5.76036	YDR116C	4.47955	YOR113W	3.07936	YMR142C	1.38891
	YPR161C	9.4309	YFR053C	7.21488	YGR195W	5.75923	YDR061W	4.47921	YMR039C	3.07708	YPL152W	1.38822
	YLR148W	9.4163	YJL098W	7.21436	YEL001C	5.75896	YDR225W	4.47852	YKR022C	3.07651	YNL083W	1.38702
	YGR200C	9.41624	YGL225W	7.2114	YIL156W	5.7585	YJL034W	4.47829	YNL036W	3.07482	YDR073W	1.3849
	YMR197C	9.41124	YCR104W	7.20417	YEL059C-A	5.75706	YGL250W	4.47598	YNR076W	3.07474	YDL204W	1.37985
	YIR031C	9.40852	YCL030C	7.20405	YKR083C	5.75373	YPR093C	4.47481	YIL152W	3.07418	YDR084C	1.37783
	YML127W	9.40787	YGR236C	7.19992	YMR228W	5.75342	YBR078W	4.47053	YNL130C	3.07321	YML094C-A	1.37602
	YHL036W	9.40519	YER003C	7.19727	YKL091C	5.75256	YML037C	4.47017	YPL107W	3.07135	YOR020C	1.37598
	YHR103W	9.40492	YBR283C	7.19715	YER031C	5.74966	YLR399C	4.46958	YDL155W	3.06931	YMR251W	1.37299
	YOR256C	9.39545	YJR094C	7.18047	YDL114W	5.74947	YOL099C	4.46806	YDR177W	3.06684	YPL028W	1.36907
	YFL014W	9.393	YOR287C	7.17673	YDR182W	5.74786	YML048W	4.46801	YMR149W	3.06341	YDR163W	1.36733
	YKL082C	9.38287	YJL190C	7.17485	YER101C	5.74679	YLL052C	4.46676	YLR290C	3.0633	YOR385W	1.36706
	YCR099C	9.37225	YKL066W	7.17454	YNL243W	5.74674	YKL105C	4.4665	YDR130C	3.06208	YNL099C	1.36096
	YGR283C	9.3707	YBR107C	7.17105	YHR029C	5.74544	YML034W	4.46636	YDR504C	3.06085	YDL193W	1.35986
	YCR094W	9.36951	YOR118W	7.17075	YHR140W	5.74473	YPL137C	4.46594	YNL147W	3.05926	YOR285W	1.35529
	YGL231C	9.36451	YDR036C	7.16982	YLR031W	5.73623	YNL106C	4.46192	YHR155W	3.05896	YLR414C	1.35345
	YHR150W	9.36306	YBR087W	7.16852	YOR317W	5.73607	YGR051C	4.46011	YGL053W	3.05711	YOR347C	1.35081
	YOR358W	9.35714	YJR087W	7.16811	YJL217W	5.73491	YJR113C	4.45981	YCR036W	3.0567	YGR032W	1.34911
	YOR350C	9.3554	YGR193C	7.16659	YJL131C	5.73415	YMR277W	4.45847	YPR012W	3.05612	YOR268C	1.34902
	YGR004W	9.35008	YJR107W	7.16513	YGR211W	5.73383	YLR181C	4.456	YMR240C	3.05403	YDL004W	1.34899
	YFR028C	9.3363	YHR117W	7.15833	YIL006W	5.73305	YIR033W	4.4524	YDL085C-A	3.05205	YDL007W	1.34484
	YPL180W	9.32622	YFR006W	7.1546	YCR097W-A	5.73282	YPR150W	4.45232	YPR165W	3.05099	YPL067C	1.34075
	YJL081C	9.31731	YJR049C	7.15322	YAR068W	5.72943	YOR164C	4.44838	YMR260C	3.04848	YDR100W	1.33164
	YHL002W	9.31563	YIL079C	7.15027	YJL006C	5.7276	YJL105W	4.44738	YCR087W	3.04787	YDR308C	1.32998
	YHR001W	9.31261	YEL030C-A	7.14876	YKR019C	5.72205	YKL180W	4.44585	YDR012W	3.04674	YOR137C	1.32662
	YBR106W	9.30345	YLR427W	7.14779	YNL082W	5.72094	YLR374C	4.44479	YOL127W	3.0415	YPL250C	1.32584
	YBR014C	9.30295	YDR390C	7.14706	YGR071C	5.71812	YDR253C	4.44455	YPL142C	3.04083	YOR352W	1.3254
	YHR205W	9.29966	YGR266W	7.14636	YLR456W	5.71333	YLR112W	4.44438	YMR294W	3.03589	YNR026C	1.32286
	YGR251W	9.29259	YLR236C	7.14488	YOR025W	5.71269	YLL051C	4.44306	YMR047C	3.03156	YOR276W	1.30638
	YKL089W	9.28775	YGL073W	7.14476	YGL106W	5.70771	YPL038W	4.44048	YPL020C	3.02993	YER150W	1.30542
	YCR068W	9.28736	YOR269W	7.14209	YLR003C	5.706	YGR086C	4.44016	YPL052W	3.02709	YDL157C	1.30408
	YOR320C	9.28377	YER145C	7.14065	YGR148C	5.70112	YLR139C	4.43909	YGL167C	3.0212	YDR044W	1.30148
	YAL059W	9.28154	YBL068W	7.13543	YHR043C	5.69964	YLR289W	4.43696	YJR106W	3.01872	YDR391C	1.30045
	YCL043C	9.28072	YJR116W	7.13398	YGL071W	5.69853	YOR086C	4.43691	YMR008C	3.01666	YOL159C	1.2974
	YHR171W	9.27107	YPL221W	7.13159	YGL061C	5.69643	YDR246W	4.43666	YDR367W	3.01601	YPL082C	1.28789
	YBL016W	9.26077	YKL087C	7.13132	YPR138C	5.69478	YMR298W	4.43626	YDR425W	3.01252	YDR204W	1.28624
	YKL058W	9.25694	YOR275C	7.12992	YMR189W	5.69432	YLR424W	4.43476	YDL075W	3.01102	YDR462W	1.27705
	YJL172W	9.25097	YKL211C	7.12808	YHR147C	5.69194	YOR214C	4.42982	YLR136C	3.00942	YAR050W	1.2709
	YJR046W	9.25094	YHR011W	7.1265	YHR081W	5.69018	YJL057C	4.42564	YOR368W	3.00518	YDL010W	1.26897
	YKR015C	9.24968	YGR284C	7.12397	YLR355C	5.68983	YPR133W-A	4.42399	YOL002C	3.00515	YNL269W	1.26697
	YML068W	9.23478	YGR190C	7.12331	YGL025C	5.68738	YGL241W	4.42396	YEL032W	2.99705	YOR187W	1.25989
	YGR054W	9.22987	YLR059C	7.1196	YOL062C	5.68485	YMR150C	4.4236	YDR493W	2.99611	YDL188C	1.2575
	YFR035C	9.2215	YLR127C	7.11687	YJL136C	5.68306	YJL129C	4.42094	YMR311C	2.99401	YDL182W	1.25689
	YPR035W	9.22062	YJR022W	7.11312	YJL060W	5.6826	YDR383C	4.42018	YML046W	2.99401	YKL014C	1.25597
	YJR111C	9.21798	YFR036W	7.11227	YNL008C	5.67882	YKL216W	4.41892	YDR224C	2.99393	YOL064C	1.25474
	YKL143W	9.21089	YJL148W	7.10988	YJR065C	5.67513	YER099C	4.41498	YOR065W	2.9935	YNL166C	1.25277
	YLR249W	9.20664	YEL053C	7.10652	YER018C	5.67357	YNL088W	4.41419	YPL058C	2.99323	YAL017W	1.25224
	YGR110W	9.20533	YBR164C	7.10297	YBR181C	5.66898	YDR410C	4.40983	YLR187W	2.98692	YOL069W	1.24958
	YGR255C	9.20397	YJR135C	7.10034	YLR377C	5.66837	YDL178W	4.40928	YMR109W	2.98624	YLR257W	1.24864
	YKL040C	9.20342	YAL007C	7.09883	YKR057W	5.6654	YOL039W	4.40351	YOR091W	2.98531	YNL152W	1.2457
	YBR246W	9.2017	YML028W	7.09293	YLR225C	5.66534	YPR183W	4.39832	YPL001W	2.98469	YOL053W	1.24185
	YDR120C	9.19641	YLR416C	7.09015	YOR063W	5.66491	YKL173W	4.39311	YEL055C	2.98326	YNL175C	1.23861
	YGR084C	9.19456	YBR090C	7.08918	YNL288W	5.65754	YFL006W	4.38977	YPL240C	2.97794	YDR435C	1.23391
	YJR123W	9.17772	YDR518W	7.08561	YKL117W	5.65649	YDR476C	4.3895	YML021C	2.97658	YOR212W	1.23222
	YLR392C	9.17585	YJL126W	7.07954	YER076C	5.65466	YKL220C	4.38798	YBL037W	2.97352	YCL012C	1.21794
	YFL018C	9.17569	YBR103W	7.07692	YDR242W	5.64976	YGL030W	4.3876	YNL164C	2.97074	YOR225W	1.21115
	YER028C	9.17529	YGR230W	7.07089	YER083C	5.64853	YKL179C	4.38658	YGL140C	2.9704	YNL007C	1.20605
	YAR071W	9.16826	YER117W	7.06682	YIL012W	5.64669	YGR022C	4.38491	YPL096C-A	2.96971	YNL071W	1.20046
	YJR054W	9.16781	YMR319C	7.06303	YKL116C	5.64545	YIL029C	4.38084	YNL079C	2.96948	YOR273C	1.19904
	YBR172C	9.16529	YBR282W	7.06285	YOL094C	5.64542	YDR101C	4.38063	YNL066W	2.96786	YCL040W	1.1933
	YGL256W	9.16325	YBR042C	7.0562	YEL012W	5.64223	YDR175C	4.37783	YDR122W	2.96776	YDL140C	1.18613
	YMR093W	9.1612	YNL068C	7.05196	YCR043C	5.63946	YDR140W	4.37583	YMR136W	2.9665	YGR248W	1.17909
	YJR048W	9.15483	YLR294C	7.05094	YBR026C	5.63872	YBR004C	4.37552	YOL073C	2.96465	YOR230W	1.17053
	YJR021C	9.13942	YKL053W	7.04846	YMR074C	5.63868	YPL095C	4.37448	YLR100W	2.96273	YPR178W	1.1592
	YCR086W	9.13614	YHR091C	7.04389	YAL025C	5.63868	YKL218C	4.37311	YLR242C	2.96204	YNR001C	1.14835
	YML106W	9.13611	YHR170W	7.03979	YHL015W	5.6375	YDR091C	4.37021	YNL174W	2.95833	YNL137C	1.14203
	YKL063C	9.12744	YBR273C	7.03962	YNL253W	5.63533	YNR059W	4.3676	YIR003W	2.95694	YJR090C	1.14125
	YLR400W	9.12611	YJR082C	7.03805	YNR003C	5.63352	YML117W	4.36619	YCL001W	2.95309	YPR099C	1.13465
	YGR181W	9.12345	YJL140W	7.03734	YFL034C-B	5.63177	YJR039W	4.36175	YDR405W	2.95261	YDR438W	1.13413
	YEL056W	9.11416	YBR123C	7.03664	YFR029W	5.62787	YPR036W	4.36144	YDR085C	2.94198	YDR148C	1.12443
	YBR049C	9.11372	YBR170C	7.03427	YLR172C	5.62774	YPL257W	4.36087	YLR048W	2.93907	YDR197W	1.11432
	YPR135W	9.1053	YMR016C	7.03359	YBL026W	5.62537	YMR096W	4.3606	YHR154W	2.9332	YOR075W	1.10843
	YGL159W	9.07981	YER186C	7.03307	YCR022C	5.62481	YDL005C	4.35995	YDR354W	2.93209	YDL104C	1.10612
	YLR075W	9.07676	YLR213C	7.03109	YJL064W	5.62311	YOL001W	4.35546	YMR162C	2.93177	YMR133W	1.10319
	YIL092W	9.07523	YER179W	7.02383	YFL020C	5.62043	YGR218W	4.3552	YML004C	2.92913	YML073C	1.10284
	YOR162C	9.0688	YER054C	7.01896	YOR233W	5.61987	YMR097C	4.35475	YPL097W	2.9264	YPL183W-A	1.09802
	YBR221C	9.06484	YGL045W	7.01879	YML125C	5.61835	YNR055C	4.35397	YLR270W	2.92598	YPR129W	1.09609
	YLR413W	9.0619	YKL172W	7.01833	YGR111W	5.61662	YPR010C	4.35351	YOR061W	2.92402	YDR047W	1.09589
	YLR378C	9.05187	YLR176C	7.01693	YLR066W	5.61657	YOR278W	4.35252	YNR030W	2.92287	YDL216C	1.09479
	YBR165W	9.05145	YMR005W	7.0125	YBR037C	5.61445	YMR158W	4.35247	YLR018C	2.92159	YNL214W	1.09267
	YJR063W	9.04341	YPR176C	7.01101	YML007W	5.61259	YER142C	4.35159	YMR038C	2.92005	YNL170W	1.09209
	YPL195W	9.04318	YER017C	7.01081	YGL056C	5.61232	YAL035W	4.35071	YJR041C	2.91877	YDR063W	1.08826
	YER062C	9.0398	YHR020W	7.0103	YBR128C	5.60796	YCR073W-A	4.35052	YNL171C	2.91856	YNL241C	1.08758
	YJR139C	9.03806	YPL206C	7.00756	YPR173C	5.60727	YLR035C	4.34989	YLR266C	2.91688	YNL039W	1.07562
	YJL158C	9.03313	YBR039W	7.00353	YAL033W	5.60687	YDR233C	4.34678	YOR073W	2.91507	YPR045C	1.07157
	YHR135C	9.03284	YJR025C	7.0035	YAL053W	5.60334	YKL026C	4.34622	YDR167W	2.91484	YPL264C	1.07156
	YBR021W	9.03206	YJL118W	7.00333	YLR024C	5.60012	YPL010W	4.34584	YAR064W	2.91446	YDR289C	1.06953
	YDR323C	9.0293	YIL019W	7.00256	YDL174C	5.59793	YLR063W	4.34319	YDL137W	2.91294	YOR084W	1.06665
	YLR357W	9.02524	YJR014W	7.00177	YPR083W	5.59716	YPL099C	4.34171	YLL021W	2.90825	YNL199C	1.0653
	YBR019C	9.0205	YJR079W	6.99171	YBR262C	5.59606	YFL017W-A	4.33736	YKL186C	2.90778	YMR315W	1.06315
	YMR227C	9.01172	YDR234W	6.99128	YPL134C	5.59413	YKL133C	4.33466	YBR285W	2.90544	YDL144C	1.05395
	YMR046C	9.0094	YPL113C	6.98836	YMR167W	5.59067	YDR123C	4.3344	YNL032W	2.9032	YDR125C	1.05218
	YGL043W	9.00856	YMR285C	6.98588	YJL146W	5.59041	YMR017W	4.32963	YNR006W	2.9012	YPL103C	1.04318
	YER173W	9.00838	YJR126C	6.9833	YJL173C	5.58992	YGR278W	4.32774	YLR328W	2.90058	YOR394W	1.04173
	YKL093W	9.00552	YBR189W	6.98164	YOL056W	5.58769	YLR369W	4.32611	YCR082W	2.89695	YEL061C	1.04146
	YOR351C	9.0049	YJL016W	6.98146	YGR276C	5.58721	YPR084W	4.32587	YLR367W	2.88658	YOR010C	1.03991
	YEL009C	9.00407	YJR122W	6.97936	YAL021C	5.58613	YKR068C	4.32571	YOL007C	2.88609	YDL232W	1.0347
	YER116C	8.99628	YMR235C	6.97785	YHR057C	5.58387	YKL146W	4.32517	YAR002C-A	2.88432	YJL095W	1.02032
	YDL095W	8.99255	YBR044C	6.97512	YDL062W	5.58228	YPR060C	4.32297	YMR192W	2.88277	YGR170W	1.01933
	YMR153W	8.99149	YMR014W	6.97475	YJL063C	5.58135	YKL122C	4.32137	YDR275W	2.88215	YPL187W	1.01272
	YCL003W	8.99053	YJL182C	6.97252	YOL070C	5.57937	YIL133C	4.31615	YOL067C	2.88207	YDL067C	1.00977
	YJL044C	8.98827	YKL201C	6.97197	YLR130C	5.57716	YOR211C	4.31526	YOL120C	2.88099	YDR179C	1.00952
	YHR208W	8.98811	YML031W	6.96928	YML075C	5.57661	YIL097W	4.31463	YIL113W	2.8804	YLR216C	1.00903
	YJR051W	8.98768	YBR281C	6.96839	YGL248W	5.5763	YLR155C	4.30907	YPL227C	2.8787	YER137C	0.998683
	YGL040C	8.98438	YJR076C	6.96834	YLL037W	5.57601	YKR098C	4.30878	YDR002W	2.87864	YOR220W	0.98593
	YHR072W	8.98341	YGL067W	6.96606	YLR306W	5.57331	YJL019W	4.30773	YNR064C	2.87504	YMR086C-A	0.977194
	YGL157W	8.97441	YMR108W	6.96582	YDR292C	5.57236	YNL086W	4.30754	YNL035C	2.87494	YBR234C	0.968476
	YGR036C	8.97023	YDL210W	6.96405	YIL161W	5.56926	YIL119C	4.30693	YJL144W	2.87284	YOR274W	0.966592
	YCL029C	8.96006	YIL036W	6.96396	YOR028C	5.56596	YOL101C	4.30617	YGL147C	2.87208	YDR531W	0.956225
	YHR157W	8.95874	YML038C	6.96163	YJL080C	5.56369	YDR325W	4.30563	YDL105W	2.8715	YPL203W	0.927134
	YBR205W	8.95768	YGR113W	6.95791	YFR043C	5.56191	YPL213W	4.2994	YNR048W	2.8682	YOL107W	0.923482
	YBR083W	8.94965	YDL218W	6.95651	YGL074C	5.56182	YDR403W	4.29909	YJR029W	2.86343	YOR197W	0.919069
	YAL062W	8.94682	YBR096W	6.95392	YMR297W	5.56092	YMR121C	4.29906	YPL122C	2.86253	YNR052C	0.899876
	YER081W	8.93816	YLL002W	6.95315	YJR089W	5.55671	YDR021W	4.29863	YLR310C	2.86247	YNL116W	0.8971
	YPL266W	8.92857	YLR240W	6.95303	YBR027C	5.55496	YGL092W	4.29796	YPL068C	2.8579	YPL244C	0.870965
	YGL019W	8.92852	YKL031W	6.95228	YGR268C	5.55468	YMR305C	4.29668	YOL109W	2.85543	YDR173C	0.870742
	YIL078W	8.92428	YMR289W	6.94269	YBL022C	5.55091	YGR267C	4.28775	YOL014W	2.85417	YDL061C	0.861552
	YER174C	8.92317	YIL073C	6.94232	YER178W	5.54673	YPL011C	4.28577	YDR428C	2.85336	YML024W	0.859503
	YEL058W	8.91784	YBL080C	6.94204	YFL048C	5.5464	YNL037C	4.28429	YGL201C	2.8521	YHR053C	0.857158
	YKL068W	8.91753	YDR195W	6.93751	YJL220W	5.54244	YOL139C	4.28391	YPR056W	2.84971	YNL200C	0.852792
	YCR002C	8.91507	YGR026W	6.93416	YPL260W	5.54222	YLR227C	4.28283	YMR025W	2.8486	YML009W-B	0.85013
	YHR061C	8.90909	YHR084W	6.93329	YDL119C	5.54038	YKR028W	4.28117	YDR041W	2.84582	YDR094W	0.844294
	YKL056C	8.90555	YKL006W	6.92794	YMR137C	5.53925	YIL075C	4.28047	YGR115C	2.84493	YDR437W	0.81758
	YDL109C	8.90377	YDR526C	6.92769	YOR132W	5.53782	YBL079W	4.27916	YNL207W	2.84171	YDR527W	0.814429
	YHR209W	8.90236	YHR010W	6.92685	YOR355W	5.53768	YNL309W	4.27816	YLR325C	2.84141	YNR031C	0.801928
	YDL049C	8.89756	YJR055W	6.92668	YOR386W	5.53737	YOR152C	4.27272	YOR185C	2.84043	YNL274C	0.801303
	YEL002C	8.89395	YNL023C	6.92571	YCR106W	5.53359	YIR024C	4.27269	YGL197W	2.83921	YOL041C	0.788428
	YGL233W	8.88902	YJR084W	6.92366	YDL185W	5.53283	YJL048C	4.27214	YGR161W-C	2.83842	YDR255C	0.782574
	YEL073C	8.88355	YJL046W	6.91973	YDR075W	5.53124	YPL144W	4.2716	YJR027W	2.83716	YML099W-A	0.773222
	YCL061C	8.88173	YHL025W	6.91759	YER056C-A	5.52782	YKR088C	4.27097	YOR102W	2.83268	YER164W	0.772918
	YCL001W-A	8.87741	YCL032W	6.91737	YMR283C	5.52587	YJR005W	4.2688	YOR042W	2.8317	YNL316C	0.771746
	YFL047W	8.87705	YDR039C	6.91726	YAL005C	5.52571	YMR099C	4.268	YPL017C	2.83122	YPL279C	0.762002
	YDR345C	8.87665	YML063W	6.91658	YGL142C	5.52504	YKR006C	4.26797	YPL118W	2.82678	YDR483W	0.748833
	YGR244C	8.87548	YML082W	6.91468	YMR081C	5.52404	YNL009W	4.2675	YLR326W	2.82635	YNL208W	0.744932
	YMR011W	8.86778	YAL044C	6.91434	YDR407C	5.52154	YPL031C	4.26565	YJL209W	2.82041	YNL223W	0.729492
	YOL079W	8.86304	YHR134W	6.91083	YGL046W	5.52057	YOR231W	4.26291	YPR110C	2.81331	YPL080C	0.727431
	YDR481C	8.86203	YHR118C	6.90664	YAR028W	5.52026	YKL138C	4.26083	YNL050C	2.81077	YOL065C	0.721719
	YIL015W	8.85955	YMR132C	6.90525	YLL008W	5.51833	YHL008C	4.26079	YOR305W	2.81012	YDR202C	0.701407
	YNL238W	8.85715	YHR101C	6.90492	YKR025W	5.51432	YOR149C	4.25952	YNL227C	2.81001	YBR208C	0.70095
	YCL064C	8.8508	YMR072W	6.90482	YCL058C	5.51051	YDR328C	4.25659	YLR201C	2.8089	YOR239W	0.696139
	YMR034C	8.85014	YCR090C	6.90339	YIL004C	5.50786	YLR179C	4.25211	YLR220W	2.80476	YOL129W	0.687707
	YJR010W	8.83475	YGL002W	6.90091	YLR120C	5.50703	YMR067C	4.25075	YPR078C	2.80134	YNL225C	0.68101
	YBR158W	8.83288	YLR275W	6.89951	YOR016C	5.50617	YBR183W	4.25003	YPL238C	2.80022	YDL098C	0.678638
	YCL026C-B	8.82661	YEL036C	6.89871	YMR234W	5.50481	YOR377W	4.24855	YMR296C	2.798	YMR316W	0.678459
	YCR016W	8.82031	YMR113W	6.89651	YBR068C	5.50445	YJL090C	4.24744	YLR250W	2.79766	YDR510W	0.663998
	YGR224W	8.81896	YGL172W	6.89528	YLR327C	5.50176	YDR262W	4.24395	YDR382W	2.79749	YNL138W-A	0.657954
	YPL023C	8.81343	YLR363C	6.89519	YMR282C	5.49494	YDR260C	4.24275	YNL160W	2.79544	YDR281C	0.653416
	YJL153C	8.80258	YHR013C	6.89289	YLR167W	5.49335	YKL135C	4.23982	YIR014W	2.79262	YBL001C	0.648437
	YLR077W	8.79181	YGR002C	6.8859	YJL193W	5.4931	YBR149W	4.23923	YGL108C	2.79218	YDL091C	0.631901
	YLR028C	8.78715	YBL041W	6.88145	YBL081W	5.49283	YGR105W	4.2383	YNR073C	2.79172	YDR031W	0.563297
	YFR002W	8.78286	YGL096W	6.87982	YJR110W	5.49041	YLR119W	4.23578	YKL166C	2.78971	YNR002C	0.542792
	YOR019W	8.76872	YOL080C	6.87893	YLR029C	5.48944	YPL211W	4.23341	YAL064C-A	2.78327	YDR475C	0.525682
	YPL161C	8.76667	YJL049W	6.87434	YNL065W	5.489	YGL031C	4.23181	YNR025C	2.78304	YDL099W	0.520488
	YER050C	8.76185	YBR067C	6.87259	YER134C	5.48197	YKR075C	4.23018	YOR094W	2.78113	YDR513W	0.493434
	YDL073W	8.7607	YPL169C	6.87067	YLR037C	5.48147	YLR135W	4.22926	YDR318W	2.78055	YDR372C	0.445272
	YJR121W	8.75853	YPR088C	6.87049	YKR093W	5.48049	YPL123C	4.22531	YDL030W	2.77902	YDR171W	0.423572
	YLR387C	8.75762	YFR010W	6.86756	YPR113W	5.48013	YKL112W	4.22441	YPL064C	2.77661	YDL107W	0.421641
	YBR257W	8.7501	YBL099W	6.865	YKR100C	5.47997	YKL104C	4.22324	YPR172W	2.77403	YOR248W	0.322572
	YPR008W	8.74885	YDR492W	6.86499	YGR075C	5.47936	YJL101C	4.22324	YOR044W	2.77399	YDR133C	0.322307
	YAL013W	8.74701	YIR032C	6.86119	YOR236W	5.47774	YPL239W	4.22007	YML001W	2.77317	YMR251W-A	0.317397
	YPL228W	8.74305	YER065C	6.85881	YML121W	5.47669	YGR025W	4.21731	YOL111C	2.7721	YHR186C	0.213346
											YGR252W	0.197075

## Sheet: 11 Bins based on Kis values
	Bins based on Kis value (HL-TR index) (Kis value=HL-ratio + 1/TR-ratio)
	Bin1	Kis value	Bin2	Kis value	Bin3	Kis value	Bin4	Kis value	Bin5	Kis value	Bin6	Kis value	Bin7	Kis value	Bin8	Kis value	Bin9	Kis value	Bin10	Kis value	Bin11	Kis value
	YBR102C	57.9716	YER113C	10.3789	YGL155W	8.53552	YDR030C	7.43263	YOL118C	6.59704	YKL095W	5.8288	YKR024C	5.05989	YLR289W	4.43696	YHR016C	3.71103	YAR002C-A	2.88432	YDR322C-A	2.06501
	YMR307W	36.8439	YBR105C	10.3769	YDR176W	8.5344	YMR174C	7.43222	YKR016W	6.59621	YMR272C	5.8266	YOR304W	5.05559	YOR086C	4.43691	YOR338W	3.70972	YMR192W	2.88277	YGL227W	2.06262
	YBR266C	34.2669	YML058W-A	10.3722	YLR345W	8.52903	YBR268W	7.42986	YER004W	6.59566	YER013W	5.8254	YHL029C	5.0552	YDR246W	4.43666	YDR319C	3.70879	YDR275W	2.88215	YCR021C	2.05494
	YFR055W	34.186	YKL045W	10.3721	YDR474C	8.52664	YER016W	7.42773	YIL009W	6.59197	YOR145C	5.82143	YIL039W	5.05457	YMR298W	4.43626	YDR378C	3.70732	YOL067C	2.88207	YNL310C	2.05433
	YLR339C	32.9472	YEL038W	10.3603	YGR046W	8.52403	YMR140W	7.42336	YHL018W	6.59135	YLR331C	5.82074	YLL007C	5.05377	YLR424W	4.43476	YDL172C	3.70623	YOL120C	2.88099	YNL248C	2.05423
	YGR197C	30.3691	YGR041W	10.3573	YJR007W	8.50457	YLR090W	7.42329	YBR255W	6.58762	YLL050C	5.82006	YDR054C	5.05205	YOR214C	4.42982	YOR309C	3.70601	YIL113W	2.8804	YDR277C	2.05382
	YDL167C	27.8611	YMR007W	10.3406	YDL153C	8.50446	YGR216C	7.41951	YGL039W	6.586	YDR393W	5.81769	YNL002C	5.05165	YJL057C	4.42564	YOR210W	3.70448	YPL227C	2.8787	YNL098C	2.05103
	YHR052W	27.1783	YFR021W	10.3281	YBL103C	8.50316	YBR201W	7.41724	YIR015W	6.58572	YNL123W	5.81764	YGR112W	5.05069	YPR133W-A	4.42399	YMR146C	3.70408	YDR002W	2.87864	YAL051W	2.04974
	YNL275W	25.7968	YPL030W	10.3258	YGR214W	8.50227	YER007W	7.41505	YFR025C	6.5805	YML006C	5.81661	YMR181C	5.05046	YGL241W	4.42396	YDR124W	3.70318	YNR064C	2.87504	YLR297W	2.04879
	YBR032W	24.3273	YNL287W	10.3254	YGR293C	8.50203	YGR246C	7.41459	YOR071C	6.57964	YCR003W	5.81639	YMR059W	5.04997	YMR150C	4.4236	YMR310C	3.69714	YNL035C	2.87494	YOR099W	2.04603
	YGR160W	23.8083	YBR041W	10.3246	YNL103W	8.49669	YBL010C	7.41189	YMR203W	6.57884	YLR036C	5.81541	YDL113C	5.04611	YJL129C	4.42094	YMR321C	3.69568	YJL144W	2.87284	YPR154W	2.04347
	YJR071W	23.7121	YAL036C	10.3225	YGL213C	8.49485	YBL020W	7.40837	YIL165C	6.57807	YLR083C	5.81508	YPR026W	5.04466	YDR383C	4.42018	YOR232W	3.69553	YGL147C	2.87208	YLR169W	2.04089
	YGL199C	23.1213	YJR136C	10.3168	YGR172C	8.49255	YJL195C	7.40783	YPL173W	6.57781	YLR397C	5.81476	YML011C	5.04466	YKL216W	4.41892	YPL140C	3.69239	YDL105W	2.8715	YOR390W	2.03827
	YDL189W	22.9621	YDR040C	10.3068	YFR051C	8.49231	YDR189W	7.40346	YMR316C-B	6.57185	YHR193C	5.80636	YDL006W	5.04455	YER099C	4.41498	YLR323C	3.6915	YNR048W	2.8682	YJL206C	2.03637
	YJL078C	22.3648	YHR056C	10.2948	YEL035C	8.49229	YDR368W	7.40298	YER112W	6.5672	YGR207C	5.80619	YLR056W	5.04349	YNL088W	4.41419	YMR087W	3.6903	YJR029W	2.86343	YOR103C	2.03543
	YDR164C	22.0634	YER149C	10.2881	YBR239C	8.48819	YMR028W	7.40253	YCR020C	6.56639	YFL043C	5.79957	YHR211W	5.03851	YDR410C	4.40983	YLL027W	3.68976	YPL122C	2.86253	YNL181W	2.02783
	YDL199C	21.4272	YBR288C	10.2818	YKL178C	8.4833	YFL054C	7.40189	YOR180C	6.5663	YIL176C	5.7925	YJL201W	5.03824	YDL178W	4.40928	YJL197W	3.68961	YLR310C	2.86247	YNL177C	2.02747
	YPR029C	20.6782	YOR090C	10.2766	YJR144W	8.47888	YPR058W	7.40034	YBL087C	6.56494	YIL148W	5.79179	YJL184W	5.03603	YOL039W	4.40351	YLR439W	3.68607	YPL068C	2.8579	YGL127C	2.02708
	YPR144C	20.5286	YEL037C	10.2761	YKL184W	8.47481	YLR361C	7.39946	YER079W	6.5642	YOL105C	5.79078	YKL042W	5.03552	YPR183W	4.39832	YKR092C	3.68593	YOL109W	2.85543	YBR126C	2.02333
	YLL044W	20.4006	YFL021W	10.2638	YKR084C	8.47271	YER084W	7.39792	YGR042W	6.56343	YFL017C	5.78984	YDL179W	5.03344	YKL173W	4.39311	YHR145C	3.68463	YOL014W	2.85417	YDR471W	2.02192
	YBR192W	20.3178	YHL003C	10.2634	YEL004W	8.47217	YIR023W	7.39731	YOL061W	6.56058	YLR241W	5.78758	YNL075W	5.03276	YFL006W	4.38977	YNL232W	3.67973	YDR428C	2.85336	YDR249C	2.01986
	YPL126W	20.0197	YPR137W	10.2556	YKL047W	8.46969	YBR060C	7.3973	YLL042C	6.55932	YGR122W	5.78675	YIL049W	5.0314	YDR476C	4.3895	YHR077C	3.67437	YGL201C	2.8521	YNR041C	2.01838
	YKL215C	19.883	YMR223W	10.2545	YHR195W	8.46786	YDR165W	7.39637	YHR019C	6.55603	YLR333C	5.78593	YKR060W	5.02874	YKL220C	4.38798	YBL092W	3.67187	YPR056W	2.84971	YDR153C	2.01442
	YER128W	19.6235	YDR110W	10.2541	YER156C	8.4635	YBR187W	7.39604	YLR032W	6.5546	YLR269C	5.78246	YLR145W	5.02659	YGL030W	4.3876	YOR125C	3.6703	YMR025W	2.8486	YDR155C	2.01424
	YDR324C	19.4751	YNL249C	10.2476	YJL007C	8.45713	YGL050W	7.39331	YNL143C	6.54833	YMR154C	5.782	YBR114W	5.0253	YKL179C	4.38658	YMR102C	3.66862	YDR041W	2.84582	YDL239C	2.00715
	YJR002W	19.2011	YKL106W	10.2325	YML045W	8.45146	YLL058W	7.39319	YKR051W	6.54765	YBR185C	5.77912	YJL067W	5.02487	YGR022C	4.38491	YHR215W	3.66686	YGR115C	2.84493	YDL078C	2.00512
	YHR129C	19.0868	YLR343W	10.2228	YJR060W	8.44826	YBR274W	7.39097	YJL079C	6.5476	YGR294W	5.77882	YIL086C	5.02395	YIL029C	4.38084	YOR059C	3.66607	YNL207W	2.84171	YOR224C	2.00459
	YDR109C	19.0758	YKL060C	10.2224	YHR202W	8.44792	YOL006C	7.3907	YML097C	6.54487	YBR290W	5.77707	YPR069C	5.02332	YDR101C	4.38063	YKR014C	3.66231	YLR325C	2.84141	YPL081W	2.00341
	YLR222C	19.0586	YJR026W	10.2127	YGL038C	8.44772	YHR024C	7.38655	YNL327W	6.5429	YHR197W	5.777	YMR092C	5.02218	YDR175C	4.37783	YNL046W	3.66111	YOR185C	2.84043	YIL147C	2.00322
	YPL008W	18.7219	YOR168W	10.2113	YHL047C	8.44746	YOR344C	7.3837	YGL247W	6.54286	YPR016C	5.77477	YFR041C	5.02158	YDR140W	4.37583	YCL067C	3.65953	YGL197W	2.83921	YCR067C	2.00224
	YPL248C	18.6792	YCR024C	10.2063	YDL247W	8.44488	YPL072W	7.38138	YOR109W	6.54267	YLR335W	5.77201	YLR421C	5.01688	YBR004C	4.37552	YNL218W	3.65906	YGR161W-C	2.83842	YNL155W	2.00203
	YGL008C	18.6146	YEL015W	10.1945	YEL039C	8.44351	YBL028C	7.38102	YLR443W	6.54213	YML078W	5.77137	YBL030C	5.0164	YPL095C	4.37448	YLR283W	3.65572	YJR027W	2.83716	YLR375W	1.99944
	YDL106C	18.6046	YPR053C	10.1924	YDL085W	8.44232	YDR371W	7.38016	YJR112W	6.53709	YGR030C	5.7707	YAL019W	5.01499	YKL218C	4.37311	YKR086W	3.65132	YOR102W	2.83268	YNL220W	1.99799
	YMR217W	18.553	YHR156C	10.1897	YPL163C	8.43671	YEL071W	7.37744	YIL168W	6.53478	YOL098C	5.77066	YLR122C	5.01493	YDR091C	4.37021	YCL027W	3.65127	YOR042W	2.8317	YDR453C	1.99686
	YHL012W	18.5188	YMR182C	10.1838	YKL018C-A	8.43501	YJL181W	7.37646	YER098W	6.53373	YBR009C	5.7692	YIL130W	5.01447	YNR059W	4.3676	YLR146C	3.65093	YPL017C	2.83122	YDR415C	1.99635
	YPL115C	18.4989	YDR108W	10.1765	YBR147W	8.43361	YCR030C	7.37474	YNR012W	6.53337	YER048C	5.76854	YDR118W	5.01163	YML117W	4.36619	YLR243W	3.63935	YPL118W	2.82678	YML113W	1.99503
	YBL008W	18.3034	YGL116W	10.1671	YJL021C	8.4293	YER121W	7.37344	YJR141W	6.52873	YFL045C	5.76743	YCR028C	5.00847	YJR039W	4.36175	YOR311C	3.63799	YLR326W	2.82635	YLR437C	1.98093
	YLR058C	18.2597	YHR015W	10.1611	YKL090W	8.4252	YGL084C	7.37337	YML129C	6.52647	YHR079C	5.76604	YKR026C	5.00782	YPR036W	4.36144	YDR169C	3.63792	YJL209W	2.82041	YNR050C	1.98079
	YER056C	18.2561	YGR074W	10.1539	YLR174W	8.42311	YMR077C	7.37195	YBL058W	6.52607	YJL050W	5.76505	YKL127W	5.00734	YPL257W	4.36087	YMR322C	3.63702	YPR110C	2.81331	YNR021W	1.9782
	YMR256C	18.1781	YGL215W	10.1533	YBR132C	8.41556	YBR297W	7.37098	YLR324W	6.52541	YHL010C	5.76219	YFL013C	5.00583	YMR096W	4.3606	YMR200W	3.63526	YNL050C	2.81077	YDR071C	1.97743
	YMR131C	17.8863	YML085C	10.1533	YBR291C	8.41537	YML070W	7.36712	YJL001W	6.52314	YJR047C	5.76085	YDR245W	5.00581	YDL005C	4.35995	YPL111W	3.63197	YOR305W	2.81012	YKL199C	1.97678
	YBR271W	17.7527	YIL132C	10.1368	YOR195W	8.41206	YML080W	7.36354	YJL211C	6.5207	YPR061C	5.76036	YLR390W	4.99703	YOL001W	4.35546	YPL094C	3.63012	YNL227C	2.81001	YLL039C	1.97623
	YNL197C	17.665	YGR121C	10.1356	YJR155W	8.41054	YCL044C	7.36306	YIL008W	6.5204	YGR195W	5.75923	YNR043W	4.99616	YGR218W	4.3552	YJL103C	3.62875	YLR201C	2.8089	YDL241W	1.97378
	YJR018W	17.5999	YGR154C	10.1293	YLR195C	8.41053	YPL160W	7.36246	YBR300C	6.51928	YEL001C	5.75896	YIR008C	4.99585	YMR097C	4.35475	YNL149C	3.62355	YLR220W	2.80476	YAR019C	1.96843
	YPL207W	17.5786	YML043C	10.1286	YEL018W	8.40945	YBR125C	7.35993	YHR026W	6.51542	YIL156W	5.7585	YJR010C-A	4.99575	YNR055C	4.35397	YMR303C	3.62185	YPR078C	2.80134	YOL113W	1.96259
	YBR127C	17.5092	YJL178C	10.1286	YKL221W	8.40938	YMR196W	7.35863	YJL215C	6.51138	YEL059C-A	5.75706	YOR130C	4.99498	YPR010C	4.35351	YPL196W	3.62052	YPL238C	2.80022	YDR309C	1.96024
	YPL022W	17.4462	YFL044C	10.111	YBR176W	8.40736	YPL135W	7.35554	YKL003C	6.50786	YKR083C	5.75373	YLR379W	4.99402	YOR278W	4.35252	YOR330C	3.61864	YMR296C	2.798	YDR420W	1.95752
	YKL071W	17.4112	YMR058W	10.1043	YAL004W	8.40439	YBL073W	7.34578	YIL046W	6.50585	YMR228W	5.75342	YMR312W	4.99338	YMR158W	4.35247	YLR219W	3.61046	YLR250W	2.79766	YDR411C	1.95684
	YDR485C	17.3958	YKL010C	10.0961	YGR171C	8.40183	YJL004C	7.34449	YLR390W-A	6.50174	YKL091C	5.75256	YOR154W	4.99286	YER142C	4.35159	YPL050C	3.60918	YDR382W	2.79749	YPR180W	1.94843
	YEL063C	17.3636	YER124C	10.0942	YGL105W	8.40086	YPL007C	7.33266	YKL100C	6.50106	YER031C	5.74966	YJR096W	4.99222	YAL035W	4.35071	YPL220W	3.60071	YNL160W	2.79544	YNL063W	1.9451
	YHR112C	17.3611	YHR046C	10.0829	YOL089C	8.39905	YHR144C	7.33147	YJR057W	6.49698	YDL114W	5.74947	YBR016W	4.99182	YCR073W-A	4.35052	YLR128W	3.60026	YIR014W	2.79262	YPR158W	1.94305
	YHR070W	17.3335	YBR133C	10.0798	YKR099W	8.39418	YJL059W	7.33105	YGR068C	6.49565	YDR182W	5.74786	YNL292W	4.99074	YLR035C	4.34989	YDL111C	3.59675	YGL108C	2.79218	YDR470C	1.94028
	YBR238C	17.1269	YGR155W	10.075	YIL166C	8.38558	YOL076W	7.33052	YER131W	6.4956	YER101C	5.74679	YDR336W	4.9896	YDR233C	4.34678	YLR137W	3.59626	YNR073C	2.79172	YNL003C	1.93938
	YHR169W	16.964	YNR053C	10.0736	YBR110W	8.38414	YJR053W	7.32755	YHR199C	6.49495	YNL243W	5.74674	YOR143C	4.98929	YKL026C	4.34622	YJR103W	3.59197	YKL166C	2.78971	YAL024C	1.93776
	YKR034W	16.5826	YKL059C	10.068	YGL154C	8.38193	YER152C	7.32678	YGL219C	6.48787	YHR029C	5.74544	YJR098C	4.98884	YPL010W	4.34584	YLR404W	3.58924	YAL064C-A	2.78327	YMR194W	1.93431
	YEL046C	16.561	YLR015W	10.0672	YGR166W	8.38089	YEL024W	7.32047	YPR197C	6.48668	YHR140W	5.74473	YPL219W	4.98241	YLR063W	4.34319	YIL084C	3.57942	YNR025C	2.78304	YDR392W	1.92943
	YLR465C	16.4595	YER094C	10.0612	YER126C	8.37827	YER168C	7.31956	YKL141W	6.48646	YLR031W	5.73623	YHR097C	4.98098	YPL099C	4.34171	YGR029W	3.57453	YOR094W	2.78113	YOR026W	1.92812
	YER036C	16.4372	YGL245W	10.0555	YIL001W	8.37242	YLR202C	7.3179	YGR262C	6.48345	YOR317W	5.73607	YNL192W	4.97537	YFL017W-A	4.33736	YLR258W	3.5745	YDR318W	2.78055	YNL322C	1.92686
	YJL116C	16.2839	YHR111W	10.0432	YGL153W	8.3694	YIR036C	7.3175	YNL014W	6.48262	YJL217W	5.73491	YIL158W	4.97534	YKL133C	4.33466	YGL135W	3.57262	YDL030W	2.77902	YPL127C	1.92159
	YER169W	16.2199	YMR195W	10.0392	YJL003W	8.36915	YHR045W	7.31723	YJL128C	6.48186	YJL131C	5.73415	YOR120W	4.97442	YDR123C	4.3344	YNL114C	3.56851	YPL064C	2.77661	YPR127W	1.92151
	YDR398W	16.2113	YGL129C	10.0383	YHR071W	8.36213	YBR035C	7.31711	YCR079W	6.4817	YGR211W	5.73383	YMR041C	4.9724	YMR017W	4.32963	YJL132W	3.5684	YPR172W	2.77403	YNL162W	1.91794
	YPR181C	16.1793	YKL049C	10.0276	YGR213C	8.36118	YFR044C	7.3133	YJR109C	6.48014	YIL006W	5.73305	YNL203C	4.97071	YGR278W	4.32774	YLR246W	3.56761	YOR044W	2.77399	YNL100W	1.90748
	YLR115W	16.1253	YBR075W	10.014	YBR188C	8.35958	YJL221C	7.31197	YBL095W	6.47901	YCR097W-A	5.73282	YOR135C	4.96954	YLR369W	4.32611	YDR517W	3.56546	YML001W	2.77317	YPL076W	1.90563
	YDL126C	16.1131	YHR115C	10.001	YLR071C	8.35729	YFR052W	7.31131	YML022W	6.47696	YAR068W	5.72943	YDR408C	4.96788	YPR084W	4.32587	YMR152W	3.56306	YOL111C	2.7721	YMR043W	1.90277
	YJL017W	16.0044	YEL064C	10.0009	YGR132C	8.34872	YER161C	7.30703	YBR178W	6.47526	YJL006C	5.7276	YMR055C	4.96698	YKR068C	4.32571	YIL143C	3.56252	YDL064W	2.76734	YCL005W-A	1.89097
	YGR124W	15.9726	YGR288W	9.99119	YOL075C	8.34797	YDL043C	7.30439	YGR099W	6.47424	YKR019C	5.72205	YIL172C	4.96635	YKL146W	4.32517	YPL131W	3.56118	YOR318C	2.75859	YDL036C	1.88925
	YHR179W	15.8609	YGL246C	9.98374	YBR162W-A	8.34415	YGR208W	7.30375	YLL059C	6.47394	YNL082W	5.72094	YDL149W	4.96633	YPR060C	4.32297	YNL135C	3.56082	YNL004W	2.75787	YDR192C	1.88867
	YNR046W	15.7277	YEL034W	9.98044	YIL104C	8.34315	YAR042W	7.30366	YJL121C	6.47203	YGR071C	5.71812	YKL079W	4.96366	YKL122C	4.32137	YBR235W	3.5595	YMR193W	2.75573	YGL191W	1.88854
	YDR385W	15.6774	YER063W	9.97936	YBL082C	8.3384	YBR253W	7.30087	YJR012C	6.46515	YLR456W	5.71333	YIL116W	4.96364	YIL133C	4.31615	YNR058W	3.55925	YOR253W	2.75383	YDR512C	1.88847
	YHR106W	15.6759	YER075C	9.97504	YDR294C	8.33522	YGL134W	7.2944	YPL141C	6.46315	YOR025W	5.71269	YMR022W	4.96343	YOR211C	4.31526	YKL156W	3.55857	YDL087C	2.75198	YPL003W	1.88605
	YMR290C	15.6106	YJR070C	9.97278	YGR185C	8.32767	YMR209C	7.29221	YOR067C	6.46215	YGL106W	5.70771	YNL131W	4.96144	YIL097W	4.31463	YIL088C	3.5577	YLR262C-A	2.75117	YFL008W	1.88386
	YBL069W	15.571	YIR026C	9.96872	YGL253W	8.32629	YLR073C	7.28883	YJL208C	6.45914	YLR003C	5.706	YGR232W	4.95517	YLR155C	4.30907	YPL149W	3.55163	YNL087W	2.74858	YNL317W	1.87919
	YBR277C	15.4515	YER052C	9.95475	YGL128C	8.32278	YGR023W	7.28673	YHL007C	6.45593	YGR148C	5.70112	YIL120W	4.95431	YKR098C	4.30878	YDL223C	3.54942	YPL234C	2.74757	YNL173C	1.87765
	YDR369C	15.415	YLR033W	9.94495	YPR011C	8.32246	YKR046C	7.28552	YFL040W	6.4551	YHR043C	5.69964	YNR027W	4.94998	YJL019W	4.30773	YLR351C	3.54821	YCR009C	2.74573	YPR057W	1.87669
	YHR032W	15.4027	YPL075W	9.94243	YGR096W	8.32063	YGL082W	7.28422	YGL162W	6.45361	YGL071W	5.69853	YIL058W	4.94784	YNL086W	4.30754	YKR080W	3.54319	YNR045W	2.74514	YNL133C	1.87442
	YER064C	15.3243	YPR121W	9.93508	YEL028W	8.31679	YGR037C	7.28301	YOR294W	6.4527	YGL061C	5.69643	YBL049W	4.94546	YIL119C	4.30693	YDR013W	3.54269	YOL152W	2.74412	YGL013C	1.86997
	YAL047C	15.3045	YKL055C	9.93292	YER147C	8.31425	YER136W	7.28104	YBL024W	6.44845	YPR138C	5.69478	YOR308C	4.9446	YOL101C	4.30617	YLR218C	3.54169	YMR183C	2.74074	YNL097C	1.86915
	YHR176W	15.293	YHR133C	9.92673	YLR221C	8.31101	YGR205W	7.28049	YDR086C	6.44704	YMR189W	5.69432	YNL226W	4.94159	YDR325W	4.30563	YOL022C	3.5405	YOR047C	2.73602	YPR151C	1.86771
	YLR286C	15.269	YHR192W	9.91376	YLR383W	8.30648	YLR461W	7.27829	YER039C	6.44634	YHR147C	5.69194	YER177W	4.93817	YPL213W	4.2994	YOL114C	3.53725	YPR043W	2.73393	YPR149W	1.86458
	YNL189W	15.2429	YBR173C	9.90797	YGL018C	8.30555	YOR387C	7.27515	YCR005C	6.43937	YHR081W	5.69018	YHR041C	4.93782	YDR403W	4.29909	YJL074C	3.53684	YNL306W	2.7338	YOR242C	1.86395
	YGL086W	15.2233	YPL184C	9.90789	YGR204W	8.30214	YGL240W	7.27398	YAR033W	6.43827	YLR355C	5.68983	YGR049W	4.93695	YMR121C	4.29906	YLR096W	3.53476	YLR341W	2.72612	YDL135C	1.863
	YOR335C	15.1925	YHL040C	9.90624	YGL100W	8.30153	YML010W	7.27369	YDR522C	6.43575	YGL025C	5.68738	YKL114C	4.93678	YDR021W	4.29863	YDR103W	3.53419	YNL109W	2.72351	YOR142W	1.85834
	YFR023W	15.1742	YPL043W	9.90573	YAR060C	8.29949	YDR200C	7.26642	YHR143W-A	6.43565	YOL062C	5.68485	YNL302C	4.93606	YGL092W	4.29796	YDR162C	3.53184	YDR441C	2.72338	YMR225C	1.85386
	YPL093W	15.154	YBR143C	9.89685	YKL009W	8.29941	YCL021W-A	7.26582	YEL017W	6.43191	YJL136C	5.68306	YJL168C	4.93552	YMR305C	4.29668	YER129W	3.52815	YDR315C	2.72155	YOR271C	1.85368
	YEL072W	15.1497	YAL037W	9.89518	YOL021C	8.29668	YDR131C	7.26568	YBL048W	6.42908	YJL060W	5.6826	YJR034W	4.93532	YGR267C	4.28775	YLR152C	3.52547	YPL272C	2.71873	YBR082C	1.84768
	YDL206W	15.1217	YCR045C	9.89015	YML100W	8.29118	YKR105C	7.2631	YER180C	6.42663	YNL008C	5.67882	YCR040W	4.93336	YPL011C	4.28577	YKL222C	3.51833	YLR061W	2.71835	YDL072C	1.8443
	YJR160C	15.1025	YLR212C	9.88214	YMR064W	8.29052	YBR194W	7.25788	YDR080W	6.42553	YJR065C	5.67513	YGL179C	4.93057	YNL037C	4.28429	YNR015W	3.51717	YKR062W	2.71826	YDL047W	1.84393
	YJL069C	15.0854	YKL046C	9.87657	YAL023C	8.28861	YEL005C	7.25685	YAL011W	6.42499	YER018C	5.67357	YJL030W	4.93057	YOL139C	4.28391	YOL143C	3.51649	YDL156W	2.71447	YPL255W	1.83983
	YLR055C	15.0839	YJL110C	9.86456	YBR003W	8.28814	YBL055C	7.25533	YML088W	6.42222	YBR181C	5.66898	YOL033W	4.93019	YLR227C	4.28283	YJL066C	3.51482	YDL130W	2.71265	YLR177W	1.83629
	YMR304W	15.0569	YGR257C	9.86204	YIR006C	8.28227	YAR029W	7.24891	YJL025W	6.42066	YLR377C	5.66837	YIL061C	4.92054	YKR028W	4.28117	YDL115C	3.51391	YOR012W	2.7086	YGR159C	1.83506
	YDL074C	15.0493	YBR265W	9.85811	YKR005C	8.27747	YKL139W	7.24482	YFL059W	6.42051	YKR057W	5.6654	YIL035C	4.9192	YIL075C	4.28047	YBR146W	3.51025	YNL040W	2.70846	YOR169C	1.83388
	YHL014C	14.9879	YOR165W	9.85726	YOR140W	8.27466	YBL018C	7.24358	YGL136C	6.41892	YLR225C	5.66534	YBR171W	4.91909	YBL079W	4.27916	YBL106C	3.51008	YBR028C	2.70409	YDL175C	1.83279
	YLR044C	14.9449	YIL022W	9.85565	YFL010W-A	8.27414	YNL325C	7.23923	YJL159W	6.41886	YOR063W	5.66491	YLL030C	4.91754	YNL309W	4.27816	YLR142W	3.50965	YDR022C	2.70383	YDL008W	1.83104
	YBR058C	14.9162	YHR003C	9.85536	YJR020W	8.26829	YGL036W	7.23921	YGR024C	6.4164	YNL288W	5.65754	YDR478W	4.91675	YOR152C	4.27272	YPL110C	3.50836	YDR305C	2.70179	YER180C-A	1.82507
	YAR073W	14.8728	YMR239C	9.85072	YMR198W	8.26615	YCR096C	7.23537	YOR370C	6.41586	YKL117W	5.65649	YCL007C	4.91171	YIR024C	4.27269	YGR047C	3.50632	YBR046C	2.69868	YNL062C	1.82028
	YDR212W	14.8601	YBR055C	9.84189	YGR119C	8.26541	YDR311W	7.23353	YPL181W	6.41214	YER076C	5.65466	YML016C	4.91154	YJL048C	4.27214	YGR169C-A	3.50127	YMR101C	2.698	YNL129W	1.81566
	YLL012W	14.8571	YOR363C	9.84068	YPL179W	8.26539	YAL015C	7.22766	YPL270W	6.40939	YDR242W	5.64976	YGL109W	4.91	YPL144W	4.2716	YBR076W	3.49937	YDR079W	2.69374	YOR085W	1.8141
	YPR033C	14.7446	YBL039C	9.83676	YMR057C	8.26458	YPR022C	7.22739	YER011W	6.40467	YER083C	5.64853	YEL006W	4.90797	YKR088C	4.27097	YJR119C	3.49275	YGR097W	2.69152	YPL063W	1.80812
	YBR263W	14.6939	YER120W	9.83052	YEL052W	8.26042	YGL057C	7.22661	YDR379W	6.40344	YIL012W	5.64669	YER032W	4.90724	YJR005W	4.2688	YDR335W	3.48974	YLR338W	2.68873	YDR357C	1.8067
	YKL021C	14.6761	YGR073C	9.83014	YHR113W	8.25936	YIR030C	7.22622	YJR085C	6.40256	YKL116C	5.64545	YDL197C	4.90709	YMR099C	4.268	YLL009C	3.4891	YOL038W	2.68466	YPL230W	1.80614
	YDR240C	14.6618	YER066W	9.829	YPL183C	8.25317	YPL204W	7.22559	YIL043C	6.40106	YOL094C	5.64542	YOR083W	4.90578	YKR006C	4.26797	YGR061C	3.48877	YDL192W	2.68338	YPR191W	1.80481
	YGR108W	14.6417	YDR380W	9.82778	YBR086C	8.24692	YIL160C	7.22455	YCR020C-A	6.39922	YEL012W	5.64223	YFR050C	4.90394	YNL009W	4.2675	YDL058W	3.48794	YLR450W	2.68238	YDR035W	1.80313
	YER165W	14.5515	YEL070W	9.82522	YDL044C	8.24252	YER071C	7.22423	YOR101W	6.39617	YCR043C	5.63946	YNL145W	4.90028	YPL031C	4.26565	YML104C	3.48574	YDL145C	2.68172	YOR315W	1.80282
	YLR313C	14.5091	YDR463W	9.8198	YJR016C	8.23471	YKR017C	7.2206	YFL052W	6.39196	YBR026C	5.63872	YPR050C	4.89624	YOR231W	4.26291	YBR151W	3.48282	YPL243W	2.68126	YDR126W	1.80222
	YJR114W	14.4835	YOL049W	9.81662	YCR025C	8.23406	YBL015W	7.22021	YHR191C	6.39044	YMR074C	5.63868	YMR088C	4.89567	YKL138C	4.26083	YFL016C	3.48071	YDR514C	2.67882	YBR013C	1.80208
	YMR155W	14.4604	YBR130C	9.80817	YHR017W	8.23325	YGR043C	7.21891	YJR075W	6.38704	YAL025C	5.63868	YLR046C	4.89207	YHL008C	4.26079	YML074C	3.47762	YDR077W	2.67634	YDR059C	1.80167
	YGR177C	14.3181	YKL161C	9.79852	YBR134W	8.22976	YML051W	7.21697	YIL011W	6.38615	YHL015W	5.6375	YBR212W	4.88555	YOR149C	4.25952	YBR052C	3.47565	YFR030W	2.67627	YNL043C	1.80148
	YML054C	14.3006	YJL088W	9.79466	YLL034C	8.22729	YFR053C	7.21488	YLR002C	6.38456	YNL253W	5.63533	YDR168W	4.88195	YDR328C	4.25659	YLR052W	3.47182	YGL094C	2.67507	YPL060W	1.79884
	YOL119C	14.285	YEL047C	9.79111	YBR159W	8.2262	YJL098W	7.21436	YKR072C	6.38274	YNR003C	5.63352	YLR198C	4.88189	YLR179C	4.25211	YKL207W	3.47162	YOR332W	2.67503	YDR286C	1.78992
	YMR049C	14.2799	YKL039W	9.7849	YMR191W	8.22433	YGL225W	7.2114	YGL202W	6.3814	YFL034C-B	5.63177	YJR151C	4.88026	YMR067C	4.25075	YNL237W	3.47069	YPL236C	2.67458	YNL011C	1.7876
	YKL008C	14.2685	YLR094C	9.779	YEL026W	8.22384	YCR104W	7.20417	YMR206W	6.37938	YFR029W	5.62787	YOR369C	4.88009	YBR183W	4.25003	YJL210W	3.46747	YPR116W	2.6728	YIL112W	1.78607
	YHR066W	14.268	YPL012W	9.77561	YMR165C	8.22276	YCL030C	7.20405	YPL249C	6.37829	YLR172C	5.62774	YNL179C	4.87769	YOR377W	4.24855	YAL065C	3.4643	YPL143W	2.67124	YJL149W	1.77674
	YBR142W	14.2654	YLR113W	9.77089	YDR320C-A	8.22269	YGR236C	7.19992	YOR078W	6.37768	YBL026W	5.62537	YKL213C	4.87495	YJL090C	4.24744	YIL155C	3.46127	YLR209C	2.67062	YPL053C	1.7745
	YDR333C	14.261	YGR287C	9.76801	YLR129W	8.22249	YER003C	7.19727	YEL050C	6.37698	YCR022C	5.62481	YGL222C	4.87309	YDR262W	4.24395	YNL061W	3.45848	YGL237C	2.66797	YOR296W	1.77282
	YPL045W	14.2603	YHR090C	9.76694	YER087W	8.22058	YBR283C	7.19715	YJR145C	6.37452	YJL064W	5.62311	YIR038C	4.87239	YDR260C	4.24275	YIL087C	3.45701	YNL305C	2.66751	YNL303W	1.77172
	YKL024C	14.2558	YIL146C	9.76579	YDL138W	8.21499	YJR094C	7.18047	YLR388W	6.36933	YFL020C	5.62043	YLL031C	4.86943	YKL135C	4.23982	YMR128W	3.45532	YIL060W	2.66499	YNL055C	1.76598
	YML081W	14.2531	YGR021W	9.76338	YKL183W	8.21164	YOR287C	7.17673	YHR214W	6.36533	YOR233W	5.61987	YLR143W	4.86907	YBR149W	4.23923	YMR276W	3.45521	YDR454C	2.66484	YPL168W	1.76117
	YML116W	14.2502	YGR187C	9.75791	YBL035C	8.2105	YJL190C	7.17485	YCR054C	6.3638	YML125C	5.61835	YPL237W	4.8681	YGR105W	4.2383	YDR430C	3.455	YKR091W	2.65846	YDR282C	1.76075
	YHR128W	14.2044	YDL127W	9.75232	YER093C-A	8.20771	YKL066W	7.17454	YLR068W	6.3626	YGR111W	5.61662	YDR111C	4.86183	YLR119W	4.23578	YIR017C	3.45265	YPL069C	2.657	YOR289W	1.75575
	YDR508C	14.1999	YJL014W	9.73253	YER095W	8.20645	YBR107C	7.17105	YDR496C	6.36211	YLR066W	5.61657	YJL115W	4.86174	YPL211W	4.23341	YDL166C	3.45242	YDR099W	2.65339	YOR173W	1.75575
	YLR432W	14.1992	YPL273W	9.72917	YJL009W	8.20303	YOR118W	7.17075	YGL130W	6.36082	YBR037C	5.61445	YDR053W	4.86172	YGL031C	4.23181	YLL060C	3.44385	YMR105C	2.65252	YDL120W	1.74446
	YLR401C	14.177	YPL106C	9.72256	YMR115W	8.19794	YDR036C	7.16982	YOR362C	6.35818	YML007W	5.61259	YMR144W	4.85976	YKR075C	4.23018	YPL229W	3.43612	YNL264C	2.65216	YDR511W	1.74105
	YPL086C	14.0697	YKL195W	9.70697	YGL124C	8.19718	YBR087W	7.16852	YCL016C	6.35661	YGL056C	5.61232	YDR050C	4.859	YLR135W	4.22926	YNL025C	3.43574	YDR046C	2.65155	YBR150C	1.74067
	YJR147W	14.0444	YDR186C	9.70097	YAL014C	8.18866	YJR087W	7.16811	YKL140W	6.35484	YBR128C	5.60796	YPL015C	4.85601	YPL123C	4.22531	YDL026W	3.43564	YDL235C	2.64549	YNL159C	1.73777
	YPL176C	13.983	YGR202C	9.68932	YAL031C	8.1876	YGR193C	7.16659	YPL276W	6.35423	YPR173C	5.60727	YKR059W	4.85424	YKL112W	4.22441	YKL085W	3.43522	YGL178W	2.64319	YNL180C	1.73453
	YPR070W	13.9288	YER043C	9.68392	YBR011C	8.18742	YJR107W	7.16513	YJR015W	6.35123	YAL033W	5.60687	YKL125W	4.85415	YKL104C	4.22324	YPL215W	3.42979	YNL053W	2.64216	YDR005C	1.73373
	YMR110C	13.9212	YPR097W	9.68033	YOL153C	8.18153	YHR117W	7.15833	YLR163C	6.35058	YAL053W	5.60334	YER167W	4.85275	YJL101C	4.22324	YLR099C	3.42962	YIL162W	2.64111	YDR203W	1.72002
	YDL003W	13.8929	YER038C	9.675	YGR156W	8.17627	YFR006W	7.1546	YLR316C	6.34689	YLR024C	5.60012	YKL130C	4.85112	YPL239W	4.22007	YOL146W	3.42941	YOR345C	2.6379	YPR040W	1.71998
	YDR147W	13.8812	YGR123C	9.67143	YCL069W	8.16683	YJR049C	7.15322	YJL084C	6.34413	YDL174C	5.59793	YIL157C	4.85027	YGR025W	4.21731	YOR281C	3.429	YNL285W	2.63499	YPR100W	1.71878
	YGR286C	13.8651	YGR092W	9.66574	YGL171W	8.1655	YIL079C	7.15027	YLL045C	6.3424	YPR083W	5.59716	YGR149W	4.84955	YJL052W	4.2172	YOR188W	3.42819	YGL006W	2.63299	YDR095C	1.71761
	YGL163C	13.7939	YJL097W	9.66375	YKL028W	8.16218	YEL030C-A	7.14876	YJR104C	6.34207	YBR262C	5.59606	YJR159W	4.84947	YGR226C	4.21421	YOR246C	3.42454	YPR094W	2.63025	YNL228W	1.7173
	YMR300C	13.7568	YLR116W	9.66208	YAL061W	8.15652	YLR427W	7.14779	YBR100W	6.34139	YPL134C	5.59413	YAL060W	4.84428	YMR186W	4.21005	YMR318C	3.42023	YOR257W	2.62347	YNL246W	1.71457
	YHR182W	13.7141	YBR252W	9.66035	YLR276C	8.15535	YDR390C	7.14706	YKL145W	6.33948	YMR167W	5.59067	YMR252C	4.83931	YKR033C	4.20991	YKL164C	3.4181	YIL107C	2.62165	YDL230W	1.71397
	YHR007C	13.7064	YPR105C	9.64825	YOL034W	8.15307	YGR266W	7.14636	YDR072C	6.33433	YJL146W	5.59041	YPL112C	4.83693	YDL082W	4.20959	YFR031C	3.41799	YER160C	2.6213	YNL128W	1.70796
	YLR067C	13.6858	YGL035C	9.64141	YMR302C	8.15105	YLR236C	7.14488	YJL010C	6.33385	YJL173C	5.58992	YGR258C	4.83238	YDL012C	4.20741	YEL022W	3.41558	YNR036C	2.62128	YER105C	1.70748
	YGR191W	13.681	YER125W	9.62926	YMR179W	8.14896	YGL073W	7.14476	YHR042W	6.33006	YOL056W	5.58769	YOR209C	4.83059	YLL063C	4.20654	YMR035W	3.41226	YDL097C	2.61973	YOL128C	1.69959
	YHR036W	13.6731	YGL208W	9.62408	YGR249W	8.14548	YOR269W	7.14209	YKL012W	6.32724	YGR276C	5.58721	YJL156C	4.82942	YHR146W	4.20592	YOR131C	3.4063	YJL141C	2.61959	YDL124W	1.69799
	YOR133W	13.651	YBR111W-A	9.62292	YDL148C	8.14353	YER145C	7.14065	YIR011C	6.32571	YAL021C	5.58613	YER035W	4.82777	YLR411W	4.19766	YLR267W	3.40389	YBR139W	2.61741	YOL106W	1.69282
	YJR074W	13.647	YGL012W	9.61441	YNL018C	8.14295	YBL068W	7.13543	YML120C	6.32336	YHR057C	5.58387	YMR224C	4.82622	YOL148C	4.19406	YPL032C	3.40378	YJL164C	2.61504	YNL290W	1.68452
	YGR282C	13.6397	YGR239C	9.61368	YKL005C	8.13901	YJR116W	7.13398	YML114C	6.32268	YDL062W	5.58228	YDL186W	4.8262	YDR184C	4.1906	YLR435W	3.40364	YOR264W	2.615	YDR064W	1.68367
	YER082C	13.639	YOL019W	9.60853	YLR441C	8.13184	YPL221W	7.13159	YIL018W	6.31984	YJL063C	5.58135	YKL214C	4.82067	YMR033W	4.19016	YKL163W	3.39552	YLR393W	2.61378	YBR112C	1.67102
	YOR205C	13.5446	YKL051W	9.60569	YPL005W	8.12718	YKL087C	7.13132	YML055W	6.31958	YOL070C	5.57937	YLL043W	4.81939	YDR058C	4.18748	YPL132W	3.39192	YOR037W	2.61316	YPR124W	1.66963
	YBR248C	13.5199	YAL038W	9.60082	YNL289W	8.12172	YOR275C	7.12992	YPR005C	6.31741	YLR130C	5.57716	YPL125W	4.81899	YCR048W	4.1824	YNL074C	3.3906	YBR279W	2.60925	YOL165C	1.66803
	YKR042W	13.5045	YJL125C	9.6	YCR023C	8.12166	YKL211C	7.12808	YMR032W	6.31703	YML075C	5.57661	YPL186C	4.81719	YPL002C	4.18115	YLR026C	3.38921	YLL041C	2.60868	YPL171C	1.66251
	YGR175C	13.4902	YLR197W	9.59518	YBR243C	8.11991	YHR011W	7.1265	YHR109W	6.31443	YGL248W	5.5763	YDR348C	4.81519	YER093C	4.18036	YMR245W	3.38885	YKR003W	2.6044	YNL156C	1.66231
	YJL120W	13.4327	YKR002W	9.59501	YBR236C	8.11922	YGR284C	7.12397	YAL027W	6.31316	YLL037W	5.57601	YGR135W	4.81414	YPL189W	4.17993	YIL128W	3.38854	YIL151C	2.60328	YJR138W	1.6618
	YMR036C	13.4323	YDL042C	9.58942	YOR081C	8.11353	YGR190C	7.12331	YNL054W	6.3121	YLR306W	5.57331	YKR001C	4.81226	YGL242C	4.17644	YDR468C	3.38124	YIR016W	2.60138	YBR072W	1.6617
	YGR079W	13.4197	YMR084W	9.58589	YAL012W	8.11169	YLR059C	7.1196	YGL173C	6.31182	YDR292C	5.57236	YIL089W	4.8107	YER007C-A	4.17404	YNL006W	3.38061	YNR039C	2.59735	YNL193W	1.65813
	YHR040W	13.4026	YGR138C	9.57721	YCR052W	8.10989	YLR127C	7.11687	YBR061C	6.30883	YIL161W	5.56926	YER182W	4.81062	YJR127C	4.17237	YPL231W	3.37559	YOR357C	2.59672	YDR141C	1.65312
	YOR354C	13.3646	YPL258C	9.57672	YGL228W	8.1093	YJR022W	7.11312	YNL047C	6.30669	YOR028C	5.56596	YAR053W	4.81047	YNL251C	4.1723	YKL019W	3.37548	YNL042W	2.59432	YNL234W	1.65237
	YKL124W	13.3399	YPL216W	9.57464	YLR224W	8.1054	YFR036W	7.11227	YDL117W	6.30294	YJL080C	5.56369	YPR009W	4.80642	YBR295W	4.17028	YLR016C	3.37391	YLR178C	2.59075	YPL078C	1.64915
	YGR010W	13.301	YLR182W	9.54219	YNL176C	8.10396	YJL148W	7.10988	YFR011C	6.30241	YFR043C	5.56191	YMR301C	4.80454	YKL110C	4.16998	YNL230C	3.37131	YBL101C	2.59068	YOR190W	1.64636
	YHR148W	13.2982	YLR451W	9.54059	YGL204C	8.10056	YEL053C	7.10652	YCL005W	6.29866	YGL074C	5.56182	YLR185W	4.80202	YOR175C	4.16824	YML101C-A	3.37023	YDL100C	2.58989	YGL156W	1.6452
	YAR015W	13.2569	YGL192W	9.52933	YLL028W	8.09883	YBR164C	7.10297	YER159C	6.29822	YMR297W	5.56092	YLR234W	4.79771	YOL112W	4.16792	YOR328W	3.36803	YGR161C	2.58733	YDL243C	1.64434
	YER072W	13.2354	YJL138C	9.52853	YMR111C	8.09642	YJR135C	7.10034	YAL003W	6.29731	YJR089W	5.55671	YGL062W	4.79573	YML110C	4.16773	YJL092W	3.36675	YPL247C	2.58671	YOR150W	1.64035
	YCL008C	13.2233	YGL255W	9.52279	YDL045C	8.09393	YAL007C	7.09883	YGL049C	6.29624	YBR027C	5.55496	YLR091W	4.7952	YJL189W	4.16588	YLR004C	3.36597	YDL212W	2.5789	YJL171C	1.63961
	YHR048W	13.1088	YEL066W	9.49637	YGL001C	8.09231	YML028W	7.09293	YLR273C	6.29138	YGR268C	5.55468	YDR495C	4.7949	YOL123W	4.16305	YER053C	3.3654	YOR262W	2.57635	YDR024W	1.63852
	YBL072C	13.0363	YBR242W	9.49303	YJR013W	8.09229	YLR416C	7.09015	YJL124C	6.29116	YBL022C	5.55091	YNR010W	4.79479	YDR128W	4.16251	YMR071C	3.36324	YIL169C	2.57139	YPR163C	1.63542
	YGL209W	13.0188	YGL169W	9.49017	YKR097W	8.09056	YBR090C	7.08918	YMR271C	6.28982	YER178W	5.54673	YLR192C	4.79368	YLR107W	4.15687	YMR314W	3.35951	YOR293W	2.56939	YOL032W	1.63439
	YDR081C	12.9967	YIL121W	9.47592	YHR166C	8.08992	YDR518W	7.08561	YJR132W	6.28888	YFL048C	5.5464	YCR004C	4.79224	YNL113W	4.15057	YER138C	3.35706	YDL081C	2.56927	YNL033W	1.62987
	YGR060W	12.9957	YGL077C	9.47259	YGL261C	8.08862	YJL126W	7.07954	YMR208W	6.28531	YJL220W	5.54244	YOL068C	4.79161	YLR171W	4.14837	YMR138W	3.35546	YIL117C	2.56862	YDR532C	1.6289
	YER175C	12.9923	YIL167W	9.47045	YGL125W	8.08437	YBR103W	7.07692	YJR058C	6.2848	YPL260W	5.54222	YLR238W	4.79019	YDL020C	4.14588	YOL136C	3.3549	YCR028C-A	2.56738	YOR298W	1.62835
	YHL004W	12.9576	YCR065W	9.47014	YHR175W	8.08238	YGR230W	7.07089	YHR122W	6.2817	YDL119C	5.54038	YDR460W	4.78873	YIR025W	4.14499	YDR185C	3.35421	YOL108C	2.56608	YDR156W	1.62712
	YFL001W	12.9354	YPR123C	9.46941	YGL207W	8.08102	YER117W	7.06682	YER021W	6.2794	YMR137C	5.53925	YML131W	4.78808	YNL231C	4.1414	YBR169C	3.35137	YDR397C	2.56561	YDR498C	1.62223
	YBR249C	12.9104	YGL048C	9.4686	YBR250W	8.07849	YMR319C	7.06303	YKL002W	6.27863	YOR132W	5.53782	YJL114W	4.78785	YDL219W	4.14071	YPR143W	3.35099	YCR024C-A	2.56168	YDR334W	1.62158
	YKL081W	12.9067	YIL053W	9.46062	YBR269C	8.07849	YBR282W	7.06285	YBL090W	6.2786	YOR355W	5.53768	YOR279C	4.78784	YCR015C	4.13861	YBL076C	3.34963	YNR032W	2.56146	YNL078W	1.6208
	YLR023C	12.8757	YOR329C	9.4516	YGR028W	8.07804	YBR042C	7.0562	YDR332W	6.27709	YOR386W	5.53737	YIL020C	4.78452	YGL051W	4.13766	YNL300W	3.34527	YFL034W	2.56037	YPL252C	1.61571
	YBR162C	12.8661	YHR083W	9.44896	YIL024C	8.07633	YNL068C	7.05196	YHR114W	6.27273	YCR106W	5.53359	YDL017W	4.77546	YLR126C	4.13655	YDL217C	3.34496	YNL209W	2.55419	YDL237W	1.6139
	YHR064C	12.858	YMR258C	9.4471	YOL045W	8.07575	YLR294C	7.05094	YDR221W	6.26977	YDL185W	5.53283	YMR083W	4.77488	YBR020W	4.13367	YPR067W	3.34195	YHR087W	2.55332	YNL213C	1.61061
	YHR062C	12.8551	YKL088W	9.4462	YBR211C	8.07572	YKL053W	7.04846	YOR359W	6.26913	YDR075W	5.53124	YPL039W	4.77439	YLR215C	4.13186	YLR385C	3.33998	YLR291C	2.55248	YNL188W	1.60326
	YER148W	12.8268	YDL060W	9.44179	YJR129C	8.0737	YHR091C	7.04389	YMR175W	6.26534	YER056C-A	5.52782	YPL129W	4.77432	YML128C	4.13136	YMR040W	3.335	YOR383C	2.55198	YDR214W	1.60273
	YLR173W	12.8173	YGR260W	9.43095	YJR142W	8.07187	YHR170W	7.03979	YBR180W	6.26516	YMR283C	5.52587	YKR036C	4.77397	YKR040C	4.13126	YDL110C	3.33287	YDR010C	2.55056	YNL323W	1.60066
	YFL023W	12.8102	YPR161C	9.4309	YIL042C	8.06917	YBR273C	7.03962	YPR171W	6.26399	YAL005C	5.52571	YDR288W	4.7735	YBR228W	4.12954	YDR217C	3.33231	YDR331W	2.54814	YPL265W	1.59827
	YML093W	12.7881	YLR148W	9.4163	YKL023W	8.06739	YJR082C	7.03805	YKL043W	6.26344	YGL142C	5.52504	YDL079C	4.77289	YDR121W	4.12907	YML091C	3.33169	YDR339C	2.54807	YLR194C	1.59233
	YDR207C	12.7818	YGR200C	9.41624	YGL003C	8.06712	YJL140W	7.03734	YDR497C	6.26323	YMR081C	5.52404	YLR088W	4.77161	YMR135C	4.12573	YPL061W	3.3311	YPL175W	2.54625	YPR036W-A	1.59076
	YHR196W	12.7801	YMR197C	9.41124	YBR254C	8.0643	YBR123C	7.03664	YOR008C	6.26252	YDR407C	5.52154	YEL008W	4.76716	YLL053C	4.12171	YDL063C	3.33018	YDR340W	2.54616	YDR274C	1.58981
	YGR065C	12.7696	YIR031C	9.40852	YER084W-A	8.06024	YBR170C	7.03427	YLR049C	6.25617	YGL046W	5.52057	YER039C-A	4.7668	YLR284C	4.12063	YLR132C	3.32969	YDR302W	2.54485	YMR104C	1.58228
	YHR069C	12.7643	YML127W	9.40787	YOL023W	8.0592	YMR016C	7.03359	YGL029W	6.25367	YAR028W	5.52026	YMR020W	4.76413	YBR298C	4.11809	YHR086W	3.32396	YNR004W	2.54227	YKR071C	1.58131
	YJL204C	12.7526	YHL036W	9.40519	YBR094W	8.05871	YER186C	7.03307	YHL011C	6.25054	YLL008W	5.51833	YOR258W	4.76346	YPL100W	4.11521	YNL276C	3.32344	YNL108C	2.54095	YDR439W	1.57922
	YOR361C	12.75	YHR103W	9.40492	YIL110W	8.05857	YLR213C	7.03109	YCR039C	6.25027	YKR025W	5.51432	YMR145C	4.76066	YKL174C	4.11486	YDR132C	3.32307	YBR296C	2.53898	YOL097C	1.57828
	YFL067W	12.7378	YOR256C	9.39545	YCR107W	8.05613	YER179W	7.02383	YDL002C	6.24839	YCL058C	5.51051	YML107C	4.75931	YOL135C	4.11428	YJL020C	3.32054	YPL178W	2.53748	YDR209C	1.57773
	YJR149W	12.7239	YFL014W	9.393	YBR077C	8.05541	YER054C	7.01896	YIL033C	6.24029	YIL004C	5.50786	YGL011C	4.75699	YIL066C	4.11011	YML041C	3.31927	YOR049C	2.53532	YOL012C	1.57725
	YCR088W	12.6388	YKL082C	9.38287	YER183C	8.05498	YGL045W	7.01879	YER023W	6.23884	YLR120C	5.50703	YKL149C	4.7565	YPL096W	4.10814	YDR313C	3.31896	YDL069C	2.53524	YPL191C	1.57478
	YHR132C	12.6347	YCR099C	9.37225	YGL200C	8.05383	YKL172W	7.01833	YHR009C	6.22911	YOR016C	5.50617	YOR098C	4.75496	YGR034W	4.10649	YLR121C	3.31843	YOL161C	2.5335	YKL101W	1.57319
	YIL140W	12.6258	YGR283C	9.3707	YGR163W	8.04286	YLR176C	7.01693	YIR018W	6.22826	YMR234W	5.50481	YLL014W	4.75351	YDR350C	4.10566	YDL128W	3.31701	YDR065W	2.53326	YML072C	1.57272
	YJR146W	12.5914	YCR094W	9.36951	YOR002W	8.04247	YMR005W	7.0125	YLR081W	6.22807	YBR068C	5.50445	YGL220W	4.75149	YGL123W	4.10532	YJL166W	3.3164	YLR301W	2.52816	YOR036W	1.57125
	YER061C	12.5827	YGL231C	9.36451	YBR153W	8.03425	YPR176C	7.01101	YGR168C	6.22763	YLR327C	5.50176	YKR049C	4.75108	YGR167W	4.10522	YDR092W	3.31323	YPR187W	2.52403	YPL209C	1.5686
	YJL111W	12.5748	YHR150W	9.36306	YBR261C	8.03205	YER017C	7.01081	YOR108W	6.22388	YMR282C	5.49494	YBR015C	4.75045	YJL163C	4.10428	YIL105C	3.31222	YIL173W	2.52217	YNL096C	1.56529
	YHR033W	12.5382	YOR358W	9.35714	YML102W	8.02885	YHR020W	7.0103	YMR246W	6.22327	YLR167W	5.49335	YGL101W	4.74754	YDL101C	4.10238	YDL139C	3.31138	YDR375C	2.52006	YNL072W	1.55788
	YBR220C	12.5292	YOR350C	9.3554	YJR083C	8.02539	YPL206C	7.00756	YJR077C	6.22283	YJL193W	5.4931	YMR201C	4.74479	YPL198W	4.1002	YNL236W	3.30867	YDR198C	2.51834	YDR541C	1.55639
	YPL212C	12.5106	YGR004W	9.35008	YCL059C	8.02387	YBR039W	7.00353	YFL029C	6.22027	YBL081W	5.49283	YJR143C	4.74417	YLR281C	4.09904	YPR107C	3.30846	YNL240C	2.5177	YDR265W	1.55597
	YCL011C	12.4696	YFR028C	9.3363	YER140W	8.02306	YJR025C	7.0035	YBR233W-A	6.21901	YJR110W	5.49041	YPL041C	4.74353	YHR204W	4.09839	YDL066W	3.30572	YOL003C	2.51768	YML067C	1.55485
	YKL077W	12.4461	YPL180W	9.32622	YHR022C	8.02182	YJL118W	7.00333	YJL035C	6.21529	YLR029C	5.48944	YKL007W	4.73838	YOR207C	4.09379	YDL231C	3.30305	YMR253C	2.51613	YDL136W	1.55159
	YER060W	12.4164	YJL081C	9.31731	YGR279C	8.02078	YIL019W	7.00256	YBR121C	6.2124	YNL065W	5.489	YKR012C	4.73706	YKL109W	4.09078	YMR265C	3.30008	YER166W	2.51526	YLL048C	1.5474
	YPR145W	12.4093	YHL002W	9.31563	YEL019C	8.01994	YJR014W	7.00177	YBR122C	6.2113	YER134C	5.48197	YKL072W	4.73684	YLR420W	4.0901	YDL076C	3.29925	YOL043C	2.51481	YDL134C	1.54696
	YGR103W	12.383	YHR001W	9.31261	YLR380W	8.01182	YJR079W	6.99171	YKL065C	6.20722	YLR037C	5.48147	YGR064W	4.73517	YDR161W	4.08822	YNL277W	3.29786	YHR085W	2.51021	YOR193W	1.54171
	YKR095W-A	12.3317	YBR106W	9.30345	YLR358C	8.00737	YDR234W	6.99128	YER029C	6.2055	YKR093W	5.48049	YNL059C	4.73404	YLR271W	4.08621	YNL157W	3.29612	YNL315C	2.50856	YDR482C	1.53983
	YJR080C	12.3214	YBR014C	9.30295	YBR175W	8.00498	YPL113C	6.98836	YBL029W	6.20536	YPR113W	5.48013	YKR008W	4.73374	YIL007C	4.08222	YGL251C	3.29192	YDR533C	2.50824	YOL042W	1.53419
	YLR190W	12.3213	YHR205W	9.29966	YBR160W	8.00393	YMR285C	6.98588	YIL041W	6.20513	YKR100C	5.47997	YDR066C	4.73344	YDL031W	4.08154	YLR449W	3.28841	YDR151C	2.50609	YDR459C	1.53293
	YFL026W	12.3209	YGR251W	9.29259	YJR153W	8.00348	YJR126C	6.9833	YDR376W	6.20509	YGR075C	5.47936	YIL065C	4.73309	YLL023C	4.08033	YIL111W	3.28724	YNL064C	2.50451	YDR273W	1.51936
	YOR206W	12.3127	YKL089W	9.28775	YLR153C	8.00119	YBR189W	6.98164	YMR075W	6.19783	YOR236W	5.47774	YKL187C	4.73123	YPR023C	4.08025	YOL010W	3.28669	YNL136W	2.5041	YDL158C	1.50859
	YMR094W	12.2817	YCR068W	9.28736	YGR120C	7.99784	YJL016W	6.98146	YLR231C	6.19763	YML121W	5.47669	YOL125W	4.72986	YKL137W	4.07991	YOR201C	3.28516	YMR238W	2.50344	YLR256W	1.50857
	YMR199W	12.2406	YOR320C	9.28377	YLR084C	7.99507	YJR122W	6.97936	YPL034W	6.19526	YJL083W	5.47645	YNR047W	4.72893	YLR223C	4.07954	YPL057C	3.27964	YLR426W	2.50338	YML025C	1.50392
	YGR234W	12.2291	YAL059W	9.28154	YBR030W	7.99185	YMR235C	6.97785	YLR117C	6.1952	YLR140W	5.47634	YNL255C	4.72777	YBR115C	4.07585	YNL150W	3.27646	YPR075C	2.50051	YDR366C	1.50294
	YGL113W	12.223	YCL043C	9.28072	YKL080W	7.98903	YBR044C	6.97512	YMR299C	6.19491	YDR017C	5.47592	YML103C	4.72759	YIL098C	4.07357	YML062C	3.2745	YDR088C	2.50035	YLL026W	1.49978
	YER127W	12.206	YHR171W	9.27107	YCL009C	7.98671	YMR014W	6.97475	YLR074C	6.19334	YDR539W	5.47293	YMR236W	4.72601	YER067W	4.07184	YOL026C	3.27319	YKL128C	2.49246	YNR035C	1.497
	YDR490C	12.1862	YBL016W	9.26077	YGR095C	7.97825	YJL182C	6.97252	YML095C	6.19088	YKR065C	5.47205	YBL066C	4.72261	YNL244C	4.06884	YBR245C	3.27013	YOL052C	2.48564	YDR317W	1.49439
	YKL176C	12.1565	YKL058W	9.25694	YMR268C	7.97745	YKL201C	6.97197	YPL009C	6.18961	YMR241W	5.46794	YNL190W	4.72198	YOR054C	4.06779	YEL053W-A	3.26906	YOR388C	2.48421	YHR072W-A	1.49402
	YHR201C	12.1519	YJL172W	9.25097	YFR001W	7.97306	YML031W	6.96928	YIL083C	6.18921	YOL122C	5.46788	YCR031C	4.72157	YLR017W	4.06388	YPL138C	3.2683	YNL283C	2.48322	YDR388W	1.48316
	YGR229C	12.1474	YJR046W	9.25094	YER188W	7.9718	YBR281C	6.96839	YJL176C	6.18854	YIL142W	5.46497	YMR269W	4.72146	YPL242C	4.05936	YOL137W	3.26157	YDL080C	2.47942	YOL134C	1.48169
	YER074W-A	12.1383	YKR015C	9.24968	YGR240C	7.9676	YJR076C	6.96834	YML019W	6.18694	YIL093C	5.4639	YGL210W	4.72104	YMR044W	4.05766	YKL162C	3.25944	YDL202W	2.47692	YPL027W	1.47837
	YLR359W	12.1362	YML068W	9.23478	YMR091C	7.96479	YGL067W	6.96606	YLR268W	6.18588	YLR199C	5.46358	YER135C	4.72031	YHL019C	4.05556	YNL335W	3.25294	YOL018C	2.47059	YOR027W	1.47569
	YGR285C	12.1291	YGR054W	9.22987	YJL023C	7.96411	YMR108W	6.96582	YMR009W	6.18205	YLR053C	5.46111	YNL110C	4.71989	YPR039W	4.05415	YOR284W	3.2525	YOL116W	2.46784	YDR215C	1.46799
	YER002W	12.1246	YFR035C	9.2215	YCR105W	7.96404	YDL210W	6.96405	YOR116C	6.18184	YJL192C	5.45949	YLR008C	4.71794	YNR024W	4.05255	YPL054W	3.24888	YKR045C	2.46708	YDR199W	1.4673
	YKL129C	12.1236	YPR035W	9.22062	YOR038C	7.9576	YIL036W	6.96396	YPL194W	6.17868	YJL196C	5.45765	YJL139C	4.71696	YLL019C	4.04832	YOL096C	3.24656	YLR093C	2.46619	YNR037C	1.44379
	YLL005C	12.1216	YJR111C	9.21798	YOR306C	7.95724	YML038C	6.96163	YEL027W	6.17867	YGL054C	5.45752	YFL042C	4.71638	YGR140W	4.04468	YLR025W	3.24632	YML092C	2.46617	YMR244C-A	1.44234
	YKL050C	12.108	YKL143W	9.21089	YHR121W	7.95396	YGR113W	6.95791	YMR323W	6.17724	YLR254C	5.45628	YDR291W	4.71546	YJL093C	4.04167	YDR349C	3.24381	YPL087W	2.46559	YDL022W	1.4399
	YBR196C	12.107	YLR249W	9.20664	YJL058C	7.95355	YDL218W	6.95651	YLR039C	6.17514	YLR110C	5.4561	YLL001W	4.71129	YNL044W	4.04095	YPL092W	3.24037	YGL238W	2.46457	YML094W	1.43953
	YHR034C	12.0997	YGR110W	9.20533	YLL018C	7.95205	YBR096W	6.95392	YPR062W	6.1685	YNL115C	5.45557	YMR056C	4.71084	YDL088C	4.0406	YOR106W	3.23806	YJL099W	2.46422	YKL138C-A	1.43884
	YFR013W	12.0939	YGR255C	9.20397	YMR023C	7.95184	YLL002W	6.95315	YJL096W	6.16619	YLR047C	5.4505	YOL051W	4.70974	YJL222W	4.03899	YOR182C	3.23107	YOL066C	2.46323	YPL091W	1.43829
	YGR256W	12.0914	YKL040C	9.20342	YKL070W	7.95041	YLR240W	6.95303	YER034W	6.16316	YNL076W	5.45027	YLR261C	4.70852	YNL027W	4.03869	YOL115W	3.22993	YPR037C	2.46216	YOR007C	1.4338
	YER041W	12.086	YBR246W	9.2017	YCR012W	7.94581	YKL031W	6.95228	YOR304C-A	6.16152	YMR264W	5.45013	YIL134W	4.69969	YNL094W	4.03821	YGR137W	3.22664	YNL013C	2.45816	YOR196C	1.43178
	YHR143W	12.0785	YDR120C	9.19641	YGR134W	7.93854	YMR289W	6.94269	YBR182C	6.16025	YBR156C	5.44741	YGR215W	4.69945	YPR142C	4.03137	YPR080W	3.2259	YDR113C	2.45008	YDR267C	1.42173
	YHR177W	12.074	YGR084C	9.19456	YOR001W	7.93494	YIL073C	6.94232	YNR061C	6.15739	YLR105C	5.44673	YLR376C	4.69868	YNR056C	4.03075	YIL048W	3.22445	YDL177C	2.44973	YGL037C	1.42134
	YMR015C	12.0688	YJR123W	9.17772	YDR352W	7.93212	YBL080C	6.94204	YKL098W	6.15707	YGR203W	5.44424	YLR418C	4.6977	YPL146C	4.02935	YDL033C	3.22405	YML112W	2.4414	YMR250W	1.41949
	YPL210C	12.0535	YLR392C	9.17585	YBL085W	7.93071	YDR195W	6.93751	YMR212C	6.15701	YKL190W	5.4438	YBR079C	4.69492	YLR285W	4.02933	YKR082W	3.22131	YGR274C	2.4382	YLR320W	1.41394
	YCR034W	12.0402	YFL018C	9.17569	YLL011W	7.9284	YGR026W	6.93416	YHR044C	6.15379	YOR172W	5.44296	YBL050W	4.69405	YLR412W	4.02636	YOR043W	3.22046	YJL106W	2.43101	YPL006W	1.41255
	YBR141C	12.0151	YER028C	9.17529	YEL040W	7.92618	YHR084W	6.93329	YJL218W	6.14837	YGL065C	5.44243	YEL077C	4.69274	YOR213C	4.02526	YNR009W	3.20842	YOR163W	2.42752	YNL124W	1.40913
	YLR407W	12.0149	YAR071W	9.16826	YGR012W	7.92365	YKL006W	6.92794	YBR177C	6.14788	YOR202W	5.44193	YDR037W	4.69064	YLR205C	4.02513	YHR164C	3.2075	YDR149C	2.42391	YML026C	1.40828
	YER006W	12.0059	YJR054W	9.16781	YKL175W	7.92227	YDR526C	6.92769	YFR042W	6.14683	YBL091C	5.43812	YKL020C	4.69022	YHR027C	4.01647	YNL215W	3.20545	YNL070W	2.42275	YDL108W	1.40441
	YEL049W	11.9432	YBR172C	9.16529	YJR067C	7.92193	YHR010W	6.92685	YMR214W	6.14476	YGL005C	5.42846	YNL073W	4.68961	YCL035C	4.01531	YPL101W	3.20432	YGL151W	2.41501	YPR153W	1.4037
	YOR374W	11.9331	YGL256W	9.16325	YBR154C	7.92011	YJR055W	6.92668	YIL064W	6.14415	YMR090W	5.4275	YLR274W	4.68881	YDR034C	4.0125	YLR405W	3.20118	YMR126C	2.41088	YMR193C-A	1.40365
	YAL043C	11.9076	YMR093W	9.1612	YBR057C	7.91978	YNL023C	6.92571	YBR167C	6.14412	YJR062C	5.42678	YBR111C	4.68748	YBR186W	4.00094	YOR238W	3.19609	YMR295C	2.40912	YCR011C	1.39749
	YBL098W	11.8233	YJR048W	9.15483	YHR123W	7.91916	YJR084W	6.92366	YOL155C	6.14309	YJR038C	5.42496	YLL065W	4.68667	YJL219W	3.99809	YPR188C	3.1933	YOR117W	2.40849	YDR304C	1.39454
	YBR293W	11.8124	YJR021C	9.13942	YOL055C	7.9153	YJL046W	6.91973	YHL017W	6.143	YER020W	5.4247	YDR098C	4.68295	YDR226W	3.99629	YNR067C	3.19218	YDR196C	2.40797	YDR316W	1.38981
	YKL027W	11.7981	YCR086W	9.13614	YER107C	7.90784	YHL025W	6.91759	YMR281W	6.14228	YGR076C	5.42221	YEL025C	4.6815	YLR150W	3.99376	YNL297C	3.19126	YLR078C	2.40685	YMR142C	1.38891
	YGL017W	11.7805	YML106W	9.13611	YIR029W	7.889	YCL032W	6.91737	YAR008W	6.13936	YER073W	5.42104	YOR204W	4.67937	YKR070W	3.99051	YDL173W	3.19035	YIR007W	2.40636	YPL152W	1.38822
	YHR005C	11.7738	YKL063C	9.12744	YDR341C	7.88583	YDR039C	6.91726	YGL174W	6.13588	YOR319W	5.4197	YIR004W	4.67897	YDR494W	3.98923	YAR027W	3.18851	YOL151W	2.40474	YNL083W	1.38702
	YHR067W	11.7686	YLR400W	9.12611	YML124C	7.8836	YML063W	6.91658	YBL033C	6.1345	YKR013W	5.41905	YOR122C	4.67869	YKR027W	3.98715	YBR084W	3.18847	YIL009C-A	2.40415	YDR073W	1.3849
	YGL063W	11.7586	YGR181W	9.12345	YIL082W	7.88329	YML082W	6.91468	YBR062C	6.1343	YGR038W	5.41887	YML020W	4.67849	YBR092C	3.98383	YDR174W	3.18751	YDR279W	2.40247	YDL204W	1.37985
	YCL055W	11.7311	YEL056W	9.11416	YFR046C	7.87633	YAL044C	6.91434	YCL010C	6.13314	YOL008W	5.41849	YBR278W	4.67538	YIL069C	3.98202	YDL191W	3.18646	YNL058C	2.40152	YDR084C	1.37783
	YHR068W	11.7266	YBR049C	9.11372	YBR029C	7.87632	YHR134W	6.91083	YJR152W	6.13195	YER078C	5.41549	YNL278W	4.67103	YKR058W	3.982	YLR206W	3.18636	YMR134W	2.40131	YML094C-A	1.37602
	YML126C	11.7203	YPR135W	9.1053	YLR460C	7.87009	YHR118C	6.90664	YFR033C	6.1305	YLR381W	5.41232	YJR030C	4.66886	YLR086W	3.98068	YDL018C	3.18284	YLL038C	2.39706	YOR020C	1.37598
	YJR148W	11.7181	YGL159W	9.07981	YDR144C	7.86835	YMR132C	6.90525	YLR314C	6.12803	YBR050C	5.412	YPR006C	4.66863	YGR050C	3.97927	YMR139W	3.18101	YIL154C	2.39704	YMR251W	1.37299
	YGR091W	11.7158	YLR075W	9.07676	YBL052C	7.86817	YHR101C	6.90492	YNL293W	6.12381	YLR321C	5.41132	YIR010W	4.66816	YPL159C	3.97446	YNL239W	3.1804	YDR451C	2.39492	YPL028W	1.36907
	YHR058C	11.7148	YIL092W	9.07523	YKL119C	7.86249	YMR072W	6.90482	YDL190C	6.11887	YDR399W	5.41062	YGR082W	4.66321	YLR277C	3.97299	YDR074W	3.17745	YPL026C	2.39157	YDR163W	1.36733
	YGL196W	11.6959	YOR162C	9.0688	YKL096W-A	7.86215	YCR090C	6.90339	YGR015C	6.11872	YNL163C	5.40569	YDR007W	4.66128	YGR265W	3.97268	YPR132W	3.1764	YDL208W	2.39003	YOR385W	1.36706
	YOL040C	11.6834	YBR221C	9.06484	YAR062W	7.85934	YGL002W	6.90091	YNR033W	6.11842	YDR280W	5.40463	YHR030C	4.65999	YIL026C	3.96631	YMR188C	3.17372	YLR265C	2.38953	YNL099C	1.36096
	YMR177W	11.6439	YLR413W	9.0619	YPR155C	7.85584	YLR275W	6.89951	YHL027W	6.11807	YJR108W	5.40233	YIL062C	4.65955	YLR332W	3.96507	YNL252C	3.17055	YPL004C	2.38582	YDL193W	1.35986
	YOR128C	11.6362	YLR378C	9.05187	YNL268W	7.85469	YEL036C	6.89871	YIL122W	6.11262	YCL033C	5.40148	YCR013C	4.65939	YNL140C	3.96288	YDR052C	3.17044	YDR272W	2.38219	YOR285W	1.35529
	YGR223C	11.6228	YBR165W	9.05145	YFR007W	7.85071	YMR113W	6.89651	YEL033W	6.1093	YPR139C	5.40138	YLR349W	4.65788	YLR459W	3.96178	YMR178W	3.16231	YNL330C	2.37984	YLR414C	1.35345
	YER123W	11.6162	YJR063W	9.04341	YLR034C	7.85015	YGL172W	6.89528	YCR007C	6.10161	YHL046C	5.40101	YKL204W	4.65734	YKR094C	3.96113	YJL170C	3.15965	YJL039C	2.37953	YOR347C	1.35081
	YGR263C	11.6159	YPL195W	9.04318	YMR166C	7.84776	YLR363C	6.89519	YCR091W	6.10155	YFR054C	5.40066	YML015C	4.65585	YOR115C	3.95982	YPR102C	3.1596	YLR406C	2.37692	YGR032W	1.34911
	YHR167W	11.5994	YER062C	9.0398	YPR119W	7.84432	YHR013C	6.89289	YMR030W	6.10096	YDR458C	5.39983	YCL028W	4.65467	YOR056C	3.95982	YOR316C	3.15955	YNL052W	2.37485	YOR268C	1.34902
	YHR096C	11.5894	YJR139C	9.03806	YKR044W	7.84347	YGR002C	6.8859	YGR183C	6.09908	YKL037W	5.39852	YOL004W	4.6541	YDR507C	3.9544	YDL168W	3.15751	YLR350W	2.37337	YDL004W	1.34899
	YOR217W	11.5641	YJL158C	9.03313	YIL003W	7.83777	YBL041W	6.88145	YER057C	6.09531	YJL179W	5.39522	YLL017W	4.65375	YLR006C	3.95421	YLR447C	3.15658	YDR423C	2.37309	YDL007W	1.34484
	YGL093W	11.5619	YHR135C	9.03284	YDL143W	7.83713	YGL096W	6.87982	YGL097W	6.09082	YBL040C	5.39485	YPR103W	4.6507	YLR309C	3.95039	YOL029C	3.15566	YPL056C	2.37245	YPL067C	1.34075
	YHR184W	11.5374	YBR021W	9.03206	YNL132W	7.83287	YOL080C	6.87893	YFL058W	6.0907	YJL155C	5.39175	YPL275W	4.6489	YOL017W	3.94719	YPR025C	3.15093	YDR519W	2.37097	YDR100W	1.33164
	YBL042C	11.5345	YDR323C	9.0293	YMR004W	7.83067	YJL049W	6.87434	YKL147C	6.0888	YDR502C	5.38972	YHR012W	4.64617	YPR131C	3.94631	YPL037C	3.1507	YOR333C	2.37088	YDR308C	1.32998
	YFR037C	11.5273	YLR357W	9.02524	YMR082C	7.82906	YBR067C	6.87259	YER153C	6.08197	YJR023C	5.38832	YGL070C	4.64511	YKL177W	3.94519	YJR115W	3.1481	YDR516C	2.37083	YOR137C	1.32662
	YFL022C	11.513	YBR019C	9.0205	YGR212W	7.82891	YPL169C	6.87067	YIR022W	6.08012	YPL166W	5.38814	YBL064C	4.6449	YDR389W	3.94343	YOR174W	3.14401	YAL001C	2.36663	YPL250C	1.32584
	YER130C	11.5106	YMR227C	9.01172	YJR001W	7.82701	YPR088C	6.87049	YLL010C	6.07749	YBR135W	5.38583	YIL055C	4.63923	YNR017W	3.94187	YKR066C	3.14392	YOR250C	2.36449	YOR352W	1.3254
	YER055C	11.5074	YMR046C	9.0094	YJR105W	7.82637	YFR010W	6.86756	YJL137C	6.07732	YGL087C	5.38558	YIL131C	4.63901	YDL129W	3.94111	YHL020C	3.13944	YPL065W	2.36155	YNR026C	1.32286
	YPL029W	11.4854	YGL043W	9.00856	YMR243C	7.82601	YBL099W	6.865	YGL143C	6.07173	YAL042W	5.38273	YKL142W	4.63872	YGR102C	3.94083	YNL153C	3.13823	YPR063C	2.36093	YOR276W	1.30638
	YER025W	11.4834	YER173W	9.00838	YFR005C	7.8245	YDR492W	6.86499	YMR073C	6.06679	YFL046W	5.38015	YKR101W	4.63862	YNL067W	3.93585	YDR078C	3.13776	YPR184W	2.36001	YER150W	1.30542
	YLR300W	11.4571	YKL093W	9.00552	YER143W	7.82242	YIR032C	6.86119	YCR057C	6.06671	YIL040W	5.3779	YIL150C	4.63814	YLR109W	3.93578	YMR119W-A	3.13623	YMR226C	2.35859	YDL157C	1.30408
	YOR310C	11.4309	YOR351C	9.0049	YGR141W	7.82214	YER065C	6.85881	YER019C-A	6.06399	YLR012C	5.37715	YLR217W	4.63784	YKR007W	3.93098	YLR102C	3.13596	YDR056C	2.35724	YDR044W	1.30148
	YJR028W	11.4244	YEL009C	9.00407	YER015W	7.81789	YLR060W	6.84949	YJR032W	6.06283	YPL241C	5.37411	YLR368W	4.63765	YKR020W	3.92913	YNL281W	3.13579	YNR014W	2.35578	YDR391C	1.30045
	YBR018C	11.4213	YER116C	8.99628	YGR277C	7.81041	YGL110C	6.84892	YER046W	6.06266	YJL008C	5.37163	YLR170C	4.63757	YKR090W	3.9291	YGR247W	3.13532	YCL014W	2.35418	YOL159C	1.2974
	YGL148W	11.4152	YDL095W	8.99255	YGR044C	7.80844	YGR210C	6.84816	YBL021C	6.06255	YGL079W	5.36957	YLR133W	4.63331	YOR039W	3.92678	YKL032C	3.13499	YDR259C	2.35276	YPL082C	1.28789
	YDR387C	11.3857	YMR153W	8.99149	YGR009C	7.79832	YGL091C	6.8443	YBL059W	6.06249	YPL217C	5.3685	YJR069C	4.63246	YLL057C	3.92501	YDR009W	3.13475	YNL222W	2.34987	YDR204W	1.28624
	YHR076W	11.3856	YCL003W	8.99053	YLL055W	7.79825	YDR062W	6.83987	YLR131C	6.05856	YBL105C	5.35548	YDR067C	4.6297	YPR114W	3.92472	YHL021C	3.13461	YNL010W	2.34898	YDR462W	1.27705
	YMR029C	11.3731	YJL044C	8.98827	YEL029C	7.79495	YDL013W	6.83887	YGL229C	6.05853	YDR266C	5.35244	YDR284C	4.62732	YKR029C	3.92314	YDL084W	3.13399	YPR087W	2.34868	YAR050W	1.2709
	YBR267W	11.3511	YHR208W	8.98811	YMR010W	7.79205	YPL235W	6.83717	YGL068W	6.05489	YER154W	5.35132	YIR041W	4.62406	YKL193C	3.92089	YNR049C	3.13371	YOR040W	2.34849	YDL010W	1.26897
	YPR072W	11.3461	YJR051W	8.98768	YHR198C	7.784	YIR012W	6.83569	YLR233C	6.05474	YIL138C	5.3489	YLR021W	4.62317	YLL006W	3.91684	YDL246C	3.13335	YOR136W	2.343	YNL269W	1.26697
	YDR381C-A	11.3458	YGL040C	8.98438	YKR038C	7.78024	YBR217W	6.83471	YGL047W	6.05037	YMR061W	5.34868	YKL155C	4.6178	YBL027W	3.91622	YER109C	3.13234	YBR056W	2.33951	YOR187W	1.25989
	YMR220W	11.3437	YHR072W	8.98341	YGL168W	7.77813	YLR009W	6.83314	YPR052C	6.04959	YCL047C	5.34718	YMR237W	4.61711	YLR362W	3.91337	YPL133C	3.12834	YKL150W	2.33754	YDL188C	1.2575
	YDL203C	11.3271	YGL157W	8.97441	YLR394W	7.77034	YPL120W	6.82738	YKL011C	6.04647	YNL267W	5.34371	YLR396C	4.61649	YOR184W	3.91262	YDR142C	3.12748	YDR529C	2.33213	YDL182W	1.25689
	YBR033W	11.3245	YGR036C	8.97023	YHR102W	7.76966	YAR003W	6.82527	YBR012C	6.046	YML042W	5.34313	YCL052C	4.61633	YNL081C	3.90511	YOL088C	3.12635	YGR142W	2.32763	YKL014C	1.25597
	YBR155W	11.3212	YCL029C	8.96006	YJR019C	7.7693	YBL051C	6.82417	YJR125C	6.04599	YMR278W	5.34058	YJR134C	4.61531	YNL121C	3.90471	YDL245C	3.11867	YGR233C	2.3225	YOL064C	1.25474
	YBR034C	11.31	YHR157W	8.95874	YOR342C	7.76072	YBL031W	6.82323	YJL127C	6.04572	YLR186W	5.33841	YKL062W	4.61493	YMR119W	3.90304	YBR214W	3.114	YIL047C	2.31976	YNL166C	1.25277
	YHR174W	11.3005	YBR205W	8.95768	YEL069C	7.75939	YER076W-A	6.82124	YIL021W	6.04542	YKR074W	5.3364	YKL103C	4.6149	YBR053C	3.90068	YOR013W	3.11283	YPL014W	2.31872	YAL017W	1.25224
	YHR183W	11.2964	YBR083W	8.94965	YKR004C	7.75592	YHR094C	6.81695	YHL032C	6.04473	YIR005W	5.33454	YMR317W	4.61354	YNL038W	3.90061	YPL055C	3.10782	YGL150C	2.31461	YOL069W	1.24958
	YAR007C	11.291	YAL062W	8.94682	YKL022C	7.75389	YOR247W	6.81568	YLR408C	6.04134	YOR092W	5.33001	YMR286W	4.60888	YMR021C	3.90014	YPL205C	3.10692	YPR028W	2.313	YLR257W	1.24864
	YBR152W	11.2836	YER081W	8.93816	YJR088C	7.75171	YPL077C	6.81533	YJL077C	6.03836	YPL044C	5.32939	YDR310C	4.60832	YNL141W	3.89745	YKR031C	3.10598	YDR051C	2.30853	YNL152W	1.2457
	YPL174C	11.2777	YPL266W	8.92857	YBR301W	7.74749	YKL029C	6.81378	YKL151C	6.03631	YER092W	5.32865	YAL030W	4.60802	YKL189W	3.89489	YHR104W	3.10537	YNL102W	2.30758	YOL053W	1.24185
	YLR057W	11.2764	YGL019W	8.92852	YGL223C	7.73962	YFR039C	6.81087	YMR100W	6.03477	YLR334C	5.32466	YLR050C	4.60571	YLR260W	3.89141	YDR418W	3.10516	YPL156C	2.30531	YNL175C	1.23861
	YGL076C	11.2696	YIL078W	8.92428	YIL071C	7.73693	YGR194C	6.80924	YBR157C	6.03416	YGR136W	5.32286	YML030W	4.60498	YDR145W	3.8903	YAL040C	3.10274	YER176W	2.30377	YDR435C	1.23391
	YHR207C	11.2496	YER174C	8.92317	YBL067C	7.73683	YLR151C	6.80859	YBR124W	6.03123	YLR040C	5.31948	YNL187W	4.60228	YJL045W	3.88921	YOR062C	3.10189	YMR291W	2.30031	YOR212W	1.23222
	YHR018C	11.2437	YEL058W	8.91784	YPL040C	7.73594	YGL104C	6.80675	YIR042C	6.0303	YLR244C	5.31734	YDL226C	4.60116	YMR270C	3.88782	YDR143C	3.10037	YNL235C	2.28815	YCL012C	1.21794
	YLR175W	11.2357	YKL068W	8.91753	YER022W	7.72891	YPL254W	6.80569	YLL029W	6.02864	YEL010W	5.31552	YLR440C	4.59995	YLR097C	3.885	YJL175W	3.09744	YDL053C	2.28346	YOR225W	1.21115
	YCR072C	11.2352	YCR002C	8.91507	YDR049W	7.72733	YBR120C	6.80507	YIL094C	6.02841	YGL058W	5.31364	YBL063W	4.59512	YJL073W	3.88487	YNL206C	3.09519	YLR455W	2.28316	YNL007C	1.20605
	YEL020W-A	11.224	YHR061C	8.90909	YIR030W-A	7.71932	YLR005W	6.80446	YOL087C	6.02814	YGR007W	5.30739	YHL031C	4.59502	YKR048C	3.88324	YNL308C	3.09398	YLR457C	2.28275	YNL071W	1.20046
	YGL119W	11.2136	YKL056C	8.90555	YOR228C	7.71146	YMR308C	6.80284	YLR070C	6.02763	YBL086C	5.30338	YDL121C	4.59256	YLR013W	3.878	YML105C	3.08535	YOR032C	2.27929	YOR273C	1.19904
	YGL111W	11.2124	YDL109C	8.90377	YOR272W	7.71101	YJL072C	6.80248	YMR233W	6.02566	YLR118C	5.29484	YOR312C	4.59148	YOR297C	3.87673	YPL079W	3.08514	YPR041W	2.27645	YCL040W	1.1933
	YER170W	11.2121	YHR209W	8.90236	YDR456W	7.71034	YDR082W	6.80108	YHR078W	6.02119	YNR018W	5.2946	YER037W	4.5893	YKR053C	3.87528	YML050W	3.08303	YNL122C	2.275	YDL140C	1.18613
	YFL002C	11.2077	YDL049C	8.89756	YCR102C	7.708	YOR372C	6.80104	YLR360W	6.02073	YJL031C	5.29228	YDR484W	4.58834	YDR465C	3.87452	YOR158W	3.08206	YJL068C	2.27467	YGR248W	1.17909
	YGL185C	11.196	YEL002C	8.89395	YOR360C	7.70728	YGL080W	6.79714	YMR255W	6.02059	YJL065C	5.29173	YJR052W	4.58423	YJL216C	3.87025	YBR287W	3.081	YDR414C	2.27322	YOR230W	1.17053
	YBR129C	11.1916	YGL233W	8.88902	YML115C	7.70643	YML008C	6.79504	YIL118W	6.01495	YLR188W	5.29151	YNL111C	4.58329	YKR076W	3.87011	YPL013C	3.08085	YBR101C	2.2697	YPR178W	1.1592
	YOR270C	11.1869	YEL073C	8.88355	YJL011C	7.70537	YOR060C	6.78896	YLL022C	6.0146	YJL151C	5.29069	YML005W	4.58291	YLR340W	3.86862	YMR293C	3.07997	YOR057W	2.26958	YNR001C	1.14835
	YHR049W	11.1655	YCL061C	8.88173	YHR100C	7.70343	YLR295C	6.78417	YKL196C	6.01452	YIR002C	5.28836	YJL076W	4.57837	YOR192C	3.86668	YOR113W	3.07936	YHL023C	2.26334	YNL137C	1.14203
	YGR058W	11.1567	YCL001W-A	8.87741	YJR131W	7.7012	YPR198W	6.78384	YNL329C	6.01435	YJR130C	5.28107	YIL034C	4.57825	YPR167C	3.86588	YMR039C	3.07708	YNL080C	2.26236	YJR090C	1.14125
	YEL042W	11.1359	YFL047W	8.87705	YLR371W	7.70108	YGR158C	6.78339	YNL161W	6.01305	YCL037C	5.28105	YOL126C	4.578	YJL042W	3.86419	YKR022C	3.07651	YDR373W	2.26147	YPR099C	1.13465
	YGR179C	11.1214	YDR345C	8.87665	YDR205W	7.69474	YLR292C	6.78308	YMR130W	6.01081	YBR191W	5.28026	YOR050C	4.57626	YGR094W	3.86362	YNL036W	3.07482	YDR424C	2.26024	YDR438W	1.13413
	YHR107C	11.1164	YGR244C	8.87548	YNL183C	7.69087	YOL093W	6.78083	YOR251C	6.01059	YKL035W	5.27818	YIR028W	4.57604	YOL009C	3.86249	YNR076W	3.07474	YNL301C	2.25621	YDR148C	1.12443
	YKL004W	11.109	YMR011W	8.86778	YJL055W	7.69043	YCL050C	6.77816	YKR021W	6.00889	YPR122W	5.27709	YLL062C	4.57325	YPL073C	3.8614	YIL152W	3.07418	YDL165W	2.2541	YDR197W	1.11432
	YDR172W	11.1062	YOL079W	8.86304	YBR195C	7.67421	YLR051C	6.77348	YLR429W	6.00681	YEL003W	5.27597	YER030W	4.5722	YIR044C	3.85954	YNL130C	3.07321	YPR196W	2.2525	YOR075W	1.10843
	YDR386W	11.102	YDR481C	8.86203	YML096W	7.6722	YKL205W	6.77147	YNL261W	5.99977	YMR216C	5.27545	YHR006W	4.57144	YDL142C	3.85782	YPL107W	3.07135	YNL056W	2.25109	YDL104C	1.10612
	YBR219C	11.0952	YIL015W	8.85955	YBL045C	7.66748	YOL090W	6.77041	YLR282C	5.99881	YJL134W	5.2744	YLR072W	4.56934	YDL071C	3.85781	YDL155W	3.06931	YPL049C	2.24924	YMR133W	1.10319
	YGR093W	11.0738	YNL238W	8.85715	YFR014C	7.66525	YCR060W	6.77025	YOR107W	5.99708	YKL048C	5.26646	YHR021C	4.56933	YDR134C	3.85413	YDR177W	3.06684	YDR268W	2.2481	YML073C	1.10284
	YLR431C	11.0506	YCL064C	8.8508	YBR197C	7.66478	YIL023C	6.76212	YKL185W	5.99313	YNL224C	5.26557	YMR002W	4.569	YDR083W	3.85287	YMR149W	3.06341	YDR222W	2.24699	YPL183W-A	1.09802
	YJL122W	11.0372	YMR034C	8.85014	YJR072C	7.66394	YDL154W	6.76121	YIL139C	5.99281	YHR059W	5.26516	YBL100C	4.56865	YPR168W	3.85185	YLR290C	3.0633	YLR372W	2.24698	YPR129W	1.09609
	YHR159W	11.0336	YJR010W	8.83475	YER090W	7.66056	YCR084C	6.76037	YLR196W	5.9925	YOR222W	5.26353	YJR045C	4.56432	YKL006C-A	3.8511	YDR130C	3.06208	YDR432W	2.24191	YDR047W	1.09589
	YGL055W	11.0224	YBR158W	8.83288	YOR127W	7.65623	YHR216W	6.75866	YJR118C	5.99143	YNL167C	5.26026	YDR480W	4.55943	YLR354C	3.8496	YDR504C	3.06085	YNL165W	2.2391	YDL216C	1.09479
	YMR218C	11.0087	YCL026C-B	8.82661	YPL157W	7.65571	YML101C	6.75639	YDR353W	5.98967	YMR053C	5.26012	YLR251W	4.55805	YLR019W	3.84915	YNL147W	3.05926	YDR045C	2.23279	YNL214W	1.09267
	YHR151C	11.0005	YCR016W	8.82031	YER100W	7.63707	YBL036C	6.75633	YIL072W	5.98408	YBR084C-A	5.25668	YKL210W	4.55753	YMR063W	3.84548	YHR155W	3.05896	YPR079W	2.23172	YNL170W	1.09209
	YKL075C	10.9967	YGR224W	8.81896	YDR299W	7.63323	YDL215C	6.75586	YKL197C	5.98335	YBL096C	5.25582	YLR114C	4.55543	YMR026C	3.84435	YGL053W	3.05711	YDR179W-A	2.2297	YDR063W	1.08826
	YLR353W	10.9885	YPL023C	8.81343	YAL049C	7.62587	YLR210W	6.75079	YCL073C	5.98141	YGR035C	5.25568	YLR342W	4.55484	YMR279C	3.84003	YCR036W	3.0567	YOL102C	2.22312	YNL241C	1.08758
	YEL054C	10.9847	YJL153C	8.80258	YAR023C	7.62008	YCL056C	6.7484	YFR045W	5.98132	YDL236W	5.25222	YLR203C	4.55208	YOR234C	3.83923	YPR012W	3.05612	YOR199W	2.21755	YNL039W	1.07562
	YGR180C	10.9719	YLR077W	8.79181	YIL014W	7.61518	YMR222C	6.74814	YDL146W	5.97816	YMR024W	5.25149	YDR337W	4.55196	YKL148C	3.83892	YMR240C	3.05403	YPL048W	2.21679	YPR045C	1.07157
	YPL104W	10.9692	YLR028C	8.78715	YGR087C	7.61472	YJL108C	6.7467	YNL125C	5.97813	YIL076W	5.25031	YKL113C	4.55174	YOR324C	3.83843	YDL085C-A	3.05205	YLR423C	2.21471	YPL264C	1.07156
	YDL046W	10.9605	YFR002W	8.78286	YER045C	7.61162	YPL119C	6.74644	YFL049W	5.97794	YHL039W	5.24732	YKR067W	4.55137	YIL051C	3.83768	YPR165W	3.05099	YLR064W	2.21433	YDR289C	1.06953
	YNL299W	10.9521	YOR019W	8.76872	YBR260C	7.61074	YBR010W	6.74643	YMR042W	5.97329	YDL102W	5.24621	YKR061W	4.55068	YPR066W	3.83389	YMR260C	3.04848	YLR348C	2.21419	YOR084W	1.06665
	YBR025C	10.9494	YPL161C	8.76667	YML057W	7.6095	YGR017W	6.74607	YCR019W	5.96646	YOR161C	5.24502	YDL052C	4.54668	YPR101W	3.83335	YCR087W	3.04787	YKL167C	2.21393	YNL199C	1.0653
	YOL130W	10.9466	YER050C	8.76185	YKL013C	7.60882	YKR087C	6.74584	YER027C	5.96575	YJL036W	5.24464	YLL049W	4.54543	YDR487C	3.83209	YDR012W	3.04674	YNL026W	2.21293	YMR315W	1.06315
	YGR242W	10.9387	YDL073W	8.7607	YPR002W	7.60585	YML032C	6.74172	YLR054C	5.9641	YOR041C	5.24378	YKL168C	4.53999	YIL027C	3.83173	YOL127W	3.0415	YDR297W	2.20802	YDL144C	1.05395
	YGL078C	10.9225	YJR121W	8.75853	YBL025W	7.60307	YGR169C	6.7389	YBL074C	5.96107	YJL147C	5.24206	YKL152C	4.5393	YJL165C	3.8314	YPL142C	3.04083	YBR095C	2.20719	YDR125C	1.05218
	YJR093C	10.9141	YLR387C	8.75762	YLL036C	7.6011	YPL128C	6.73558	YGL098W	5.96095	YKR035C	5.23774	YOR331C	4.53871	YML119W	3.8306	YMR294W	3.03589	YOR261C	2.20435	YPL103C	1.04318
	YBR166C	10.9138	YBR257W	8.7501	YGL244W	7.60023	YOR006C	6.73253	YGR147C	5.96048	YLR410W	5.23727	YOL147C	4.5368	YML027W	3.82723	YMR047C	3.03156	YNL210W	2.20427	YOR394W	1.04173
	YLR020C	10.9083	YPR008W	8.74885	YOR151C	7.59883	YER115C	6.72936	YJL203W	5.95996	YER132C	5.23687	YKR081C	4.53639	YLR104W	3.826	YPL020C	3.02993	YNL169C	2.20356	YEL061C	1.04146
	YKR069W	10.902	YAL013W	8.74701	YMR176W	7.59638	YCR066W	6.72305	YOL157C	5.95772	YLR149C	5.23556	YNL151C	4.53572	YHR073W	3.82415	YPL052W	3.02709	YOR052C	2.19724	YOR010C	1.03991
	YKL181W	10.9002	YPL228W	8.74305	YGR005C	7.59535	YBR006W	6.72253	YBL056W	5.95725	YDR019C	5.22939	YJL012C	4.53512	YLR229C	3.82006	YGL167C	3.0212	YNL217W	2.19515	YDL232W	1.0347
	YKL084W	10.8921	YAL016W	8.74154	YFR024C	7.58802	YNL280C	6.72157	YDR033W	5.95713	YBR071W	5.22693	YPL208W	4.53414	YBR119W	3.8178	YJR106W	3.01872	YDR191W	2.1929	YJL095W	1.02032
	YML069W	10.8904	YMR051C	8.74151	YJL026W	7.57545	YMR079W	6.71986	YDR194C	5.95675	YJL152W	5.22637	YDR501W	4.53332	YOR327C	3.81571	YMR008C	3.01666	YNL266W	2.19267	YGR170W	1.01933
	YGR221C	10.8863	YFR047C	8.74059	YEL057C	7.57149	YBR023C	6.71435	YPL084W	5.95635	YPL232W	5.22489	YLR446W	4.53196	YOR089C	3.81537	YDR367W	3.01601	YPR086W	2.19234	YPL187W	1.01272
	YHR063C	10.8738	YDR342C	8.73956	YPR081C	7.56771	YGR048W	6.71363	YPL042C	5.95299	YNL090W	5.22425	YIL044C	4.53053	YLR069C	3.80831	YDR425W	3.01252	YMR262W	2.19076	YDL067C	1.00977
	YPR024W	10.8727	YNL112W	8.73169	YMR210W	7.56412	YMR122C	6.71111	YLR226W	5.94572	YIL159W	5.22255	YGR118W	4.52989	YHR210C	3.80807	YDL075W	3.01102	YNL029C	2.1905	YDR179C	1.00952
	YDR320C	10.8716	YML099C	8.72812	YLR248W	7.56204	YBR264C	6.70582	YDL205C	5.94354	YGR235C	5.21994	YGR253C	4.52972	YPL089C	3.80743	YLR136C	3.00942	YKR077W	2.18381	YLR216C	1.00903
	YGR254W	10.8598	YLR089C	8.72002	YLR180W	7.56072	YGL257C	6.70566	YMR001C	5.94093	YLL025W	5.21523	YKL120W	4.52596	YOR157C	3.80739	YOR368W	3.00518	YOR176W	2.1811	YER137C	0.998683
	YDL025C	10.8579	YKL073W	8.71782	YPL051W	7.56048	YOR074C	6.70183	YDL039C	5.94069	YDL070W	5.21224	YBR244W	4.52515	YKL154W	3.80331	YOL002C	3.00515	YGR014W	2.17759	YOR220W	0.98593
	YBR179C	10.8503	YCL048W	8.71766	YBR070C	7.55696	YJL223C	6.70174	YDR444W	5.94061	YJR024C	5.20998	YHR137W	4.52239	YDL083C	3.80239	YEL032W	2.99705	YOR286W	2.17753	YMR086C-A	0.977194
	YHR194W	10.8423	YGL132W	8.71083	YAL045C	7.55425	YGR101W	6.70031	YLR317W	5.93978	YFR020W	5.20943	YOR008C-A	4.52074	YLR098C	3.80025	YDR493W	2.99611	YDL147W	2.17267	YBR234C	0.968476
	YFR018C	10.8331	YJL200C	8.71013	YBR074W	7.55278	YDR256C	6.69961	YBL057C	5.93978	YJL085W	5.20923	YKL057C	4.51949	YIL145C	3.80011	YMR311C	2.99401	YPL088W	2.17031	YOR274W	0.966592
	YCL063W	10.8263	YBR093C	8.7026	YJR100C	7.53919	YOR030W	6.69912	YFR049W	5.93944	YIL010W	5.20717	YOL020W	4.51721	YMR261C	3.79815	YML046W	2.99401	YAL009W	2.17005	YDR531W	0.956225
	YLR409C	10.8243	YER010C	8.70149	YFL057C	7.53725	YFR040W	6.69879	YHR008C	5.93633	YCL034W	5.20712	YGL066W	4.51604	YDR417C	3.79791	YDR224C	2.99393	YBR058C-A	2.16875	YPL203W	0.927134
	YGL099W	10.812	YBR210W	8.69898	YBR145W	7.53672	YBR286W	6.69752	YOR171C	5.93564	YKR096W	5.20374	YIR034C	4.5153	YMR156C	3.79744	YOR065W	2.9935	YMR292W	2.16803	YOL107W	0.923482
	YHR025W	10.8046	YHL034C	8.69775	YCR069W	7.53478	YIL141W	6.69403	YJL160C	5.93041	YOL100W	5.20217	YJL186W	4.51478	YKL159C	3.79516	YPL058C	2.99323	YBR005W	2.16779	YOR197W	0.919069
	YER104W	10.8024	YGL186C	8.69299	YBR161W	7.52833	YFL038C	6.68977	YBR048W	5.92957	YMR242C	5.20134	YJR117W	4.51427	YMR180C	3.7948	YLR187W	2.98692	YDR076W	2.16732	YNR052C	0.899876
	YMR062C	10.8023	YOL059W	8.6926	YGL115W	7.52743	YAL032C	6.68626	YLR103C	5.92882	YGR259C	5.1998	YLR239C	4.5117	YNL263C	3.79441	YMR109W	2.98624	YLR208W	2.16457	YNL116W	0.8971
	YMR187C	10.8018	YLR214W	8.69233	YCL020W	7.52679	YIL103W	6.68569	YNL091W	5.92713	YBR024W	5.19928	YMR114C	4.51093	YOR179C	3.79376	YOR091W	2.98531	YCR038C	2.16343	YPL244C	0.870965
	YOR260W	10.7896	YDL225W	8.69048	YGL103W	7.5239	YKL144C	6.68564	YKL078W	5.9249	YLL015W	5.19517	YJR040W	4.50932	YOR223W	3.7935	YPL001W	2.98469	YDR229W	2.16332	YDR173C	0.870742
	YBL023C	10.7811	YPR169W	8.68647	YER119C	7.52317	YML053C	6.68536	YGR033C	5.92433	YOL142W	5.18753	YLR419W	4.50745	YMR267W	3.79325	YEL055C	2.98326	YLR344W	2.15978	YDL061C	0.861552
	YHL009C	10.7715	YBR163W	8.68437	YMR184W	7.51534	YPR055W	6.68448	YNR023W	5.92101	YOR181W	5.18545	YLR168C	4.50656	YDR503C	3.79118	YPL240C	2.97794	YNL185C	2.15938	YML024W	0.859503
	YDL227C	10.7704	YPL274W	8.68423	YLR453C	7.51491	YDL240W	6.68269	YJR011C	5.92015	YLR293C	5.1842	YOR121C	4.50615	YPL124W	3.79103	YML021C	2.97658	YDL092W	2.15554	YHR053C	0.857158
	YGR117C	10.7481	YDR285W	8.68086	YFL041W	7.51448	YJR017C	6.67783	YOL011W	5.92014	YFR017C	5.18331	YKL115C	4.50303	YCL023C	3.78789	YBL037W	2.97352	YPL114W	2.154	YNL200C	0.852792
	YGL252C	10.7309	YGR150C	8.67894	YBR063C	7.5136	YCR044C	6.67653	YKR052C	5.91695	YPR013C	5.17931	YGR106C	4.49771	YNL294C	3.78529	YNL164C	2.97074	YPR017C	2.151	YML009W-B	0.85013
	YGR280C	10.7304	YFR048W	8.6789	YNR063W	7.50429	YCL046W	6.67416	YKL061W	5.91564	YCR006C	5.17795	YDL086W	4.49489	YLR287C	3.78426	YGL140C	2.9704	YDL161W	2.14695	YDR094W	0.844294
	YJR101W	10.7228	YNL298W	8.67553	YJR050W	7.5039	YGL194C	6.67261	YOR288C	5.91528	YAL022C	5.17637	YER141W	4.49472	YBL093C	3.78403	YPL096C-A	2.96971	YLR191W	2.14057	YDR437W	0.81758
	YHR050W	10.715	YGR165W	8.67124	YGR081C	7.5034	YKL016C	6.67222	YER146W	5.91371	YOR064C	5.17263	YGL198W	4.49462	YOL149W	3.77657	YNL079C	2.96948	YDL209C	2.13906	YDR527W	0.814429
	YGR188C	10.7107	YLR085C	8.65682	YGR040W	7.50134	YBR289W	6.67215	YOL145C	5.90929	YLR438W	5.1708	YPL139C	4.49338	YDL055C	3.77517	YNL066W	2.96786	YER110C	2.13781	YNR031C	0.801928
	YKL099C	10.6894	YKL108W	8.6563	YFR004W	7.49843	YMR263W	6.67199	YLR007W	5.90883	YLL004W	5.16684	YNR054C	4.48715	YFL025C	3.77439	YDR122W	2.96776	YLR448W	2.13608	YNL274C	0.801303
	YPL214C	10.6866	YKR078W	8.65557	YEL051W	7.49391	YOR095C	6.67167	YGR020C	5.90853	YFR003C	5.16411	YPL148C	4.48464	YKL001C	3.77328	YMR136W	2.9665	YBR066C	2.13351	YOL041C	0.788428
	YBR131W	10.6828	YCR047C	8.65035	YBR256C	7.49221	YNL186W	6.67001	YLR264W	5.90429	YIR037W	5.16331	YMR232W	4.48375	YAL041W	3.7731	YOL073C	2.96465	YOR051C	2.12998	YDR255C	0.782574
	YHR065C	10.6811	YGR104C	8.64947	YGR273C	7.49163	YJR133W	6.66775	YDR011W	5.90273	YML018C	5.16096	YJL082W	4.48181	YNL001W	3.77198	YLR100W	2.96273	YPR082C	2.12907	YML099W-A	0.773222
	YBR247C	10.6757	YNL095C	8.64783	YER012W	7.49093	YKL018W	6.6665	YIL109C	5.90041	YMR078C	5.15858	YDR429C	4.48084	YKL217W	3.76945	YLR242C	2.96204	YOL086C	2.12563	YER164W	0.772918
	YEL020C	10.674	YFR038W	8.64641	YDR079C-A	7.48894	YBR109C	6.66545	YIL125W	5.89612	YAL020C	5.15317	YDR116C	4.47955	YKL132C	3.76891	YNL174W	2.95833	YPL193W	2.12486	YNL316C	0.771746
	YDR188W	10.671	YBL043W	8.63763	YHL028W	7.48393	YMR107W	6.6618	YIL127C	5.89588	YDR228C	5.15312	YDR061W	4.47921	YML079W	3.76736	YIR003W	2.95694	YNL265C	2.12375	YPL279C	0.762002
	YPR175W	10.6671	YBR065C	8.63726	YBR251W	7.48337	YCL031C	6.66098	YJL104W	5.89446	YLR298C	5.15085	YDR225W	4.47852	YPL170W	3.76662	YCL001W	2.95309	YDL065C	2.12196	YDR483W	0.748833
	YOR353C	10.6575	YNL119W	8.63601	YJR068W	7.48239	YOR021C	6.65988	YLL024C	5.89389	YGR078C	5.14778	YJL034W	4.47829	YOR194C	3.76137	YDR405W	2.95261	YDR004W	2.12055	YNL208W	0.744932
	YGL224C	10.6423	YGR080W	8.63189	YHR127W	7.48196	YER074W	6.65849	YDL130W-A	5.89169	YOR208W	5.14775	YGL250W	4.47598	YMR163C	3.76118	YDR085C	2.94198	YOR313C	2.12054	YNL223W	0.729492
	YGL254W	10.6379	YOL164W	8.63157	YGL004C	7.48045	YLR330W	6.65846	YJR095W	5.8902	YLR010C	5.14604	YPR093C	4.47481	YIR021W	3.75934	YLR048W	2.93907	YPL024W	2.11496	YPL080C	0.727431
	YBR104W	10.6346	YNL182C	8.62955	YKR056W	7.47649	YCL002C	6.65808	YPL105C	5.88817	YJL112W	5.14086	YBR078W	4.47053	YDR193W	3.75824	YHR154W	2.9332	YIL144W	2.11277	YOL065C	0.721719
	YGL243W	10.6323	YHR190W	8.62334	YML058W	7.47558	YPR140W	6.65073	YJL123C	5.88721	YAR031W	5.13818	YML037C	4.47017	YGR209C	3.7573	YDR354W	2.93209	YNL134C	2.10888	YDR202C	0.701407
	YMR006C	10.6323	YGR109C	8.62277	YGR189C	7.47232	YJL213W	6.65037	YJR008W	5.88439	YLR288C	5.13813	YLR399C	4.46958	YGR052W	3.75398	YMR162C	2.93177	YDR218C	2.10769	YBR208C	0.70095
	YKR063C	10.6122	YPR032W	8.62052	YDR211W	7.47079	YOR023C	6.64812	YKL092C	5.88286	YAL002W	5.13752	YOL099C	4.46806	YGL137W	3.75298	YML004C	2.92913	YDR404C	2.10764	YOR239W	0.696139
	YMR205C	10.5976	YLR389C	8.62019	YCR075C	7.47033	YER044C	6.64788	YDR060W	5.87564	YDL015C	5.13224	YML048W	4.46801	YOR218C	3.75158	YPL097W	2.9264	YDR127W	2.10617	YOL129W	0.687707
	YJL027C	10.5886	YLR237W	8.60855	YER008C	7.46944	YER019W	6.64502	YJR004C	5.87459	YKR085C	5.1292	YLL052C	4.46676	YDR096W	3.74572	YLR270W	2.92598	YDR486C	2.10613	YNL225C	0.68101
	YPL256C	10.5805	YGL164C	8.60491	YHR108W	7.46867	YER009W	6.64402	YNL045W	5.8738	YGL161C	5.1286	YKL105C	4.4665	YDR528W	3.74042	YOR061W	2.92402	YIL031W	2.10274	YDL098C	0.678638
	YER163C	10.5793	YCL075W	8.6037	YJL117W	7.46612	YJR009C	6.64329	YDR347W	5.8713	YMR204C	5.12784	YML034W	4.46636	YGR027C	3.73909	YNR030W	2.92287	YGR164W	2.0997	YMR316W	0.678459
	YGR055W	10.5779	YPR125W	8.5994	YIL096C	7.46347	YLR108C	6.64115	YKL094W	5.87005	YLR065C	5.1255	YPL137C	4.46594	YKR055W	3.73903	YLR018C	2.92159	YDL057W	2.09669	YDR510W	0.663998
	YGR152C	10.5769	YGL190C	8.59824	YAL034W-A	7.46139	YOL154W	6.63887	YNL172W	5.86988	YDR087C	5.12268	YNL106C	4.46192	YOR290C	3.73387	YMR038C	2.92005	YGR008C	2.09663	YNL138W-A	0.657954
	YNL158W	10.5621	YCR059C	8.59085	YML012W	7.45982	YGR272C	6.63702	YBR144C	5.86473	YOR069W	5.11936	YGR051C	4.46011	YIL106W	3.73332	YJR041C	2.91877	YDR032C	2.09643	YDR281C	0.653416
	YHR002W	10.5075	YAR044W	8.58242	YCL066W	7.45852	YCL017C	6.63658	YLR166C	5.86251	YHR158C	5.11754	YJR113C	4.45981	YPR108W	3.73328	YNL171C	2.91856	YDR023W	2.09631	YBL001C	0.648437
	YKL074C	10.4996	YPR027C	8.58223	YER187W	7.45845	YBL046W	6.63437	YGR013W	5.86211	YDL021W	5.11745	YMR277W	4.45847	YOR004W	3.73183	YLR266C	2.91688	YPL259C	2.09459	YDL091C	0.631901
	YBR054W	10.493	YKR023W	8.57424	YER042W	7.45823	YJL143W	6.63276	YML002W	5.86045	YIL101C	5.11339	YLR181C	4.456	YNL178W	3.72936	YOR073W	2.91507	YDR003W	2.09322	YDR031W	0.563297
	YKL194C	10.4748	YPL226W	8.57151	YCL004W	7.45763	YLR027C	6.62892	YCR071C	5.86041	YBR036C	5.11032	YIR033W	4.4524	YDR469W	3.72778	YDR167W	2.91484	YDR158W	2.09269	YNR002C	0.542792
	YKL191W	10.47	YNL256W	8.57037	YGR062C	7.45497	YEL014C	6.62603	YJR056C	5.85959	YJR044C	5.10511	YPR150W	4.45232	YLL054C	3.72769	YAR064W	2.91446	YPL225W	2.08969	YDR475C	0.525682
	YOR241W	10.4681	YNL233W	8.56688	YCR046C	7.4543	YLL035W	6.62333	YLR337C	5.85896	YKL206C	5.10312	YOR164C	4.44838	YNL295W	3.72662	YDL137W	2.91294	YER114C	2.08949	YDL099W	0.520488
	YGR192C	10.4618	YER139C	8.56675	YCL022C	7.45393	YOR111W	6.62061	YGR019W	5.85481	YKL025C	5.10058	YJL105W	4.44738	YKL170W	3.72482	YLL021W	2.90825	YMR325W	2.08407	YDR513W	0.493434
	YLR134W	10.4583	YML023C	8.56371	YCR010C	7.44814	YGL212W	6.61915	YIR035C	5.84813	YDL207W	5.09769	YKL180W	4.44585	YDR427W	3.72293	YKL186C	2.90778	YDL125C	2.08145	YDR372C	0.445272
	YGR128C	10.4581	YNL291C	8.56132	YPR018W	7.44625	YDR042C	6.61587	YML060W	5.84212	YBR022W	5.09037	YLR374C	4.44479	YNL092W	3.72118	YBR285W	2.90544	YNR020C	2.07932	YDR171W	0.423572
	YJL041W	10.4514	YGL064C	8.55586	YML052W	7.44434	YBR204C	6.60606	YPR162C	5.83843	YKL212W	5.0889	YDR253C	4.44455	YLR022C	3.71732	YNL032W	2.9032	YKR037C	2.07511	YDL107W	0.421641
	YHR188C	10.4414	YGL112C	8.55522	YBR213W	7.44385	YBL102W	6.60513	YLR125W	5.83796	YML087C	5.08877	YLR112W	4.44438	YIL052C	3.7161	YNR006W	2.9012	YDL011C	2.07137	YOR248W	0.322572
	YGL090W	10.4232	YMR274C	8.55236	YJR102C	7.43715	YOL077C	6.60341	YLR452C	5.83773	YNL024C	5.08851	YLL051C	4.44306	YDR152W	3.71545	YLR328W	2.90058	YOR226C	2.06911	YDR133C	0.322307
	YGL203C	10.4112	YGR127W	8.55158	YGL122C	7.43528	YJL154C	6.60159	YGL146C	5.83718	YDR296W	5.08657	YPL038W	4.44048	YLR193C	3.71452	YCR082W	2.89695	YNL168C	2.06652	YMR251W-A	0.317397
	YHR004C	10.3836	YJL024C	8.54103	YMR027W	7.43404	YMR202W	6.60104	YFR008W	5.83669	YPL117C	5.08427	YGR086C	4.44016	YOR259C	3.71405	YLR367W	2.88658	YOR134W	2.06647	YHR186C	0.213346
	YEL067C	10.3823	YDL068W	8.53946	YBR258C	7.43322	YER147C-A	6.59765	YDR379C-A	5.83436	YMR106C	5.08258	YLR139C	4.43909	YAL029C	3.7125	YOL007C	2.88609	YPR054W	2.06637	YGR252W	0.197075
											YDR129C	5.08139
											YPL190C	5.07857
											YLR299W	5.07777
											YOR367W	5.0763
											YKL224C	5.0761
											YKR043C	5.0661
											YDR530C	5.06413
											YKL052C	5.06062
