# Supplementary material for: RNA-controlled nucleocytoplasmic shuttling of mRNA decay factors regulates mRNA synthesis and a novel mRNA decay pathway
Source: Nat Commun. 2022 Nov 23;13:7184. doi: 10.1038/s41467-022-34417-z (PMC9684461; doi:10.1038/s41467-022-34417-z)
Supplement: Supplementary file 8 — Supplementary Data 5 [file 41467_2022_34417_MOESM8_ESM.xlsx]

## Sheet: Differentially expressed genes 
Genes differentially expressed in Starvation Exit
ORF Name	Common Name
YAL003W	snR18
YJL177W	RPL17B
YJR094W-A	YJR094W-A
YJR123W	RPS5
YKL216W	URA1
YKL180W	RPL17A
YKL096W-A	YKL096W-A
YLR048W	RPS0B
YLR150W	STM1
YLR167W	RPS31
YLR185W	RPL37A
YLR249W	YEF3
YLR340W	RPP0
YLR344W	RPL26A
YLR372W	SUR4
YLR388W	RPS29A
YML063W	RPS1B
YML058W	SML1
YML028W	TSA1
YML024W	RPS17A
YMR030W	RSF1
YMR122W-A	YMR122W-A
YMR143W	RPS16A
YMR186W	HSC82
YMR230W	RPS10B
YNL209W	SSB2
YNL190W	YNL190W
YNL178W	RPS3
YNL162W	RPL42A
YNL145W	MFA2
YOL127W	RPL25
YOL039W	RPP2A
YOL013W-A	tP(UGG)O1
YOR063W	RPL3
YOR096W	RPS7A
YOR133W	EFT1
YOR293W	RPS10A
YPL220W	RPL1A
YPL131W	RPL5
YPL079W	RPL21B
YPR036W-A	YPR036W-A
YPR080W	TEF1
YPR132W	RPS23B
YPR149W	NCE102
YBL092W	RPL32
YBL027W	RPL19B
YBL002W	HTB2
YBR031W	RPL4A
YBR048W	RPS11B
YBR078W	ECM33
YBR106W	PHO88
YBR118W	TEF2
YBR189W	RPS9B
YCR082W	AHC2
YDL191W	RPL35A
YDL130W	RPP1B
YDL082W	RPL13A
YDL075W	RPL31A
YDL014W	NOP1
YDR012W	RPL4B
YDR033W	MRH1
YDR064W	RPS13
YDR077W	SED1
YDR225W	HTA1
YDR382W	RPP2B
YDR385W	EFT2
YDR418W	RPL12B
YDR450W	RPS18A
YDR471W	RPL27B
YEL027W	CUP5
YEL026W	SNU13
YER074W	RPS24A
YER102W	RPS8B
YER117W	RPL23B
YER131W	RPS26B
YGL135W	RPL1B
YGL030W	RPL30
YGR034W	RPL26B
YGR118W	RPS23A
YGR214W	RPS0A
YHL015W	RPS20
YHL001W	RPL14B
YHR010W	RPL27A
YHR174W	ENO2
YIL148W	RPL40A
YIL018W	RPL2B
YIL017C	VID28
YIL147C	SLN1
YGR119C	NUP57
YER118C	SHO1
YDR451C	YHP1
YDR383C	NKP1
YDR034C	LYS14
YDR026C	YDR026C
YBL001C	ECM15
YBL091C-A	YBL091C-A
YPR133C	SPN1
YPR081C	GRS2
YPR037C	ERV2
YPL078C	ATP4
YOR249C	APC5
YOR097C	YOR097C
YOR064C	YNG1
YOL013C	HRD1
YOL038C-A	YOL038C-A
YNL144C	YNL144C
YNL177C	MRPL22
YMR308C	PSE1
YMR187C	YMR187C
YMR089C	YTA12
YMR031C	YMR031C
YLR168C	YLR168C
YKL179C	COY1
YJR124C	YJR124C
YJL158C	CIS3
YJL176C	SWI3
