# Supplementary material for: RNA-controlled nucleocytoplasmic shuttling of mRNA decay factors regulates mRNA synthesis and a novel mRNA decay pathway
Source: Nat Commun. 2022 Nov 23;13:7184. doi: 10.1038/s41467-022-34417-z (PMC9684461; doi:10.1038/s41467-022-34417-z)
Supplement: Supplementary file 9 — Supplementary Data 6 [file 41467_2022_34417_MOESM9_ESM.xlsx]

## Sheet: nls combined protein ttest
log2 transformed LFQ values
control 1	control 2	WT1	WT2	mutant 1	mutant 2	N: -Log Student's T-test p-value WT vs control	N: Student's T-test Difference WT_control	N: -Log Student's T-test p-value mutant_control	N: Student's T-test Difference mutant_control	N: -Log Student's T-test p-value mutant_WT -log10	N: Student's T-test Difference mutant vs WT	T: 0	T: Description	T: gene name
21.9864	23.8604	27.726	26.0141	20.7084	21.774	1.04718	3.94665	0.586729	-1.6822	1.51405	-5.62885	P18851	Guanine nucleotide-binding protein subunit beta OS=Saccharomyces cerevisiae (strain ATCC 204508 / S288c) GN=STE4 PE=1 SV=2 -	GBB
23.1065	23.9079	24.9134	27.7745	20.9568	21.1028	0.706862	2.83679	1.58528	-2.47741	1.18317	-5.3142	P36114	Mitochondrial outer membrane protein YKR018C OS=Saccharomyces cerevisiae (strain ATCC 204508 / S288c) GN=YKR018C PE=1 SV=1 -	YKR18
22.8203	24.77	25.2419	25.9707	20.2256	21.1912	0.649861	1.81117	0.978776	-3.08672	1.82648	-4.89789	P33202	Ubiquitin fusion degradation protein 4 OS=Saccharomyces cerevisiae (strain ATCC 204508 / S288c) OX=559292 GN=UFD4 PE=1 SV=1 -	UFD4
19.2239	23.3752	30.0851	24.178	22.9498	21.7046	0.606307	5.83203	0.166174	1.02768	0.597814	-4.80435	P25616	UPF0655 protein YCR015C OS=Saccharomyces cerevisiae (strain ATCC 204508 / S288c) OX=559292 GN=YCR015C PE=3 SV=2 -	YCQ5
19.7081	22.9994	26.5162	27.0349	21.6047	22.3607	1.08172	5.42178	0.127664	0.628913	2.04459	-4.79287	P11491	Repressible alkaline phosphatase OS=Saccharomyces cerevisiae (strain ATCC 204508 / S288c) GN=PHO8 PE=1 SV=2 -	PPB
23.5708	25.0443	25.5938	25.5595	21.1963	20.8644	0.643611	1.26909	1.30789	-3.27715	2.87157	-4.54624	P38353	Sec sixty-one protein homolog OS=Saccharomyces cerevisiae (strain ATCC 204508 / S288c) GN=SSH1 PE=1 SV=1 -	SSH1
21.4526	24.0325	30.0851	23.9415	22.9498	22.1523	0.483571	4.2707	0.0456561	-0.191501	0.54302	-4.4622	P38604	Lanosterol synthase OS=Saccharomyces cerevisiae (strain ATCC 204508 / S288c) GN=ERG7 PE=1 SV=6 -	ERG7
25.3073	25.4438	29.5409	29.5751	24.4806	25.7878	3.54854	4.18245	0.125719	-0.241335	1.67463	-4.42378	P39976	D-lactate dehydrogenase	DLD3
20.0191	20.9149	22.696	25.9063	19.676	20.2753	0.829542	3.83419	0.339036	-0.491357	0.928711	-4.32554	P32795	Mitochondrial inner membrane i-AAA protease supercomplex subunit YME1 OS=Saccharomyces cerevisiae (strain ATCC 204508 / S288c) GN=YME1 PE=1 SV=1 -	YME1
24.2288	23.7945	24.6998	25.2423	21.2049	20.4597	0.9588	0.959374	1.74702	-3.17933	1.91455	-4.13871	P29029	Endochitinase OS=Saccharomyces cerevisiae (strain ATCC 204508 / S288c) GN=CTS1 PE=1 SV=2 -	CHIT
22.9048	24.3545	23.7098	25.2266	20.5268	20.5721	0.294173	0.838524	1.29066	-3.08024	1.44974	-3.91876	P20424	Signal recognition particle subunit SRP54 OS=Saccharomyces cerevisiae (strain ATCC 204508 / S288c) GN=SRP54 PE=1 SV=2 -	SRP54
23.6939	23.3129	25.281	25.2335	20.1465	22.8448	1.92909	1.75388	0.555144	-2.00773	0.965805	-3.76161	P20484	Protein MAK11 OS=Saccharomyces cerevisiae (strain ATCC 204508 / S288c) OX=559292 GN=MAK11 PE=1 SV=2 -	MAK11
20.2797	23.4911	22.9002	25.3785	19.4197	21.3359	0.417788	2.25397	0.29695	-1.50758	0.859132	-3.76155	P22336	Replication factor A protein 1 OS=Saccharomyces cerevisiae (strain ATCC 204508 / S288c) GN=RFA1 PE=1 SV=1 -	RFA1
20.1856	24.499	24.7275	25.2753	21.2112	21.4156	0.46113	2.65916	0.167058	-1.02891	2.20587	-3.68807	P00729	Carboxypeptidase Y OS=Saccharomyces cerevisiae (strain ATCC 204508 / S288c) OX=559292 GN=PRC1 PE=1 SV=1 -	CBPY
21.2464	21.2874	24.2463	24.6579	20.3201	21.2155	2.37784	3.18515	-4.34294e-08	0	1.75895	-3.68423	P38970	Serine/threonine-protein kinase HAL5 OS=Saccharomyces cerevisiae (strain ATCC 204508 / S288c) OX=559292 GN=HAL5 PE=1 SV=2 -	HAL5
20.8782	24.7705	25.7903	26.1761	24.3149	20.3686	0.606186	3.15883	0.0566056	-0.482578	0.682652	-3.64141	P35729	Nucleoporin NUP120 OS=Saccharomyces cerevisiae (strain ATCC 204508 / S288c) GN=NUP120 PE=1 SV=1 -	NU120
22.8373	23.9777	25.0584	25.5586	21.1752	22.2883	1.0333	1.90098	0.769136	-1.67573	1.55458	-3.57671	P38137	Peroxisomal-coenzyme A synthetase OS=Saccharomyces cerevisiae (strain ATCC 204508 / S288c) GN=PCS60 PE=1 SV=1 -	FAT2
18.8065	24.1119	27.4653	27.7889	27.3324	20.7941	0.835496	6.16792	0.222372	2.60408	0.408983	-3.56384	P38219	Obg-like ATPase 1 OS=Saccharomyces cerevisiae (strain ATCC 204508 / S288c) OX=559292 GN=OLA1 PE=1 SV=1 -	OLA1
22.0737	23.0857	24.48	24.1565	20.8988	20.6288	1.08598	1.73859	1.13041	-1.81588	2.45653	-3.55448	P27515	Uridine kinase OS=Saccharomyces cerevisiae (strain ATCC 204508 / S288c) OX=559292 GN=URK1 PE=1 SV=1 -	URK1
26.8179	26.2646	24.9107	24.7745	21.4302	21.2521	1.56877	-1.69864	2.50745	-5.20008	2.99004	-3.50144	P61830	Histone H3 OS=Saccharomyces cerevisiae (strain ATCC 204508 / S288c) GN=HHT1 PE=1 SV=2 -	H3
19.2694	24.1711	23.2403	25.4975	21.7311	20.098	0.366744	2.64862	0.105335	-0.805726	0.881616	-3.45434	P38737	Proteasome component ECM29 OS=Saccharomyces cerevisiae (strain ATCC 204508 / S288c) GN=ECM29 PE=1 SV=1 -	ECM29
20.8815	20.4782	24.6811	25.6153	21.5211	21.8768	1.89564	4.46831	-4.34294e-08	0	1.6913	-3.44926	P48561	Non-cannonical Poly(A) RNA polymerase protein 1	TRF5
21.0099	21.5193	25.2923	25.0971	22.5333	20.967	2.32034	3.93012	-4.34294e-08	0	1.31257	-3.44454	P32608	Retrograde regulation protein 2 OS=Saccharomyces cerevisiae (strain ATCC 204508 / S288c) OX=559292 GN=RTG2 PE=1 SV=2 -	RTG2
23.2241	24.0723	24.8399	24.9075	21.1882	21.7472	0.989826	1.22549	1.2992	-2.1805	2.16995	-3.40598	P36016	Heat shock protein 70 homolog LHS1 OS=Saccharomyces cerevisiae (strain ATCC 204508 / S288c) GN=LHS1 PE=1 SV=1 -	LHS1
23.696	25.1139	25.6881	30.1831	24.247	24.8557	0.564129	3.5306	0.0619669	0.146377	0.561947	-3.38422	P48813	High-affinity glutamine permease OS=Saccharomyces cerevisiae (strain ATCC 204508 / S288c) OX=559292 GN=GNP1 PE=1 SV=2 -	GNP1
21.6995	21.7648	24.6023	25.3122	20.8055	22.3699	1.92101	3.22509	-4.34294e-08	0	1.22718	-3.36953	P47771	Aldehyde dehydrogenase	ALD2
21.7043	21.1946	23.3087	24.3273	20.4995	20.5436	1.27376	2.36858	1.16547	-0.927871	1.63656	-3.29645	Q06132	Suppressor of glycerol defect protein 1 OS=Saccharomyces cerevisiae (strain ATCC 204508 / S288c) OX=559292 GN=SGD1 PE=1 SV=1 -	SGD1
20.6931	24.1111	23.7307	25.0409	20.6316	21.608	0.407038	1.9837	0.263155	-1.2823	1.24217	-3.266	P53730	Dol-P-Man:Man(7)GlcNAc(2)-PP-Dol alpha-1,6-mannosyltransferase OS=Saccharomyces cerevisiae (strain ATCC 204508 / S288c) GN=ALG12 PE=1 SV=1 -	ALG12
19.817	21.7116	24.3129	24.1619	21.2723	20.6756	1.17141	3.47308	-4.34294e-08	0	2.05666	-3.26344	Q06644	Probable dolichyl-phosphate-mannose--protein mannosyltransferase 7 OS=Saccharomyces cerevisiae (strain ATCC 204508 / S288c) GN=PMT7 PE=1 SV=1 -	PMT7
22.2823	22.7379	24.0797	24.7171	21.2557	21.1016	1.39313	1.88828	1.50724	-1.33148	1.99086	-3.21976	P40053	Altered inheritance of mitochondria protein 9, mitochondrial OS=Saccharomyces cerevisiae (strain ATCC 204508 / S288c) GN=AIM9 PE=1 SV=1 -	AIM9
20.187	21.6244	23.7905	24.6006	20.9113	21.0924	1.24022	3.28987	0.0426054	0.0961533	1.78329	-3.19372	P07278	cAMP-dependent protein kinase regulatory subunit OS=Saccharomyces cerevisiae (strain ATCC 204508 / S288c) OX=559292 GN=BCY1 PE=1 SV=4 -	KAPR
23.5603	24.775	24.4125	25.6971	22.9404	20.8335	0.375407	0.887095	0.695642	-2.28072	0.90627	-3.16782	P41807	V-type proton ATPase subunit H OS=Saccharomyces cerevisiae (strain ATCC 204508 / S288c) GN=VMA13 PE=1 SV=1 -	VATH
23.0256	24.6079	25.3838	25.7723	20.639	24.1931	0.787429	1.76123	0.262609	-1.40073	0.659651	-3.16197	Q00764	Alpha,alpha-trehalose-phosphate synthase	TPS1
21.9461	20.2753	24.6057	28.6527	23.6342	23.3471	0.89323	5.51849	0.97104	2.37995	0.581878	-3.13854	Q08162	Exosome complex exonuclease DIS3 OS=Saccharomyces cerevisiae (strain ATCC 204508 / S288c) GN=DIS3 PE=1 SV=1 -	RRP44
23.0416	24.2542	25.1704	25.2775	20.3538	23.8385	0.912309	1.576	0.310868	-1.55178	0.668339	-3.12778	P39106	Alpha-1,3-mannosyltransferase MNN1 OS=Saccharomyces cerevisiae (strain ATCC 204508 / S288c) GN=MNN1 PE=1 SV=1 -	MNN1
20.9323	23.9098	25.2266	22.5743	21.0459	20.5127	0.271337	1.4794	0.407685	-1.64172	0.831497	-3.12111	P37303	Low specificity L-threonine aldolase OS=Saccharomyces cerevisiae (strain ATCC 204508 / S288c) GN=GLY1 PE=1 SV=2 -	GLY1
20.0945	23.7574	24.9619	24.6096	22.2329	21.1543	0.584471	2.85984	0.0389233	-0.232312	1.49413	-3.09215	P38719	ATP-dependent RNA helicase DBP8 OS=Saccharomyces cerevisiae (strain ATCC 204508 / S288c) GN=DBP8 PE=1 SV=1 -	DBP8
22.4344	23.3975	23.135	27.2953	22.3515	21.8977	0.404286	2.29916	0.55992	-0.791397	0.556409	-3.09056	P15019	Transaldolase OS=Saccharomyces cerevisiae (strain ATCC 204508 / S288c) OX=559292 GN=TAL1 PE=1 SV=4 -	TAL1
22.4167	23.6242	24.2229	25.2321	21.5349	21.7885	0.789741	1.70699	0.799896	-1.35876	1.55889	-3.06575	Q02354	U3 small nucleolar RNA-associated protein 6 OS=Saccharomyces cerevisiae (strain ATCC 204508 / S288c) GN=UTP6 PE=1 SV=2 -	UTP6
24.0384	25.7309	25.8846	27.0009	21.0388	25.7798	0.578202	1.55808	0.209634	-1.47535	0.469741	-3.03342	P39968	Vacuolar protein 8 OS=Saccharomyces cerevisiae (strain ATCC 204508 / S288c) OX=559292 GN=VAC8 PE=1 SV=3 -	VAC8
22.7614	23.9951	24.1757	25.1585	21.7655	21.5203	0.612936	1.28883	0.95832	-1.73534	1.56996	-3.02417	P32628	UV excision repair protein RAD23 OS=Saccharomyces cerevisiae (strain ATCC 204508 / S288c) GN=RAD23 PE=1 SV=1 -	RAD23
23.4183	25.2166	25.3348	27.1927	23.9733	22.5451	0.566798	1.94634	0.342919	-1.05822	0.905379	-3.00456	P26321	60S ribosomal protein L5 OS=Saccharomyces cerevisiae (strain ATCC 204508 / S288c) GN=RPL5 PE=1 SV=4 -	RL5
20.8354	21.6856	23.4589	24.8778	20.5652	21.8025	1.14119	2.90785	0.0324661	-0.0766602	1.06185	-2.98451	P40467	Activator of stress genes 1 OS=Saccharomyces cerevisiae (strain ATCC 204508 / S288c) GN=ASG1 PE=1 SV=1 -	ASG1
21.8242	23.9307	24.9989	25.7268	21.0646	23.715	0.808383	2.48545	0.0966854	-0.487617	0.787865	-2.97306	P38810	SED5-binding protein 3 OS=Saccharomyces cerevisiae (strain ATCC 204508 / S288c) GN=SFB3 PE=1 SV=1 -	SFB3
20.9801	22.5945	26.511	24.5806	20.9149	24.2346	1.01695	3.75851	0.148025	0.787472	0.581944	-2.97103	P38164	SEH-associated protein 4 OS=Saccharomyces cerevisiae (strain ATCC 204508 / S288c) GN=SEA4 PE=1 SV=2 -	SEA4
20.7675	20.698	24.4324	24.0367	22.119	20.4123	2.485	3.50183	0.224529	0.532934	1.11285	-2.9689	P15274	AMP deaminase OS=Saccharomyces cerevisiae (strain ATCC 204508 / S288c) OX=559292 GN=AMD1 PE=1 SV=2 -	AMPD
21.3365	22.9491	24.5225	24.3191	21.0077	21.9885	0.969789	2.278	0.247918	-0.644711	1.55075	-2.92271	P33311	ATP-dependent permease MDL2, mitochondrial OS=Saccharomyces cerevisiae (strain ATCC 204508 / S288c) GN=MDL2 PE=1 SV=3 -	MDL2
19.5313	22.6824	24.2155	25.2437	21.6933	21.9481	0.794816	3.62277	0.157511	0.713832	1.50043	-2.90894	Q04439	Myosin-5 OS=Saccharomyces cerevisiae (strain ATCC 204508 / S288c) GN=MYO5 PE=1 SV=1 -	MYO5
21.0105	23.7066	24.0683	24.27	21.0544	21.482	0.505324	1.81058	0.293974	-1.09032	2.18205	-2.9009	P39102	DnaJ protein homolog XDJ1 OS=Saccharomyces cerevisiae (strain ATCC 204508 / S288c) GN=XDJ1 PE=1 SV=2 -	XDJ1
23.5858	24.1726	24.8029	25.085	21.1332	22.9617	1.08544	1.06473	0.706261	-1.83176	1.05232	-2.89649	P32915	Protein transport protein SEC61 OS=Saccharomyces cerevisiae (strain ATCC 204508 / S288c) GN=SEC61 PE=1 SV=1 -	SC61A
23.2736	24.0156	25.4122	25.341	20.6973	24.2863	1.36322	1.73197	0.226534	-1.15279	0.603364	-2.88476	P39012	GPI transamidase component GAA1 OS=Saccharomyces cerevisiae (strain ATCC 204508 / S288c) OX=559292 GN=GAA1 PE=1 SV=1 -	GAA1
19.5264	22.0925	23.1871	24.3652	20.6877	21.1257	0.768573	2.96667	0.0235361	0.0972357	1.34901	-2.86944	P53119	Probable E3 ubiquitin-protein ligase HUL5 OS=Saccharomyces cerevisiae (strain ATCC 204508 / S288c) GN=HUL5 PE=1 SV=1 -	HUL5
20.3741	23.1382	23.666	24.4978	21.5502	20.8947	0.604851	2.32574	0.128875	-0.533669	1.48648	-2.85941	P38427	Trehalose synthase complex regulatory subunit TSL1 OS=Saccharomyces cerevisiae (strain ATCC 204508 / S288c) GN=TSL1 PE=1 SV=1 -	TSL1
18.961	20.3012	26.8576	23.5008	22.7163	21.9393	1.03746	5.54811	1.13361	2.69671	0.620283	-2.8514	P53617	Protein NRD1 OS=Saccharomyces cerevisiae (strain ATCC 204508 / S288c) OX=559292 GN=NRD1 PE=1 SV=1 -	NRD1
24.923	25.3871	26.1021	26.2884	23.6186	23.0984	1.27401	1.04024	1.44802	-1.79648	2.02908	-2.83672	P32465	Low-affinity glucose transporter HXT1 OS=Saccharomyces cerevisiae (strain ATCC 204508 / S288c) GN=HXT1 PE=1 SV=1 -	HXT1
24.1158	24.7507	25.7642	25.8507	21.7491	24.1946	1.29852	1.37415	0.435527	-1.46142	0.834532	-2.83557	P32895	Ribose-phosphate pyrophosphokinase 1 OS=Saccharomyces cerevisiae (strain ATCC 204508 / S288c) GN=PRS1 PE=1 SV=1 -	KPR1
25.8167	25.9218	26.0107	26.1579	22.7045	23.9261	0.852276	0.21506	1.27507	-2.55392	1.33735	-2.76898	P32466	Low-affinity glucose transporter HXT3 OS=Saccharomyces cerevisiae (strain ATCC 204508 / S288c) GN=HXT3 PE=1 SV=1 -	HXT3
23.4157	22.0579	23.3857	24.341	20.2493	21.9506	0.512021	1.12656	0.566228	-1.63682	0.977524	-2.76338	Q00955	Acetyl-CoA carboxylase OS=Saccharomyces cerevisiae (strain ATCC 204508 / S288c) OX=559292 GN=ACC1 PE=1 SV=2 -	ACAC
20.6121	20.8231	23.7965	24.1984	20.9036	21.6732	2.32292	3.27984	-4.34294e-08	0	1.6068	-2.709	P40050	MIOREX complex component 1 OS=Saccharomyces cerevisiae (strain ATCC 204508 / S288c) GN=MRX1 PE=1 SV=1 -	MRX1
21.2717	21.3527	26.178	26.0658	22.7542	24.0723	3.68435	4.80968	1.06451	2.10105	1.26135	-2.70862	P36103	Uncharacterized protein YKL023W OS=Saccharomyces cerevisiae (strain ATCC 204508 / S288c) OX=559292 GN=YKL023W PE=1 SV=2 -	YKC3
20.4431	24.3752	29.4852	26.0386	25.134	24.9738	0.751537	5.3528	0.507113	2.64476	0.589989	-2.70803	Q12021	Radiation-sensitive protein 28 OS=Saccharomyces cerevisiae (strain ATCC 204508 / S288c) GN=RAD28 PE=1 SV=1 -	RAD28
21.9109	23.9646	23.5983	24.0443	21.0424	21.2113	0.310762	0.883591	0.655812	-1.81086	2.11126	-2.69445	P38966	Uncharacterized protein YDR089W OS=Saccharomyces cerevisiae (strain ATCC 204508 / S288c) OX=559292 GN=YDR089W PE=1 SV=2 -	YD089
24.1206	25.9692	26.0578	26.6403	23.0305	24.3073	0.50773	1.30415	0.461812	-1.37597	1.20608	-2.68012	P39004	High-affinity hexose transporter HXT6 OS=Saccharomyces cerevisiae (strain ATCC 204508 / S288c) GN=HXT7 PE=1 SV=1 -	HXT7
19.6243	22.4536	24.3785	24.8	21.5084	22.3115	0.88232	3.55025	0.212036	0.870955	1.56111	-2.6793	P47160	Epsin-3 OS=Saccharomyces cerevisiae (strain ATCC 204508 / S288c) GN=ENT3 PE=1 SV=1 -	ENT3
20.2489	22.2886	24.0283	25.0178	22.5047	21.186	0.987479	3.25433	0.166399	0.576633	1.08028	-2.6777	Q03497	Serine/threonine-protein kinase STE20 OS=Saccharomyces cerevisiae (strain ATCC 204508 / S288c) OX=559292 GN=STE20 PE=1 SV=1 -	STE20
23.1203	22.2933	23.9733	23.8746	22.4105	20.0851	1.00074	1.21713	0.445391	-1.459	0.829184	-2.67613	P11075	Protein transport protein SEC7 OS=Saccharomyces cerevisiae (strain ATCC 204508 / S288c) OX=559292 GN=SEC7 PE=1 SV=2 -	SEC7
22.7703	23.8365	24.2021	24.7436	22.1722	21.4395	0.722041	1.1694	0.83382	-1.4976	1.55351	-2.667	Q06350	Sporulation-specific chitinase 2 OS=Saccharomyces cerevisiae (strain ATCC 204508 / S288c) OX=559292 GN=CTS2 PE=1 SV=1 -	CHI2
21.2741	23.3632	23.1789	23.7945	22.052	19.5958	0.402645	1.16804	0.345116	-1.49475	0.769138	-2.6628	P37020	Anion/proton exchange transporter GEF1 OS=Saccharomyces cerevisiae (strain ATCC 204508 / S288c) GN=GEF1 PE=1 SV=2 -	GEF1
20.7441	23.4564	24.4356	23.2693	20.9748	21.4089	0.447183	1.75215	0.239318	-0.908397	1.29602	-2.66055	P23642	Mannan polymerase I complex VAN1 subunit OS=Saccharomyces cerevisiae (strain ATCC 204508 / S288c) GN=VAN1 PE=1 SV=3 -	VAN1
23.6617	25.0122	24.889	25.6197	24.796	20.4145	0.450259	0.917439	0.276661	-1.73171	0.449427	-2.64915	P39516	40S ribosomal protein S14-B OS=Saccharomyces cerevisiae (strain ATCC 204508 / S288c) GN=RPS14B PE=1 SV=2 -	RS14B
20.5536	24.696	25.7189	25.9736	23.9316	22.4659	0.583763	3.22143	0.0870532	0.573906	1.15078	-2.64753	P43596	ISWI one complex protein 3 OS=Saccharomyces cerevisiae (strain ATCC 204508 / S288c) GN=IOC3 PE=1 SV=1 -	IOC3
22.3818	23.2989	23.3988	24.2332	22.5117	19.8332	0.591441	0.975637	0.443815	-1.6679	0.698628	-2.64354	P40469	DNA repair/transcription protein MET18/MMS19 OS=Saccharomyces cerevisiae (strain ATCC 204508 / S288c) GN=MET18 PE=1 SV=1 -	MET18
22.2261	23.159	24.5469	24.6359	23.2149	20.7038	1.25304	1.89882	0.194492	-0.733234	0.766573	-2.63205	Q08924	Regulator of Ty1 transposition protein 10 OS=Saccharomyces cerevisiae (strain ATCC 204508 / S288c) GN=RTT10 PE=1 SV=1 -	WDR6
22.1868	22.8919	23.343	24.217	21.0493	21.2541	0.802059	1.24065	1.19781	-1.38764	1.5537	-2.62829	P53868	Alpha-1,2-mannosyltransferase ALG9 OS=Saccharomyces cerevisiae (strain ATCC 204508 / S288c) OX=559292 GN=ALG9 PE=1 SV=1 -	ALG9
22.8168	23.2607	24.6843	24.896	23.8005	20.5234	1.71786	1.75142	0.187815	-0.876802	0.601031	-2.62822	Q02326	60S ribosomal protein L6-A OS=Saccharomyces cerevisiae (strain ATCC 204508 / S288c) GN=RPL6A PE=1 SV=2 -	RL6A
19.3157	23.0904	24.3811	23.4972	21.5062	21.1418	0.532293	2.73609	0.0200212	0.120935	1.49713	-2.61515	P38820	Adenylyltransferase and sulfurtransferase UBA4 OS=Saccharomyces cerevisiae (strain ATCC 204508 / S288c) OX=559292 GN=UBA4 PE=1 SV=1 -	UBA4
20.563	20.0028	25.0418	24.433	23.4002	20.8545	2.0699	4.45452	0.533681	1.84447	0.734545	-2.61004	Q05515	Survival factor 1 OS=Saccharomyces cerevisiae (strain ATCC 204508 / S288c) GN=SVF1 PE=1 SV=1 -	SVF1
19.8539	21.4549	24.2368	27.189	23.1017	23.1305	1.02327	5.05848	1.03864	2.46169	0.656356	-2.59679	P54784	Origin recognition complex subunit 1 OS=Saccharomyces cerevisiae (strain ATCC 204508 / S288c) GN=ORC1 PE=1 SV=1 -	ORC1
20.5362	21.0351	24.6655	25.2313	20.5109	24.2013	2.09092	4.16275	0.311766	1.57046	0.523778	-2.59229	Q12034	Protein SLF1 OS=Saccharomyces cerevisiae (strain ATCC 204508 / S288c) GN=SLF1 PE=1 SV=1 -	SLF1
22.5694	23.4234	22.705	24.5171	21.2371	20.815	0.220444	0.614655	1.26946	-1.97033	0.963405	-2.58498	P32784	Glycerol-3-phosphate O-acyltransferase 1 OS=Saccharomyces cerevisiae (strain ATCC 204508 / S288c) GN=SCT1 PE=1 SV=3 -	GPT1
23.1795	24.5087	25.81	26.753	25.6854	21.7084	1.01797	2.43744	0.0220831	-0.147179	0.477055	-2.58462	P32905	40S ribosomal protein S0-A OS=Saccharomyces cerevisiae (strain ATCC 204508 / S288c) GN=RPS0A PE=1 SV=3 -	RSSA1
21.6916	23.3142	24.2419	23.642	21.7347	20.9868	0.623249	1.43903	0.482314	-1.14219	1.48405	-2.58122	P31383	Protein phosphatase PP2A regulatory subunit A OS=Saccharomyces cerevisiae (strain ATCC 204508 / S288c) OX=559292 GN=TPD3 PE=1 SV=3 -	2AAA
24.8755	25.1534	25.7781	26.1342	23.6164	23.1866	1.27568	0.941654	1.61511	-1.61297	1.93091	-2.55462	P25340	Delta(24(24(1)))-sterol reductase OS=Saccharomyces cerevisiae (strain ATCC 204508 / S288c) GN=ERG4 PE=1 SV=2 -	ERG4
22.8168	23.5766	24.6843	24.896	23.5189	20.9707	1.25069	1.59348	0.260945	-0.951843	0.73341	-2.54532	P05739	60S ribosomal protein L6-B OS=Saccharomyces cerevisiae (strain ATCC 204508 / S288c) GN=RPL6B PE=1 SV=4 -	RL6B
23.5105	24.7517	24.7634	24.9619	22.0319	22.6141	0.438281	0.731547	0.925596	-1.80808	1.84315	-2.53963	Q08421	Enhancer of translation termination 1 OS=Saccharomyces cerevisiae (strain ATCC 204508 / S288c) GN=ETT1 PE=1 SV=1 -	ETT1
21.4566	22.423	24.1158	23.9908	20.7289	22.2994	1.30763	2.1135	0.161355	-0.425635	1.07439	-2.53914	P32353	Delta(7)-sterol 5(6)-desaturase OS=Saccharomyces cerevisiae (strain ATCC 204508 / S288c) GN=ERG3 PE=1 SV=1 -	ERG3
20.0514	23.4996	23.343	23.8651	21.1952	20.9424	0.393211	1.82858	0.141274	-0.706679	1.89154	-2.53526	P38138	Glucosidase 2 subunit alpha OS=Saccharomyces cerevisiae (strain ATCC 204508 / S288c) OX=559292 GN=ROT2 PE=1 SV=1 -	GLU2A
22.3217	21.0899	23.6375	23.696	19.5469	22.7356	1.0642	1.96098	0.11207	-0.564562	0.595007	-2.52554	P32500	Nucleoporin NDC1 OS=Saccharomyces cerevisiae (strain ATCC 204508 / S288c) GN=NDC1 PE=1 SV=1 -	NDC1
20.3015	24.3108	24.3211	24.5243	21.9474	21.8535	0.395516	2.11659	0.0663223	-0.405701	2.70718	-2.52229	P02407	40S ribosomal protein S17-A OS=Saccharomyces cerevisiae (strain ATCC 204508 / S288c) GN=RPS17A PE=1 SV=1 -	RS17A
23.1291	29.8519	24.9773	26.0449	21.4208	24.5644	0.0965838	-0.979437	0.351283	-3.49793	0.571039	-2.51849	P36775	Lon protease homolog, mitochondrial OS=Saccharomyces cerevisiae (strain ATCC 204508 / S288c) OX=559292 GN=PIM1 PE=1 SV=2 -	LONM
20.9782	22.2747	21.15	26.4096	20.449	22.1004	0.292471	2.15335	0.113814	-0.351731	0.337841	-2.50508	Q04632	Conserved oligomeric Golgi complex subunit 8 OS=Saccharomyces cerevisiae (strain ATCC 204508 / S288c) GN=COG8 PE=1 SV=1 -	COG8
23.6897	24.7307	26.9639	27.8723	25.0633	24.7634	1.36272	3.20795	0.489809	0.703226	1.46107	-2.50472	P11412	Glucose-6-phosphate 1-dehydrogenase OS=Saccharomyces cerevisiae (strain ATCC 204508 / S288c) GN=ZWF1 PE=1 SV=4 -	G6PD
22.7506	23.2025	24.7589	24.5439	23.4144	20.9099	1.66554	1.67482	0.23085	-0.814411	0.73007	-2.48923	P06102	General negative regulator of transcription subunit 3 OS=Saccharomyces cerevisiae (strain ATCC 204508 / S288c) GN=NOT3 PE=1 SV=2 -	NOT3
20.2936	21.8972	25.8633	27.1164	25.8769	22.1427	1.47122	5.39447	0.540709	2.9144	0.474967	-2.48006	P20053	U4/U6 small nuclear ribonucleoprotein PRP4 OS=Saccharomyces cerevisiae (strain ATCC 204508 / S288c) GN=PRP4 PE=1 SV=1 -	PRP4
23.2355	23.6529	24.6987	22.3995	22.2665	19.8835	0.0284219	0.104884	0.722955	-2.36924	0.562739	-2.47412	P38221	Phosphatidate cytidylyltransferase OS=Saccharomyces cerevisiae (strain ATCC 204508 / S288c) GN=CDS1 PE=1 SV=1 -	CDS1
19.6763	21.5271	24.8029	25.2262	23.6747	21.4209	1.36358	4.41289	0.503554	1.94611	0.784181	-2.46678	P29465	Chitin synthase 3 OS=Saccharomyces cerevisiae (strain ATCC 204508 / S288c) OX=559292 GN=CHS3 PE=1 SV=3 -	CHS3
20.3367	21.8861	23.4054	23.9646	20.3439	22.0925	1.05082	2.57357	0.0289642	0.106804	0.939084	-2.46677	P48524	Ubiquitin ligase-binding protein BUL1 OS=Saccharomyces cerevisiae (strain ATCC 204508 / S288c) GN=BUL1 PE=1 SV=1 -	BUL1
21.0772	22.3084	24.7456	24.4362	23.8005	20.4576	1.34898	2.89811	0.0812621	0.436259	0.552623	-2.46185	P17121	GTPase-activating protein SAC7 OS=Saccharomyces cerevisiae (strain ATCC 204508 / S288c) GN=SAC7 PE=1 SV=2 -	SAC7
20.383	21.0675	23.9584	23.199	21.7004	20.5342	1.51391	2.85341	-4.34294e-08	0	1.14595	-2.46136	P40562	ATP-dependent DNA helicase MPH1 OS=Saccharomyces cerevisiae (strain ATCC 204508 / S288c) GN=MPH1 PE=1 SV=1 -	MPH1
25.7249	27.5345	26.6676	26.4732	23.8083	24.4202	0.0204584	-0.0592785	0.924534	-2.51543	1.77842	-2.45615	P39954	Adenosylhomocysteinase OS=Saccharomyces cerevisiae (strain ATCC 204508 / S288c) GN=SAH1 PE=1 SV=1 -	SAHH
19.7703	23.199	23.6822	23.7614	20.9413	21.5907	0.492221	2.23719	0.04012	-0.218593	1.76234	-2.45578	P53969	Sorting assembly machinery 50 kDa subunit OS=Saccharomyces cerevisiae (strain ATCC 204508 / S288c) OX=559292 GN=SAM50 PE=1 SV=1 -	SAM50
23.9619	24.8746	24.247	24.7415	21.5597	22.5609	0.0472147	0.0760155	1.1335	-2.35796	1.31158	-2.43398	P35844	Oxysterol-binding protein homolog 4 OS=Saccharomyces cerevisiae (strain ATCC 204508 / S288c) OX=559292 GN=KES1 PE=1 SV=1 -	KES1
23.3045	20.5442	24.3772	24.3778	20.5908	23.3115	0.662589	2.45315	0.00426214	0.0267658	0.664708	-2.42638	P53169	YAP1-binding protein 2 OS=Saccharomyces cerevisiae (strain ATCC 204508 / S288c) OX=559292 GN=YBP2 PE=1 SV=1 -	YBP2
19.6233	23.0902	23.1141	24.2614	20.981	21.5569	0.481582	2.33097	0.0156171	-0.0878286	1.19548	-2.4188	P04076	Argininosuccinate lyase OS=Saccharomyces cerevisiae (strain ATCC 204508 / S288c) GN=ARG4 PE=1 SV=2 -	ARLY
20.4548	23.1615	23.5881	23.4874	21.7505	20.4981	0.481784	1.72957	0.160186	-0.683845	1.21068	-2.41342	P08432	Ornithine decarboxylase OS=Saccharomyces cerevisiae (strain ATCC 204508 / S288c) OX=559292 GN=SPE1 PE=1 SV=1 -	DCOR
20.7394	21.2636	24.9455	25.4419	21.2051	24.4196	2.13479	4.19218	0.418066	1.81085	0.551758	-2.38133	P39969	Protein BOI2 OS=Saccharomyces cerevisiae (strain ATCC 204508 / S288c) GN=BOI2 PE=1 SV=1 -	BOI2
27.1085	27.9225	30.2736	30.6005	28.0153	28.1366	1.66149	2.92154	0.513819	0.560465	2.26716	-2.36108	P16862	ATP-dependent 6-phosphofructokinase subunit beta OS=Saccharomyces cerevisiae (strain ATCC 204508 / S288c) GN=PFK2 PE=1 SV=4 -	PFKA2
19.8643	24.2251	24.7369	24.6687	22.735	21.9566	0.459515	2.65809	0.0436822	0.301106	1.57851	-2.35699	P50109	Protein PSP2 OS=Saccharomyces cerevisiae (strain ATCC 204508 / S288c) OX=559292 GN=PSP2 PE=1 SV=2 -	PSP2
28.7871	29.6534	29.3271	29.3674	27.0158	26.9858	0.0984899	0.127069	1.44269	-2.2194	3.93941	-2.34647	P36008	Elongation factor 1-gamma 2 OS=Saccharomyces cerevisiae (strain ATCC 204508 / S288c) GN=TEF4 PE=1 SV=1 -	EF1G2
20.2669	20.1731	26.4721	26.8264	25.1285	23.4862	3.09081	6.42924	1.41805	4.08731	0.965833	-2.34193	P36048	Pre-mRNA-splicing factor SNU114 OS=Saccharomyces cerevisiae (strain ATCC 204508 / S288c) GN=SNU114 PE=1 SV=1 -	SN114
20.6929	21.995	22.8354	23.3778	21.1207	20.4331	0.887114	1.76267	0.282545	-0.56704	1.47415	-2.32971	Q12271	Polyphosphatidylinositol phosphatase INP53 OS=Saccharomyces cerevisiae (strain ATCC 204508 / S288c) OX=559292 GN=INP53 PE=1 SV=1 -	INP53
20.4426	21.1464	23.5766	23.6617	21.3589	21.2336	1.81294	2.82464	-4.34294e-08	0	2.97427	-2.3229	Q03758	Ubiquitin ligase-binding protein BUL2 OS=Saccharomyces cerevisiae (strain ATCC 204508 / S288c) GN=BUL2 PE=1 SV=1 -	BUL2
24.1619	25.2306	23.7327	23.2422	21.1467	21.1835	0.754262	-1.2088	1.65432	-3.53117	1.95738	-2.32237	P39727	ER-derived vesicles protein ERV46 OS=Saccharomyces cerevisiae (strain ATCC 204508 / S288c) GN=ERV46 PE=1 SV=2 -	ERV46
20.8777	22.1353	23.5153	23.4626	21.5359	20.7978	1.05691	1.98253	-4.34294e-08	0	1.61146	-2.32213	P34077	Nucleoporin NIC96 OS=Saccharomyces cerevisiae (strain ATCC 204508 / S288c) OX=559292 GN=NIC96 PE=1 SV=2 -	NIC96
19.7379	20.211	24.7695	23.6164	23.0346	20.722	1.67499	4.21846	0.605424	1.90378	0.667364	-2.31468	Q12196	Serine/threonine-protein kinase RIO1 OS=Saccharomyces cerevisiae (strain ATCC 204508 / S288c) GN=RIO1 PE=1 SV=1 -	RIO1
22.788	23.5225	23.7715	25.0947	20.8718	23.3659	0.632037	1.27785	0.29335	-1.03642	0.614744	-2.31427	P14907	Nucleoporin NSP1 OS=Saccharomyces cerevisiae (strain ATCC 204508 / S288c) OX=559292 GN=NSP1 PE=1 SV=1 -	NSP1
21.2704	20.8334	23.2034	26.895	23.5904	21.8857	0.783928	3.99733	0.709099	1.68612	0.427731	-2.31121	P46995	Histone-lysine N-methyltransferase, H3 lysine-36 specific OS=Saccharomyces cerevisiae (strain ATCC 204508 / S288c) GN=SET2 PE=1 SV=2 -	SET2
26.2589	27.2768	27.6334	27.8788	25.1147	25.791	0.69968	0.988256	0.784355	-1.31497	1.62821	-2.30323	P54839	Hydroxymethylglutaryl-CoA synthase OS=Saccharomyces cerevisiae (strain ATCC 204508 / S288c) GN=ERG13 PE=1 SV=1 -	HMCS
23.0735	23.8385	22.4701	24.5297	21.3565	21.0776	0.0124511	0.0439253	1.50156	-2.23894	0.798136	-2.28287	P31384	Glucose-repressible alcohol dehydrogenase transcriptional effector OS=Saccharomyces cerevisiae (strain ATCC 204508 / S288c) GN=CCR4 PE=1 SV=2 -	CCR4
20.7525	22.8587	23.9821	24.0401	20.9447	22.5172	0.766096	2.20548	0.017791	-0.0746593	0.994439	-2.28014	P34110	Vacuolar protein sorting-associated protein 35 OS=Saccharomyces cerevisiae (strain ATCC 204508 / S288c) GN=VPS35 PE=1 SV=2 -	VPS35
26.8421	28.1085	27.459	28.2422	25.4514	25.6939	0.177692	0.375338	1.00788	-1.90264	1.51019	-2.27797	P37291	Serine hydroxymethyltransferase, cytosolic OS=Saccharomyces cerevisiae (strain ATCC 204508 / S288c) GN=SHM2 PE=1 SV=2 -	GLYC
19.3728	23.1114	24.1071	24.5267	22.8095	21.2766	0.613061	3.07482	0.136629	0.800942	0.984988	-2.27387	P38225	Very long-chain fatty acid transport protein OS=Saccharomyces cerevisiae (strain ATCC 204508 / S288c) GN=FAT1 PE=1 SV=2 -	FAT1
22.241	22.8216	24.4451	24.8909	21.461	23.3565	1.55111	2.13664	0.0395878	-0.122595	0.83538	-2.25923	Q04371	Protein-glutamate O-methyltransferase OS=Saccharomyces cerevisiae (strain ATCC 204508 / S288c) OX=559292 GN=YMR027W PE=1 SV=1 -	ARMT1
25.8987	27.5948	27.7758	28.0174	25.6292	25.6649	0.506473	1.14987	0.489129	-1.09968	2.53247	-2.24954	P29547	Elongation factor 1-gamma 1 OS=Saccharomyces cerevisiae (strain ATCC 204508 / S288c) GN=CAM1 PE=1 SV=2 -	EF1G1
22.4817	27.9847	22.4298	25.2675	21.5777	21.6331	0.155851	-1.38455	0.497445	-3.62784	0.593938	-2.2433	P16451	Pyruvate dehydrogenase complex protein X component, mitochondrial OS=Saccharomyces cerevisiae (strain ATCC 204508 / S288c) OX=559292 GN=PDX1 PE=1 SV=1 -	ODPX
20.523	21.9642	25.0935	26.2185	21.3299	25.5243	1.39422	4.41237	0.367955	2.18356	0.384481	-2.22882	P38742	Nitrogen permease regulator 3 OS=Saccharomyces cerevisiae (strain ATCC 204508 / S288c) OX=559292 GN=NPR3 PE=1 SV=1 -	NPR3
23.6992	24.7471	27.4481	31.1848	27.1728	27.0307	0.92208	5.09326	1.49316	2.87856	0.446235	-2.2147	Q12176	Ribosome biogenesis protein MAK21 OS=Saccharomyces cerevisiae (strain ATCC 204508 / S288c) GN=MAK21 PE=1 SV=1 -	MAK21
20.6083	21.4921	25.518	27.6831	24.1665	24.6063	1.38062	5.5504	1.67378	3.33622	0.737783	-2.21418	P25297	Inorganic phosphate transporter PHO84 OS=Saccharomyces cerevisiae (strain ATCC 204508 / S288c) GN=PHO84 PE=1 SV=2 -	PHO84
18.6552	21.6312	24.66	25.5475	24.4601	21.3331	1.06759	4.96058	0.48123	2.75346	0.512338	-2.20712	P42935	Elongator complex protein 2 OS=Saccharomyces cerevisiae (strain ATCC 204508 / S288c) GN=ELP2 PE=1 SV=1 -	ELP2
20.4659	20.5878	24.2368	25.048	20.8704	24.0002	2.00936	4.11555	0.459389	1.90847	0.515047	-2.20708	P38086	DNA repair and recombination protein RDH54 OS=Saccharomyces cerevisiae (strain ATCC 204508 / S288c) OX=559292 GN=RDH54 PE=1 SV=4 -	RDH54
19.6379	21.7619	25.0288	22.9961	21.1132	22.5254	0.815375	3.31253	0.325471	1.11942	0.660802	-2.19311	P39678	Transcription factor MBP1 OS=Saccharomyces cerevisiae (strain ATCC 204508 / S288c) GN=MBP1 PE=1 SV=1 -	MBP1
20.1813	20.4344	22.9755	22.3797	20.9088	20.0722	1.74109	2.36974	0.144742	0.182659	1.29279	-2.18708	Q12743	DER1-like family member protein 1 OS=Saccharomyces cerevisiae (strain ATCC 204508 / S288c) OX=559292 GN=DFM1 PE=1 SV=1 -	DFM1
19.574	23.6865	24.1573	24.3122	21.2545	22.8465	0.477439	2.60451	0.0622711	0.420299	0.950818	-2.18421	P28496	Sphingosine N-acyltransferase LAC1 OS=Saccharomyces cerevisiae (strain ATCC 204508 / S288c) GN=LAC1 PE=1 SV=2 -	LAC1
20.0826	21.6627	23.6006	23.9061	21.6439	21.5365	1.15528	2.88071	-4.34294e-08	0	2.25528	-2.16313	P50101	Ubiquitin carboxyl-terminal hydrolase 15 OS=Saccharomyces cerevisiae (strain ATCC 204508 / S288c) GN=UBP15 PE=1 SV=1 -	UBP15
23.1036	24.3266	25.2173	27.5761	23.8886	24.5915	0.742307	2.68164	0.272209	0.52492	0.654067	-2.15672	P32454	Aminopeptidase 2, mitochondrial OS=Saccharomyces cerevisiae (strain ATCC 204508 / S288c) GN=APE2 PE=1 SV=4 -	APE2
20.1197	21.9069	25.6057	25.0633	24.9933	21.3726	1.35984	4.32121	0.403439	2.16966	0.44269	-2.15155	P53863	J protein JJJ1 OS=Saccharomyces cerevisiae (strain ATCC 204508 / S288c) OX=559292 GN=JJJ1 PE=1 SV=1 -	JJJ1
21.1067	21.9638	23.2307	23.7905	21.221	21.518	1.21417	1.97535	0.125074	-0.16579	1.67346	-2.14114	P37297	Phosphatidylinositol 4-kinase STT4 OS=Saccharomyces cerevisiae (strain ATCC 204508 / S288c) GN=STT4 PE=1 SV=1 -	STT4
23.5032	25.4151	30.3776	30.2399	26.8044	29.5333	1.58824	5.84961	0.807268	3.70971	0.588757	-2.1399	P53313	Protein SDA1 OS=Saccharomyces cerevisiae (strain ATCC 204508 / S288c) OX=559292 GN=SDA1 PE=1 SV=1 -	SDA1
19.7589	23.0781	24.1803	24.0797	22.0387	21.9428	0.612521	2.71148	0.117361	0.572271	2.97765	-2.13921	P43561	Iron transport multicopper oxidase FET5 OS=Saccharomyces cerevisiae (strain ATCC 204508 / S288c) OX=559292 GN=FET5 PE=1 SV=1 -	FET5
23.2835	25.0995	26.3575	26.9088	24.389	24.6158	0.907834	2.44169	0.115562	0.310945	1.72091	-2.13074	Q03640	Tricalbin-3 OS=Saccharomyces cerevisiae (strain ATCC 204508 / S288c) GN=TCB3 PE=1 SV=1 -	TCB3
19.7984	21.4788	21.9909	26.4131	22.6686	21.4806	0.567169	3.56342	-4.34294e-08	0	0.345948	-2.12746	Q08236	Target of rapamycin complex 2 subunit AVO1 OS=Saccharomyces cerevisiae (strain ATCC 204508 / S288c) GN=AVO1 PE=1 SV=1 -	AVO1
19.1813	21.7931	23.7098	24.1379	21.5394	22.0546	0.914424	3.43664	0.367691	1.3098	1.62141	-2.12684	P53165	SAGA-associated factor 73 OS=Saccharomyces cerevisiae (strain ATCC 204508 / S288c) GN=SGF73 PE=1 SV=1 -	SGF73
20.1072	20.2775	22.5787	22.4952	21.0684	19.7577	2.78723	2.34457	0.113403	0.220692	1.07695	-2.12388	Q07533	Cytokinesis protein 3 OS=Saccharomyces cerevisiae (strain ATCC 204508 / S288c) GN=CYK3 PE=1 SV=1 -	CYK3
27.2454	27.3536	29.033	29.5229	27.0691	27.2435	1.80414	1.97846	0.52603	-0.143188	1.83301	-2.12165	P09436	Isoleucine--tRNA ligase, cytoplasmic OS=Saccharomyces cerevisiae (strain ATCC 204508 / S288c) GN=ILS1 PE=1 SV=1 -	SYIC
24.4463	24.823	25.3695	25.654	21.4075	25.3729	1.18453	0.877126	0.224866	-1.2445	0.40056	-2.12162	P35184	Ribosome assembly protein SQT1 OS=Saccharomyces cerevisiae (strain ATCC 204508 / S288c) OX=559292 GN=SQT1 PE=1 SV=2 -	SQT1
22.7192	23.9098	23.8969	24.9942	21.2649	23.3857	0.52695	1.13106	0.299795	-0.989152	0.662042	-2.12022	P38323	ATP-dependent clpX-like chaperone, mitochondrial OS=Saccharomyces cerevisiae (strain ATCC 204508 / S288c) GN=MCX1 PE=1 SV=1 -	CLPX
23.9162	25.0567	25.2405	25.7629	24.165	22.6078	0.607367	1.01525	0.428901	-1.10003	0.908561	-2.11528	P49573	Copper transport protein CTR1 OS=Saccharomyces cerevisiae (strain ATCC 204508 / S288c) GN=CTR1 PE=1 SV=1 -	CTR1
22.5216	24.5679	25.6203	28.0531	24.7301	24.7332	0.759039	3.29197	0.436777	1.18695	0.646516	-2.10501	P40482	Protein transport protein SEC24 OS=Saccharomyces cerevisiae (strain ATCC 204508 / S288c) GN=SEC24 PE=1 SV=1 -	SEC24
19.6622	22.5297	23.7502	24.5345	21.8175	22.2653	0.752198	3.04638	0.235401	0.945456	1.36434	-2.10093	P38426	Trehalose synthase complex regulatory subunit TPS3 OS=Saccharomyces cerevisiae (strain ATCC 204508 / S288c) GN=TPS3 PE=1 SV=3 -	TPS3
26.8706	28.0772	27.7689	27.9982	25.7182	25.858	0.241526	0.409636	0.96259	-1.6858	2.38903	-2.09544	P38720	6-phosphogluconate dehydrogenase, decarboxylating 1 OS=Saccharomyces cerevisiae (strain ATCC 204508 / S288c) GN=GND1 PE=1 SV=1 -	6PGD1
21.4237	22.416	23.9043	24.642	22.0851	22.2761	1.20339	2.35329	0.182322	0.260769	1.50041	-2.09252	P19263	Mediator of RNA polymerase II transcription subunit 14 OS=Saccharomyces cerevisiae (strain ATCC 204508 / S288c) OX=559292 GN=RGR1 PE=1 SV=2 -	MED14
21.3852	22.4038	22.4639	25.4551	21.9566	21.786	0.493117	2.065	0.01403	-0.0232267	0.525767	-2.08823	Q03124	Chromatin structure-remodeling complex subunit RSC9 OS=Saccharomyces cerevisiae (strain ATCC 204508 / S288c) OX=559292 GN=RSC9 PE=1 SV=1 -	RSC9
25.0723	26.3116	28.906	27.8904	26.355	26.2762	1.11027	2.7062	0.375745	0.623606	1.26022	-2.0826	P13188	Glutamine--tRNA ligase OS=Saccharomyces cerevisiae (strain ATCC 204508 / S288c) GN=GLN4 PE=1 SV=2 -	SYQ
23.4862	24.2375	23.8014	23.2136	22.1198	20.7546	0.271663	-0.354347	1.04767	-2.42462	0.96525	-2.07028	P43636	Alpha-1,3/1,6-mannosyltransferase ALG2 OS=Saccharomyces cerevisiae (strain ATCC 204508 / S288c) GN=ALG2 PE=1 SV=2 -	ALG2
23.6811	24.9432	25.632	25.6843	24.1015	23.0759	0.77785	1.34599	0.330224	-0.723461	1.24872	-2.06945	P53337	ER-derived vesicles protein ERV29 OS=Saccharomyces cerevisiae (strain ATCC 204508 / S288c) GN=ERV29 PE=1 SV=1 -	ERV29
19.9426	20.7413	23.7594	24.5961	21.3433	22.8911	1.65785	3.83574	-4.34294e-08	0	0.841816	-2.06055	P25375	Saccharolysin OS=Saccharomyces cerevisiae (strain ATCC 204508 / S288c) GN=PRD1 PE=1 SV=1 -	PRTD
22.2134	24.7735	24.6687	25.6436	23.1345	23.062	0.457566	1.66269	0.104151	-0.395247	1.28359	-2.05793	Q04947	Reticulon-like protein 1 OS=Saccharomyces cerevisiae (strain ATCC 204508 / S288c) OX=559292 GN=RTN1 PE=1 SV=1 -	RTN1
24.1749	25.1441	25.9024	26.345	23.3101	24.8269	0.955417	1.46419	0.237457	-0.59106	0.915689	-2.05525	P41921	Glutathione reductase OS=Saccharomyces cerevisiae (strain ATCC 204508 / S288c) GN=GLR1 PE=1 SV=2 -	GSHR
21.0983	22.984	23.5995	24.9668	22.234	22.2261	0.711989	2.24197	0.0656515	0.188941	1.0209	-2.05303	P32901	Peptide transporter PTR2 OS=Saccharomyces cerevisiae (strain ATCC 204508 / S288c) GN=PTR2 PE=1 SV=2 -	PTR2
22.8488	24.5978	24.4996	25.5005	23.3003	22.604	0.477996	1.27677	0.302133	-0.771118	1.10596	-2.04789	P52918	Protein MSN5 OS=Saccharomyces cerevisiae (strain ATCC 204508 / S288c) GN=MSN5 PE=1 SV=1 -	MSN5
21.9101	22.5529	24.1658	23.8867	20.697	23.2835	1.44299	1.79474	0.0589774	-0.241259	0.588377	-2.03599	P53953	SED5-binding protein 2 OS=Saccharomyces cerevisiae (strain ATCC 204508 / S288c) OX=559292 GN=SFB2 PE=1 SV=1 -	SFB2
21.3645	22.8317	23.2012	22.6024	20.3046	21.4395	0.379678	0.803679	0.498791	-1.22607	1.06018	-2.02975	P40510	D-3-phosphoglycerate dehydrogenase 2 OS=Saccharomyces cerevisiae (strain ATCC 204508 / S288c) OX=559292 GN=SER33 PE=1 SV=1 -	SER33
26.7011	25.9869	26.7505	28.6861	25.3844	25.9944	0.502644	1.37433	0.52568	-0.654537	0.736158	-2.02887	P18759	Vesicular-fusion protein SEC18 OS=Saccharomyces cerevisiae (strain ATCC 204508 / S288c) GN=SEC18 PE=1 SV=2 -	SEC18
22.5057	23.3003	24.3369	24.4849	22.929	21.84	1.18759	1.5079	0.282158	-0.518485	1.17841	-2.02639	P40088	Plasma membrane iron permease OS=Saccharomyces cerevisiae (strain ATCC 204508 / S288c) GN=FTR1 PE=1 SV=1 -	FTR1
19.4491	25.2181	25.1387	25.1893	21.4439	24.8327	0.366584	2.83041	0.0797101	0.804692	0.450451	-2.02572	P32621	Guanosine-diphosphatase OS=Saccharomyces cerevisiae (strain ATCC 204508 / S288c) GN=GDA1 PE=1 SV=1 -	GDA1
24.6918	25.7035	27.5941	27.5783	25.7484	25.3752	1.37624	2.38856	0.244874	0.364178	2.07538	-2.02438	P05374	Phosphatidylethanolamine N-methyltransferase OS=Saccharomyces cerevisiae (strain ATCC 204508 / S288c) GN=CHO2 PE=1 SV=1 -	CHO2
21.0572	23.0549	23.0341	23.7925	20.4659	22.3195	0.479187	1.35723	0.171023	-0.663375	0.74208	-2.02061	P11655	Guanine nucleotide-exchange factor SEC12 OS=Saccharomyces cerevisiae (strain ATCC 204508 / S288c) OX=559292 GN=SEC12 PE=1 SV=1 -	SEC12
21.3988	22.3264	24.1238	24.3464	22.002	22.4331	1.4189	2.37247	0.252252	0.354945	1.84906	-2.01752	P12688	Serine/threonine-protein kinase YPK1 OS=Saccharomyces cerevisiae (strain ATCC 204508 / S288c) OX=559292 GN=YPK1 PE=1 SV=2 -	YPK1
19.7013	21.2661	20.9416	24.7619	20.5646	21.1195	0.431789	2.36807	-4.34294e-08	0	0.390288	-2.00974	P39732	GLC7-interacting protein 4 OS=Saccharomyces cerevisiae (strain ATCC 204508 / S288c) OX=559292 GN=GIP4 PE=1 SV=2 -	GIP4
20.2768	21.6902	26.9814	25.5177	26.7182	21.7743	1.45155	5.26607	0.478708	3.26274	0.285314	-2.00334	P53316	Uncharacterized RNA-binding protein YGR250C OS=Saccharomyces cerevisiae (strain ATCC 204508 / S288c) OX=559292 GN=YGR250C PE=1 SV=1 -	YG5B
21.1151	24.328	25.5725	25.876	24.433	23.0192	0.690735	3.0027	0.204231	1.00456	0.959466	-1.99814	P38825	Protein TOM71 OS=Saccharomyces cerevisiae (strain ATCC 204508 / S288c) GN=TOM71 PE=1 SV=1 -	TOM71
24.4794	25.0637	26.3619	22.125	22.0683	22.4238	0.0819832	-0.528122	1.74841	-2.52548	0.350055	-1.99736	P40341	Mitochondrial respiratory chain complexes assembly protein YTA12 OS=Saccharomyces cerevisiae (strain ATCC 204508 / S288c) GN=YTA12 PE=1 SV=2 -	YTA12
23.4157	23.4438	24.8769	25.1901	22.5199	23.5533	2.02343	1.60374	0.278723	-0.393141	1.18074	-1.99688	Q12265	Ribose-phosphate pyrophosphokinase 5 OS=Saccharomyces cerevisiae (strain ATCC 204508 / S288c) OX=559292 GN=PRS5 PE=1 SV=1 -	KPR5
28.3092	27.1244	29.9936	28.2395	27.1015	27.143	0.498975	1.39975	0.375194	-0.594552	0.82128	-1.9943	P16120	Threonine synthase OS=Saccharomyces cerevisiae (strain ATCC 204508 / S288c) GN=THR4 PE=1 SV=1 -	THRC
22.6173	23.1765	24.3177	24.923	23.3685	21.8871	1.27838	1.72346	0.115573	-0.269058	0.884567	-1.99252	Q04781	E3 ubiquitin-protein ligase listerin OS=Saccharomyces cerevisiae (strain ATCC 204508 / S288c) OX=559292 GN=RKR1 PE=1 SV=1 -	LTN1
23.1101	24.7384	25.2394	25.3198	22.6858	23.9107	0.62292	1.35529	0.220773	-0.62602	1.07552	-1.98131	P34216	EH domain-containing and endocytosis protein 1 OS=Saccharomyces cerevisiae (strain ATCC 204508 / S288c) GN=EDE1 PE=1 SV=2 -	EDE1
22.3192	21.3294	24.3956	25.3649	24.9275	20.9193	1.3212	3.05593	0.188656	1.09911	0.353827	-1.95682	P34223	UBX domain-containing protein 1 OS=Saccharomyces cerevisiae (strain ATCC 204508 / S288c) GN=SHP1 PE=1 SV=1 -	UBX1
21.2552	23.5081	22.4745	24.8566	21.6006	21.8222	0.287743	1.28391	0.211995	-0.670252	0.612718	-1.95416	P25374	Cysteine desulfurase, mitochondrial OS=Saccharomyces cerevisiae (strain ATCC 204508 / S288c) OX=559292 GN=NFS1 PE=1 SV=2 -	NFS1
24.8858	26.5644	23.8848	23.8191	20.9727	22.8282	0.808259	-1.87313	1.03428	-3.82461	0.76882	-1.95149	P46672	tRNA-aminoacylation cofactor ARC1 OS=Saccharomyces cerevisiae (strain ATCC 204508 / S288c) GN=ARC1 PE=1 SV=2 -	ARC1
22.8725	22.4446	22.9213	24.294	21.0918	22.2214	0.498079	0.949126	0.621594	-1.00193	0.797567	-1.95106	P32769	Elongation factor 1 alpha-like protein OS=Saccharomyces cerevisiae (strain ATCC 204508 / S288c) OX=559292 GN=HBS1 PE=1 SV=2 -	HBS1
22.1859	24.5932	24.2528	25.2013	21.8742	23.6939	0.387384	1.33753	0.138443	-0.60545	0.70164	-1.94298	P39109	Metal resistance protein YCF1 OS=Saccharomyces cerevisiae (strain ATCC 204508 / S288c) GN=YCF1 PE=1 SV=2 -	YCFI
20.0557	22.1795	23.7634	24.5183	22.8925	21.5167	0.937813	3.0233	0.318025	1.08697	0.878213	-1.93632	Q03834	DNA mismatch repair protein MSH6 OS=Saccharomyces cerevisiae (strain ATCC 204508 / S288c) GN=MSH6 PE=1 SV=1 -	MSH6
24.0951	25.8516	25.148	25.3572	22.4002	24.2346	0.106728	0.279247	0.491978	-1.65596	0.766973	-1.93521	P32476	Squalene monooxygenase OS=Saccharomyces cerevisiae (strain ATCC 204508 / S288c) GN=ERG1 PE=1 SV=2 -	ERG1
20.9559	21.2406	23.5261	24.1688	21.364	22.4841	1.79709	2.74923	-4.34294e-08	0	1.01483	-1.92339	P41812	Ribonucleases P/MRP protein subunit POP1 OS=Saccharomyces cerevisiae (strain ATCC 204508 / S288c) GN=POP1 PE=1 SV=1 -	POP1
24.3679	25.3949	25.3501	25.726	22.898	24.3437	0.452524	0.656643	0.536048	-1.26056	0.906137	-1.9172	Q12122	Homocitrate synthase, mitochondrial OS=Saccharomyces cerevisiae (strain ATCC 204508 / S288c) GN=LYS21 PE=1 SV=1 -	HOSM
24.8147	25.6665	26.5676	26.5826	24.2863	25.0367	1.05271	1.33449	0.382007	-0.579103	1.43917	-1.91359	P47122	GPN-loop GTPase 1 OS=Saccharomyces cerevisiae (strain ATCC 204508 / S288c) GN=NPA3 PE=1 SV=1 -	GPN1
21.867	23.1081	23.2919	23.8442	21.4314	21.8813	0.597563	1.08054	0.474992	-0.831191	1.48147	-1.91173	P38688	Signal recognition particle subunit SRP72 OS=Saccharomyces cerevisiae (strain ATCC 204508 / S288c) OX=559292 GN=SRP72 PE=1 SV=2 -	SRP72
24.3679	25.3949	25.328	25.726	22.898	24.3437	0.441491	0.645597	0.536048	-1.26056	0.899301	-1.90616	P48570	Homocitrate synthase, cytosolic isozyme OS=Saccharomyces cerevisiae (strain ATCC 204508 / S288c) GN=LYS20 PE=1 SV=1 -	HOSC
23.5273	25.053	26.7142	27.1005	24.9873	25.0376	1.09833	2.61721	0.352739	0.72228	1.98302	-1.89493	P38712	ATP-dependent rRNA helicase RRP3 OS=Saccharomyces cerevisiae (strain ATCC 204508 / S288c) GN=RRP3 PE=1 SV=2 -	RRP3
19.6797	20.9129	23.4984	21.6422	20.4456	20.912	0.749431	2.274	0.207297	0.382483	0.728801	-1.89152	Q02805	Protein ROD1 OS=Saccharomyces cerevisiae (strain ATCC 204508 / S288c) GN=ROD1 PE=1 SV=1 -	ROD1
23.5345	23.8413	24.5983	24.3665	22.0851	23.097	1.26853	0.794531	0.760134	-1.09687	1.16907	-1.8914	P22213	Protein SLY1 OS=Saccharomyces cerevisiae (strain ATCC 204508 / S288c) GN=SLY1 PE=1 SV=1 -	SLY1
22.5543	24.775	25.3514	26.3003	23.4664	24.4079	0.666814	2.16123	0.0745676	0.272507	0.975766	-1.88873	P17709	Glucokinase-1 OS=Saccharomyces cerevisiae (strain ATCC 204508 / S288c) GN=GLK1 PE=1 SV=1 -	HXKG
20.4027	22.7406	23.8073	25.1619	23.0769	22.1194	0.785663	2.913	0.299499	1.02653	0.821673	-1.88647	P46682	AP-3 complex subunit beta OS=Saccharomyces cerevisiae (strain ATCC 204508 / S288c) GN=APL6 PE=1 SV=2 -	AP3B
24.1395	25.3762	25.7443	26.0041	24.0534	23.9234	0.658991	1.1164	0.466618	-0.769393	2.23065	-1.88579	P40319	Elongation of fatty acids protein 3 OS=Saccharomyces cerevisiae (strain ATCC 204508 / S288c) GN=ELO3 PE=1 SV=1 -	ELO3
23.3605	23.8034	25.2856	25.3208	23.7441	23.1005	1.78909	1.72123	0.141266	-0.159665	1.55097	-1.8809	Q08641	tRNA(Thr) (cytosine(32)-N(3))-methyltransferase OS=Saccharomyces cerevisiae (strain ATCC 204508 / S288c) GN=ABP140 PE=1 SV=3 -	AB140
23.9271	26.9825	26.4984	28.1332	25.524	25.3555	0.403211	1.86101	0.0030263	-0.0150261	0.82423	-1.87604	P31539	Heat shock protein 104 OS=Saccharomyces cerevisiae (strain ATCC 204508 / S288c) GN=HSP104 PE=1 SV=2 -	HS104
22.6123	24.7599	26.1348	26.6431	24.0045	25.0258	0.872958	2.7028	0.25353	0.829049	1.08886	-1.87375	Q07807	mRNA-binding protein PUF3 OS=Saccharomyces cerevisiae (strain ATCC 204508 / S288c) GN=PUF3 PE=1 SV=1 -	PUF3
23.4488	20.6251	22.1593	25.1043	21.8518	21.6838	0.28718	1.59482	0.0621686	-0.269181	0.476708	-1.864	P40533	Protein TED1 OS=Saccharomyces cerevisiae (strain ATCC 204508 / S288c) OX=559292 GN=TED1 PE=1 SV=1 -	TED1
19.4657	22.0258	28.2931	29.0264	25.9104	27.6938	1.56606	7.91401	1.21897	6.05637	0.712548	-1.85764	P38922	Protein HRB1 OS=Saccharomyces cerevisiae (strain ATCC 204508 / S288c) GN=HRB1 PE=1 SV=2 -	HRB1
21.6033	23.8452	25.7441	25.8244	24.0789	23.7826	0.950023	3.06001	0.400445	1.20648	2.16818	-1.85353	P38682	ADP-ribosylation factor GTPase-activating protein GLO3 OS=Saccharomyces cerevisiae (strain ATCC 204508 / S288c) OX=559292 GN=GLO3 PE=1 SV=1 -	GLO3
19.204	25.3232	24.502	24.4209	21.7216	23.5008	0.261887	2.19786	0.0347574	0.347611	0.761114	-1.85025	Q00711	Succinate dehydrogenase	SDH1
19.4916	20.3039	24.6714	25.1391	23.6714	22.443	2.0632	5.00747	1.29881	3.15945	0.97216	-1.84802	Q06648	GTPase-interacting component 2 OS=Saccharomyces cerevisiae (strain ATCC 204508 / S288c) GN=GIC2 PE=1 SV=1 -	GIC2
23.7594	21.1507	27.6737	27.518	25.5702	25.9309	1.22953	5.14081	0.888141	3.2955	1.95309	-1.84531	P32583	Suppressor protein SRP40 OS=Saccharomyces cerevisiae (strain ATCC 204508 / S288c) OX=559292 GN=SRP40 PE=1 SV=2 -	SRP40
19.8553	20.3278	22.9362	23.6398	22.1661	20.7236	1.7664	3.19645	0.664522	1.35328	0.828396	-1.84317	Q12511	Pyruvate dehydrogenase	PDP1
27.1263	28.4942	26.5941	27.1984	24.743	25.3679	0.460876	-0.914052	1.17335	-2.75481	1.28835	-1.84075	P10081	ATP-dependent RNA helicase eIF4A OS=Saccharomyces cerevisiae (strain ATCC 204508 / S288c) GN=TIF1 PE=1 SV=3 -	IF4A
23.5627	24.1749	25.0426	25.472	23.5557	23.2933	1.18392	1.38848	0.503332	-0.4443	1.73693	-1.83278	P20449	ATP-dependent RNA helicase DBP5 OS=Saccharomyces cerevisiae (strain ATCC 204508 / S288c) GN=DBP5 PE=1 SV=2 -	DBP5
23.2458	25.2332	26.4521	26.1592	24.3752	24.5754	0.754626	2.0662	0.0781465	0.235806	2.03319	-1.83039	Q05567	Sphingosine-1-phosphate lyase OS=Saccharomyces cerevisiae (strain ATCC 204508 / S288c) GN=DPL1 PE=1 SV=1 -	SGPL
22.2701	23.6757	26.6306	25.3969	24.0918	24.2891	1.08108	3.04082	0.641364	1.21755	0.999656	-1.82327	P47035	Nucleolar protein NET1 OS=Saccharomyces cerevisiae (strain ATCC 204508 / S288c) OX=559292 GN=NET1 PE=1 SV=1 -	NET1
26.6334	26.0738	28.1219	28.4873	26.2937	26.6798	1.55118	1.95101	0.134836	0.133139	1.6837	-1.81787	P22137	Clathrin heavy chain OS=Saccharomyces cerevisiae (strain ATCC 204508 / S288c) GN=CHC1 PE=1 SV=1 -	CLH
23.3699	24.8014	25.0995	25.4529	22.8858	24.0509	0.606047	1.19056	0.242266	-0.617306	1.01254	-1.80787	P34248	Probable intramembrane protease YKL100C OS=Saccharomyces cerevisiae (strain ATCC 204508 / S288c) GN=YKL100C PE=1 SV=1 -	YKK0
19.9808	21.4334	26.0156	24.9477	26.1352	21.2837	1.47047	4.77453	0.446693	3.00229	0.259992	-1.77223	P36165	Lipase 4 OS=Saccharomyces cerevisiae (strain ATCC 204508 / S288c) OX=559292 GN=TGL4 PE=1 SV=1 -	TGL4
19.5194	23.3749	23.1985	24.1772	21.636	22.1988	0.423758	2.24073	0.0800108	0.470284	1.0536	-1.77044	P38330	Protein RMD9-like, mitochondrial OS=Saccharomyces cerevisiae (strain ATCC 204508 / S288c) GN=YBR238C PE=1 SV=1 -	RMD9L
24.6298	25.855	26.6195	26.7945	25.2006	24.6859	0.849045	1.46462	0.156967	-0.29911	1.63946	-1.76373	P38631	1,3-beta-glucan synthase component FKS1 OS=Saccharomyces cerevisiae (strain ATCC 204508 / S288c) GN=FKS1 PE=1 SV=2 -	FKS1
22.6547	20.8957	23.5708	25.5586	21.444	24.1619	0.768733	2.78951	0.228831	1.02776	0.392327	-1.76175	P34160	Nuclear cap-binding protein complex subunit 1 OS=Saccharomyces cerevisiae (strain ATCC 204508 / S288c) OX=559292 GN=STO1 PE=1 SV=2 -	NCBP1
21.6988	23.9873	21.7274	25.211	21.899	21.5175	0.101176	0.626176	0.365401	-1.13478	0.375987	-1.76096	P14904	Vacuolar aminopeptidase 1 OS=Saccharomyces cerevisiae (strain ATCC 204508 / S288c) OX=559292 GN=APE1 PE=1 SV=2 -	AMPL
22.58	24.3805	25.3263	25.3834	25.4704	21.7422	0.762281	1.87461	0.019098	0.126065	0.349397	-1.74855	Q02753	60S ribosomal protein L21-A OS=Saccharomyces cerevisiae (strain ATCC 204508 / S288c) GN=RPL21A PE=1 SV=1 -	RL21A
20.7165	19.6835	23.2578	22.5047	20.8924	21.3816	1.28062	2.68124	-4.34294e-08	0	1.2194	-1.74424	P14180	Chitin synthase 2 OS=Saccharomyces cerevisiae (strain ATCC 204508 / S288c) GN=CHS2 PE=1 SV=1 -	CHS2
22.7379	24.2361	23.139	22.8243	21.2502	21.2362	0.238828	-0.50534	1.01897	-2.24382	2.09108	-1.73849	P06168	Ketol-acid reductoisomerase, mitochondrial OS=Saccharomyces cerevisiae (strain ATCC 204508 / S288c) GN=ILV5 PE=1 SV=1 -	ILV5
24.6298	25.4944	26.2918	26.4149	24.6976	24.535	1.00935	1.29122	0.379295	-0.445765	2.46481	-1.73699	P40989	1,3-beta-glucan synthase component GSC2 OS=Saccharomyces cerevisiae (strain ATCC 204508 / S288c) GN=GSC2 PE=1 SV=2 -	FKS2
24.9795	24.7568	27.1747	26.7376	25.4279	25.0359	1.86908	2.08804	0.605703	0.363753	1.55621	-1.72428	P38779	Proteasome-interacting protein CIC1 OS=Saccharomyces cerevisiae (strain ATCC 204508 / S288c) GN=CIC1 PE=1 SV=1 -	CIC1
24.7507	25.7093	26.0432	26.3474	24.1534	24.8039	0.71027	0.965322	0.489392	-0.751313	1.3865	-1.71663	P39007	Dolichyl-diphosphooligosaccharide--protein glycosyltransferase subunit STT3 OS=Saccharomyces cerevisiae (strain ATCC 204508 / S288c) GN=STT3 PE=1 SV=2 -	STT3
23.1217	23.1391	25.391	25.3498	24.0165	23.3073	4.00047	2.23995	0.564206	0.531464	1.3914	-1.70849	P53008	Mannosyl-oligosaccharide glucosidase OS=Saccharomyces cerevisiae (strain ATCC 204508 / S288c) GN=CWH41 PE=1 SV=1 -	CWH41
19.3491	22.6667	26.1492	26.6362	25.0156	24.3838	1.07164	5.38482	0.794932	3.69184	1.29007	-1.69298	Q08732	Serine/threonine-protein kinase HRK1 OS=Saccharomyces cerevisiae (strain ATCC 204508 / S288c) OX=559292 GN=HRK1 PE=1 SV=1 -	HRK1
23.7836	25.1931	25.2657	25.8946	23.6409	24.1457	0.533493	1.09181	0.29241	-0.595057	1.27849	-1.68687	P25574	ER membrane protein complex subunit 1 OS=Saccharomyces cerevisiae (strain ATCC 204508 / S288c) GN=EMC1 PE=1 SV=1 -	EMC1
32.0233	33.2965	32.8997	32.7609	31.1349	31.1568	0.088778	0.170366	0.85232	-1.51408	2.76068	-1.68445	P02994	Elongation factor 1-alpha OS=Saccharomyces cerevisiae (strain ATCC 204508 / S288c) GN=TEF1 PE=1 SV=1 -	EF1A
20.7999	21.2819	24.0309	23.538	22.8152	21.3909	1.81194	2.74352	0.532746	1.06213	0.80863	-1.6814	Q03407	Serine/threonine-protein kinase PKH1 OS=Saccharomyces cerevisiae (strain ATCC 204508 / S288c) GN=PKH1 PE=1 SV=1 -	PKH1
30.1568	30.9231	30.5343	29.7167	28.3469	28.5426	0.27042	-0.414453	1.47074	-2.09519	1.24239	-1.68074	Q06697	Cell division control protein 73 OS=Saccharomyces cerevisiae (strain ATCC 204508 / S288c) GN=CDC73 PE=1 SV=1 -	CDC73
20.0805	23.0722	23.0209	23.6264	21.7456	21.542	0.430885	1.74733	0.01404	0.0674849	1.46459	-1.67985	Q03496	tRNA (cytidine(32)-2'-O)-methyltransferase non-catalytic subunit TRM732 OS=Saccharomyces cerevisiae (strain ATCC 204508 / S288c) GN=TRM732 PE=1 SV=1 -	TR732
23.9942	26.4184	25.7915	26.8312	24.5051	24.7584	0.309556	1.10506	0.16512	-0.574609	1.0543	-1.67967	P52593	Nucleoporin NUP188 OS=Saccharomyces cerevisiae (strain ATCC 204508 / S288c) GN=NUP188 PE=1 SV=1 -	NU188
24.328	25.3538	26.0317	26.5463	24.4209	24.8014	0.894016	1.44809	0.145501	-0.229755	1.46211	-1.67785	P32614	Fumarate reductase 1 OS=Saccharomyces cerevisiae (strain ATCC 204508 / S288c) GN=FRD1 PE=1 SV=1 -	FRDS
31.2216	32.1046	31.1453	31.1771	29.4839	29.486	0.427431	-0.501904	1.4121	-2.17819	4.04293	-1.67629	P00925	Enolase 2 OS=Saccharomyces cerevisiae (strain ATCC 204508 / S288c) GN=ENO2 PE=1 SV=2 -	ENO2
31.2216	32.1046	31.1453	31.1771	29.4839	29.486	0.427431	-0.501904	1.4121	-2.17819	4.04293	-1.67629	P00924	Enolase 1 OS=Saccharomyces cerevisiae (strain ATCC 204508 / S288c) GN=ENO1 PE=1 SV=3 -	ENO1
22.9705	23.4726	24.4092	24.7436	23.3129	22.4962	1.33585	1.35484	0.239317	-0.317038	1.19981	-1.67188	Q03774	tRNA (guanine-N(7)-)-methyltransferase non-catalytic subunit TRM82 OS=Saccharomyces cerevisiae (strain ATCC 204508 / S288c) OX=559292 GN=TRM82 PE=1 SV=1 -	TRM82
22.8861	23.742	25.0241	25.0756	23.2693	23.4886	1.25234	1.73579	0.0473428	0.0648708	2.34541	-1.67092	P39993	ARF guanine-nucleotide exchange factor 2 OS=Saccharomyces cerevisiae (strain ATCC 204508 / S288c) GN=GEA2 PE=1 SV=1 -	GEA2
21.1476	23.4576	25.4054	26.1079	23.9539	24.2214	0.984892	3.45403	0.577567	1.78507	1.32642	-1.66895	P47047	ATP-dependent RNA helicase DOB1 OS=Saccharomyces cerevisiae (strain ATCC 204508 / S288c) OX=559292 GN=MTR4 PE=1 SV=1 -	MTR4
23.7265	22.7261	22.9488	23.5057	22.5622	20.555	0.000494463	0.000921249	0.560151	-1.66768	0.601546	-1.6686	P38713	Oxysterol-binding protein homolog 3 OS=Saccharomyces cerevisiae (strain ATCC 204508 / S288c) OX=559292 GN=OSH3 PE=1 SV=1 -	OSH3
21.6164	22.8731	23.9307	25.7505	23.2236	23.1242	0.843381	2.59585	0.555404	0.929207	0.680039	-1.66664	P32790	Actin cytoskeleton-regulatory complex protein SLA1 OS=Saccharomyces cerevisiae (strain ATCC 204508 / S288c) OX=559292 GN=SLA1 PE=1 SV=1 -	SLA1
20.2644	22.7719	23.2324	22.073	19.974	22.0102	0.30297	1.13454	0.110389	-0.526077	0.534473	-1.66062	P53296	Alcohol O-acetyltransferase 2 OS=Saccharomyces cerevisiae (strain ATCC 204508 / S288c) GN=ATF2 PE=1 SV=1 -	ATF2
22.9725	24.8811	23.3605	23.7482	22.1345	21.6574	0.131391	-0.37244	0.756972	-2.03085	1.48584	-1.65841	P20107	Zinc/cadmium resistance protein OS=Saccharomyces cerevisiae (strain ATCC 204508 / S288c) GN=ZRC1 PE=1 SV=2 -	ZRC1
20.8606	22.0779	22.7389	23.3936	20.9535	21.8637	0.832535	1.59702	0.0251819	-0.0606441	1.00933	-1.65767	P33891	Protein transport protein TIP20 OS=Saccharomyces cerevisiae (strain ATCC 204508 / S288c) GN=TIP20 PE=1 SV=1 -	TIP20
20.7253	21.5838	24.4209	24.2528	22.6358	22.7408	1.73579	3.18226	1.14796	1.53373	2.44448	-1.64854	Q06408	Transaminated amino acid decarboxylase OS=Saccharomyces cerevisiae (strain ATCC 204508 / S288c) GN=ARO10 PE=1 SV=1 -	ARO10
24.9803	24.743	26.6431	26.3997	24.488	25.2736	1.98611	1.65968	0.0145214	0.0190916	1.24063	-1.64059	P21147	Acyl-CoA desaturase 1 OS=Saccharomyces cerevisiae (strain ATCC 204508 / S288c) GN=OLE1 PE=1 SV=2 -	ACO1
20.6915	21.4365	23.9143	24.5966	22.1997	23.0352	1.61715	3.19145	0.962521	1.55342	1.02931	-1.63803	Q04602	Vacuolar basic amino acid transporter 4 OS=Saccharomyces cerevisiae (strain ATCC 204508 / S288c) GN=VBA4 PE=1 SV=1 -	VBA4
22.5356	23.0928	24.2743	24.7071	23.7108	22.0016	1.38152	1.67648	0.0145816	0.041995	0.688448	-1.63448	P54861	Dynamin-related protein DNM1 OS=Saccharomyces cerevisiae (strain ATCC 204508 / S288c) GN=DNM1 PE=1 SV=1 -	DNM1
22.2226	22.989	24.1772	24.4726	22.9068	22.4916	1.27894	1.7191	0.0704582	0.0933609	1.62542	-1.62574	P49095	Glycine dehydrogenase (decarboxylating), mitochondrial OS=Saccharomyces cerevisiae (strain ATCC 204508 / S288c) OX=559292 GN=GCV2 PE=1 SV=1 -	GCSP
24.9307	26.4644	30.2399	30.4871	28.7998	28.6954	1.57495	4.666	1.23635	3.0501	2.16604	-1.6159	Q12499	Nucleolar protein 58 OS=Saccharomyces cerevisiae (strain ATCC 204508 / S288c) GN=NOP58 PE=1 SV=1 -	NOP58
23.821	24.8647	27.3247	27.4567	25.8962	25.6603	1.54496	3.04786	0.937939	1.4354	2.15793	-1.61247	Q01080	DNA-directed RNA polymerase I subunit RPA49 OS=Saccharomyces cerevisiae (strain ATCC 204508 / S288c) GN=RPA49 PE=1 SV=2 -	RPA49
20.3275	22.1174	25.1515	25.184	24.217	22.8963	1.32046	3.9453	0.767747	2.33418	0.870022	-1.61112	P33310	ATP-dependent permease MDL1, mitochondrial OS=Saccharomyces cerevisiae (strain ATCC 204508 / S288c) GN=MDL1 PE=1 SV=2 -	MDL1
22.73	23.7915	24.5806	24.3943	22.0126	23.743	0.822241	1.22666	0.129466	-0.382982	0.686987	-1.60964	P89102	Exocyst complex component SEC5 OS=Saccharomyces cerevisiae (strain ATCC 204508 / S288c) OX=559292 GN=SEC5 PE=1 SV=1 -	SEC5
23.7705	24.9134	26.068	26.3682	24.8317	24.391	1.06299	1.87615	0.153032	0.269384	1.57766	-1.60677	P34221	Protein phosphatase 2C homolog 3 OS=Saccharomyces cerevisiae (strain ATCC 204508 / S288c) GN=PTC3 PE=1 SV=4 -	PP2C3
26.9428	27.6382	28.3741	28.8744	26.6278	27.4202	1.04811	1.33372	0.178233	-0.266491	1.11874	-1.60021	P07806	Valine--tRNA ligase, mitochondrial OS=Saccharomyces cerevisiae (strain ATCC 204508 / S288c) GN=VAS1 PE=1 SV=2 -	SYV
23.6353	23.9847	23.9343	22.7974	21.7393	21.7988	0.273292	-0.444187	2.12765	-2.04096	0.970372	-1.59677	P03871	Partitioning protein REP1 OS=Saccharomyces cerevisiae (strain ATCC 204508 / S288c) GN=REP1 PE=1 SV=1 -	REP1
23.6486	25.3998	25.5111	26.3352	24.0846	24.5789	0.544886	1.39895	0.0695281	-0.192471	1.09515	-1.59142	P54113	Bifunctional purine biosynthesis protein ADE16 OS=Saccharomyces cerevisiae (strain ATCC 204508 / S288c) GN=ADE16 PE=1 SV=1 -	PUR91
22.0694	23.7935	26.5079	27.0945	25.1218	25.3038	1.29109	3.86974	0.923993	2.28134	1.45102	-1.5884	P22276	DNA-directed RNA polymerase III subunit RPC2 OS=Saccharomyces cerevisiae (strain ATCC 204508 / S288c) OX=559292 GN=RET1 PE=1 SV=2 -	RPC2
20.4202	23.0379	23.7836	23.7846	20.9489	23.4526	0.590108	2.05501	0.0867792	0.471711	0.477066	-1.5833	P38758	Putative oxidoreductase TDA3 OS=Saccharomyces cerevisiae (strain ATCC 204508 / S288c) OX=559292 GN=TDA3 PE=1 SV=2 -	TDA3
20.6675	20.8716	24.58	23.8054	22.4416	22.7798	1.87234	3.42316	1.94652	1.84116	1.19022	-1.582	P32485	Mitogen-activated protein kinase HOG1 OS=Saccharomyces cerevisiae (strain ATCC 204508 / S288c) GN=HOG1 PE=1 SV=2 -	HOG1
22.3677	24.1363	24.3342	24.5123	21.3864	24.3135	0.49719	1.1712	0.0777967	-0.402054	0.402773	-1.57326	P0CX55;P0CX56	40S ribosomal protein S18-A OS=Saccharomyces cerevisiae (strain ATCC 204508 / S288c) OX=559292 GN=RPS18A PE=1 SV=1 -	RS18A
24.6784	23.6551	24.1719	26.0963	23.8336	23.2891	0.329391	0.967306	0.391599	-0.605392	0.591062	-1.5727	P07702	L-2-aminoadipate reductase OS=Saccharomyces cerevisiae (strain ATCC 204508 / S288c) OX=559292 GN=LYS2 PE=1 SV=2 -	LYS2
22.6892	23.3884	24.5105	25.9307	23.8317	23.4664	0.957605	2.18178	0.581887	0.610241	0.781694	-1.57154	P53091	DNA replication licensing factor MCM6 OS=Saccharomyces cerevisiae (strain ATCC 204508 / S288c) GN=MCM6 PE=1 SV=2 -	MCM6
21.9633	23.2515	23.9916	24.8867	24.0542	21.6847	0.839837	1.83176	0.0635519	0.262057	0.467369	-1.5697	P80428	Actin-related protein 4 OS=Saccharomyces cerevisiae (strain ATCC 204508 / S288c) OX=559292 GN=ARP4 PE=1 SV=1 -	ARP4
25.9098	26.9727	27.8025	28.1719	26.134	26.7129	0.95526	1.54599	0.00910759	-0.017765	1.34694	-1.56376	P31382	Dolichyl-phosphate-mannose--protein mannosyltransferase 2 OS=Saccharomyces cerevisiae (strain ATCC 204508 / S288c) GN=PMT2 PE=1 SV=2 -	PMT2
22.3611	22.926	24.6513	25.2824	23.4651	23.3444	1.49952	2.32335	0.925005	0.761231	1.40019	-1.56212	P33338	Protein SLA2 OS=Saccharomyces cerevisiae (strain ATCC 204508 / S288c) GN=SLA2 PE=1 SV=5 -	SLA2
26.6676	27.91	28.2225	28.7402	27.0844	26.7556	0.660778	1.19255	0.204881	-0.368846	1.43804	-1.56139	P00330	Alcohol dehydrogenase 1 OS=Saccharomyces cerevisiae (strain ATCC 204508 / S288c) GN=ADH1 PE=1 SV=5 -	ADH1
25.5183	26.493	26.4993	27.4105	25.663	25.1387	0.536463	0.949227	0.410609	-0.604838	1.00921	-1.55407	P60010	Actin OS=Saccharomyces cerevisiae (strain ATCC 204508 / S288c) GN=ACT1 PE=1 SV=1 -	ACT
23.7665	24.6337	24.8005	25.5011	23.867	23.328	0.637857	0.950709	0.444597	-0.602561	1.14083	-1.55327	P04046	Amidophosphoribosyltransferase OS=Saccharomyces cerevisiae (strain ATCC 204508 / S288c) GN=ADE4 PE=1 SV=2 -	PUR1
24.1023	26.2675	25.1039	26.3629	24.1939	24.1673	0.152325	0.548482	0.345312	-1.00432	0.877769	-1.5528	P38009	Bifunctional purine biosynthesis protein ADE17 OS=Saccharomyces cerevisiae (strain ATCC 204508 / S288c) GN=ADE17 PE=1 SV=2 -	PUR92
20.5507	22.8796	23.5545	24.2332	22.2607	22.4216	0.669004	2.17865	0.190161	0.625981	1.32859	-1.55267	P40527	Probable phospholipid-transporting ATPase NEO1 OS=Saccharomyces cerevisiae (strain ATCC 204508 / S288c) GN=NEO1 PE=1 SV=1 -	ATC7
23.821	25.3097	25.0054	25.1379	24.0351	23.0195	0.24567	0.506256	0.433679	-1.03808	1.02411	-1.54434	Q01896	Sodium transport ATPase 2 OS=Saccharomyces cerevisiae (strain ATCC 204508 / S288c) GN=ENA2 PE=1 SV=1 -	ATN2
22.0309	23.0577	24.3024	24.7634	20.8204	25.1588	1.14511	1.98865	0.065437	0.445327	0.25759	-1.54332	P28273	5-oxoprolinase OS=Saccharomyces cerevisiae (strain ATCC 204508 / S288c) OX=559292 GN=OXP1 PE=1 SV=2 -	OPLA
22.073	23.565	21.8359	23.1047	21.883	19.9915	0.12157	-0.348688	0.587278	-1.88174	0.507898	-1.53305	P13663	Aspartate-semialdehyde dehydrogenase OS=Saccharomyces cerevisiae (strain ATCC 204508 / S288c) OX=559292 GN=HOM2 PE=1 SV=1 -	DHAS
22.2778	22.5803	21.6301	23.7574	21.4193	20.9029	0.0817689	0.264672	1.28883	-1.26795	0.528111	-1.53262	P49687	Nucleoporin NUP145 OS=Saccharomyces cerevisiae (strain ATCC 204508 / S288c) OX=559292 GN=NUP145 PE=1 SV=1 -	NU145
22.6215	23.2423	26.6676	26.9361	25.2047	25.3464	2.12205	3.86991	1.74569	2.3436	2.01133	-1.52631	Q06706	Elongator complex protein 1 OS=Saccharomyces cerevisiae (strain ATCC 204508 / S288c) GN=IKI3 (Elp1) PE=1 SV=1 -	ELP1
22.4491	23.1524	24.1434	24.1976	20.7056	24.6023	1.21929	1.36975	0.0233558	-0.1468	0.285793	-1.51655	P53040	Transcription initiation factor TFIID subunit 6 OS=Saccharomyces cerevisiae (strain ATCC 204508 / S288c) GN=TAF6 PE=1 SV=1 -	TAF6
20.5536	21.7614	23.5237	23.5475	22.9654	21.079	1.23008	2.37808	0.28331	0.864701	0.602341	-1.51338	Q04958	Lysophospholipase NTE1 OS=Saccharomyces cerevisiae (strain ATCC 204508 / S288c) OX=559292 GN=NTE1 PE=1 SV=1 -	NTE1
22.1485	22.9203	22.9165	22.1771	20.6581	21.4109	0.00719327	0.0124168	0.964365	-1.49991	0.986291	-1.51233	Q08217	Serine/threonine-protein kinase PSK2 OS=Saccharomyces cerevisiae (strain ATCC 204508 / S288c) OX=559292 GN=PSK2 PE=1 SV=1 -	PSK2
21.4467	21.3992	25.9232	26.4837	24.3825	25.0041	2.463	4.78048	2.04749	3.27031	1.16146	-1.51018	P25623	Suppressor of yeast profilin deletion OS=Saccharomyces cerevisiae (strain ATCC 204508 / S288c) OX=559292 GN=SYP1 PE=1 SV=3 -	SYP1
19.8588	23.5416	24.7317	25.7153	22.9386	24.4892	0.686641	3.52329	0.377141	2.0137	0.616425	-1.50958	P38817	ADP-ribosylation factor-binding protein GGA2 OS=Saccharomyces cerevisiae (strain ATCC 204508 / S288c) GN=GGA2 PE=1 SV=1 -	GGA2
24.5309	25.0785	24.8132	26.3115	24.5309	23.5766	0.354188	0.757672	0.514972	-0.750945	0.63545	-1.50862	P46681	D-lactate dehydrogenase	DLD2
19.9117	23.0234	24.7275	25.4523	23.976	23.1871	0.819575	3.62238	0.496908	2.11397	0.973234	-1.50841	Q05029	Protein BCH1 OS=Saccharomyces cerevisiae (strain ATCC 204508 / S288c) OX=559292 GN=BCH1 PE=1 SV=1 -	BCH1
22.5935	24.1465	21.5878	22.8435	20.7414	20.6852	0.435198	-1.15432	1.11965	-2.65669	0.855943	-1.50237	P39692	Sulfite reductase	MET10
23.3484	23.9271	25.0505	24.6141	22.7165	23.9504	1.09155	1.1946	0.155592	-0.304295	0.826476	-1.49889	P46971	Dolichyl-phosphate-mannose--protein mannosyltransferase 4 OS=Saccharomyces cerevisiae (strain ATCC 204508 / S288c) GN=PMT4 PE=1 SV=1 -	PMT4
20.7006	25.1079	29.7602	28.8264	28.8898	26.6998	0.978509	6.38902	0.732307	4.89053	0.474785	-1.49849	Q12230	Sphingolipid long chain base-responsive protein LSP1 OS=Saccharomyces cerevisiae (strain ATCC 204508 / S288c) GN=LSP1 PE=1 SV=1 -	LSP1
19.5386	23.3962	23.9628	25.123	22.8568	23.2374	0.574571	3.07547	0.300446	1.57969	0.873142	-1.49578	P31688	Trehalose-phosphatase OS=Saccharomyces cerevisiae (strain ATCC 204508 / S288c) GN=TPS2 PE=1 SV=3 -	TPS2
27.5833	28.6578	30.3838	29.2812	28.1469	28.54	0.806419	1.71193	0.134062	0.222871	0.899743	-1.48906	P07264	3-isopropylmalate dehydratase OS=Saccharomyces cerevisiae (strain ATCC 204508 / S288c) GN=LEU1 PE=1 SV=3 -	LEUC
24.4984	25.3376	26.4601	27.275	25.3588	25.4044	1.10008	1.94959	0.414682	0.463637	1.1686	-1.48595	P32599	Fimbrin OS=Saccharomyces cerevisiae (strain ATCC 204508 / S288c) GN=SAC6 PE=1 SV=1 -	FIMB
26.6527	27.6355	28.736	29.0783	27.4637	27.3861	1.11262	1.76307	0.203196	0.280832	1.86244	-1.48224	P46655	Glutamate--tRNA ligase, cytoplasmic OS=Saccharomyces cerevisiae (strain ATCC 204508 / S288c) GN=GUS1 PE=1 SV=3 -	SYEC
20.7919	23.3551	23.2277	24.6264	22.5823	22.3106	0.47889	1.85356	0.097165	0.372953	0.761303	-1.48061	Q08822	Probable electron transfer flavoprotein-ubiquinone oxidoreductase, mitochondrial OS=Saccharomyces cerevisiae (strain ATCC 204508 / S288c) GN=CIR2 PE=1 SV=1 -	ETFD
23.1527	24.3692	25.1931	25.5383	24.1206	23.654	0.898072	1.60477	0.0634389	0.126384	1.43845	-1.47839	P19097	Fatty acid synthase subunit alpha OS=Saccharomyces cerevisiae (strain ATCC 204508 / S288c) GN=FAS2 PE=1 SV=2 -	FAS2
22.73	24.8288	25.3198	26.0823	24.0342	24.4495	0.643259	1.92162	0.150163	0.462429	1.1064	-1.45919	P32386	ATP-dependent bile acid permease OS=Saccharomyces cerevisiae (strain ATCC 204508 / S288c) GN=YBT1 PE=1 SV=2 -	YBT1
24.2982	25.089	25.8242	26.4495	24.6169	24.7384	0.985453	1.44321	0.0124156	-0.0159502	1.3518	-1.45916	Q04175	Importin beta SMX1 OS=Saccharomyces cerevisiae (strain ATCC 204508 / S288c) GN=SXM1 PE=1 SV=1 -	SXM1
27.9406	24.3619	28.4032	27.9874	25.3345	28.1488	0.426928	2.04411	0.0863977	0.590442	0.382697	-1.45367	P53136	Ribosome biogenesis protein NSA1 OS=Saccharomyces cerevisiae (strain ATCC 204508 / S288c) GN=NSA1 PE=1 SV=1 -	NSA1
21.293	22.4109	23.3752	23.6387	22.7687	21.3394	0.990268	1.65496	0.0734435	0.202089	0.736118	-1.45287	P32480	Protein HIR2 OS=Saccharomyces cerevisiae (strain ATCC 204508 / S288c) OX=559292 GN=HIR2 PE=1 SV=2 -	HIR2
20.4904	21.3991	24.5627	24.9216	22.2166	24.3705	1.79186	3.79743	0.739398	2.34884	0.500585	-1.44859	P48567	tRNA pseudouridine synthase 4 OS=Saccharomyces cerevisiae (strain ATCC 204508 / S288c) GN=PUS4 PE=1 SV=1 -	PUS4
23.1541	24.882	26.4623	27.8173	26.2875	25.1003	0.980315	3.12175	0.600329	1.67586	0.602639	-1.44588	P53276	U3 small nucleolar RNA-associated protein 8 OS=Saccharomyces cerevisiae (strain ATCC 204508 / S288c) GN=UTP8 PE=1 SV=1 -	UTP8
24.9084	25.6915	26.5022	27.6636	25.5093	25.7665	0.900193	1.78292	0.302408	0.337934	0.867244	-1.44498	P22515	Ubiquitin-activating enzyme E1 1 OS=Saccharomyces cerevisiae (strain ATCC 204508 / S288c) GN=UBA1 PE=1 SV=2 -	UBA1
23.3871	24.3975	25.6619	25.951	24.1765	24.5486	1.1688	1.91419	0.323713	0.470243	1.59156	-1.44395	P16649	General transcriptional corepressor TUP1 OS=Saccharomyces cerevisiae (strain ATCC 204508 / S288c) GN=TUP1 PE=1 SV=2 -	TUP1
22.4758	21.636	23.0098	23.6475	22.2143	21.5574	0.862782	1.27275	0.107911	-0.170034	1.05739	-1.44278	P53920	Pro-apoptotic serine protease NMA111 OS=Saccharomyces cerevisiae (strain ATCC 204508 / S288c) GN=NMA111 PE=1 SV=1 -	NM111
25.0271	26.3056	27.0317	27.4016	25.5886	25.976	0.838119	1.55034	0.0564402	0.115982	1.47972	-1.43436	P33775	Dolichyl-phosphate-mannose--protein mannosyltransferase 1 OS=Saccharomyces cerevisiae (strain ATCC 204508 / S288c) GN=PMT1 PE=1 SV=1 -	PMT1
20.2698	20.7692	26.1985	26.5644	24.969	24.9406	2.5564	5.86196	2.49958	4.43523	1.79208	-1.42673	Q07381	Ribosome biogenesis protein TSR1 OS=Saccharomyces cerevisiae (strain ATCC 204508 / S288c) GN=TSR1 PE=1 SV=1 -	TSR1
26.0416	26.8904	28.3252	28.611	26.6717	27.4138	1.33191	2.00213	0.383128	0.576745	1.15632	-1.42538	P53549	26S protease subunit RPT4 OS=Saccharomyces cerevisiae (strain ATCC 204508 / S288c) GN=RPT4 PE=1 SV=4 -	PRS10
24.1954	24.1047	25.3939	25.9248	24.3805	24.0983	1.51737	1.50934	0.216226	0.0893517	1.37667	-1.41999	P53629	Sterol O-acyltransferase 2 OS=Saccharomyces cerevisiae (strain ATCC 204508 / S288c) GN=ARE2 PE=1 SV=1 -	ARE2
28.1974	26.2549	27.3179	27.9573	26.1846	26.2639	0.138843	0.411384	0.386153	-1.00191	1.31668	-1.4133	P00958	Methionine--tRNA ligase, cytoplasmic OS=Saccharomyces cerevisiae (strain ATCC 204508 / S288c) GN=MES1 PE=1 SV=4 -	SYMC
28.6578	29.6578	30.4948	31.1907	29.3762	29.4858	0.960074	1.68496	0.192811	0.273184	1.2442	-1.41177	P15108	ATP-dependent molecular chaperone HSC82 OS=Saccharomyces cerevisiae (strain ATCC 204508 / S288c) GN=HSC82 PE=1 SV=4 -	HSC82
28.6578	29.6578	30.4948	31.1907	29.3762	29.4858	0.960074	1.68496	0.192811	0.273184	1.2442	-1.41177	P02829	ATP-dependent molecular chaperone HSP82 OS=Saccharomyces cerevisiae (strain ATCC 204508 / S288c) GN=HSP82 PE=1 SV=1 -	HSP82
22.2152	23.3335	24.8909	25.5647	24.0854	23.5475	1.19337	2.45346	0.628818	1.04208	1.08624	-1.41138	Q03653	Protein EFR3 OS=Saccharomyces cerevisiae (strain ATCC 204508 / S288c) GN=EFR3 PE=1 SV=1 -	EFR3
21.7671	24.2728	24.341	24.8746	23.1568	23.2359	0.467415	1.58779	0.0452906	0.176423	1.46051	-1.41137	P38694	Putative aldehyde dehydrogenase-like protein YHR039C OS=Saccharomyces cerevisiae (strain ATCC 204508 / S288c) GN=MSC7 PE=1 SV=1 -	MSC7
24.2989	26.4656	26.6931	26.3655	24.8259	25.4102	0.392537	1.14706	0.0779205	-0.26421	1.28421	-1.41127	P33767	Dolichyl-diphosphooligosaccharide--protein glycosyltransferase subunit WBP1 OS=Saccharomyces cerevisiae (strain ATCC 204508 / S288c) GN=WBP1 PE=1 SV=1 -	OSTB
25.1734	26.4455	26.7632	27.2086	25.5273	25.6264	0.651717	1.17644	0.124723	-0.232591	1.59803	-1.40903	P43616	Cys-Gly metallodipeptidase DUG1 OS=Saccharomyces cerevisiae (strain ATCC 204508 / S288c) GN=DUG1 PE=1 SV=1 -	DUG1
21.7999	21.9836	25.6312	25.8225	24.087	24.5568	2.92321	3.83507	1.97461	2.43015	1.50745	-1.40492	Q04693	Pre-mRNA-splicing factor RSE1 OS=Saccharomyces cerevisiae (strain ATCC 204508 / S288c) GN=RSE1 PE=1 SV=1 -	RSE1
23.7327	24.793	25.6085	26.1206	24.4757	24.4438	0.947987	1.60168	0.127177	0.196862	1.49802	-1.40482	P07149	Fatty acid synthase subunit beta OS=Saccharomyces cerevisiae (strain ATCC 204508 / S288c) GN=FAS1 PE=1 SV=2 -	FAS1
23.4601	25.6529	25.8621	26.0699	24.3988	24.7275	0.482787	1.40944	0.00184725	0.00665474	1.72871	-1.40279	Q02776	Mitochondrial import inner membrane translocase subunit TIM50 OS=Saccharomyces cerevisiae (strain ATCC 204508 / S288c) GN=TIM50 PE=1 SV=1 -	TIM50
19.9553	24.1063	24.9977	23.743	23.1304	22.8091	0.405148	2.33957	0.157305	0.938967	0.787737	-1.4006	P39010	Palmitoyltransferase AKR1 OS=Saccharomyces cerevisiae (strain ATCC 204508 / S288c) GN=AKR1 PE=1 SV=1 -	AKR1
23.1315	24.8983	23.9325	25.3655	23.3752	23.1327	0.198418	0.634124	0.315734	-0.760922	0.710215	-1.39505	P38069	Alpha-1,2-mannosyltransferase MNN2 OS=Saccharomyces cerevisiae (strain ATCC 204508 / S288c) GN=MNN2 PE=1 SV=1 -	MNN2
20.8386	21.437	24.6186	24.4701	22.7488	23.558	2.09213	3.40659	1.24378	2.01562	1.11103	-1.39097	P10964	DNA-directed RNA polymerase I subunit RPA190 OS=Saccharomyces cerevisiae (strain ATCC 204508 / S288c) OX=559292 GN=RPA190 PE=1 SV=2 -	RPA1
24.9079	25.9093	26.8007	27.4938	25.6733	25.8418	0.983406	1.73864	0.249562	0.348945	1.22186	-1.38969	P53622	Coatomer subunit alpha OS=Saccharomyces cerevisiae (strain ATCC 204508 / S288c) GN=COP1 PE=1 SV=2 -	COPA
21.7138	21.249	23.0673	23.2736	22.2245	21.3386	1.65908	1.68903	-4.34294e-08	0	1.03351	-1.38888	Q99220	Protein OS-9 homolog OS=Saccharomyces cerevisiae (strain ATCC 204508 / S288c) GN=YOS9 PE=1 SV=1 -	OS9
25.7244	26.7389	27.5529	28.1633	26.5769	26.3684	0.955147	1.6264	0.162738	0.240941	1.29977	-1.38546	P37292	Serine hydroxymethyltransferase, mitochondrial OS=Saccharomyces cerevisiae (strain ATCC 204508 / S288c) GN=SHM1 PE=1 SV=2 -	GLYM
21.5851	21.5878	22.8587	23.8717	22.6762	21.2871	1.14031	1.77876	0.202916	0.395182	0.604189	-1.38358	P15436	DNA polymerase delta catalytic subunit OS=Saccharomyces cerevisiae (strain ATCC 204508 / S288c) OX=559292 GN=POL3 PE=1 SV=4 -	DPOD
20.1823	21.2692	24.8867	23.1842	22.0684	23.2467	1.08702	3.30969	0.861668	1.9318	0.502179	-1.37789	Q08773	ISWI chromatin-remodeling complex ATPase ISW2 OS=Saccharomyces cerevisiae (strain ATCC 204508 / S288c) GN=ISW2 PE=1 SV=1 -	ISW2
23.0899	25.2017	25.6878	26.1079	24.4241	24.6292	0.610498	1.75203	0.122648	0.380833	1.5551	-1.37119	P46982	Alpha-1,2-mannosyltransferase MNN5 OS=Saccharomyces cerevisiae (strain ATCC 204508 / S288c) GN=MNN5 PE=1 SV=2 -	MNN5
21.3704	23.3045	24.3342	25.0785	23.3818	23.2933	0.825154	2.36885	0.387085	1.00011	1.17088	-1.36875	Q05050	Eisosome protein 1 OS=Saccharomyces cerevisiae (strain ATCC 204508 / S288c) GN=EIS1 PE=1 SV=1 -	EIS1
19.6546	20.9474	23.8093	30.956	22.1373	29.8927	0.720198	7.08168	0.547791	5.71401	0.0863932	-1.36766	Q12236	Serine/threonine-protein kinase PKH2 OS=Saccharomyces cerevisiae (strain ATCC 204508 / S288c) GN=PKH2 PE=1 SV=1 -	PKH2
26.0569	26.8445	27.7351	28.3616	26.6595	26.709	1.0629	1.59763	0.211907	0.233544	1.30813	-1.36409	P26637	Leucine--tRNA ligase, cytoplasmic OS=Saccharomyces cerevisiae (strain ATCC 204508 / S288c) GN=CDC60 PE=1 SV=1 -	SYLC
26.4849	27.8342	26.8647	26.7758	25.4241	25.4895	0.176828	-0.339351	0.893268	-1.70279	2.78663	-1.36344	P25491	Mitochondrial protein import protein MAS5 OS=Saccharomyces cerevisiae (strain ATCC 204508 / S288c) GN=YDJ1 PE=1 SV=1 -	MAS5
19.5365	24.7213	25.2916	25.9557	24.4564	24.0691	0.5045	3.49474	0.302756	2.13383	1.1466	-1.36092	P32802	Transmembrane 9 superfamily member 1 OS=Saccharomyces cerevisiae (strain ATCC 204508 / S288c) OX=559292 GN=EMP70 PE=1 SV=2 -	TMN1
20.9714	23.1993	23.9584	24.1371	23.4183	21.9559	0.655293	1.96241	0.157516	0.601754	0.686137	-1.36066	Q06505	Transcription factor SPN1 OS=Saccharomyces cerevisiae (strain ATCC 204508 / S288c) GN=SPN1 PE=1 SV=1 -	IWS1
20.1105	21.4141	25.6584	25.9047	23.9637	24.8788	1.76905	5.01928	1.3541	3.65893	0.987445	-1.36034	Q04408	Uncharacterized protein YDR514C OS=Saccharomyces cerevisiae (strain ATCC 204508 / S288c) GN=YDR514C PE=1 SV=1 -	YD514
19.1492	20.097	24.9455	24.8303	23.5486	23.5105	2.09037	5.26478	1.841	3.90648	2.7012	-1.3583	P38041	Protein BOB1 OS=Saccharomyces cerevisiae (strain ATCC 204508 / S288c) GN=BOI1 PE=1 SV=1 -	BOB1
24.1856	24.8108	25.6345	27.6663	25.8377	24.7482	0.744336	2.15222	0.477294	0.794783	0.443556	-1.35744	P48563	Protein MON2 OS=Saccharomyces cerevisiae (strain ATCC 204508 / S288c) GN=MON2 PE=1 SV=1 -	MON2
25.3632	26.4428	27.2435	27.8522	25.8867	26.4947	0.93013	1.64486	0.162389	0.287692	1.05808	-1.35717	P38972	Phosphoribosylformylglycinamidine synthase OS=Saccharomyces cerevisiae (strain ATCC 204508 / S288c) GN=ADE6 PE=1 SV=2 -	PUR4
24.499	25.7576	27.1965	26.5941	25.5743	25.5035	0.896547	1.76697	0.235367	0.410609	1.33223	-1.35636	P40850	Protein MKT1 OS=Saccharomyces cerevisiae (strain ATCC 204508 / S288c) GN=MKT1 PE=1 SV=2 -	MKT1
27.9088	28.4206	29.475	29.8374	28.3553	28.2449	1.3823	1.49147	0.182731	0.135379	1.72216	-1.35609	P54115	Magnesium-activated aldehyde dehydrogenase, cytosolic OS=Saccharomyces cerevisiae (strain ATCC 204508 / S288c) GN=ALD6 PE=1 SV=4 -	ALDH6
25.7903	26.7758	27.4378	27.9378	26.0617	26.6082	0.89925	1.40472	0.0291881	0.0519047	1.17096	-1.35281	P12385	Eukaryotic peptide chain release factor subunit 1 OS=Saccharomyces cerevisiae (strain ATCC 204508 / S288c) GN=SUP45 PE=1 SV=2 -	ERF1
24.9955	25.1391	26.426	26.6292	25.4015	24.9513	2.14382	1.46032	0.161363	0.109076	1.4973	-1.35124	P32337	Importin subunit beta-3 OS=Saccharomyces cerevisiae (strain ATCC 204508 / S288c) GN=PSE1 PE=1 SV=2 -	IMB3
25.3021	25.9084	28.4692	28.8849	27.4314	27.2207	1.85331	3.0718	1.48057	1.7208	1.54531	-1.35099	Q07791	Transposon Ty2-DR3 Gag-Pol polyprotein OS=Saccharomyces cerevisiae (strain ATCC 204508 / S288c) GN=TY2B-DR3 PE=3 SV=1 -	YD23B
25.6063	26.8869	27.5195	27.6244	25.9261	26.5191	0.756443	1.32535	0.0105588	-0.0239763	1.33395	-1.34933	P32368	Phosphoinositide phosphatase SAC1 OS=Saccharomyces cerevisiae (strain ATCC 204508 / S288c) GN=SAC1 PE=1 SV=1 -	SAC1
23.7482	25.8495	26.6527	27.1263	25.3985	25.6838	0.717265	2.09067	0.254665	0.742329	1.40272	-1.34834	P47190	Dolichyl-phosphate-mannose--protein mannosyltransferase 3 OS=Saccharomyces cerevisiae (strain ATCC 204508 / S288c) OX=559292 GN=PMT3 PE=1 SV=2 -	PMT3
25.6328	26.7771	30.4881	30.673	29.2641	29.2109	1.76716	4.3756	1.47023	3.03255	2.29302	-1.34305	Q12460	Nucleolar protein 56 OS=Saccharomyces cerevisiae (strain ATCC 204508 / S288c) GN=NOP56 PE=1 SV=1 -	NOP56
23.317	24.0902	22.7943	22.5365	21.6801	20.9682	0.900706	-1.03821	1.3422	-2.37947	1.14714	-1.34127	P09938	Ribonucleoside-diphosphate reductase small chain 1 OS=Saccharomyces cerevisiae (strain ATCC 204508 / S288c) GN=RNR2 PE=1 SV=2 -	RIR2
25.5483	26.565	27.2058	27.8197	26.2863	26.06	0.873732	1.4561	0.073779	0.116495	1.2614	-1.3396	P05694	5-methyltetrahydropteroyltriglutamate--homocysteine methyltransferase OS=Saccharomyces cerevisiae (strain ATCC 204508 / S288c) GN=MET6 PE=1 SV=4 -	METE
19.8201	21.3448	23.4349	23.8746	23.4209	21.2138	1.21693	3.07229	0.487996	1.73488	0.447816	-1.3374	P40559	Phosphatidylinositol 4,5-bisphosphate 5-phosphatase INP51 OS=Saccharomyces cerevisiae (strain ATCC 204508 / S288c) GN=INP51 PE=1 SV=1 -	INP51
21.6886	23.2124	24.957	24.821	23.6606	23.4526	1.06598	2.43856	0.542258	1.10612	2.0664	-1.33244	P46680	Actin-interacting protein 1 OS=Saccharomyces cerevisiae (strain ATCC 204508 / S288c) OX=559292 GN=AIP1 PE=1 SV=1 -	AIP1
22.7404	24.5225	29.8654	30.2181	28.6948	28.7273	1.71008	6.41032	1.53119	5.07958	1.76307	-1.33073	P33322	H/ACA ribonucleoprotein complex subunit 4 OS=Saccharomyces cerevisiae (strain ATCC 204508 / S288c) GN=CBF5 PE=1 SV=1 -	CBF5
20.9994	21.2942	25.4797	25.8694	24.5171	24.1711	2.53769	4.52775	2.29965	3.19734	1.44029	-1.33041	P32349	DNA-directed RNA polymerase III subunit RPC3 OS=Saccharomyces cerevisiae (strain ATCC 204508 / S288c) GN=RPC82 PE=1 SV=2 -	RPC3
24.637	25.9187	26.7325	27.2299	25.5548	25.7469	0.8811	1.70334	0.205516	0.373013	1.42144	-1.33032	P38968	Protein transport protein SEC31 OS=Saccharomyces cerevisiae (strain ATCC 204508 / S288c) GN=SEC31 PE=1 SV=3 -	SEC31
25.0513	26.7389	26.9248	27.4839	25.6899	26.0658	0.554889	1.30919	0.00617985	-0.0172749	1.23027	-1.32646	P16603	NADPH--cytochrome P450 reductase OS=Saccharomyces cerevisiae (strain ATCC 204508 / S288c) GN=NCP1 PE=1 SV=3 -	NCPR
20.6615	21.868	24.5852	29.1065	24.2221	26.8215	0.854442	5.5811	1.0129	4.25709	0.179084	-1.32401	P25370	Good for full DBP5 activity protein 2 OS=Saccharomyces cerevisiae (strain ATCC 204508 / S288c) OX=559292 GN=GFD2 PE=4 SV=1 -	GFD2
22.0423	21.9098	23.8365	24.7836	23.0172	22.955	1.40346	2.33404	2.28333	1.01007	0.96641	-1.32397	P40498	U3 small nucleolar RNA-associated protein 25 OS=Saccharomyces cerevisiae (strain ATCC 204508 / S288c) OX=559292 GN=UTP25 PE=1 SV=1 -	UTP25
22.834	24.1976	26.065	26.5599	24.9432	25.0346	1.21355	2.79662	0.785547	1.47313	1.46464	-1.32349	P19524	Myosin-2 OS=Saccharomyces cerevisiae (strain ATCC 204508 / S288c) GN=MYO2 PE=1 SV=1 -	MYO2
25.8542	26.792	27.9556	27.304	26.3831	26.2311	0.825868	1.30666	0.0104741	-0.0160122	1.23341	-1.32267	P39076	T-complex protein 1 subunit beta OS=Saccharomyces cerevisiae (strain ATCC 204508 / S288c) GN=CCT2 PE=1 SV=1 -	TCPB
24.3149	25.0101	26.8893	27.4923	25.928	25.8088	1.50082	2.52826	1.11969	1.20588	1.30102	-1.32238	P11154	Pyruvate carboxylase 1 OS=Saccharomyces cerevisiae (strain ATCC 204508 / S288c) GN=PYC1 PE=1 SV=2 -	PYC1
22.0513	22.8913	23.8471	25.0007	22.9707	23.2342	0.952259	1.95258	0.540508	0.631146	0.809324	-1.32144	P53893	Ribosome assembly protein 1 OS=Saccharomyces cerevisiae (strain ATCC 204508 / S288c) OX=559292 GN=RIA1 PE=1 SV=1 -	RIA1
20.6484	21.4261	24.4002	23.6209	23.0165	22.3637	1.48661	2.97327	1.08198	1.65287	0.914674	-1.32041	Q01919	Serine/threonine-protein kinase KIN4 OS=Saccharomyces cerevisiae (strain ATCC 204508 / S288c) GN=KIN4 PE=1 SV=1 -	KIN4
24.8059	25.5353	21.6378	23.6242	21.0597	21.5637	0.858767	-2.53962	1.888	-3.85892	0.485718	-1.31929	Q12250	26S proteasome regulatory subunit RPN5 OS=Saccharomyces cerevisiae (strain ATCC 204508 / S288c) GN=RPN5 PE=1 SV=3 -	RPN5
24.4356	26.1617	27.7821	28.8237	27.1174	26.8516	1.01521	3.00422	0.71379	1.68589	0.87392	-1.31833	P0CX48	40S ribosomal protein S11-B OS=Saccharomyces cerevisiae (strain ATCC 204508 / S288c) GN=RPS11B PE=1 SV=1 -	RS11B
24.9266	26.3992	27.0105	26.8336	25.5475	25.6714	0.635251	1.25919	0.0227729	-0.0534515	2.17387	-1.31264	P41543	Dolichyl-diphosphooligosaccharide--protein glycosyltransferase subunit 1 OS=Saccharomyces cerevisiae (strain ATCC 204508 / S288c) GN=OST1 PE=1 SV=1 -	OST1
23.1305	25.019	26.7517	27.0793	26.0701	25.1391	1.01119	2.84073	0.547658	1.5298	0.930738	-1.31093	P0C2H6	60S ribosomal protein L27-A OS=Saccharomyces cerevisiae (strain ATCC 204508 / S288c) GN=RPL27A PE=1 SV=1 -	RL27A
21.517	23.6331	24.2636	24.6292	23.1376	23.1437	0.650749	1.87133	0.189471	0.565564	1.72005	-1.30577	P53303	Zinc finger protein ZPR1 OS=Saccharomyces cerevisiae (strain ATCC 204508 / S288c) GN=ZPR1 PE=1 SV=1 -	ZPR1
24.6779	24.5321	23.7275	21.8264	21.2021	21.744	0.709476	-1.82801	2.10071	-3.13191	0.497712	-1.3039	P12684	3-hydroxy-3-methylglutaryl-coenzyme A reductase 2 OS=Saccharomyces cerevisiae (strain ATCC 204508 / S288c) GN=HMG2 PE=1 SV=1 -	HMDH2
20.4049	21.6963	25.2062	25.7566	23.9252	24.4336	1.61637	4.43077	1.33878	3.12882	1.13221	-1.30195	Q06685	Inositol hexakisphosphate and diphosphoinositol-pentakisphosphate kinase OS=Saccharomyces cerevisiae (strain ATCC 204508 / S288c) OX=559292 GN=VIP1 PE=1 SV=1 -	VIP1
23.6398	24.2621	25.9486	26.2596	24.5545	25.0584	1.59991	2.15317	0.779603	0.855496	1.31594	-1.29767	Q05946	U3 small nucleolar RNA-associated protein 13 OS=Saccharomyces cerevisiae (strain ATCC 204508 / S288c) GN=UTP13 PE=1 SV=1 -	UTP13
20.3075	22.6839	24.6902	25.9714	24.1293	23.9406	0.979731	3.83509	0.77763	2.53922	0.736785	-1.29586	Q12114	Chitin biosynthesis protein CHS5 OS=Saccharomyces cerevisiae (strain ATCC 204508 / S288c) GN=CHS5 PE=1 SV=1 -	CHS5
23.3031	24.3923	26.0317	27.4409	25.6139	25.2689	1.07916	2.88861	0.96635	1.59367	0.665198	-1.29494	P12945	N-terminal acetyltransferase A complex subunit NAT1 OS=Saccharomyces cerevisiae (strain ATCC 204508 / S288c) GN=NAT1 PE=1 SV=2 -	NAT1
19.641	21.0519	22.5411	22.6798	21.8667	20.7675	1.06739	2.26397	0.407639	0.970592	0.839645	-1.29338	P38989	Structural maintenance of chromosomes protein 2 OS=Saccharomyces cerevisiae (strain ATCC 204508 / S288c) GN=SMC2 PE=1 SV=1 -	SMC2
21.1593	23.7066	24.7574	25.5072	22.4505	25.228	0.746966	2.6993	0.273041	1.40631	0.33387	-1.293	P33418	Exportin-T OS=Saccharomyces cerevisiae (strain ATCC 204508 / S288c) OX=559292 GN=LOS1 PE=1 SV=1 -	XPOT
20.732	22.0684	25.6955	26.1389	24.2455	25.0084	1.62999	4.51701	1.28044	3.22678	1.00117	-1.29023	Q06078	U3 small nucleolar RNA-associated protein 21 OS=Saccharomyces cerevisiae (strain ATCC 204508 / S288c) GN=UTP21 PE=1 SV=1 -	UTP21
19.1989	21.1977	24.7861	25.5159	23.1269	24.5949	1.36471	4.95267	1.00856	3.66258	0.591449	-1.29008	P53140	Protein RMD9, mitochondrial OS=Saccharomyces cerevisiae (strain ATCC 204508 / S288c) GN=RMD9 PE=1 SV=1 -	RMD9
29.0129	29.8249	30.9828	31.8283	30.1214	30.1164	1.11289	1.98663	0.644356	0.700025	1.03091	-1.28661	P16521	Elongation factor 3A OS=Saccharomyces cerevisiae (strain ATCC 204508 / S288c) GN=YEF3 PE=1 SV=4 -	EF3A
24.6987	25.7745	26.9203	27.4761	25.9334	25.8932	1.07822	1.96158	0.474112	0.676661	1.35696	-1.28492	P21524	Ribonucleoside-diphosphate reductase large chain 1 OS=Saccharomyces cerevisiae (strain ATCC 204508 / S288c) GN=RNR1 PE=1 SV=2 -	RIR1
25.8592	26.824	28.4366	28.6458	27.4528	27.0701	1.32935	2.19961	0.660939	0.919843	1.55549	-1.27976	Q12117	Protein MRH1 OS=Saccharomyces cerevisiae (strain ATCC 204508 / S288c) GN=MRH1 PE=1 SV=1 -	MRH1
23.3498	25.5615	25.2125	27.2077	25.1091	24.7517	0.443731	1.75448	0.146959	0.474784	0.476277	-1.27969	Q02785	ATP-dependent permease PDR12 OS=Saccharomyces cerevisiae (strain ATCC 204508 / S288c) OX=559292 GN=PDR12 PE=1 SV=1 -	PDR12
23.0172	23.5404	22.9733	24.8389	22.4382	22.8173	0.233836	0.627368	0.741191	-0.65099	0.506701	-1.27836	P43593	Ubiquitin carboxyl-terminal hydrolase 6 OS=Saccharomyces cerevisiae (strain ATCC 204508 / S288c) GN=UBP6 PE=1 SV=1 -	UBP6
19.308	21.1467	24.2621	24.6795	22.944	23.4514	1.33744	4.24344	1.0483	2.97029	1.21761	-1.27315	P09547	SWI/SNF chromatin-remodeling complex subunit SWI1 OS=Saccharomyces cerevisiae (strain ATCC 204508 / S288c) GN=SWI1 PE=1 SV=1 -	SWI1
27.3247	28.253	29.2999	29.8082	28.2571	28.3057	1.10055	1.76515	0.397553	0.492523	1.42043	-1.27263	P16861	ATP-dependent 6-phosphofructokinase subunit alpha OS=Saccharomyces cerevisiae (strain ATCC 204508 / S288c) GN=PFK1 PE=1 SV=1 -	PFKA1
29.9869	30.8377	31.793	32.2938	30.7357	30.8119	1.09334	1.63113	0.312963	0.361529	1.42524	-1.26961	P32324	Elongation factor 2 OS=Saccharomyces cerevisiae (strain ATCC 204508 / S288c) GN=EFT1 PE=1 SV=1 -	EF2
23.8073	25.4346	26.1648	26.9771	25.1186	25.4852	0.781981	1.94996	0.301022	0.680957	0.981525	-1.269	P07263	Histidine--tRNA ligase, mitochondrial OS=Saccharomyces cerevisiae (strain ATCC 204508 / S288c) GN=HTS1 PE=1 SV=2 -	SYH
22.8398	23.4311	26.7011	27.2299	26.245	25.1538	1.97657	3.83002	1.26854	2.56396	0.764462	-1.26606	P25582	27S pre-rRNA (guanosine(2922)-2'-O)-methyltransferase OS=Saccharomyces cerevisiae (strain ATCC 204508 / S288c) GN=SPB1 PE=1 SV=2 -	SPB1
25.0809	26.068	26.239	26.2173	24.8132	25.1198	0.49958	0.65369	0.443076	-0.607956	1.83822	-1.26165	D6VTK4	Pheromone alpha factor receptor OS=Saccharomyces cerevisiae (strain ATCC 204508 / S288c) GN=STE2 PE=1 SV=2 -	STE2
22.6159	21.0121	23.8073	23.3791	21.1091	23.558	0.781759	1.77924	0.121152	0.519529	0.379318	-1.25971	Q12259	BTB/POZ domain-containing protein YLR108C OS=Saccharomyces cerevisiae (strain ATCC 204508 / S288c) OX=559292 GN=YLR108C PE=1 SV=1 -	YL108
22.376	21.5404	26.1816	25.5766	24.5708	24.6747	1.77291	3.92089	1.61859	2.66454	1.26106	-1.25635	Q00684	Tyrosine-protein phosphatase CDC14 OS=Saccharomyces cerevisiae (strain ATCC 204508 / S288c) OX=559292 GN=CDC14 PE=1 SV=2 -	CDC14
27.2652	28.0691	28.8118	29.2243	27.8081	27.7182	1.01769	1.35093	0.0785873	0.0960035	1.56609	-1.25493	P40069	Importin subunit beta-4 OS=Saccharomyces cerevisiae (strain ATCC 204508 / S288c) GN=KAP123 PE=1 SV=1 -	IMB4
21.8954	24.6606	25.992	26.1931	24.7119	24.965	0.746102	2.81458	0.42272	1.56044	1.79034	-1.25414	P38250	Increased sodium tolerance protein 2 OS=Saccharomyces cerevisiae (strain ATCC 204508 / S288c) GN=IST2 PE=1 SV=2 -	IST2
20.8606	21.9939	22.6963	22.9088	22.426	20.673	0.854505	1.37531	0.0374216	0.122273	0.535153	-1.25304	P41338	Acetyl-CoA acetyltransferase OS=Saccharomyces cerevisiae (strain ATCC 204508 / S288c) GN=ERG10 PE=1 SV=3 -	THIL
24.4904	25.4346	26.2218	26.9998	25.2961	25.4199	0.941016	1.64827	0.306684	0.395493	1.06417	-1.25277	P15891	Actin-binding protein OS=Saccharomyces cerevisiae (strain ATCC 204508 / S288c) GN=ABP1 PE=1 SV=4 -	ABP1
26.0374	26.7505	27.357	27.746	26.4446	26.1533	0.982075	1.15757	0.081876	-0.0950031	1.44811	-1.25257	P17967	Protein disulfide-isomerase OS=Saccharomyces cerevisiae (strain ATCC 204508 / S288c) GN=PDI1 PE=1 SV=2 -	PDI
26.8203	27.5173	28.3641	28.7708	27.1459	27.4854	1.13026	1.39864	0.130031	0.146841	1.37702	-1.2518	P38625	GMP synthase	GUA1
20.9175	23.2693	24.895	25.3659	23.7665	23.9951	0.896518	3.03706	0.569492	1.78738	1.3855	-1.24968	P21827	Guanine nucleotide exchange factor SRM1 OS=Saccharomyces cerevisiae (strain ATCC 204508 / S288c) GN=SRM1 PE=1 SV=1 -	RCC1
19.7253	21.7302	24.0723	23.8433	22.9341	22.4832	1.06914	3.23002	0.712904	1.98087	1.41317	-1.24915	P48562	Serine/threonine-protein kinase CLA4 OS=Saccharomyces cerevisiae (strain ATCC 204508 / S288c) OX=559292 GN=CLA4 PE=1 SV=1 -	CLA4
29.617	30.7235	28.8679	29.2243	27.8682	27.7318	0.714915	-1.12415	1.29151	-2.37027	1.64483	-1.24612	P00560	Phosphoglycerate kinase OS=Saccharomyces cerevisiae (strain ATCC 204508 / S288c) GN=PGK1 PE=1 SV=2 -	PGK
22.5434	22.7106	26.1991	26.7129	25.2437	25.1787	2.30616	3.82901	2.92029	2.58422	1.39086	-1.24479	P45978	Protein SCD6 OS=Saccharomyces cerevisiae (strain ATCC 204508 / S288c) GN=SCD6 PE=1 SV=1 -	SCD6
25.1658	26.4328	27.0619	27.3196	26.2555	25.6373	0.784421	1.39143	0.0685138	0.147069	1.18441	-1.24436	Q12363	Transcriptional modulator WTM1 OS=Saccharomyces cerevisiae (strain ATCC 204508 / S288c) GN=WTM1 PE=1 SV=1 -	WTM1
25.8208	27.0009	27.599	28.0808	26.4346	26.7568	0.811995	1.42908	0.101831	0.18488	1.29927	-1.2442	Q07478	ATP-dependent RNA helicase SUB2 OS=Saccharomyces cerevisiae (strain ATCC 204508 / S288c) GN=SUB2 PE=1 SV=1 -	SUB2
19.2871	20.5455	23.004	24.0935	22.6305	21.9822	1.31259	3.63244	1.11007	2.39005	0.72343	-1.24239	Q03306	Serine/threonine-protein kinase PKH3 OS=Saccharomyces cerevisiae (strain ATCC 204508 / S288c) OX=559292 GN=PKH3 PE=1 SV=1 -	PKH3
22.5199	23.1242	24.165	24.2185	22.217	23.6843	1.33993	1.36966	0.0525012	0.128606	0.632647	-1.24105	P41895	Transcription initiation factor IIF subunit alpha OS=Saccharomyces cerevisiae (strain ATCC 204508 / S288c) GN=TFG1 PE=1 SV=2 -	T2FA
20.3152	21.377	23.613	23.8595	21.9956	22.9973	1.47143	2.89015	0.817648	1.65035	0.859758	-1.2398	P38080	Serine/threonine-protein kinase AKL1 OS=Saccharomyces cerevisiae (strain ATCC 204508 / S288c) GN=AKL1 PE=1 SV=1 -	AKL1
23.0897	22.8619	25.3605	25.8618	24.0156	24.7353	1.96901	2.63534	1.18282	1.39964	0.973676	-1.2357	P38883	Pre-rRNA-processing protein RIX1 OS=Saccharomyces cerevisiae (strain ATCC 204508 / S288c) GN=RIX1 PE=1 SV=2 -	RIX1
24.654	25.2664	25.9546	26.6608	25.0613	25.0906	0.99056	1.3475	0.129539	0.115721	1.13442	-1.23178	P21576	Vacuolar protein sorting-associated protein 1 OS=Saccharomyces cerevisiae (strain ATCC 204508 / S288c) GN=VPS1 PE=1 SV=2 -	VPS1
25.8776	26.501	27.0137	27.1293	25.8834	25.8046	0.964574	0.882214	0.412946	-0.345243	2.49077	-1.22746	P11745	Ran GTPase-activating protein 1 OS=Saccharomyces cerevisiae (strain ATCC 204508 / S288c) GN=RNA1 PE=1 SV=2 -	RNA1
25.6077	26.5365	27.2133	27.8933	26.3173	26.3386	0.907895	1.48119	0.195797	0.255865	1.16005	-1.22532	Q05506	Arginine--tRNA ligase, cytoplasmic OS=Saccharomyces cerevisiae (strain ATCC 204508 / S288c) GN=YDR341C PE=1 SV=1 -	SYRC
23.7369	25.2032	27.6891	28.3243	26.9054	26.6581	1.32387	3.53668	1.04701	2.31173	1.15837	-1.22495	P34241	Nucleolar pre-ribosomal-associated protein 1 OS=Saccharomyces cerevisiae (strain ATCC 204508 / S288c) GN=URB1 PE=1 SV=2 -	URB1
21.9913	22.2021	24.2961	25.1569	23.6108	23.3936	1.56486	2.62985	1.9433	1.40551	0.958041	-1.22434	P38996	Nuclear polyadenylated RNA-binding protein 3 OS=Saccharomyces cerevisiae (strain ATCC 204508 / S288c) GN=NAB3 PE=1 SV=1 -	NAB3
24.1426	24.9672	27.1312	27.2151	25.9241	25.9751	1.61709	2.61829	1.10988	1.39471	2.79454	-1.22358	P53742	Nucleolar GTP-binding protein 2 OS=Saccharomyces cerevisiae (strain ATCC 204508 / S288c) GN=NOG2 PE=1 SV=1 -	NOG2
29.6287	30.0698	31.0902	31.611	30.0839	30.1736	1.31889	1.50134	0.468156	0.279427	1.35922	-1.22191	P26263	Pyruvate decarboxylase isozyme 3 OS=Saccharomyces cerevisiae (strain ATCC 204508 / S288c) GN=PDC6 PE=1 SV=3 -	PDC6
28.4796	29.1736	30.4717	31.3039	29.7553	29.5803	1.20299	2.06121	0.844344	0.841185	0.987036	-1.22002	P53978	Elongation factor 3B OS=Saccharomyces cerevisiae (strain ATCC 204508 / S288c) GN=HEF3 PE=1 SV=2 -	EF3B
20.0232	23.207	23.417	23.6865	22.1006	22.5634	0.456923	1.93661	0.155238	0.716858	1.34714	-1.21975	P21375	Fumarate reductase 2 OS=Saccharomyces cerevisiae (strain ATCC 204508 / S288c) GN=OSM1 PE=1 SV=3 -	OSM1
23.7715	25.4147	25.9327	26.0199	24.3903	25.1261	0.629373	1.38315	0.0597873	0.165103	1.08952	-1.21805	P13586	Calcium-transporting ATPase 1 OS=Saccharomyces cerevisiae (strain ATCC 204508 / S288c) GN=PMR1 PE=1 SV=1 -	ATC1
22.7798	24.345	25.0732	25.9838	24.6006	24.0207	0.79035	1.96609	0.332944	0.748264	0.816146	-1.21783	P30665	DNA replication licensing factor MCM4 OS=Saccharomyces cerevisiae (strain ATCC 204508 / S288c) GN=MCM4 PE=1 SV=2 -	MCM4
24.4086	25.1753	26.0309	26.4766	25.1119	24.9606	1.09152	1.46178	0.224971	0.244271	1.45102	-1.21751	Q06142	Importin subunit beta-1 OS=Saccharomyces cerevisiae (strain ATCC 204508 / S288c) GN=KAP95 PE=1 SV=1 -	IMB1
20.4602	20.5146	24.1818	25.3926	23.7925	23.3471	1.7146	4.29978	2.27919	3.08237	0.699478	-1.21741	P12383	Transcription factor PDR1 OS=Saccharomyces cerevisiae (strain ATCC 204508 / S288c) GN=PDR1 PE=1 SV=2 -	PDR1
20.561	23.4898	24.0156	20.8281	21.2723	21.1367	0.0597061	0.396444	0.199387	-0.820905	0.279749	-1.21735	Q12675	Phospholipid-transporting ATPase DNF2 OS=Saccharomyces cerevisiae (strain ATCC 204508 / S288c) OX=559292 GN=DNF2 PE=1 SV=1 -	ATC4
23.8288	24.7881	25.4819	25.9243	24.8466	24.1277	0.926368	1.39466	0.100351	0.178724	0.989984	-1.21594	P32767	Importin beta-like protein KAP122 OS=Saccharomyces cerevisiae (strain ATCC 204508 / S288c) GN=KAP122 PE=1 SV=1 -	KA122
22.0245	24.2081	24.1908	25.5557	23.8132	23.5032	0.514816	1.757	0.172805	0.541981	0.648486	-1.21502	P53326	Uncharacterized protein YGR266W OS=Saccharomyces cerevisiae (strain ATCC 204508 / S288c) OX=559292 GN=YGR266W PE=1 SV=1 -	YG5L
20.9994	21.7447	23.2764	23.9061	21.9732	22.7844	1.346	2.2192	0.679641	1.00672	0.847444	-1.21248	P32259	Mediator of RNA polymerase II transcription subunit 16 OS=Saccharomyces cerevisiae (strain ATCC 204508 / S288c) GN=SIN4 PE=1 SV=1 -	MED16
23.8014	25.9542	26.5678	27.2363	25.8528	25.5359	0.668909	2.02421	0.274737	0.816576	1.08412	-1.20763	P39002	Long-chain-fatty-acid--CoA ligase 3 OS=Saccharomyces cerevisiae (strain ATCC 204508 / S288c) GN=FAA3 PE=1 SV=1 -	LCF3
25.1166	26.0831	27.0349	27.2517	26.2872	25.5901	1.04875	1.54338	0.202718	0.338732	1.09236	-1.20465	P40016	26S proteasome regulatory subunit RPN3 OS=Saccharomyces cerevisiae (strain ATCC 204508 / S288c) GN=RPN3 PE=1 SV=5 -	RPN3
31.3468	32.4012	33.2577	33.7692	32.1571	32.4693	0.968468	1.63946	0.293948	0.439178	1.24388	-1.20028	P06169	Pyruvate decarboxylase isozyme 1 OS=Saccharomyces cerevisiae (strain ATCC 204508 / S288c) GN=PDC1 PE=1 SV=7 -	PDC1
21.2244	23.1465	24.4196	24.5598	23.4626	23.1184	0.856187	2.30421	0.425811	1.10506	1.63473	-1.19915	P40557	ER-retained PMA1-suppressing protein 1 OS=Saccharomyces cerevisiae (strain ATCC 204508 / S288c) OX=559292 GN=EPS1 PE=1 SV=1 -	EPS1
20.4308	20.0783	28.0333	27.4481	27.1174	25.9707	2.6829	7.48613	2.04705	6.28953	0.690077	-1.1966	P39001	Transcriptional regulatory protein UME6 OS=Saccharomyces cerevisiae (strain ATCC 204508 / S288c) GN=UME6 PE=1 SV=2 -	UME6
24.4015	24.7389	26.0484	26.4313	25.0756	25.0139	1.6465	1.66965	0.960281	0.474584	1.59646	-1.19507	P37898	Alanine/arginine aminopeptidase OS=Saccharomyces cerevisiae (strain ATCC 204508 / S288c) GN=AAP1 PE=1 SV=2 -	AAP1
25.4953	26.6082	28.3435	28.4398	26.421	27.9754	1.2796	2.33985	0.451978	1.14643	0.576624	-1.19342	P06105	Protein SCP160 OS=Saccharomyces cerevisiae (strain ATCC 204508 / S288c) GN=SCP160 PE=1 SV=3 -	SC160
23.8288	25.1863	25.7412	26.7142	25.3393	24.7322	0.755484	1.72018	0.258737	0.528174	0.761466	-1.192	P53852	Cysteine--tRNA ligase OS=Saccharomyces cerevisiae (strain ATCC 204508 / S288c) GN=YNL247W PE=1 SV=1 -	SYC
23.6529	23.5008	24.7077	25.1696	23.8538	23.642	1.51659	1.36175	0.494772	0.170985	1.3702	-1.19077	P38795	Glutamine-dependent NAD(+) synthetase OS=Saccharomyces cerevisiae (strain ATCC 204508 / S288c) OX=559292 GN=QNS1 PE=1 SV=1 -	NADE
26.8409	27.6181	28.5909	28.9836	27.5448	27.6492	1.15479	1.55776	0.349207	0.367559	1.55391	-1.1902	P25694	Cell division control protein 48 OS=Saccharomyces cerevisiae (strain ATCC 204508 / S288c) GN=CDC48 PE=1 SV=3 -	CDC48
26.5447	27.0588	28.1551	27.9088	26.7808	26.9043	1.30356	1.23024	0.0498899	0.0408154	1.88128	-1.18943	P33302	Pleiotropic ABC efflux transporter of multiple drugs OS=Saccharomyces cerevisiae (strain ATCC 204508 / S288c) GN=PDR5 PE=1 SV=1 -	PDR5
20.6404	20.6727	22.271	24.0813	22.1834	21.7903	0.964613	2.51964	1.67218	1.33037	0.484377	-1.18927	P17442	Phosphate system positive regulatory protein PHO81 OS=Saccharomyces cerevisiae (strain ATCC 204508 / S288c) OX=559292 GN=PHO81 PE=1 SV=2 -	PHO81
23.2218	25.5763	20.7921	23.622	22.1658	19.8708	0.448713	-2.19202	0.754413	-3.38076	0.235794	-1.18874	Q03516	Uncharacterized protein RSN1 OS=Saccharomyces cerevisiae (strain ATCC 204508 / S288c) GN=RSN1 PE=1 SV=1 -	RSN1
21.7816	23.5356	21.7675	24.7523	20.5057	23.6387	0.118345	0.601271	0.110727	-0.586431	0.195086	-1.1877	P32356	Neutral trehalase OS=Saccharomyces cerevisiae (strain ATCC 204508 / S288c) GN=NTH1 PE=1 SV=3 -	TREA
26.3479	26.8081	27.5675	27.204	26.0611	26.3372	0.957086	0.807722	0.532404	-0.378855	1.45508	-1.18658	Q04182	ATP-dependent permease PDR15 OS=Saccharomyces cerevisiae (strain ATCC 204508 / S288c) GN=PDR15 PE=1 SV=1 -	PDR15
25.5609	26.7556	27.2381	27.7344	26.1416	26.4584	0.753343	1.328	0.0757826	0.141765	1.24847	-1.18623	P39986	Manganese-transporting ATPase 1 OS=Saccharomyces cerevisiae (strain ATCC 204508 / S288c) GN=SPF1 PE=1 SV=1 -	ATC6
19.1374	22.9225	23.6464	23.9539	22.3889	22.8392	0.549786	2.77016	0.306876	1.58408	1.30982	-1.18609	P36051	GPI ethanolamine phosphate transferase 1 OS=Saccharomyces cerevisiae (strain ATCC 204508 / S288c) GN=MCD4 PE=1 SV=1 -	MCD4
21.9513	22.3318	21.1968	24.4015	22.248	20.9787	0.140804	0.657591	0.293355	-0.528214	0.249875	-1.18581	P32468	Cell division control protein 12 OS=Saccharomyces cerevisiae (strain ATCC 204508 / S288c) GN=CDC12 PE=1 SV=1 -	CDC12
26.4013	27.5218	28.068	28.7568	27.1224	27.3342	0.801034	1.45091	0.163713	0.266731	1.08921	-1.18418	P19882	Heat shock protein 60, mitochondrial OS=Saccharomyces cerevisiae (strain ATCC 204508 / S288c) GN=HSP60 PE=1 SV=1 -	HSP60
21.206	22.0272	27.5573	27.8044	26.6636	26.3347	2.30434	6.06427	2.09117	4.88255	1.53779	-1.18172	Q08965	Ribosome biogenesis protein BMS1 OS=Saccharomyces cerevisiae (strain ATCC 204508 / S288c) OX=559292 GN=BMS1 PE=1 SV=1 -	BMS1
25.165	26.0346	25.5568	26.3615	24.7301	24.8274	0.21767	0.359357	0.695976	-0.821075	0.998155	-1.18043	Q05911	Adenylosuccinate lyase OS=Saccharomyces cerevisiae (strain ATCC 204508 / S288c) GN=ADE13 PE=1 SV=1 -	PUR8
21.8843	23.206	24.2828	25.0178	23.4157	23.5249	0.964822	2.10514	0.526243	0.925187	1.06311	-1.17995	Q12387	N-terminal acetyltransferase B complex subunit MDM20 OS=Saccharomyces cerevisiae (strain ATCC 204508 / S288c) GN=MDM20 PE=1 SV=1 -	NAA25
23.7087	25.2919	25.775	26.3294	24.9252	24.824	0.687201	1.55188	0.165255	0.374272	1.27774	-1.17761	P32486	Beta-glucan synthesis-associated protein KRE6 OS=Saccharomyces cerevisiae (strain ATCC 204508 / S288c) GN=KRE6 PE=1 SV=2 -	KRE6
23.5237	24.3791	25.4225	26.1143	24.5527	24.6326	1.09304	1.81692	0.562143	0.641214	1.10995	-1.17571	P33401	Phosphoglucomutase 1 OS=Saccharomyces cerevisiae (strain ATCC 204508 / S288c) GN=PGM1 PE=1 SV=1 -	PGM1
25.8823	26.8858	26.9771	27.5188	26.1379	26.0075	0.570293	0.863901	0.221083	-0.311304	1.28512	-1.17521	P14540	Fructose-bisphosphate aldolase OS=Saccharomyces cerevisiae (strain ATCC 204508 / S288c) GN=FBA1 PE=1 SV=3 -	ALF
22.1575	23.7056	23.6529	24.654	22.2104	23.7512	0.500166	1.22197	0.0140899	0.0493279	0.481494	-1.17265	P39685	Nucleoporin POM152 OS=Saccharomyces cerevisiae (strain ATCC 204508 / S288c) GN=POM152 PE=1 SV=1 -	PO152
21.0605	23.0868	22.3233	24.452	22.6029	21.8284	0.332012	1.31398	0.0419897	0.141965	0.38777	-1.17202	Q10740	Leukotriene A-4 hydrolase homolog OS=Saccharomyces cerevisiae (strain ATCC 204508 / S288c) GN=LAP2 PE=1 SV=1 -	LKHA4
20.5277	24.4292	25.3294	25.343	24.3376	23.9933	0.551994	2.85777	0.318965	1.68704	1.67846	-1.17073	P35191	DnaJ homolog 1, mitochondrial OS=Saccharomyces cerevisiae (strain ATCC 204508 / S288c) GN=MDJ1 PE=1 SV=1 -	MDJ1
21.9035	22.7504	26.4675	27.1342	25.7345	25.5264	1.84764	4.47385	1.77006	3.3035	1.10417	-1.17035	P32892	ATP-dependent RNA helicase DRS1 OS=Saccharomyces cerevisiae (strain ATCC 204508 / S288c) OX=559292 GN=DRS1 PE=1 SV=2 -	DRS1
22.3508	23.4247	25.822	25.3049	24.1111	24.6795	1.33538	2.67567	0.8821	1.50752	1.03014	-1.16816	P46367	Potassium-activated aldehyde dehydrogenase, mitochondrial OS=Saccharomyces cerevisiae (strain ATCC 204508 / S288c) GN=ALD4 PE=1 SV=2 -	ALDH4
24.406	25.6453	26.4786	26.8916	25.515	25.5213	0.898832	1.65946	0.292412	0.492546	1.52407	-1.16691	P32074	Coatomer subunit gamma OS=Saccharomyces cerevisiae (strain ATCC 204508 / S288c) GN=SEC21 PE=1 SV=2 -	COPG
27.4186	28.1536	28.8711	29.3894	27.9971	27.9344	1.01744	1.34413	0.171079	0.17963	1.33031	-1.1645	P23254	Transketolase 1 OS=Saccharomyces cerevisiae (strain ATCC 204508 / S288c) GN=TKL1 PE=1 SV=4 -	TKT1
19.9222	21.0442	23.1	23.1343	21.7418	22.1673	1.37137	2.63397	0.873833	1.47135	1.49366	-1.16262	P18480	SWI/SNF chromatin-remodeling complex subunit SNF5 OS=Saccharomyces cerevisiae (strain ATCC 204508 / S288c) GN=SNF5 PE=1 SV=3 -	SNF5
22.6164	22.9088	25.1047	25.3735	24.2877	23.867	2.1958	2.47649	1.44452	1.31475	1.36453	-1.16174	P25808	ATP-dependent rRNA helicase SPB4 OS=Saccharomyces cerevisiae (strain ATCC 204508 / S288c) OX=559292 GN=SPB4 PE=1 SV=1 -	SPB4
22.2644	24.8167	25.6543	26.2521	24.6046	24.9873	0.684021	2.41264	0.363279	1.25539	1.08322	-1.15726	P04456	60S ribosomal protein L25 OS=Saccharomyces cerevisiae (strain ATCC 204508 / S288c) GN=RPL25 PE=1 SV=4 -	RL25
26.0247	26.8881	27.8863	28.1828	27.14	26.6167	1.12829	1.57816	0.308752	0.421938	1.21121	-1.15622	P30822	Exportin-1 OS=Saccharomyces cerevisiae (strain ATCC 204508 / S288c) GN=CRM1 PE=1 SV=1 -	XPO1
18.8722	21.7165	21.94	25.1434	22.1964	22.5787	0.570649	3.24736	0.549716	2.0932	0.260789	-1.15416	P38903	Serine/threonine-protein phosphatase 2A 56 kDa regulatory subunit delta isoform OS=Saccharomyces cerevisiae (strain ATCC 204508 / S288c) GN=RTS1 PE=1 SV=2 -	2A5D
25.3464	26.1287	26.3705	27.0505	25.7273	25.388	0.696242	0.972985	0.146221	-0.179869	1.02864	-1.15285	P15705	Heat shock protein STI1 OS=Saccharomyces cerevisiae (strain ATCC 204508 / S288c) GN=STI1 PE=1 SV=1 -	STI1
19.9308	23.5008	24.7218	25.3297	24.2058	23.5404	0.679717	3.30997	0.447627	2.15731	0.903566	-1.15266	P54781	Cytochrome P450 61 OS=Saccharomyces cerevisiae (strain ATCC 204508 / S288c) GN=ERG5 PE=1 SV=1 -	ERG5
20.3161	22.6033	24.2679	24.8167	23.6671	23.1195	0.921061	3.08256	0.61647	1.9336	1.01114	-1.14896	Q12149	Exosome complex exonuclease RRP6 OS=Saccharomyces cerevisiae (strain ATCC 204508 / S288c) GN=RRP6 PE=1 SV=1 -	RRP6
24.3355	25.0325	26.8893	27.6588	26.4562	25.8088	1.42127	2.59	1.03138	1.44849	0.820381	-1.1415	P32327	Pyruvate carboxylase 2 OS=Saccharomyces cerevisiae (strain ATCC 204508 / S288c) GN=PYC2 PE=1 SV=2 -	PYC2
26.1071	27.5544	28.267	28.2979	27.2335	27.0484	0.738185	1.4517	0.147509	0.310254	2.17461	-1.14145	P09733	Tubulin alpha-1 chain OS=Saccharomyces cerevisiae (strain ATCC 204508 / S288c) GN=TUB1 PE=1 SV=2 -	TBA1
30.2193	31.0296	31.7625	31.9124	30.7333	30.6612	1.00607	1.21301	0.0582607	0.072793	2.27733	-1.14022	P05030	Plasma membrane ATPase 1 OS=Saccharomyces cerevisiae (strain ATCC 204508 / S288c) GN=PMA1 PE=1 SV=2 -	PMA1
24.794	25.5011	27.3877	27.459	26.1538	26.4181	1.62851	2.27581	1.02417	1.13841	1.84851	-1.13741	P38691	Serine/threonine-protein kinase KSP1 OS=Saccharomyces cerevisiae (strain ATCC 204508 / S288c) GN=KSP1 PE=1 SV=1 -	KSP1
24.8244	27.1005	27.1214	27.7889	25.9381	26.6984	0.474727	1.49269	0.0997515	0.355792	0.8135	-1.1369	P27692	Transcription elongation factor SPT5 OS=Saccharomyces cerevisiae (strain ATCC 204508 / S288c) GN=SPT5 PE=1 SV=1 -	SPT5
23.5105	24.6141	26.4449	26.7011	25.309	25.5656	1.32491	2.51066	0.866525	1.37499	1.61007	-1.13568	P48231	Tricalbin-2 OS=Saccharomyces cerevisiae (strain ATCC 204508 / S288c) GN=TCB2 PE=1 SV=1 -	TCB2
25.1871	25.8425	26.8276	27.2838	25.9394	25.9013	1.2142	1.54091	0.465809	0.405549	1.41647	-1.13536	P15303	Protein transport protein SEC23 OS=Saccharomyces cerevisiae (strain ATCC 204508 / S288c) GN=SEC23 PE=1 SV=1 -	SEC23
25.8356	26.6513	27.4984	27.8617	26.5783	26.5185	1.07301	1.43661	0.2728	0.30496	1.5941	-1.13165	Q12496	Uncharacterized protein YOL098C OS=Saccharomyces cerevisiae (strain ATCC 204508 / S288c) GN=YOL098C PE=1 SV=1 -	YO098
26.8811	27.83	28.817	30.3463	28.3679	28.5341	0.879891	2.22605	0.821575	1.09541	0.553841	-1.13063	P38788	Ribosome-associated complex subunit SSZ1 OS=Saccharomyces cerevisiae (strain ATCC 204508 / S288c) GN=SSZ1 PE=1 SV=2 -	SSZ1
19.7407	22.5763	24.8699	24.965	23.7735	23.8054	0.92889	3.75888	0.688947	2.63092	2.70512	-1.12796	P0CX41;P0CX42	60S ribosomal protein L23-A OS=Saccharomyces cerevisiae (strain ATCC 204508 / S288c) OX=559292 GN=RPL23A PE=1 SV=1 -	RL23A
25.6926	27.4559	26.0411	26.0991	24.9446	24.9459	0.203892	-0.504138	0.686313	-1.629	3.17836	-1.12486	P10659	S-adenosylmethionine synthase 1 OS=Saccharomyces cerevisiae (strain ATCC 204508 / S288c) GN=SAM1 PE=1 SV=2 -	METK1
19.1832	23.1151	27.2679	27.7318	26.118	26.6375	1.07078	6.35069	0.925355	5.22864	1.07401	-1.12205	P38199	Heterogeneous nuclear rnp K-like protein 2 OS=Saccharomyces cerevisiae (strain ATCC 204508 / S288c) GN=HEK2 PE=1 SV=1 -	HEK2
25.4011	26.1087	27.0073	26.9316	25.905	25.7903	1.11834	1.21453	0.0861534	0.0927143	2.42825	-1.12182	P32568	Protein SNQ2 OS=Saccharomyces cerevisiae (strain ATCC 204508 / S288c) GN=SNQ2 PE=1 SV=2 -	SNQ2
24.7103	26.5269	31.203	30.2803	30.1422	29.098	1.42781	5.12308	1.20608	4.00153	0.604225	-1.12155	P53252	Sphingolipid long chain base-responsive protein PIL1 OS=Saccharomyces cerevisiae (strain ATCC 204508 / S288c) GN=PIL1 PE=1 SV=1 -	PIL1
22.0088	22.5254	24.3396	25.0842	23.8651	23.317	1.48578	2.44477	1.14114	1.32396	0.865797	-1.12081	P34078	Protein LTV1 OS=Saccharomyces cerevisiae (strain ATCC 204508 / S288c) GN=LTV1 PE=1 SV=2 -	LTV1
25.0866	25.8783	27.8081	28.1439	27.1342	26.5869	1.54557	2.49357	0.9856	1.37811	1.13202	-1.11546	P22138	DNA-directed RNA polymerase I subunit RPA135 OS=Saccharomyces cerevisiae (strain ATCC 204508 / S288c) GN=RPA135 PE=1 SV=1 -	RPA2
24.8844	25.8526	26.8528	27.4808	26.0754	26.0288	1.04883	1.79832	0.531906	0.683611	1.14664	-1.11471	P41810	Coatomer subunit beta OS=Saccharomyces cerevisiae (strain ATCC 204508 / S288c) GN=SEC26 PE=1 SV=2 -	COPB
25.2703	26.4634	27.5522	27.8203	26.6012	26.542	1.01406	1.81935	0.444447	0.7047	1.82867	-1.11465	P41811	Coatomer subunit beta' OS=Saccharomyces cerevisiae (strain ATCC 204508 / S288c) GN=SEC27 PE=1 SV=1 -	COPB2
28.2335	29.3576	30.6688	30.7965	29.4453	29.8007	1.12081	1.9371	0.529377	0.827424	1.55664	-1.10967	Q12414	Transposon Ty1-PL Gag-Pol polyprotein OS=Saccharomyces cerevisiae (strain ATCC 204508 / S288c) GN=TY1B-PL PE=3 SV=1 -	YP11B
28.2335	29.3576	30.6688	30.7965	29.4453	29.8007	1.12081	1.9371	0.529377	0.827424	1.55664	-1.10967	P0C2I9	Transposon Ty1-PR1 Gag-Pol polyprotein OS=Saccharomyces cerevisiae (strain ATCC 204508 / S288c) GN=TY1B-PR1 PE=3 SV=1 -	YP12B
28.2335	29.3576	30.6688	30.7965	29.4453	29.8007	1.12081	1.9371	0.529377	0.827424	1.55664	-1.10967	Q04711	Transposon Ty1-ML1 Gag-Pol polyprotein OS=Saccharomyces cerevisiae (strain ATCC 204508 / S288c) GN=TY1B-ML1 PE=3 SV=2 -	YM11B
28.2335	29.3576	30.6688	30.7965	29.4453	29.8007	1.12081	1.9371	0.529377	0.827424	1.55664	-1.10967	P0C2I3	Transposon Ty1-DR6 Gag-Pol polyprotein OS=Saccharomyces cerevisiae (strain ATCC 204508 / S288c) GN=TY1B-DR6 PE=3 SV=1 -	YD15B
28.2335	29.3576	30.6688	30.7965	29.4453	29.8007	1.12081	1.9371	0.529377	0.827424	1.55664	-1.10967	P0C2I6	Transposon Ty1-LR3 Gag-Pol polyprotein OS=Saccharomyces cerevisiae (strain ATCC 204508 / S288c) GN=TY1B-LR3 PE=3 SV=1 -	YL13B
28.2335	29.3576	30.6688	30.7965	29.4453	29.8007	1.12081	1.9371	0.529377	0.827424	1.55664	-1.10967	Q99231	Transposon Ty1-DR3 Gag-Pol polyprotein OS=Saccharomyces cerevisiae (strain ATCC 204508 / S288c) GN=TY1B-DR3 PE=1 SV=2 -	YD12B
28.2335	29.3576	30.6688	30.7965	29.4453	29.8007	1.12081	1.9371	0.529377	0.827424	1.55664	-1.10967	Q99337	Transposon Ty1-NL2 Gag-Pol polyprotein OS=Saccharomyces cerevisiae (strain ATCC 204508 / S288c) GN=TY1B-NL2 PE=3 SV=1 -	YN12B
28.2335	29.3576	30.6688	30.7965	29.4453	29.8007	1.12081	1.9371	0.529377	0.827424	1.55664	-1.10967	Q03856	Transposon Ty1-DR1 Gag polyprotein OS=Saccharomyces cerevisiae (strain ATCC 204508 / S288c) GN=TY1A-DR1 PE=2 SV=1 -	YD11A
28.2335	29.3576	30.6688	30.7965	29.4453	29.8007	1.12081	1.9371	0.529377	0.827424	1.55664	-1.10967	O74302	Transposon Ty1-DR4 Gag polyprotein OS=Saccharomyces cerevisiae (strain ATCC 204508 / S288c) GN=TY1A-DR4 PE=2 SV=1 -	YD13A
28.2335	29.3576	30.6688	30.7965	29.4453	29.8007	1.12081	1.9371	0.529377	0.827424	1.55664	-1.10967	P0CX67;P0CX68	Transposon Ty1-GR3 Gag polyprotein OS=Saccharomyces cerevisiae (strain ATCC 204508 / S288c) GN=TY1A-GR3 PE=2 SV=1 -	YG13A
28.2335	29.3576	30.6688	30.7965	29.4453	29.8007	1.12081	1.9371	0.529377	0.827424	1.55664	-1.10967	P0C2I8	Transposon Ty1-LR4 Gag polyprotein OS=Saccharomyces cerevisiae (strain ATCC 204508 / S288c) GN=TY1A-LR4 PE=2 SV=1 -	YL14A
25.0464	26.4615	27.2812	27.2838	26.1332	26.2149	0.786895	1.52856	0.212221	0.420119	2.86711	-1.10844	P09624	Dihydrolipoyl dehydrogenase, mitochondrial OS=Saccharomyces cerevisiae (strain ATCC 204508 / S288c) GN=LPD1 PE=1 SV=1 -	DLDH
21.683	22.4903	22.8338	23.8932	22.8774	21.6356	0.709439	1.27683	0.0757398	0.169797	0.511754	-1.10704	Q03088	Styryl dye vacuolar localization protein 3 OS=Saccharomyces cerevisiae (strain ATCC 204508 / S288c) GN=SVL3 PE=1 SV=1 -	SVL3
25.4812	26.6278	27.3679	28.0464	26.4729	26.7286	0.881902	1.65257	0.346214	0.546202	1.03298	-1.10637	P52910	Acetyl-coenzyme A synthetase 2 OS=Saccharomyces cerevisiae (strain ATCC 204508 / S288c) GN=ACS2 PE=1 SV=1 -	ACS2
23.0697	24.0241	26.5005	26.867	25.6116	25.5542	1.59274	3.13685	1.29281	2.03599	1.56484	-1.10086	P53297	PAB1-binding protein 1 OS=Saccharomyces cerevisiae (strain ATCC 204508 / S288c) OX=559292 GN=PBP1 PE=1 SV=1 -	PBP1
24.8614	26.9271	27.3204	27.7227	26.7453	26.0983	0.581666	1.62738	0.171263	0.527611	0.991533	-1.09977	P15624	Phenylalanine--tRNA ligase beta subunit OS=Saccharomyces cerevisiae (strain ATCC 204508 / S288c) GN=FRS1 PE=1 SV=3 -	SYFB
27.5113	28.7641	30.1712	30.3023	29.0009	29.2763	1.09985	2.09901	0.586669	1.00089	1.72703	-1.09811	Q12391	Transposon Ty1-NL1 Gag polyprotein OS=Saccharomyces cerevisiae (strain ATCC 204508 / S288c) GN=TY1A-NL1 PE=2 SV=1 -	YN11A
21.6862	21.0744	24.8118	25.3811	24.3923	23.6051	1.9062	3.71616	1.46361	2.61843	0.817276	-1.09773	P46677	Transcription initiation factor TFIID subunit 1 OS=Saccharomyces cerevisiae (strain ATCC 204508 / S288c) GN=TAF1 PE=1 SV=1 -	TAF1
24.2821	25.0695	26.3146	26.4664	25.6469	24.9388	1.29613	1.7147	0.438827	0.617064	1.0279	-1.09764	P39985	DNA polymerase V OS=Saccharomyces cerevisiae (strain ATCC 204508 / S288c) GN=POL5 PE=1 SV=1 -	DPO5
23.3619	25.2284	29.3275	28.7001	27.8991	27.9338	1.38842	4.71868	1.21842	3.62133	1.13604	-1.09736	P21954	Isocitrate dehydrogenase	IDP1
23.7543	24.4298	25.2426	26.7325	24.902	24.8816	0.834497	1.89549	0.848971	0.799707	0.554172	-1.09579	P17555	Adenylyl cyclase-associated protein OS=Saccharomyces cerevisiae (strain ATCC 204508 / S288c) GN=SRV2 PE=1 SV=1 -	CAP
21.017	21.1911	24.5051	25.27	23.5949	23.9925	1.97559	3.78347	2.19062	2.68964	0.897956	-1.09383	P32597	Nuclear protein STH1/NPS1 OS=Saccharomyces cerevisiae (strain ATCC 204508 / S288c) GN=STH1 PE=1 SV=1 -	STH1
22.848	24.4034	25.6444	26.0613	24.7655	24.7624	0.96013	2.22713	0.551508	1.13823	1.45921	-1.0889	P38861	60S ribosomal export protein NMD3 OS=Saccharomyces cerevisiae (strain ATCC 204508 / S288c) GN=NMD3 PE=1 SV=3 -	NMD3
22.3416	23.4849	20.984	24.1604	21.8519	21.1155	0.066232	-0.34107	0.768918	-1.42957	0.24179	-1.0885	Q03558	NADPH dehydrogenase 2 OS=Saccharomyces cerevisiae (strain ATCC 204508 / S288c) GN=OYE2 PE=1 SV=3 -	OYE2
24.9601	26.4379	26.8623	26.8324	25.6722	25.8523	0.584267	1.14833	0.0268591	0.0632458	2.1547	-1.08509	P34167	Eukaryotic translation initiation factor 4B OS=Saccharomyces cerevisiae (strain ATCC 204508 / S288c) GN=TIF3 PE=1 SV=1 -	IF4B
25.6755	26.5489	28.0349	28.6427	27.3853	27.1234	1.27871	2.22659	0.888761	1.14212	1.08698	-1.08448	P40024	ABC transporter ATP-binding protein ARB1 OS=Saccharomyces cerevisiae (strain ATCC 204508 / S288c) GN=ARB1 PE=1 SV=1 -	ARB1
22.426	22.3419	27.5404	28.05	26.753	26.6703	2.64399	5.41124	3.73151	4.32773	1.28114	-1.0835	P47108	Nucleolar pre-ribosomal-associated protein 2 OS=Saccharomyces cerevisiae (strain ATCC 204508 / S288c) GN=URB2 PE=1 SV=1 -	URB2
24.9148	25.2933	26.3194	26.7695	25.3602	25.5644	1.40626	1.4404	0.62399	0.358235	1.31517	-1.08216	P54885	Gamma-glutamyl phosphate reductase OS=Saccharomyces cerevisiae (strain ATCC 204508 / S288c) GN=PRO2 PE=1 SV=1 -	PROA
25.0488	26.4149	26.6663	26.9987	25.6944	25.8091	0.588542	1.10063	0.00899944	0.0198841	1.59411	-1.08075	P40970	Serine palmitoyltransferase 2 OS=Saccharomyces cerevisiae (strain ATCC 204508 / S288c) GN=LCB2 PE=1 SV=1 -	LCB2
24.5189	26.6636	26.294	26.83	25.2778	25.6857	0.325675	0.970778	0.0318755	-0.109515	1.07074	-1.08029	P27809	Glycolipid 2-alpha-mannosyltransferase OS=Saccharomyces cerevisiae (strain ATCC 204508 / S288c) GN=KRE2 PE=1 SV=1 -	KRE2
20.2126	20.2626	22.4711	23.3184	23.0556	20.5831	1.60956	2.65713	0.482556	1.58171	0.303597	-1.07543	P32523	Pre-mRNA-processing factor 19 OS=Saccharomyces cerevisiae (strain ATCC 204508 / S288c) OX=559292 GN=PRP19 PE=1 SV=2 -	PRP19
26.7103	28.0869	29.4892	29.5525	28.2948	28.5969	1.03994	2.12227	0.559765	1.04727	1.69916	-1.07501	Q03964	Transposon Ty1-DR2 Gag polyprotein OS=Saccharomyces cerevisiae (strain ATCC 204508 / S288c) GN=TY1A-DR2 PE=3 SV=1 -	YD17A
27.357	28.3853	28.6275	28.5199	27.4449	27.5529	0.512755	0.702579	0.262586	-0.372229	2.30183	-1.07481	P36075	Ubiquitin-binding protein CUE2 OS=Saccharomyces cerevisiae (strain ATCC 204508 / S288c) GN=CUE2 PE=1 SV=1 -	CUE2
23.0073	24.9157	25.4359	25.4529	24.2199	24.5267	0.584341	1.48291	0.147826	0.411833	1.69985	-1.07108	P33307	Importin alpha re-exporter OS=Saccharomyces cerevisiae (strain ATCC 204508 / S288c) OX=559292 GN=CSE1 PE=1 SV=2 -	CSE1
22.6843	22.8257	24.1612	24.8423	23.4935	23.3725	1.42664	1.74672	1.73715	0.678001	1.04226	-1.06872	P40032	Prolyl 3,4-dihydroxylase TPA1 OS=Saccharomyces cerevisiae (strain ATCC 204508 / S288c) GN=TPA1 PE=1 SV=1 -	TPA1
21.186	23.2167	24.6816	24.8909	24.2721	23.165	0.896493	2.58493	0.495003	1.51724	0.702145	-1.06769	P53278	Uncharacterized protein YGR130C OS=Saccharomyces cerevisiae (strain ATCC 204508 / S288c) GN=YGR130C PE=1 SV=1 -	YG3A
25.0764	26.3229	26.9191	27.0567	26.0175	25.8252	0.753841	1.28828	0.119916	0.221717	1.91821	-1.06656	P25045	Serine palmitoyltransferase 1 OS=Saccharomyces cerevisiae (strain ATCC 204508 / S288c) GN=LCB1 PE=1 SV=2 -	LCB1
21.0782	22.4589	22.5249	23.2778	21.2936	22.3765	0.543056	1.13279	0.0238815	0.0664816	0.606788	-1.06631	Q04080	GPI transamidase component GPI17 OS=Saccharomyces cerevisiae (strain ATCC 204508 / S288c) OX=559292 GN=GPI17 PE=1 SV=1 -	GPI17
28.7054	29.7169	30.4976	30.9414	29.6649	29.6458	0.950848	1.5084	0.325661	0.444256	1.38823	-1.06414	P12709	Glucose-6-phosphate isomerase OS=Saccharomyces cerevisiae (strain ATCC 204508 / S288c) GN=PGI1 PE=1 SV=3 -	G6PI
22.7169	23.7056	26.6513	26.8962	26.1308	25.2933	1.70269	3.56251	1.21446	2.50086	0.868349	-1.06166	Q06506	Ribosomal RNA-processing protein 9 OS=Saccharomyces cerevisiae (strain ATCC 204508 / S288c) GN=RRP9 PE=1 SV=1 -	RRP9
26.6784	27.7808	29.2433	29.3176	28.0762	28.3616	1.18368	2.05086	0.648928	0.989297	1.72697	-1.06157	Q04215	Transposon Ty1-MR1 Gag polyprotein OS=Saccharomyces cerevisiae (strain ATCC 204508 / S288c) GN=TY1A-MR1 PE=1 SV=1 -	YM13A
27.654	28.5056	28.8629	29.2021	28.1444	27.8013	0.761434	0.952683	0.0770357	-0.10694	1.31767	-1.05962	P05759	Ubiquitin-40S ribosomal protein S31 OS=Saccharomyces cerevisiae (strain ATCC 204508 / S288c) GN=RPS31 PE=1 SV=3 -	RS27A
25.8473	27.0639	27.1273	27.7175	26.3348	26.3946	0.539102	0.966777	0.0481627	-0.0909147	1.15222	-1.05769	P07244	Bifunctional purine biosynthetic protein ADE5,7 OS=Saccharomyces cerevisiae (strain ATCC 204508 / S288c) GN=ADE5,7 PE=1 SV=1 -	PUR2
24.85	25.5498	25.6516	26.6851	25.1135	25.1127	0.583539	0.968466	0.0823817	-0.086812	0.749826	-1.05528	Q08925	RNA-binding protein MRN1 OS=Saccharomyces cerevisiae (strain ATCC 204508 / S288c) GN=MRN1 PE=1 SV=1 -	MRN1
24.6865	25.6088	26.9727	27.4234	26.1876	26.0985	1.24161	2.05043	0.783269	0.995434	1.35366	-1.05499	Q03195	Translation initiation factor RLI1 OS=Saccharomyces cerevisiae (strain ATCC 204508 / S288c) GN=RLI1 PE=1 SV=1 -	RLI1
23.1398	25.3	24.4438	25.2273	23.1993	24.3619	0.189982	0.615663	0.122347	-0.439326	0.566628	-1.05499	Q99190	Very-long-chain enoyl-CoA reductase OS=Saccharomyces cerevisiae (strain ATCC 204508 / S288c) GN=TSC13 PE=1 SV=1 -	TECR
21.4211	23.2523	23.6971	24.6214	22.3839	23.8269	0.662437	1.82254	0.238503	0.768647	0.46376	-1.05389	P34226	Protein SKT5 OS=Saccharomyces cerevisiae (strain ATCC 204508 / S288c) GN=SKT5 PE=1 SV=1 -	SKT5
22.2332	23.6074	21.7683	23.0518	20.9106	21.8066	0.192649	-0.510228	0.705018	-1.56167	0.506892	-1.05145	P38628	Phosphoacetylglucosamine mutase OS=Saccharomyces cerevisiae (strain ATCC 204508 / S288c) GN=PCM1 PE=1 SV=2 -	AGM1
19.833	23.1632	25.7853	26.0304	24.7975	24.918	0.926586	4.40981	0.741624	3.35967	1.78263	-1.05015	Q12532	Ribosome quality control complex subunit 2 OS=Saccharomyces cerevisiae (strain ATCC 204508 / S288c) GN=RQC2 PE=1 SV=1 -	RQC2
21.6461	21.3464	23.6017	24.632	22.3592	23.7776	1.40397	2.62062	0.789563	1.57211	0.450747	-1.0485	P47018	Maintenance of telomere capping protein 1 OS=Saccharomyces cerevisiae (strain ATCC 204508 / S288c) GN=MTC1 PE=1 SV=1 -	MTC1
20.2986	21.8558	25.3	26.4416	25.2229	24.4228	1.41738	4.79359	1.29658	3.74564	0.566064	-1.04796	P25293	Nucleosome assembly protein OS=Saccharomyces cerevisiae (strain ATCC 204508 / S288c) GN=NAP1 PE=1 SV=2 -	NAP1
21.082	24.2664	25.6328	25.6292	24.3198	24.848	0.689458	2.95685	0.445742	1.90971	1.23552	-1.04713	Q08960	S-adenosyl-L-methionine-dependent tRNA 4-demethylwyosine synthase OS=Saccharomyces cerevisiae (strain ATCC 204508 / S288c) GN=TYW1 PE=1 SV=1 -	TYW1
25.8406	27.018	27.6139	27.7877	26.6181	26.6918	0.779621	1.27148	0.131422	0.225633	2.09421	-1.04584	P39079	T-complex protein 1 subunit zeta OS=Saccharomyces cerevisiae (strain ATCC 204508 / S288c) GN=CCT6 PE=1 SV=1 -	TCPZ
24.2013	25.2295	26.1029	26.4411	25.3514	25.1023	0.988832	1.55658	0.360914	0.511448	1.41913	-1.04513	P38217	Importin subunit beta-2 OS=Saccharomyces cerevisiae (strain ATCC 204508 / S288c) GN=KAP104 PE=1 SV=1 -	IMB2
25.5026	26.8118	27.341	27.9054	26.6153	26.5414	0.754457	1.46598	0.231775	0.421138	1.17488	-1.04485	P40825	Alanine--tRNA ligase, mitochondrial OS=Saccharomyces cerevisiae (strain ATCC 204508 / S288c) GN=ALA1 PE=1 SV=3 -	SYA
24.5183	25.2002	25.9304	26.3816	24.9088	25.3167	1.06214	1.29675	0.230064	0.25347	1.12226	-1.04328	P46970	Nonsense-mediated mRNA decay protein 5 OS=Saccharomyces cerevisiae (strain ATCC 204508 / S288c) GN=NMD5 PE=1 SV=2 -	NMD5
23.3376	21.9377	26.5017	26.9595	25.8145	25.5653	1.51033	4.09298	1.29927	3.05225	1.24144	-1.04073	P06782	Carbon catabolite-derepressing protein kinase OS=Saccharomyces cerevisiae (strain ATCC 204508 / S288c) OX=559292 GN=SNF1 PE=1 SV=1 -	SNF1
24.7471	25.8017	26.5855	26.5812	25.3108	25.7853	0.882373	1.30892	0.165794	0.273628	1.31228	-1.03529	P43535	Protein GCN20 OS=Saccharomyces cerevisiae (strain ATCC 204508 / S288c) GN=GCN20 PE=1 SV=1 -	GCN20
21.8519	22.8008	25.6122	25.8457	24.6832	24.7077	1.69882	3.40256	1.42165	2.3691	1.89772	-1.03346	Q04500	U3 small nucleolar RNA-associated protein 14 OS=Saccharomyces cerevisiae (strain ATCC 204508 / S288c) OX=559292 GN=UTP14 PE=1 SV=1 -	UTP14
24.9522	25.6264	26.0472	26.8385	25.5717	25.2477	0.804962	1.15352	0.108973	0.120387	0.863518	-1.03313	Q12109	Tryptophan--tRNA ligase, cytoplasmic OS=Saccharomyces cerevisiae (strain ATCC 204508 / S288c) GN=WRS1 PE=1 SV=1 -	SYWC
25.2484	26.2042	26.8741	27.459	26.0652	26.2131	0.907173	1.44027	0.315895	0.412833	1.11656	-1.02744	P38431	Eukaryotic translation initiation factor 5 OS=Saccharomyces cerevisiae (strain ATCC 204508 / S288c) GN=TIF5 PE=1 SV=1 -	IF5
26.7453	30.5033	27.8588	28.6079	27.2049	27.2151	0.0669336	-0.39102	0.275592	-1.41433	0.950988	-1.02331	P38088	Glycine--tRNA ligase 1, mitochondrial OS=Saccharomyces cerevisiae (strain ATCC 204508 / S288c) GN=GRS1 PE=1 SV=3 -	SYG
24.2961	25.9961	26.0981	26.4829	25.0497	25.4926	0.495417	1.14436	0.0458119	0.12499	1.13206	-1.01937	P54783	D-arabinono-1,4-lactone oxidase OS=Saccharomyces cerevisiae (strain ATCC 204508 / S288c) GN=ALO1 PE=1 SV=1 -	ALO
23.8142	25.3514	25.8227	26.2319	25.0397	24.9803	0.675711	1.44448	0.197584	0.427174	1.41013	-1.01731	P33892	eIF-2-alpha kinase activator GCN1 OS=Saccharomyces cerevisiae (strain ATCC 204508 / S288c) GN=GCN1 PE=1 SV=1 -	GCN1
20.9747	22.1353	24.1031	24.764	24.1527	22.683	1.3025	2.87855	0.732982	1.86288	0.475483	-1.01567	Q06436	RING-finger protein MAG2 OS=Saccharomyces cerevisiae (strain ATCC 204508 / S288c) GN=MAG2 PE=1 SV=1 -	MAG2
27.579	28.2922	29.2625	29.5173	28.4738	28.2754	1.21043	1.45427	0.44686	0.439013	1.61309	-1.01526	P38708	Putative proline--tRNA ligase YHR020W OS=Saccharomyces cerevisiae (strain ATCC 204508 / S288c) GN=YHR020W PE=1 SV=1 -	YHI0
27.141	28.0052	28.5322	29.0396	27.5761	27.9661	0.86466	1.2128	0.144654	0.198021	1.0621	-1.01478	P04807	Hexokinase-2 OS=Saccharomyces cerevisiae (strain ATCC 204508 / S288c) GN=HXK2 PE=1 SV=4 -	HXKB
23.2423	24.6551	26.2926	26.4247	25.3215	25.3682	1.11456	2.40993	0.728378	1.3961	2.32429	-1.01383	P12754	Translation initiation factor eIF-2B subunit delta OS=Saccharomyces cerevisiae (strain ATCC 204508 / S288c) GN=GCD2 PE=1 SV=1 -	EI2BD
23.0607	23.4862	26.902	27.707	26.141	26.4419	1.90249	4.03107	2.13248	3.01804	0.846279	-1.01303	P24276	Protein SSD1 OS=Saccharomyces cerevisiae (strain ATCC 204508 / S288c) OX=559292 GN=SSD1 PE=1 SV=1 -	SSD1
24.6248	25.417	26.8588	27.4481	26.1644	26.1214	1.3042	2.13252	0.976449	1.12202	1.11989	-1.0105	Q12466	Tricalbin-1 OS=Saccharomyces cerevisiae (strain ATCC 204508 / S288c) GN=TCB1 PE=1 SV=1 -	TCB1
24.0617	24.2006	24.3511	24.9803	23.9698	23.3416	0.621711	0.534578	0.556726	-0.475405	0.820891	-1.00998	P40318	ERAD-associated E3 ubiquitin-protein ligase DOA10 OS=Saccharomyces cerevisiae (strain ATCC 204508 / S288c) GN=SSM4 PE=1 SV=1 -	DOA10
23.0584	23.3115	25.9214	26.357	25.123	25.155	2.14316	2.95427	2.37326	1.95406	1.35149	-1.00021	P46951	Cargo-transport protein YPP1 OS=Saccharomyces cerevisiae (strain ATCC 204508 / S288c) GN=YPP1 PE=1 SV=1 -	YPP1
25.4498	26.5182	27.4754	27.7312	26.5609	26.6499	1.00709	1.61929	0.436477	0.621442	1.74655	-0.997847	P08566	Pentafunctional AROM polypeptide OS=Saccharomyces cerevisiae (strain ATCC 204508 / S288c) GN=ARO1 PE=1 SV=1 -	ARO1
25.6384	26.5117	27.4614	27.9054	26.705	26.669	1.08844	1.60835	0.528106	0.611966	1.33241	-0.996387	P32565	26S proteasome regulatory subunit RPN2 OS=Saccharomyces cerevisiae (strain ATCC 204508 / S288c) GN=RPN2 PE=1 SV=4 -	RPN2
25.7675	26.7568	27.4016	27.4089	26.3768	26.4416	0.832499	1.1431	0.099778	0.147038	2.97135	-0.996063	P42943	T-complex protein 1 subunit eta OS=Saccharomyces cerevisiae (strain ATCC 204508 / S288c) GN=CCT7 PE=1 SV=1 -	TCPH
26.4228	27.4258	28.5048	29.8818	28.2834	28.112	0.932727	2.26903	0.888134	1.27338	0.540996	-0.995651	P32527	Zuotin OS=Saccharomyces cerevisiae (strain ATCC 204508 / S288c) GN=ZUO1 PE=1 SV=1 -	ZUO1
24.5315	26.7619	26.7745	28.0142	25.9455	26.8528	0.51674	1.7477	0.224906	0.752442	0.488826	-0.995254	P19414	Aconitate hydratase, mitochondrial OS=Saccharomyces cerevisiae (strain ATCC 204508 / S288c) GN=ACO1 PE=1 SV=2 -	ACON
26.1681	26.8776	27.4122	27.7581	26.5389	26.6444	0.940198	1.06231	0.0627241	0.06884	1.50063	-0.993468	P53090	Aromatic/aminoadipate aminotransferase 1 OS=Saccharomyces cerevisiae (strain ATCC 204508 / S288c) GN=ARO8 PE=1 SV=1 -	ARO8
22.4731	24.0967	27.1352	27.0169	26.1216	26.0515	1.36518	3.79115	1.12611	2.80169	2.31977	-0.989465	Q06178	Nicotinamide/nicotinic acid mononucleotide adenylyltransferase 1 OS=Saccharomyces cerevisiae (strain ATCC 204508 / S288c) OX=559292 GN=NMA1 PE=1 SV=1 -	NMA1
25.7356	26.8348	27.7247	27.9523	26.7883	26.91	0.960421	1.55327	0.381839	0.563939	1.78016	-0.989328	P14742	Glutamine--fructose-6-phosphate aminotransferase	GFA1
20.0238	23.8113	27.3127	27.8348	26.6958	26.4772	1.00983	5.65624	0.876377	4.66898	1.13508	-0.987262	P53734	ATP-dependent RNA helicase DBP6 OS=Saccharomyces cerevisiae (strain ATCC 204508 / S288c) GN=DBP6 PE=1 SV=1 -	DBP6
23.9216	25.6295	26.3007	26.5656	25.3903	25.5017	0.70971	1.65757	0.287861	0.670474	1.68747	-0.987097	Q02908	Elongator complex protein 3 OS=Saccharomyces cerevisiae (strain ATCC 204508 / S288c) GN=ELP3 PE=1 SV=1 -	ELP3
26.4023	27.2179	27.87	28.3448	27.1342	27.1065	0.955628	1.29729	0.278636	0.310257	1.27216	-0.987035	P07284	Serine--tRNA ligase, cytoplasmic OS=Saccharomyces cerevisiae (strain ATCC 204508 / S288c) GN=SES1 PE=1 SV=2 -	SYSC
22.3247	22.8442	24.5731	25.121	23.907	23.8162	1.57304	2.26259	1.397	1.27713	1.14849	-0.985466	P38687	Signal recognition particle subunit SRP68 OS=Saccharomyces cerevisiae (strain ATCC 204508 / S288c) GN=SRP68 PE=1 SV=1 -	SRP68
21.9149	25.3416	25.9599	26.5342	25.2703	25.2531	0.567498	2.61878	0.355536	1.63348	1.12209	-0.985294	P35732	RNA polymerase II degradation factor 1 OS=Saccharomyces cerevisiae (strain ATCC 204508 / S288c) GN=DEF1 PE=1 SV=1 -	DEF1
22.0047	23.8259	24.0037	23.6387	22.7816	22.8943	0.364278	0.90586	0.0268053	-0.0773668	1.44694	-0.983227	P08539	Guanine nucleotide-binding protein alpha-1 subunit OS=Saccharomyces cerevisiae (strain ATCC 204508 / S288c) OX=559292 GN=GPA1 PE=1 SV=3 -	GPA1
25.4849	27.512	27.9002	28.1714	27.2335	26.8717	0.566045	1.53735	0.190916	0.554156	1.30968	-0.983192	P30624	Long-chain-fatty-acid--CoA ligase 1 OS=Saccharomyces cerevisiae (strain ATCC 204508 / S288c) GN=FAA1 PE=1 SV=1 -	LCF1
19.3004	20.8448	25.308	25.0858	24.6649	23.7705	1.64968	5.12426	1.36297	4.1451	0.77595	-0.979167	Q02979	Glycerophosphocholine phosphodiesterase GDE1 OS=Saccharomyces cerevisiae (strain ATCC 204508 / S288c) OX=559292 GN=GDE1 PE=1 SV=1 -	GDE1
25.0173	26.4817	26.8118	27.1795	25.953	26.0799	0.618709	1.24611	0.12423	0.266954	1.4287	-0.979159	P10614	Lanosterol 14-alpha demethylase OS=Saccharomyces cerevisiae (strain ATCC 204508 / S288c) GN=ERG11 PE=1 SV=1 -	CP51
19.7913	22.1784	24.0241	23.822	24.0045	21.8839	0.874001	2.93822	0.462731	1.95937	0.341884	-0.978848	P54790	Origin recognition complex subunit 3 OS=Saccharomyces cerevisiae (strain ATCC 204508 / S288c) GN=ORC3 PE=1 SV=1 -	ORC3
21.5965	22.1488	22.7333	23.2925	21.4677	22.6031	0.99535	1.14027	0.0858377	0.162762	0.580971	-0.977505	P06839	General transcription and DNA repair factor IIH helicase subunit XPD OS=Saccharomyces cerevisiae (strain ATCC 204508 / S288c) OX=559292 GN=RAD3 PE=1 SV=1 -	RAD3
27.5105	28.5289	29.1918	29.5133	28.2584	28.4919	0.886273	1.33287	0.246873	0.355483	1.40977	-0.977384	Q04264	Sister chromatid cohesion protein PDS5 OS=Saccharomyces cerevisiae (strain ATCC 204508 / S288c) GN=PDS5 PE=1 SV=1 -	PDS5
24.3585	26.0192	27.7214	27.8676	27.6396	25.9953	1.05106	2.60565	0.525668	1.62858	0.445943	-0.97707	Q12464	RuvB-like protein 2 OS=Saccharomyces cerevisiae (strain ATCC 204508 / S288c) GN=RVB2 PE=1 SV=1 -	RUVB2
26.3172	27.2096	28.0142	28.2692	27.2123	27.1194	1.01273	1.37836	0.333231	0.402514	1.72614	-0.975842	P38764	26S proteasome regulatory subunit RPN1 OS=Saccharomyces cerevisiae (strain ATCC 204508 / S288c) GN=RPN1 PE=1 SV=3 -	RPN1
20.0412	23.2421	23.1359	23.679	22.6547	22.2089	0.408581	1.76577	0.171846	0.790136	0.963025	-0.975631	Q06833	Uncharacterized PH domain-containing protein YPR091C OS=Saccharomyces cerevisiae (strain ATCC 204508 / S288c) GN=YPR091C PE=1 SV=1 -	YP091
24.8955	25.0002	26.5884	26.5659	25.4403	25.7634	2.967	1.62924	1.21251	0.654006	1.57695	-0.975232	P53756	ABC transporter ATP-binding protein/permease PDR18 OS=Saccharomyces cerevisiae (strain ATCC 204508 / S288c) GN=PDR18 PE=3 SV=1 -	PDR18
25.0054	25.8827	26.1045	26.8599	25.4225	25.5918	0.668015	1.03816	0.0454229	0.063056	0.892725	-0.9751	P15625	Phenylalanine--tRNA ligase alpha subunit OS=Saccharomyces cerevisiae (strain ATCC 204508 / S288c) GN=FRS2 PE=1 SV=3 -	SYFA
20.6379	21.7089	22.849	23.7327	22.4933	22.1388	1.03253	2.11747	0.744619	1.14265	0.751595	-0.974815	P51862	RHO1 GDP-GTP exchange protein 2 OS=Saccharomyces cerevisiae (strain ATCC 204508 / S288c) GN=ROM2 PE=1 SV=1 -	ROM2
30.9295	31.8879	32.7193	33.1792	31.853	32.0999	0.994422	1.54053	0.431812	0.567782	1.18677	-0.972753	P00549	Pyruvate kinase 1 OS=Saccharomyces cerevisiae (strain ATCC 204508 / S288c) GN=CDC19 PE=1 SV=2 -	KPYK1
26.3501	26.9271	27.6125	28.0894	26.8105	26.9461	1.07809	1.21236	0.29808	0.239769	1.22719	-0.972594	P49089	Asparagine synthetase	ASN1
26.0803	26.854	27.7651	27.8647	26.6703	27.0148	1.12775	1.34773	0.328956	0.375407	1.49006	-0.972322	P00937	Multifunctional tryptophan biosynthesis protein OS=Saccharomyces cerevisiae (strain ATCC 204508 / S288c) GN=TRP3 PE=1 SV=2 -	TRPG
22.7967	23.2736	24.6784	25.4545	24.5291	23.6595	1.33003	2.03134	0.779364	1.05917	0.624844	-0.972167	P39533	Homocitrate dehydratase, mitochondrial OS=Saccharomyces cerevisiae (strain ATCC 204508 / S288c) GN=ACO2 PE=1 SV=1 -	ACON2
23.5673	24.7831	28.3023	28.7607	27.7024	27.417	1.66707	4.35626	1.48958	3.3845	1.15945	-0.971759	P20447	ATP-dependent RNA helicase DBP3 OS=Saccharomyces cerevisiae (strain ATCC 204508 / S288c) GN=DBP3 PE=1 SV=2 -	DBP3
25.3184	25.8132	26.8056	26.7933	25.7436	25.9136	1.42052	1.23365	0.375772	0.262794	2.11769	-0.970851	P32563	V-type proton ATPase subunit a, vacuolar isoform OS=Saccharomyces cerevisiae (strain ATCC 204508 / S288c) GN=VPH1 PE=1 SV=3 -	VPH1
26.9661	29.6028	29.1042	30.0204	27.7376	29.449	0.340538	1.27788	0.06432	0.308913	0.373357	-0.968964	P32590	Heat shock protein homolog SSE2 OS=Saccharomyces cerevisiae (strain ATCC 204508 / S288c) GN=SSE2 PE=1 SV=3 -	HSP79
22.5244	24.1387	24.8872	25.155	23.9234	24.1818	0.757126	1.68951	0.3272	0.721039	1.45614	-0.968474	P33734	Imidazole glycerol phosphate synthase hisHF OS=Saccharomyces cerevisiae (strain ATCC 204508 / S288c) GN=HIS7 PE=1 SV=2 -	HIS5
27.2049	28.0567	28.5794	29.1676	27.9852	27.8252	0.858968	1.24267	0.228136	0.274387	1.06333	-0.968287	P17255	V-type proton ATPase catalytic subunit A OS=Saccharomyces cerevisiae (strain ATCC 204508 / S288c) GN=VMA1 PE=1 SV=3 -	VATA
24.4247	26.1363	26.7116	26.9727	25.7715	25.9847	0.671573	1.56163	0.251802	0.597585	1.53429	-0.964045	P54838	Dihydroxyacetone kinase 1 OS=Saccharomyces cerevisiae (strain ATCC 204508 / S288c) GN=DAK1 PE=1 SV=1 -	DAK1
27.1095	28.6448	28.7286	29.1577	27.8723	28.0884	0.504603	1.06603	0.0427506	0.103231	1.24418	-0.962795	P00830	ATP synthase subunit beta, mitochondrial OS=Saccharomyces cerevisiae (strain ATCC 204508 / S288c) GN=ATP2 PE=1 SV=2 -	ATPB
24.9482	26.1228	26.4479	26.4201	25.4044	25.5395	0.575484	0.89851	0.0342195	-0.06353	2.29234	-0.96204	P07262	NADP-specific glutamate dehydrogenase 1 OS=Saccharomyces cerevisiae (strain ATCC 204508 / S288c) GN=GDH1 PE=1 SV=2 -	DHE4
24.1984	25.5318	25.9729	26.3196	25.1111	25.2578	0.690379	1.28118	0.166916	0.319383	1.4409	-0.961793	P47117	Actin-related protein 3 OS=Saccharomyces cerevisiae (strain ATCC 204508 / S288c) GN=ARP3 PE=1 SV=1 -	ARP3
21.528	28.1125	25.695	25.8902	24.8399	24.824	0.0992734	0.97233	0.00109091	0.0116806	1.99006	-0.960649	P33750	Protein SOF1 OS=Saccharomyces cerevisiae (strain ATCC 204508 / S288c) GN=SOF1 PE=1 SV=1 -	DCA13
27.0536	28.1352	29.0238	29.2438	28.114	28.2326	0.966285	1.53939	0.399298	0.578895	1.78228	-0.9605	P12695	Dihydrolipoyllysine-residue acetyltransferase component of pyruvate dehydrogenase complex, mitochondrial OS=Saccharomyces cerevisiae (strain ATCC 204508 / S288c) GN=LAT1 PE=1 SV=1 -	ODP2
30.1664	30.7723	31.9024	31.6927	30.7413	30.9386	1.27064	1.32818	0.437953	0.370601	1.66038	-0.957582	P89105	RNA polymerase-associated protein CTR9 OS=Saccharomyces cerevisiae (strain ATCC 204508 / S288c) GN=CTR9 PE=1 SV=3 -	CTR9
21.7931	22.8014	22.443	24.3335	21.5828	23.2792	0.381277	1.09095	0.0435411	0.13373	0.275992	-0.957224	P53114	Mediator of RNA polymerase II transcription subunit 5 OS=Saccharomyces cerevisiae (strain ATCC 204508 / S288c) GN=NUT1 PE=1 SV=1 -	MED5
21.0565	21.996	24.1681	24.4583	23.2066	23.5069	1.52666	2.78689	1.18355	1.83045	1.35159	-0.956433	Q03761	Transcription initiation factor TFIID subunit 12 OS=Saccharomyces cerevisiae (strain ATCC 204508 / S288c) GN=TAF12 PE=1 SV=1 -	TAF12
25.6206	26.611	27.6327	27.3401	26.3292	26.7338	0.93011	1.37059	0.285282	0.415663	1.20727	-0.954926	P00927	Threonine dehydratase, mitochondrial OS=Saccharomyces cerevisiae (strain ATCC 204508 / S288c) GN=ILV1 PE=1 SV=2 -	THDH
22.0572	24.1182	24.447	25.4536	24.1166	23.8746	0.609324	1.86253	0.324355	0.907873	0.685161	-0.95466	P05740	60S ribosomal protein L17-A OS=Saccharomyces cerevisiae (strain ATCC 204508 / S288c) OX=559292 GN=RPL17A PE=1 SV=4 -	RL17A
27.5188	28.509	29.1095	28.9111	27.6838	28.4322	0.727739	0.996421	0.0223632	0.0441065	0.875961	-0.952314	P37302	Aminopeptidase Y OS=Saccharomyces cerevisiae (strain ATCC 204508 / S288c) GN=APE3 PE=1 SV=1 -	APE3
21.4726	22.0097	23.4601	24.6535	23.1967	23.0124	1.1463	2.31565	1.38996	1.36339	0.592677	-0.952264	Q04217	Probable ATP-dependent RNA helicase DHR1 OS=Saccharomyces cerevisiae (strain ATCC 204508 / S288c) OX=559292 GN=ECM16 PE=1 SV=1 -	DHR1
26.0629	26.5926	27.7764	28.4781	27.2133	27.1391	1.26112	1.79948	1.06221	0.848395	0.941412	-0.951086	P07245	C-1-tetrahydrofolate synthase, cytoplasmic OS=Saccharomyces cerevisiae (strain ATCC 204508 / S288c) GN=ADE3 PE=1 SV=1 -	C1TC
23.8413	25.7748	24.3225	20.9569	21.2657	22.1161	0.420128	-2.16839	1.00799	-3.11716	0.194174	-0.948771	P16387	Pyruvate dehydrogenase E1 component subunit alpha, mitochondrial OS=Saccharomyces cerevisiae (strain ATCC 204508 / S288c) GN=PDA1 PE=1 SV=2 -	ODPA
26.3501	27.066	27.7383	28.2002	26.9506	27.0935	1.01027	1.26121	0.318469	0.313985	1.22621	-0.947224	P49090	Asparagine synthetase	ASN2
21.2681	25.8764	27.1899	27.204	26.7338	25.7657	0.591188	3.62466	0.427885	2.67747	0.722339	-0.947189	P25443	40S ribosomal protein S2 OS=Saccharomyces cerevisiae (strain ATCC 204508 / S288c) OX=559292 GN=RPS2 PE=1 SV=3 -	RS2
23.5237	24.2088	25.1356	25.6952	24.3975	24.5422	1.13821	1.54913	0.644288	0.603579	1.08567	-0.945553	P37012	Phosphoglucomutase 2 OS=Saccharomyces cerevisiae (strain ATCC 204508 / S288c) GN=PGM2 PE=1 SV=1 -	PGM2
26.7363	27.5337	28.5555	29.0874	27.9197	27.833	1.14185	1.6864	0.686627	0.741334	1.13926	-0.945063	P04801	Threonine--tRNA ligase, cytoplasmic OS=Saccharomyces cerevisiae (strain ATCC 204508 / S288c) GN=THS1 PE=1 SV=2 -	SYTC
26.6375	27.2874	28.3832	28.889	27.7441	27.6417	1.2555	1.67362	0.80544	0.730423	1.17161	-0.943201	P04802	Aspartate--tRNA ligase, cytoplasmic OS=Saccharomyces cerevisiae (strain ATCC 204508 / S288c) GN=DPS1 PE=1 SV=3 -	SYDC
24.2251	25.3795	27.9987	28.2271	27.1833	27.1575	1.52051	3.31064	1.2627	2.36811	1.8374	-0.942527	P53261	Pescadillo homolog OS=Saccharomyces cerevisiae (strain ATCC 204508 / S288c) GN=NOP7 PE=1 SV=1 -	PESC
25.9777	26.8694	27.4823	27.417	26.515	26.504	0.827929	1.02611	0.0630284	0.085969	2.90697	-0.94014	P33298	26S protease regulatory subunit 6B homolog OS=Saccharomyces cerevisiae (strain ATCC 204508 / S288c) GN=RPT3 PE=1 SV=2 -	PRS6B
20.5254	23.0846	24.0732	24.2947	23.1505	23.3376	0.687854	2.37898	0.42182	1.43906	1.63869	-0.939919	P25339	Pumilio homology domain family member 4 OS=Saccharomyces cerevisiae (strain ATCC 204508 / S288c) OX=559292 GN=PUF4 PE=1 SV=2 -	PUF4
24.0105	24.7776	24.0105	24.937	23.317	23.7533	0.0425392	0.0797033	0.719058	-0.858901	0.681452	-0.938604	P12683	3-hydroxy-3-methylglutaryl-coenzyme A reductase 1 OS=Saccharomyces cerevisiae (strain ATCC 204508 / S288c) GN=HMG1 PE=1 SV=1 -	HMDH1
27.0588	27.6898	28.0121	28.346	27.1371	27.3444	0.815697	0.80479	0.138787	-0.133556	1.38548	-0.938347	P09798	Anaphase-promoting complex subunit CDC16 OS=Saccharomyces cerevisiae (strain ATCC 204508 / S288c) GN=CDC16 PE=1 SV=1 -	CDC16
21.3538	21.9123	22.953	23.6209	22.1335	22.5638	1.20194	1.6539	0.745951	0.715613	0.847646	-0.938282	P22224	Exocyst complex component SEC15 OS=Saccharomyces cerevisiae (strain ATCC 204508 / S288c) GN=SEC15 PE=1 SV=2 -	SEC15
23.1474	23.3017	25.6926	26.2049	25.0939	24.9275	2.02196	2.72418	2.39676	1.78611	1.13394	-0.938061	P38882	U3 small nucleolar RNA-associated protein 9 OS=Saccharomyces cerevisiae (strain ATCC 204508 / S288c) OX=559292 GN=UTP9 PE=1 SV=1 -	UTP9
20.2831	22.8012	23.8103	24.5966	23.088	23.4526	0.742017	2.66127	0.512472	1.72811	0.784731	-0.933165	P38623	Serine/threonine-protein kinase RCK2 OS=Saccharomyces cerevisiae (strain ATCC 204508 / S288c) GN=RCK2 PE=1 SV=3 -	RCK2
24.2492	24.7846	28.5426	28.7001	27.6251	27.7543	2.33817	4.10447	2.12786	3.17281	1.93015	-0.931662	Q12754	Ribosomal RNA-processing protein 12 OS=Saccharomyces cerevisiae (strain ATCC 204508 / S288c) GN=RRP12 PE=1 SV=1 -	RRP12
23.5093	24.7119	25.5222	26.1806	25.4498	24.391	0.898467	1.74084	0.378301	0.809806	0.562427	-0.931038	P39966	Protein phosphatase 2C homolog 2 OS=Saccharomyces cerevisiae (strain ATCC 204508 / S288c) GN=PTC2 PE=1 SV=1 -	PP2C2
23.265	24.2714	25.6819	25.8154	24.7363	24.8992	1.22287	1.98046	0.755196	1.04957	1.90121	-0.930899	P38840	Aromatic amino acid aminotransferase 2 OS=Saccharomyces cerevisiae (strain ATCC 204508 / S288c) GN=ARO9 PE=1 SV=3 -	ARO9
25.1139	26.159	26.3605	26.9484	25.7278	25.7197	0.635203	1.01799	0.0541996	0.0873156	1.06073	-0.930679	Q02821	Importin subunit alpha OS=Saccharomyces cerevisiae (strain ATCC 204508 / S288c) GN=SRP1 PE=1 SV=1 -	IMA1
23.6353	25.4611	27.4684	27.9489	26.8528	26.7037	1.10343	3.16046	0.868761	2.23006	1.18074	-0.930401	Q04660	Ribosome biogenesis protein ERB1 OS=Saccharomyces cerevisiae (strain ATCC 204508 / S288c) GN=ERB1 PE=1 SV=1 -	ERB1
21.2002	23.5237	24.4457	24.3692	24.3738	22.5839	0.656544	2.04547	0.279146	1.11692	0.388467	-0.928549	P32770	Asparagine-rich protein OS=Saccharomyces cerevisiae (strain ATCC 204508 / S288c) OX=559292 GN=NRP1 PE=1 SV=2 -	NRP1
19.6229	21.7703	22.4659	22.9829	21.5308	22.0612	0.682449	2.0278	0.371673	1.09942	0.88923	-0.928382	Q08023	Protein FMP25, mitochondrial OS=Saccharomyces cerevisiae (strain ATCC 204508 / S288c) GN=FMP25 PE=4 SV=1 -	FMP25
20.4772	21.724	23.1437	22.8446	22.0763	22.0664	1.00854	1.89351	0.585469	0.970726	1.59697	-0.922785	P38261	Exocyst complex component EXO84 OS=Saccharomyces cerevisiae (strain ATCC 204508 / S288c) GN=EXO84 PE=1 SV=1 -	EXO84
21.6958	23.6253	25.091	24.8044	23.8249	24.2251	0.842619	2.28714	0.522358	1.36443	1.19143	-0.922709	P04050	DNA-directed RNA polymerase II subunit RPB1 OS=Saccharomyces cerevisiae (strain ATCC 204508 / S288c) GN=RPO21 PE=1 SV=2 -	RPB1
25.627	27.4761	27.8391	27.7562	26.8776	26.8729	0.507966	1.24606	0.119354	0.323677	2.69521	-0.92238	P09734	Tubulin alpha-3 chain OS=Saccharomyces cerevisiae (strain ATCC 204508 / S288c) GN=TUB3 PE=1 SV=1 -	TBA3
24.5374	25.2463	28.8291	28.9487	28.1666	27.7701	2.09748	3.99704	1.77004	3.07654	1.32739	-0.9205	P36049	rRNA-processing protein EBP2 OS=Saccharomyces cerevisiae (strain ATCC 204508 / S288c) GN=EBP2 PE=1 SV=1 -	EBP2
20.088	23.9733	25.3538	25.9182	24.8495	24.5886	0.682607	3.60534	0.520845	2.68839	1.00748	-0.916947	Q12263	Serine/threonine-protein kinase GIN4 OS=Saccharomyces cerevisiae (strain ATCC 204508 / S288c) OX=559292 GN=GIN4 PE=1 SV=1 -	GIN4
23.613	24.0493	26.3672	26.6757	26.042	25.1681	2.01243	2.69032	1.16659	1.77388	0.729155	-0.916447	P38205	Multisite-specific tRNA:(cytosine-C(5))-methyltransferase OS=Saccharomyces cerevisiae (strain ATCC 204508 / S288c) GN=NCL1 PE=1 SV=1 -	NCL1
24.301	26.2655	27.4969	28.2133	27.1469	26.7338	0.875928	2.57178	0.618781	1.65703	0.802877	-0.914754	P0CX50	60S ribosomal protein L18-B OS=Saccharomyces cerevisiae (strain ATCC 204508 / S288c) GN=RPL18B PE=1 SV=1 -	RL18B
23.1798	23.7645	24.9066	25.2739	24.2807	24.0789	1.37025	1.6181	0.825795	0.707634	1.30885	-0.910471	Q04636	FACT complex subunit POB3 OS=Saccharomyces cerevisiae (strain ATCC 204508 / S288c) GN=POB3 PE=1 SV=1 -	POB3
25.9446	27.3737	28.7833	29.5949	28.4991	28.0598	1.03962	2.53	0.78916	1.62035	0.727073	-0.909651	P14126	60S ribosomal protein L3 OS=Saccharomyces cerevisiae (strain ATCC 204508 / S288c) GN=RPL3 PE=1 SV=4 -	RL3
23.01	23.8162	24.9088	25.6231	24.4972	24.2199	1.12446	1.85289	0.804644	0.945459	0.849595	-0.907429	P53075	Outer spore wall assembly protein SHE10 OS=Saccharomyces cerevisiae (strain ATCC 204508 / S288c) GN=SHE10 PE=1 SV=1 -	SHE10
22.6875	23.5498	24.4086	24.8322	23.7745	23.6573	1.05117	1.50173	0.517829	0.597263	1.26541	-0.904467	P40157	Vacuolar import and degradation protein 27 OS=Saccharomyces cerevisiae (strain ATCC 204508 / S288c) GN=VID27 PE=1 SV=1 -	VID27
23.6617	25.0793	25.7688	26.7479	26.2155	24.4923	0.79652	1.88786	0.326926	0.983413	0.339366	-0.904447	P05737	60S ribosomal protein L7-A OS=Saccharomyces cerevisiae (strain ATCC 204508 / S288c) GN=RPL7A PE=1 SV=3 -	RL7A
20.7317	20.3976	24.7955	24.4947	23.9388	23.551	2.52002	4.08046	2.19296	3.18022	1.17443	-0.900244	P50874	Origin recognition complex subunit 5 OS=Saccharomyces cerevisiae (strain ATCC 204508 / S288c) GN=ORC5 PE=1 SV=1 -	ORC5
21.6042	22.9362	24.3652	24.7203	23.7482	23.5439	1.09163	2.27249	0.749768	1.37581	1.31505	-0.896681	Q99189	mRNA transport regulator MTR10 OS=Saccharomyces cerevisiae (strain ATCC 204508 / S288c) OX=559292 GN=MTR10 PE=1 SV=1 -	MTR10
22.874	24.3314	24.901	23.9777	25.1991	21.8873	0.362093	0.83667	0.0102209	-0.0595274	0.184342	-0.896197	P41805	60S ribosomal protein L10 OS=Saccharomyces cerevisiae (strain ATCC 204508 / S288c) GN=RPL10 PE=1 SV=1 -	RL10
22.7872	23.1913	27.5075	27.9727	26.7645	26.9259	2.37886	4.75086	2.49902	3.85596	1.16712	-0.894894	P17883	Superkiller protein 3 OS=Saccharomyces cerevisiae (strain ATCC 204508 / S288c) GN=SKI3 PE=1 SV=2 -	SKI3
24.8941	25.5568	26.9473	29.1371	26.1521	28.1449	0.876621	2.81671	0.680843	1.92303	0.216514	-0.893685	P08518	DNA-directed RNA polymerase II subunit RPB2 OS=Saccharomyces cerevisiae (strain ATCC 204508 / S288c) GN=RPB2 PE=1 SV=2 -	RPB2
23.6551	24.0509	27.0813	27.8361	26.5362	26.5941	1.86391	3.60566	2.26808	2.71212	0.8473	-0.893538	P53254	U3 small nucleolar RNA-associated protein 22 OS=Saccharomyces cerevisiae (strain ATCC 204508 / S288c) GN=UTP22 PE=1 SV=1 -	UTP22
22.3192	23.6714	24.5869	25.2313	24.2643	23.7725	0.902887	1.91381	0.536212	1.02309	0.798415	-0.890717	P07275	Delta-1-pyrroline-5-carboxylate dehydrogenase, mitochondrial OS=Saccharomyces cerevisiae (strain ATCC 204508 / S288c) OX=559292 GN=PUT2 PE=1 SV=2 -	PUT2
22.372	24.0258	24.6795	25.3907	24.2353	24.0551	0.74915	1.83619	0.428065	0.946312	0.866169	-0.889874	P40462	Protein TMA108 OS=Saccharomyces cerevisiae (strain ATCC 204508 / S288c) GN=TMA108 PE=1 SV=1 -	TM108
23.6865	25.3059	26.5926	26.6663	26.2277	25.2593	0.924015	2.13327	0.498798	1.24727	0.678557	-0.885999	P05738	60S ribosomal protein L9-A OS=Saccharomyces cerevisiae (strain ATCC 204508 / S288c) GN=RPL9A PE=1 SV=2 -	RL9A
20.2252	21.3691	22.7995	23.5141	21.8869	22.6562	1.13743	2.35965	0.780318	1.4744	0.631109	-0.885244	P40064	Nucleoporin NUP157 OS=Saccharomyces cerevisiae (strain ATCC 204508 / S288c) GN=NUP157 PE=1 SV=1 -	NU157
22.279	23.6398	26.1037	26.2212	25.3635	25.1916	1.37083	3.2031	1.11079	2.31821	1.86755	-0.884897	P25635	Periodic tryptophan protein 2 OS=Saccharomyces cerevisiae (strain ATCC 204508 / S288c) GN=PWP2 PE=1 SV=2 -	PWP2
19.8506	22.2196	22.8177	23.7265	22.0782	22.7018	0.657753	2.23699	0.415773	1.35487	0.601065	-0.882122	Q02206	Chromatin structure-remodeling complex subunit RSC4 OS=Saccharomyces cerevisiae (strain ATCC 204508 / S288c) GN=RSC4 PE=1 SV=2 -	RSC4
25.3649	26.2972	27.6424	28.3075	27.0567	27.1293	1.19035	2.1439	0.942217	1.26197	0.925254	-0.881926	Q03690	Clustered mitochondria protein 1 OS=Saccharomyces cerevisiae (strain ATCC 204508 / S288c) GN=CLU1 PE=1 SV=1 -	CLU
23.7182	24.8647	26.9528	27.5419	26.3602	26.3707	1.35266	2.95592	1.16349	2.07402	1.01864	-0.881904	P38845	Cruciform DNA-recognizing protein 1 OS=Saccharomyces cerevisiae (strain ATCC 204508 / S288c) GN=CRP1 PE=1 SV=1 -	CRP1
26.5269	27.3187	27.9869	28.107	27.0254	27.3049	0.97088	1.12413	0.206112	0.242332	1.54531	-0.881796	P40413	T-complex protein 1 subunit epsilon OS=Saccharomyces cerevisiae (strain ATCC 204508 / S288c) GN=CCT5 PE=1 SV=3 -	TCPE
22.1543	21.5854	21.2466	25.7127	23.3466	21.8506	0.260626	1.60979	-4.34294e-08	0	0.128271	-0.881009	P17119	Kinesin-like protein KAR3 OS=Saccharomyces cerevisiae (strain ATCC 204508 / S288c) OX=559292 GN=KAR3 PE=1 SV=1 -	KAR3
22.6667	21.5699	23.8162	21.3662	21.1624	22.2604	0.120191	0.472901	0.185511	-0.406866	0.23692	-0.879767	P47037	Structural maintenance of chromosomes protein 3 OS=Saccharomyces cerevisiae (strain ATCC 204508 / S288c) OX=559292 GN=SMC3 PE=1 SV=1 -	SMC3
26.6798	27.4969	28.2197	28.3633	27.4338	27.3967	0.995067	1.2032	0.294233	0.326954	2.14998	-0.876244	P39078	T-complex protein 1 subunit delta OS=Saccharomyces cerevisiae (strain ATCC 204508 / S288c) GN=CCT4 PE=1 SV=2 -	TCPD
25.2203	26.3365	26.8682	26.9304	25.8846	26.1625	0.738042	1.1209	0.147856	0.245133	1.59463	-0.875772	P14906	Protein translocation protein SEC63 OS=Saccharomyces cerevisiae (strain ATCC 204508 / S288c) GN=SEC63 PE=1 SV=2 -	SEC63
20.3715	20.8659	25.8999	26.1882	25.3235	25.0144	2.55741	5.42538	2.38925	4.55028	1.27011	-0.875096	P04051	DNA-directed RNA polymerase III subunit RPC1 OS=Saccharomyces cerevisiae (strain ATCC 204508 / S288c) GN=RPO31 PE=1 SV=1 -	RPC1
25.5306	26.2395	27.8985	28.64	27.4629	27.3265	1.36351	2.38417	1.27819	1.50964	0.835237	-0.87453	P09440	C-1-tetrahydrofolate synthase, mitochondrial OS=Saccharomyces cerevisiae (strain ATCC 204508 / S288c) GN=MIS1 PE=1 SV=1 -	C1TM
25.022	25.645	27.3967	27.3902	26.6458	26.3923	1.65536	2.05996	1.14331	1.18557	1.69065	-0.874391	Q12024	Ribosome biogenesis protein YTM1 OS=Saccharomyces cerevisiae (strain ATCC 204508 / S288c) GN=YTM1 PE=1 SV=1 -	YTM1
20.173	23.8595	23.3897	24.0641	22.87	22.8431	0.33947	1.71068	0.159149	0.840323	0.909433	-0.870361	Q06523	Uncharacterized protein YPR148C OS=Saccharomyces cerevisiae (strain ATCC 204508 / S288c) GN=YPR148C PE=1 SV=1 -	YP148
23.8083	24.7281	25.5852	26.0173	24.7955	25.0707	1.02445	1.53307	0.522505	0.664913	1.1128	-0.868158	P27614	Carboxypeptidase S OS=Saccharomyces cerevisiae (strain ATCC 204508 / S288c) GN=CPS1 PE=1 SV=2 -	CBPS
23.8103	25.2408	23.6875	21.6914	21.8106	21.8378	0.563099	-1.83609	1.19705	-2.70132	0.321105	-0.865231	Q06103	26S proteasome regulatory subunit RPN7 OS=Saccharomyces cerevisiae (strain ATCC 204508 / S288c) GN=RPN7 PE=1 SV=3 -	RPN7
20.0289	24.0534	25.2236	26.5983	24.9632	25.1293	0.676984	3.86981	0.561936	3.0051	0.471026	-0.864717	P22146	1,3-beta-glucanosyltransferase GAS1 OS=Saccharomyces cerevisiae (strain ATCC 204508 / S288c) OX=559292 GN=GAS1 PE=1 SV=2 -	GAS1
25.8606	26.2851	28.2821	28.3853	27.4258	27.5165	2.03608	2.2608	1.63364	1.39832	2.20179	-0.862481	Q01939	26S protease regulatory subunit 8 homolog OS=Saccharomyces cerevisiae (strain ATCC 204508 / S288c) GN=RPT6 PE=1 SV=4 -	PRS8
28.0624	29.0293	32.2248	32.208	31.2541	31.4551	1.77171	3.6705	1.52948	2.80873	1.87196	-0.861774	P50095	Inosine-5'-monophosphate dehydrogenase 3 OS=Saccharomyces cerevisiae (strain ATCC 204508 / S288c) GN=IMD3 PE=1 SV=1 -	IMDH3
28.0624	29.0293	32.2248	32.208	31.2541	31.4551	1.77171	3.6705	1.52948	2.80873	1.87196	-0.861774	P50094	Inosine-5'-monophosphate dehydrogenase 4 OS=Saccharomyces cerevisiae (strain ATCC 204508 / S288c) GN=IMD4 PE=1 SV=1 -	IMDH4
28.0624	29.0293	32.2248	32.208	31.2541	31.4551	1.77171	3.6705	1.52948	2.80873	1.87196	-0.861774	P38697	Inosine-5'-monophosphate dehydrogenase 2 OS=Saccharomyces cerevisiae (strain ATCC 204508 / S288c) GN=IMD2 PE=1 SV=1 -	IMDH2
25.6891	27.1361	28.2759	29.1937	28.1376	27.6139	0.945265	2.32213	0.704231	1.4631	0.609955	-0.85903	P10664	60S ribosomal protein L4-A OS=Saccharomyces cerevisiae (strain ATCC 204508 / S288c) GN=RPL4A PE=1 SV=4 -	RL4A
25.6891	27.1361	28.2759	29.1937	28.1376	27.6139	0.945265	2.32213	0.704231	1.4631	0.609955	-0.85903	P49626	60S ribosomal protein L4-B OS=Saccharomyces cerevisiae (strain ATCC 204508 / S288c) GN=RPL4B PE=1 SV=2 -	RL4B
24.0367	23.5812	24.7645	24.2933	23.5938	23.7461	0.798233	0.719934	0.206756	-0.139017	1.13093	-0.858951	P39535	Low-affinity phosphate transporter PHO90 OS=Saccharomyces cerevisiae (strain ATCC 204508 / S288c) GN=PHO90 PE=1 SV=1 -	PHO90
23.6442	21.707	29.0479	29.3764	28.1361	28.5711	1.66055	6.53654	1.53415	5.67801	1.05697	-0.85853	Q12389	ATP-dependent RNA helicase DBP10 OS=Saccharomyces cerevisiae (strain ATCC 204508 / S288c) OX=559292 GN=DBP10 PE=1 SV=2 -	DBP10
22.8344	24.4394	25.7579	25.9994	24.9747	25.0666	0.959132	2.24173	0.643405	1.38374	1.65881	-0.85799	P39940	E3 ubiquitin-protein ligase RSP5 OS=Saccharomyces cerevisiae (strain ATCC 204508 / S288c) OX=559292 GN=RSP5 PE=1 SV=1 -	RSP5
25.8361	26.5926	27.47	27.6348	26.8044	26.5884	1.12789	1.33802	0.461941	0.482031	1.61472	-0.855992	P47912	Long-chain-fatty-acid--CoA ligase 4 OS=Saccharomyces cerevisiae (strain ATCC 204508 / S288c) GN=FAA4 PE=1 SV=1 -	LCF4
26.3423	27.1164	28.0629	28.3959	27.391	27.3603	1.15092	1.50003	0.624941	0.646294	1.44031	-0.853737	P05453	Eukaryotic peptide chain release factor GTP-binding subunit OS=Saccharomyces cerevisiae (strain ATCC 204508 / S288c) GN=SUP35 PE=1 SV=1 -	ERF3
21.1053	22.5364	22.7858	23.1636	22.2914	21.9518	0.586203	1.15385	0.141346	0.300751	1.10585	-0.853096	P46957	DNA polymerase delta small subunit OS=Saccharomyces cerevisiae (strain ATCC 204508 / S288c) GN=POL31 PE=1 SV=1 -	DPOD2
26.2576	26.6663	27.7253	27.9966	26.8647	27.1642	1.53194	1.399	0.793251	0.55249	1.27962	-0.846508	Q03940	RuvB-like protein 1 OS=Saccharomyces cerevisiae (strain ATCC 204508 / S288c) GN=RVB1 PE=1 SV=1 -	RUVB1
26.6306	27.5292	28.3762	28.598	27.7312	27.55	1.0302	1.40714	0.461121	0.560629	1.56148	-0.846506	P28274	CTP synthase 1 OS=Saccharomyces cerevisiae (strain ATCC 204508 / S288c) GN=URA7 PE=1 SV=2 -	URA7
21.3968	23.1806	24.7816	25.4788	24.2863	24.287	1.01197	2.84151	0.811339	1.998	0.864412	-0.843514	P43609	Chromatin structure-remodeling complex protein RSC8 OS=Saccharomyces cerevisiae (strain ATCC 204508 / S288c) OX=559292 GN=RSC8 PE=1 SV=1 -	RSC8
23.7786	26.0811	28.7214	29.2116	27.9874	28.2661	1.12193	4.0367	0.957621	3.19689	1.01481	-0.839807	P25567	RNA-binding protein SRO9 OS=Saccharomyces cerevisiae (strain ATCC 204508 / S288c) GN=SRO9 PE=1 SV=2 -	SRO9
23.3389	23.3225	24.9795	24.8675	24.1158	24.0691	2.89986	1.59276	2.97592	0.761744	2.27677	-0.831017	P32794	ATPase family gene 2 protein OS=Saccharomyces cerevisiae (strain ATCC 204508 / S288c) GN=AFG2 PE=1 SV=1 -	AFG2
25.9753	25.4221	27.2481	27.5389	26.6181	26.5082	1.49006	1.69476	1.03637	0.864432	1.47753	-0.830332	P42945	U3 small nucleolar RNA-associated protein 10 OS=Saccharomyces cerevisiae (strain ATCC 204508 / S288c) GN=UTP10 PE=1 SV=1 -	UTP10
24.0983	25.1492	26.8504	26.2306	26.119	25.3045	1.05497	1.91678	0.613774	1.08804	0.607671	-0.828741	Q06679	U3 small nucleolar RNA-associated protein 4 OS=Saccharomyces cerevisiae (strain ATCC 204508 / S288c) GN=UTP4 PE=1 SV=1 -	UTP4
24.0983	25.4131	27.2142	27.4754	26.5488	26.4837	1.21498	2.58908	0.935661	1.76053	1.59544	-0.828545	Q02931	NET1-associated nuclear protein 1 OS=Saccharomyces cerevisiae (strain ATCC 204508 / S288c) GN=NAN1 PE=1 SV=1 -	UTP17
20.0754	21.4774	23.9397	25.0476	23.6693	23.6649	1.27406	3.7172	1.26695	2.89066	0.561898	-0.826541	P17629	THO complex subunit HPR1 OS=Saccharomyces cerevisiae (strain ATCC 204508 / S288c) GN=HPR1 PE=1 SV=2 -	HPR1
25.8305	27.1391	27.3853	28.3832	27.3536	26.7619	0.636208	1.39944	0.293639	0.572993	0.537168	-0.826442	P13099	DNA topoisomerase 3 OS=Saccharomyces cerevisiae (strain ATCC 204508 / S288c) GN=TOP3 PE=1 SV=1 -	TOP3
20.4778	20.9951	23.5105	27.2299	26.3097	22.7794	0.878244	4.6337	0.778935	3.80806	0.109026	-0.825635	P53552	THO complex subunit 2 OS=Saccharomyces cerevisiae (strain ATCC 204508 / S288c) GN=THO2 PE=1 SV=1 -	THO2
23.2721	24.0658	26.182	26.455	25.4645	25.5213	1.61653	2.64951	1.35232	1.82396	1.56288	-0.825547	P15565	tRNA (guanine(26)-N(2))-dimethyltransferase, mitochondrial OS=Saccharomyces cerevisiae (strain ATCC 204508 / S288c) OX=559292 GN=TRM1 PE=1 SV=1 -	TRM1
24.9383	26.2185	26.8215	27.0945	26.7389	25.5291	0.770669	1.37961	0.227249	0.555629	0.50134	-0.823984	P33442	40S ribosomal protein S1-A OS=Saccharomyces cerevisiae (strain ATCC 204508 / S288c) GN=RPS1A PE=1 SV=2 -	RS3A1
20.4056	24.6551	27.5514	28.1055	27.1927	26.824	0.879572	5.29809	0.768033	4.47797	0.877244	-0.820118	P39936	Eukaryotic initiation factor 4F subunit p130 OS=Saccharomyces cerevisiae (strain ATCC 204508 / S288c) GN=TIF4632 PE=1 SV=1 -	IF4F2
23.5835	24.2229	24.9886	25.7688	24.4996	24.6181	1.0014	1.47549	0.741671	0.655656	0.761184	-0.819836	P39743	Reduced viability upon starvation protein 167 OS=Saccharomyces cerevisiae (strain ATCC 204508 / S288c) GN=RVS167 PE=1 SV=1 -	RV167
21.4898	23.0635	25.8611	25.2675	24.8717	24.6186	1.22449	3.28765	1.04418	2.46852	0.898221	-0.819126	P47054	Nucleoporin NUP192 OS=Saccharomyces cerevisiae (strain ATCC 204508 / S288c) GN=NUP192 PE=1 SV=1 -	NU192
25.7972	26.1721	27.3935	28.0557	26.797	27.018	1.35026	1.73992	1.28956	0.922826	0.841394	-0.817092	P32588	Nuclear and cytoplasmic polyadenylated RNA-binding protein PUB1 OS=Saccharomyces cerevisiae (strain ATCC 204508 / S288c) GN=PUB1 PE=1 SV=4 -	PUB1
19.6679	23.391	27.3469	27.7155	26.7958	26.6334	1.07083	6.00178	0.964489	5.18514	1.25345	-0.816644	Q08287	60S ribosome subunit biogenesis protein NOP8 OS=Saccharomyces cerevisiae (strain ATCC 204508 / S288c) GN=NOP8 PE=1 SV=1 -	NOP8
21.2268	22.3462	24.2506	24.5374	23.5081	23.6529	1.33951	2.6075	1.06375	1.794	1.43346	-0.813498	P40345	Phospholipid:diacylglycerol acyltransferase OS=Saccharomyces cerevisiae (strain ATCC 204508 / S288c) GN=LRO1 PE=1 SV=1 -	PDAT
27.2445	28.2399	29.1842	29.4787	28.4668	28.5696	1.03548	1.58927	0.583247	0.776064	1.45774	-0.813202	P16140	V-type proton ATPase subunit B OS=Saccharomyces cerevisiae (strain ATCC 204508 / S288c) GN=VMA2 PE=1 SV=2 -	VATB
24.5777	26.4484	26.1383	26.3933	25.5401	25.3662	0.29342	0.75274	0.0200209	-0.0599117	1.4657	-0.812652	P07213	Mitochondrial import receptor subunit TOM70 OS=Saccharomyces cerevisiae (strain ATCC 204508 / S288c) GN=TOM70 PE=1 SV=2 -	TOM70
21.1934	19.9321	27.7195	28.0249	26.9923	27.1273	2.10853	7.30943	2.02704	6.49705	1.40082	-0.812376	P35207	Antiviral helicase SKI2 OS=Saccharomyces cerevisiae (strain ATCC 204508 / S288c) GN=SKI2 PE=1 SV=2 -	SKI2
19.9919	21.314	24.48	25.0372	23.8614	24.0317	1.53461	4.10562	1.4134	3.29357	0.965772	-0.812052	P49955	U2 snRNP component HSH155 OS=Saccharomyces cerevisiae (strain ATCC 204508 / S288c) GN=HSH155 PE=1 SV=1 -	SF3B1
24.9383	26.2185	26.8215	27.0945	26.7389	25.5568	0.770669	1.37961	0.23625	0.569498	0.503885	-0.810115	P23248	40S ribosomal protein S1-B OS=Saccharomyces cerevisiae (strain ATCC 204508 / S288c) GN=RPS1B PE=1 SV=3 -	RS3A2
25.2162	25.9683	26.8348	27.6005	26.5095	26.3104	1.02737	1.62539	0.768817	0.817677	0.749848	-0.807713	P32497	Eukaryotic translation initiation factor 3 subunit C OS=Saccharomyces cerevisiae (strain ATCC 204508 / S288c) GN=NIP1 PE=1 SV=2 -	EIF3C
26.4539	27.4032	27.7982	28.1263	27.066	27.2472	0.754974	1.03372	0.16526	0.228024	1.30042	-0.805695	P39522	Dihydroxy-acid dehydratase, mitochondrial OS=Saccharomyces cerevisiae (strain ATCC 204508 / S288c) GN=ILV3 PE=1 SV=2 -	ILV3
26.6403	27.6244	28.4258	28.9397	27.9248	27.8409	0.96724	1.55044	0.571992	0.750492	1.03809	-0.799944	P38707	Asparagine--tRNA ligase, cytoplasmic OS=Saccharomyces cerevisiae (strain ATCC 204508 / S288c) GN=DED81 PE=1 SV=1 -	SYNC
24.2162	25.1414	25.8174	25.9136	25.2051	24.9302	0.901838	1.1867	0.296738	0.388828	1.49849	-0.797868	P32791	Ferric/cupric reductase transmembrane component 1 OS=Saccharomyces cerevisiae (strain ATCC 204508 / S288c) GN=FRE1 PE=1 SV=1 -	FRE1
26.3122	27.5797	27.7958	27.6851	26.8881	26.9977	0.470963	0.794485	0.00148861	-0.00307846	2.02712	-0.797564	P39077	T-complex protein 1 subunit gamma OS=Saccharomyces cerevisiae (strain ATCC 204508 / S288c) GN=CCT3 PE=1 SV=2 -	TCPG
27.0285	27.7057	28.6054	28.7292	27.8653	27.8794	1.19738	1.3002	0.561805	0.505183	2.2156	-0.795014	P47079	T-complex protein 1 subunit theta OS=Saccharomyces cerevisiae (strain ATCC 204508 / S288c) GN=CCT8 PE=1 SV=1 -	TCPQ
23.4092	25.0122	27.4923	27.7064	26.8203	26.7908	1.27985	3.38858	1.07758	2.59482	1.74401	-0.793767	P53131	Pre-mRNA-splicing factor ATP-dependent RNA helicase PRP43 OS=Saccharomyces cerevisiae (strain ATCC 204508 / S288c) GN=PRP43 PE=1 SV=1 -	PRP43
26.7645	28.1169	28.2745	28.8863	27.7871	27.7871	0.577708	1.13974	0.180802	0.346361	0.913491	-0.79338	P07251	ATP synthase subunit alpha, mitochondrial OS=Saccharomyces cerevisiae (strain ATCC 204508 / S288c) GN=ATP1 PE=1 SV=5 -	ATPA
27.1719	28.2741	28.8893	29.0044	28.1738	28.1347	0.801774	1.22383	0.287279	0.431246	2.2342	-0.792581	P02557	Tubulin beta chain OS=Saccharomyces cerevisiae (strain ATCC 204508 / S288c) GN=TUB2 PE=1 SV=2 -	TBB
21.9068	20.7165	24.0748	25.7066	24.2671	23.9316	1.14739	3.57905	1.33869	2.78769	0.354214	-0.791356	Q08951	AP-3 complex subunit delta OS=Saccharomyces cerevisiae (strain ATCC 204508 / S288c) OX=559292 GN=APL5 PE=1 SV=1 -	AP3D
25.7576	26.567	29.3159	29.6746	28.7985	28.6149	1.76482	3.33292	1.59201	2.54441	1.22543	-0.788509	P38911	FK506-binding nuclear protein OS=Saccharomyces cerevisiae (strain ATCC 204508 / S288c) GN=FPR3 PE=1 SV=2 -	FKBP3
25.2596	26.5306	27.2399	28.0521	26.6958	27.0212	0.835739	1.75089	0.55333	0.963362	0.670345	-0.787523	P00931	Tryptophan synthase OS=Saccharomyces cerevisiae (strain ATCC 204508 / S288c) GN=TRP5 PE=1 SV=1 -	TRP
21.8906	23.4067	25.0547	25.5536	24.3864	24.6475	1.09872	2.65551	0.867075	1.86831	0.967925	-0.787206	Q07844	Ribosome biogenesis ATPase RIX7 OS=Saccharomyces cerevisiae (strain ATCC 204508 / S288c) GN=RIX7 PE=1 SV=1 -	RIX7
20.5026	21.6096	24.4202	24.1886	23.7213	23.3348	1.53762	3.2483	1.28473	2.47197	1.12567	-0.776328	Q12517	mRNA-decapping enzyme subunit 1 OS=Saccharomyces cerevisiae (strain ATCC 204508 / S288c) OX=559292 GN=DCP1 PE=1 SV=1 -	DCP1
31.7458	32.1989	32.3825	32.5172	31.7517	31.6053	0.742804	0.477533	0.465234	-0.293812	1.78967	-0.771345	P40988	Low-affinity Fe(2+) transport protein OS=Saccharomyces cerevisiae (strain ATCC 204508 / S288c) GN=FET4 PE=1 SV=2 -	FET4
21.3533	21.1774	24.3572	25.217	23.9698	24.0617	1.81894	3.52173	2.88656	2.75041	0.664832	-0.771314	P39682	Pre-mRNA-processing factor 39 OS=Saccharomyces cerevisiae (strain ATCC 204508 / S288c) GN=PRP39 PE=1 SV=1 -	PRP39
23.3239	25.1059	25.9626	26.3923	25.3995	25.4154	0.781021	1.96255	0.504963	1.19255	1.15552	-0.769997	P0CX43	60S ribosomal protein L1-A OS=Saccharomyces cerevisiae (strain ATCC 204508 / S288c) OX=559292 GN=RPL1A PE=1 SV=1 -	RL1A
32.1828	32.3391	33.0378	32.5064	32.0437	31.9619	0.685636	0.511171	1.00151	-0.258142	0.985066	-0.769314	P53064	RNA polymerase-associated protein RTF1 OS=Saccharomyces cerevisiae (strain ATCC 204508 / S288c) GN=RTF1 PE=1 SV=2 -	RTF1
18.8442	23.2342	24.2441	23.8792	23.317	23.2707	0.51767	3.02248	0.384735	2.25467	1.27692	-0.767809	P46673	Nucleoporin NUP85 OS=Saccharomyces cerevisiae (strain ATCC 204508 / S288c) GN=NUP85 PE=1 SV=1 -	NUP85
22.5446	23.1471	21.7821	22.6591	21.5435	21.3631	0.442711	-0.625279	1.32431	-1.39259	0.64083	-0.767312	P06101	Hsp90 co-chaperone Cdc37 OS=Saccharomyces cerevisiae (strain ATCC 204508 / S288c) OX=559292 GN=CDC37 PE=1 SV=2 -	CDC37
23.7776	25.0522	26.4149	26.9987	26.3829	25.502	1.08526	2.29195	0.72727	1.52762	0.545207	-0.764329	P38011	Guanine nucleotide-binding protein subunit beta-like protein OS=Saccharomyces cerevisiae (strain ATCC 204508 / S288c) GN=ASC1 PE=1 SV=4 -	GBLP
25.0542	25.8334	28.5955	28.8878	28.1214	27.8342	1.80829	3.29782	1.58818	2.534	1.18702	-0.763822	P40991	25S rRNA (cytosine(2870)-C(5))-methyltransferase OS=Saccharomyces cerevisiae (strain ATCC 204508 / S288c) GN=NOP2 PE=1 SV=1 -	NOP2
26.0395	26.7182	27.965	28.1444	27.0995	27.4839	1.38534	1.6759	0.841368	0.912857	1.15912	-0.76304	P38333	Essential nuclear protein 1 OS=Saccharomyces cerevisiae (strain ATCC 204508 / S288c) GN=ENP1 PE=1 SV=1 -	ENP1
21.4884	22.0996	25.228	24.849	23.8727	24.679	1.9186	3.24455	1.40754	2.48185	0.640163	-0.762698	P40362	U3 small nucleolar RNA-associated protein 18 OS=Saccharomyces cerevisiae (strain ATCC 204508 / S288c) OX=559292 GN=UTP18 PE=1 SV=1 -	UTP18
24.4539	25.2299	28.258	28.6061	27.6513	27.6971	1.86198	3.59019	1.73719	2.83233	1.30368	-0.757854	P53914	RNA cytidine acetyltransferase OS=Saccharomyces cerevisiae (strain ATCC 204508 / S288c) GN=NAT10 PE=1 SV=1 -	NAT10
22.2953	23.4221	26.792	27.1253	26.2042	26.2008	1.7006	4.09997	1.56483	3.34375	1.34394	-0.756217	Q99207	Nucleolar complex protein 14 OS=Saccharomyces cerevisiae (strain ATCC 204508 / S288c) GN=NOP14 PE=1 SV=1 -	NOP14
22.6063	23.9289	24.3031	23.4713	21.7492	24.5135	0.29175	0.619679	0.0281361	-0.136201	0.185259	-0.75588	Q06451	Polyamine transporter 3 OS=Saccharomyces cerevisiae (strain ATCC 204508 / S288c) GN=TPO3 PE=1 SV=1 -	TPO3
19.1658	23.5869	27.3161	28.1473	26.9225	27.0317	0.975688	6.35538	0.89661	5.60076	0.670356	-0.754626	P06786	DNA topoisomerase 2 OS=Saccharomyces cerevisiae (strain ATCC 204508 / S288c) GN=TOP2 PE=1 SV=2 -	TOP2
21.5644	21.0986	25.4047	26.6026	24.3652	26.1338	1.73525	4.67215	1.29764	3.918	0.257045	-0.754149	P53972	25S rRNA (cytosine(2278)-C(5))-methyltransferase OS=Saccharomyces cerevisiae (strain ATCC 204508 / S288c) OX=559292 GN=RCM1 PE=1 SV=1 -	RCM1
25.7861	26.7517	27.417	27.6118	26.7821	26.7415	0.895398	1.24547	0.381877	0.492878	1.76895	-0.752591	P07342	Acetolactate synthase catalytic subunit, mitochondrial OS=Saccharomyces cerevisiae (strain ATCC 204508 / S288c) GN=ILV2 PE=1 SV=1 -	ILVB
20.8214	21.5164	22.5763	23.9234	22.1376	22.8597	0.954696	2.08099	0.929922	1.32973	0.367321	-0.751268	P22136	ATPase expression protein 2, mitochondrial OS=Saccharomyces cerevisiae (strain ATCC 204508 / S288c) GN=AEP2 PE=1 SV=3 -	AEP2
27.9106	29.8007	29.7391	30.4522	29.0598	29.6401	0.462848	1.24	0.176108	0.494346	0.608622	-0.745658	P32589	Heat shock protein homolog SSE1 OS=Saccharomyces cerevisiae (strain ATCC 204508 / S288c) GN=SSE1 PE=1 SV=4 -	HSP7F
20.4852	21.6358	23.2195	24.7129	23.6649	22.7943	1.04053	2.90572	1.02182	2.16913	0.31527	-0.736587	Q99383	Nuclear polyadenylated RNA-binding protein 4 OS=Saccharomyces cerevisiae (strain ATCC 204508 / S288c) OX=559292 GN=HRP1 PE=1 SV=1 -	HRP1
27.0588	28.3388	31.8858	32.1595	31.4239	31.1604	1.65454	4.32381	1.50149	3.59334	1.21133	-0.730471	P04147	Polyadenylate-binding protein, cytoplasmic and nuclear OS=Saccharomyces cerevisiae (strain ATCC 204508 / S288c) GN=PAB1 PE=1 SV=4 -	PABP
24.5039	25.2961	29.8826	29.9146	29.2555	29.0811	2.20535	4.99857	2.05008	4.2683	1.84074	-0.730269	Q08208	Nucleolar protein 12 OS=Saccharomyces cerevisiae (strain ATCC 204508 / S288c) GN=NOP12 PE=1 SV=1 -	NOP12
21.1318	21.0029	24.2679	24.5533	23.5297	23.8356	2.66007	3.34322	2.39759	2.61526	1.1332	-0.727957	Q02554	Cold sensitive U2 snRNA suppressor 1 OS=Saccharomyces cerevisiae (strain ATCC 204508 / S288c) GN=CUS1 PE=1 SV=1 -	CUS1
22.3635	20.4353	22.2698	24.4874	22.2407	23.0653	0.508206	1.97917	0.45053	1.25362	0.220317	-0.72555	P39540	Elongation of fatty acids protein 1 OS=Saccharomyces cerevisiae (strain ATCC 204508 / S288c) OX=559292 GN=ELO1 PE=1 SV=1 -	ELO1
24.7312	25.3076	27.6804	27.983	27.1536	27.0629	1.88155	2.81233	1.72218	2.08886	1.3515	-0.723465	P40010	Nuclear GTP-binding protein NUG1 OS=Saccharomyces cerevisiae (strain ATCC 204508 / S288c) GN=NUG1 PE=1 SV=1 -	NUG1
23.2039	24.3592	26.3135	26.3826	25.6351	25.6158	1.3255	2.56655	1.06687	1.84391	2.61048	-0.722637	Q04305	U3 small nucleolar RNA-associated protein 15 OS=Saccharomyces cerevisiae (strain ATCC 204508 / S288c) GN=UTP15 PE=1 SV=1 -	UTP15
22.8146	24.0666	25.5243	25.6125	24.7394	24.9566	1.11315	2.12778	0.803755	1.40741	1.59423	-0.720371	P38129	Transcription initiation factor TFIID subunit 5 OS=Saccharomyces cerevisiae (strain ATCC 204508 / S288c) GN=TAF5 PE=1 SV=1 -	TAF5
25.0037	26.4406	27.1204	27.9417	26.9987	26.6251	0.794789	1.80889	0.553084	1.08974	0.598674	-0.719147	P32501	Translation initiation factor eIF-2B subunit epsilon OS=Saccharomyces cerevisiae (strain ATCC 204508 / S288c) GN=GCD6 PE=1 SV=1 -	EI2BE
20.8673	21.0173	26.2097	26.7933	26.006	25.5659	2.53406	5.55924	2.63895	4.84368	0.722737	-0.715556	P36120	ATP-dependent RNA helicase DBP7 OS=Saccharomyces cerevisiae (strain ATCC 204508 / S288c) GN=DBP7 PE=1 SV=1 -	DBP7
26.6581	27.3877	28.4904	28.9248	28.0089	27.976	1.23628	1.68466	0.930329	0.969519	1.08837	-0.715139	P32481	Eukaryotic translation initiation factor 2 subunit gamma OS=Saccharomyces cerevisiae (strain ATCC 204508 / S288c) GN=GCD11 PE=1 SV=1 -	IF2G
24.9061	25.6811	26.5318	27.9556	26.7351	26.3275	0.860421	1.95009	0.97605	1.23767	0.358995	-0.712419	P38934	Nuclear segregation protein BFR1 OS=Saccharomyces cerevisiae (strain ATCC 204508 / S288c) GN=BFR1 PE=1 SV=1 -	BFR1
22.6785	24.6442	24.772	25.4285	25.2845	23.4972	0.523804	1.43894	0.19517	0.729506	0.272584	-0.709435	Q99287	Protein SEY1 OS=Saccharomyces cerevisiae (strain ATCC 204508 / S288c) GN=SEY1 PE=1 SV=1 -	SEY1
24.2013	25.0439	24.9535	25.2575	24.4368	24.3558	0.40485	0.482875	0.189533	-0.226278	1.33878	-0.709153	P08417	Fumarate hydratase, mitochondrial OS=Saccharomyces cerevisiae (strain ATCC 204508 / S288c) GN=FUM1 PE=1 SV=2 -	FUMH
19.7257	21.8784	24.2521	24.1063	23.6409	23.3003	1.05215	3.37713	0.872773	2.66856	1.20741	-0.708575	P27929	37S ribosomal protein NAM9, mitochondrial OS=Saccharomyces cerevisiae (strain ATCC 204508 / S288c) GN=NAM9 PE=1 SV=2 -	NAM9
24.6595	25.8213	26.7247	26.669	26.2907	25.6865	0.888587	1.45645	0.43002	0.748193	0.839494	-0.708255	P15646	rRNA 2'-O-methyltransferase fibrillarin OS=Saccharomyces cerevisiae (strain ATCC 204508 / S288c) GN=NOP1 PE=1 SV=1 -	FBRL
20.8968	21.2462	23.0527	23.4601	22.5798	22.5168	1.83112	2.18493	1.84933	1.47677	1.12334	-0.708158	Q04779	Transcriptional regulatory protein RCO1 OS=Saccharomyces cerevisiae (strain ATCC 204508 / S288c) GN=RCO1 PE=1 SV=1 -	RCO1
22.9506	24.3632	25.9363	25.9152	25.0127	25.425	1.07168	2.2689	0.77529	1.56196	1.12075	-0.706932	P53877	Pre-rRNA-processing protein IPI3 OS=Saccharomyces cerevisiae (strain ATCC 204508 / S288c) GN=IPI3 PE=1 SV=1 -	IPI3
20.5088	21.6451	23.2792	23.9959	23.0865	22.7756	1.20457	2.56064	1.05635	1.85409	0.673235	-0.706553	Q07834	KH domain-containing protein YLL032C OS=Saccharomyces cerevisiae (strain ATCC 204508 / S288c) OX=559292 GN=YLL032C PE=1 SV=1 -	YL032
23.9628	25.4105	28.1642	28.4938	27.6417	27.6068	1.40758	3.64236	1.25393	2.93759	1.2917	-0.704767	P39744	Nucleolar complex protein 2 OS=Saccharomyces cerevisiae (strain ATCC 204508 / S288c) GN=NOC2 PE=1 SV=2 -	NOC2
29.6189	30.5646	31.0492	30.6022	29.9664	30.2781	0.529297	0.733964	0.0191966	0.0304708	0.910274	-0.703493	P38351	RNA polymerase II-associated protein 1 OS=Saccharomyces cerevisiae (strain ATCC 204508 / S288c) GN=PAF1 PE=1 SV=1 -	PAF1
26.1253	26.8348	28.2299	28.5007	27.8504	27.4769	1.41728	1.88517	1.00817	1.18358	1.03043	-0.701587	P12612	T-complex protein 1 subunit alpha OS=Saccharomyces cerevisiae (strain ATCC 204508 / S288c) GN=TCP1 PE=1 SV=2 -	TCPA
24.181	24.7915	28.8817	29.05	28.3456	28.1923	2.30455	4.47956	2.16415	3.78266	1.59066	-0.696902	P21304	Periodic tryptophan protein 1 OS=Saccharomyces cerevisiae (strain ATCC 204508 / S288c) GN=PWP1 PE=1 SV=1 -	PWP1
26.0218	26.8528	27.6167	27.5315	26.8576	26.902	0.948271	1.13677	0.398996	0.442465	2.32319	-0.694308	P33299	26S protease regulatory subunit 7 homolog OS=Saccharomyces cerevisiae (strain ATCC 204508 / S288c) GN=RPT1 PE=1 SV=1 -	PRS7
22.9415	25.2986	26.5007	27.433	26.6676	25.8792	0.813153	2.84681	0.647293	2.15341	0.427339	-0.693402	P05317	60S acidic ribosomal protein P0 OS=Saccharomyces cerevisiae (strain ATCC 204508 / S288c) GN=RPP0 PE=1 SV=2 -	RLA0
19.607	20.9922	25.7064	26.1993	24.7415	25.7841	1.78273	5.65323	1.535	4.96318	0.450953	-0.690042	P53952	Uncharacterized protein YNL050C OS=Saccharomyces cerevisiae (strain ATCC 204508 / S288c) GN=YNL050C PE=4 SV=1 -	YNF0
19.9438	24.1534	26.6622	26.8552	26.4403	25.6982	0.809898	4.71009	0.697495	4.02063	0.669658	-0.689463	P28007	H/ACA ribonucleoprotein complex subunit 1 OS=Saccharomyces cerevisiae (strain ATCC 204508 / S288c) GN=GAR1 PE=1 SV=1 -	GAR1
25.765	27.1899	27.7752	28.3519	26.9394	27.8105	0.756674	1.58613	0.403512	0.897555	0.497342	-0.688575	P32582	Cystathionine beta-synthase OS=Saccharomyces cerevisiae (strain ATCC 204508 / S288c) GN=CYS4 PE=1 SV=1 -	CBS
25.231	26.3175	26.6278	26.6622	25.9173	25.9966	0.601515	0.870787	0.11394	0.182701	2.40676	-0.688086	P33297	26S protease regulatory subunit 6A OS=Saccharomyces cerevisiae (strain ATCC 204508 / S288c) GN=RPT5 PE=1 SV=3 -	PRS6A
20.2026	20.4968	24.768	24.8853	24.0674	24.2148	2.90335	4.47696	2.72631	3.79141	1.73646	-0.685557	P38781	Chromatin structure-remodeling complex protein RSC30 OS=Saccharomyces cerevisiae (strain ATCC 204508 / S288c) GN=RSC30 PE=1 SV=2 -	RSC30
26.4449	27.0803	26.848	27.5195	26.7247	26.2723	0.338783	0.421189	0.245569	-0.264104	0.633448	-0.685293	P05748	60S ribosomal protein L15-A OS=Saccharomyces cerevisiae (strain ATCC 204508 / S288c) GN=RPL15A PE=1 SV=3 -	RL15A
20.946	21.958	24.2863	24.9777	24.5627	23.3362	1.4536	3.17998	1.05478	2.49741	0.361982	-0.68257	P47102	ARF guanine-nucleotide exchange factor 1 OS=Saccharomyces cerevisiae (strain ATCC 204508 / S288c) GN=GEA1 PE=1 SV=1 -	GEA1
19.5206	23.551	24.1371	24.5921	24.4164	22.9523	0.52611	2.8288	0.374855	2.14855	0.329313	-0.680246	P0CX31	40S ribosomal protein S24-A OS=Saccharomyces cerevisiae (strain ATCC 204508 / S288c) GN=RPS24A PE=1 SV=1 -	RS24A
20.203	22.9514	24.3498	24.8336	23.8764	23.9495	0.786941	3.01448	0.635627	2.33574	0.962176	-0.678742	Q12018	Cell division control protein 53 OS=Saccharomyces cerevisiae (strain ATCC 204508 / S288c) OX=559292 GN=CDC53 PE=1 SV=1 -	CDC53
20.7944	22.1304	23.8452	24.8327	24.3031	23.0263	1.12947	2.87653	0.853909	2.20233	0.308563	-0.674207	Q02555	Ribonuclease 3 OS=Saccharomyces cerevisiae (strain ATCC 204508 / S288c) GN=RNT1 PE=1 SV=1 -	RNT1
22.4664	23.3362	25.3396	25.8797	24.7187	25.1538	1.46953	2.70836	1.2787	2.03497	0.717462	-0.673392	Q07896	Nucleolar complex-associated protein 3 OS=Saccharomyces cerevisiae (strain ATCC 204508 / S288c) OX=559292 GN=NOC3 PE=1 SV=1 -	NOC3
20.561	25.8066	32.4542	32.5168	31.7509	31.8781	1.14789	9.30166	1.08993	8.63073	1.95963	-0.670929	P53550	mRNA-decapping enzyme subunit 2 OS=Saccharomyces cerevisiae (strain ATCC 204508 / S288c) GN=DCP2 PE=1 SV=1 -	DCP2
20.6498	22.1276	25.8781	25.5005	24.6725	25.3685	1.52231	4.30058	1.32755	3.63181	0.632183	-0.668776	Q03735	RNA-binding protein NAB6 OS=Saccharomyces cerevisiae (strain ATCC 204508 / S288c) GN=NAB6 PE=1 SV=1 -	NAB6
20.6027	21.3604	24.8341	24.3551	23.7024	24.1558	1.82263	3.61309	1.66333	2.94754	0.74224	-0.665555	P53331	RNA exonuclease 1 OS=Saccharomyces cerevisiae (strain ATCC 204508 / S288c) GN=RNH70 PE=1 SV=1 -	REXO1
22.7041	23.066	29.6212	30.003	29.2296	29.0693	2.84205	6.9271	3.00156	6.26446	1.06894	-0.662644	P30771	ATP-dependent helicase NAM7 OS=Saccharomyces cerevisiae (strain ATCC 204508 / S288c) OX=559292 GN=NAM7 PE=1 SV=1 -	NAM7
24.8811	26.3615	26.7338	26.9573	26.1565	26.2133	0.613308	1.2242	0.278832	0.563589	1.53558	-0.660611	P36013	NAD-dependent malic enzyme, mitochondrial OS=Saccharomyces cerevisiae (strain ATCC 204508 / S288c) GN=MAE1 PE=1 SV=1 -	MAOM
24.9619	25.8547	28.1613	28.7021	27.6925	27.8516	1.54473	3.0234	1.45735	2.36373	0.841353	-0.659668	P39935	Eukaryotic initiation factor 4F subunit p150 OS=Saccharomyces cerevisiae (strain ATCC 204508 / S288c) GN=TIF4631 PE=1 SV=2 -	IF4F1
23.7675	25.2968	25.994	26.7695	26.2771	25.1726	0.785989	1.84959	0.476962	1.19271	0.363518	-0.656876	P0CX83	60S ribosomal protein L19-B OS=Saccharomyces cerevisiae (strain ATCC 204508 / S288c) GN=RPL19B PE=1 SV=1 -	RL19B
20.8128	25.1612	26.0758	26.567	25.5603	25.7743	0.573504	3.33444	0.464269	2.68033	0.870735	-0.654106	Q02725	Vacuolar transporter chaperone 3 OS=Saccharomyces cerevisiae (strain ATCC 204508 / S288c) GN=VTC3 PE=1 SV=1 -	VTC3
22.6751	23.3605	25.9927	28.0057	26.375	26.3153	1.19047	3.9814	1.97794	3.32734	0.234615	-0.654062	Q01477	Ubiquitin carboxyl-terminal hydrolase 3 OS=Saccharomyces cerevisiae (strain ATCC 204508 / S288c) GN=UBP3 PE=1 SV=1 -	UBP3
24.48	24.7589	29.1102	29.1495	28.4765	28.4765	3.01178	4.51044	2.88462	3.85709	3.0443	-0.653346	P53883	Nucleolar protein 13 OS=Saccharomyces cerevisiae (strain ATCC 204508 / S288c) GN=NOP13 PE=1 SV=2 -	NOP13
20.1459	22.0103	25.2481	25.9661	25.1882	24.7223	1.3433	4.52897	1.24965	3.87716	0.573187	-0.651813	Q04600	Translation machinery-associated protein 64 OS=Saccharomyces cerevisiae (strain ATCC 204508 / S288c) GN=TMA64 PE=1 SV=1 -	TMA64
24.696	25.9694	26.382	26.1804	25.1867	26.0817	0.554375	0.948483	0.133244	0.30149	0.531891	-0.646993	Q03921	Protein dopey OS=Saccharomyces cerevisiae (strain ATCC 204508 / S288c) GN=DOP1 PE=1 SV=1 -	DOP1
24.8307	25.8874	29.0965	29.8568	28.957	28.7047	1.61818	4.11758	1.62683	3.47178	0.605151	-0.645804	P39730	Eukaryotic translation initiation factor 5B OS=Saccharomyces cerevisiae (strain ATCC 204508 / S288c) GN=FUN12 PE=1 SV=2 -	IF2P
24.5783	25.9006	26.7234	27.3376	26.767	26.0039	0.875102	1.79103	0.565276	1.14599	0.496896	-0.645034	P05750	40S ribosomal protein S3 OS=Saccharomyces cerevisiae (strain ATCC 204508 / S288c) GN=RPS3 PE=1 SV=5 -	RS3
22.494	24.79	25.563	25.6862	25.1976	24.765	0.644415	1.98256	0.431467	1.33926	0.984642	-0.643291	P11972	Protein SST2 OS=Saccharomyces cerevisiae (strain ATCC 204508 / S288c) OX=559292 GN=SST2 PE=1 SV=2 -	SST2
25.8899	26.7479	27.3401	27.4777	26.772	26.7607	0.889837	1.08997	0.390943	0.447414	1.94525	-0.642557	P40327	26S protease regulatory subunit 4 homolog OS=Saccharomyces cerevisiae (strain ATCC 204508 / S288c) GN=RPT2 PE=1 SV=3 -	PRS4
19.9686	21.5958	22.2516	22.7505	21.9892	21.729	0.742714	1.71885	0.493109	1.07688	0.823824	-0.641963	P0C0W1	40S ribosomal protein S22-A OS=Saccharomyces cerevisiae (strain ATCC 204508 / S288c) GN=RPS22A PE=1 SV=2 -	RS22A
19.913	25.3972	28.515	29.2834	28.2772	28.2435	0.815849	6.2441	0.75048	5.60526	0.622431	-0.638841	P42846	Protein KRI1 OS=Saccharomyces cerevisiae (strain ATCC 204508 / S288c) OX=559292 GN=KRI1 PE=1 SV=1 -	KRI1
23.6768	24.7013	25.0409	25.994	25.1083	24.6513	0.703291	1.32839	0.464307	0.690722	0.454766	-0.637666	Q08179	Mitochondrial distribution and morphology protein 38 OS=Saccharomyces cerevisiae (strain ATCC 204508 / S288c) GN=MDM38 PE=1 SV=1 -	MDM38
24.6865	25.5014	26.039	26.4405	25.5665	25.6425	0.893709	1.14582	0.470466	0.510542	1.04717	-0.635277	P43621	Coatomer subunit delta OS=Saccharomyces cerevisiae (strain ATCC 204508 / S288c) GN=RET2 PE=1 SV=3 -	COPD
23.3101	23.8614	27.4938	27.6871	26.91	27.0009	2.27755	4.00475	2.16731	3.36972	1.56635	-0.635029	P47077	Nucleolar protein 9 OS=Saccharomyces cerevisiae (strain ATCC 204508 / S288c) OX=559292 GN=NOP9 PE=1 SV=1 -	NOP9
22.4433	24.5008	25.5961	25.5806	25.3416	24.5696	0.754595	2.11628	0.509405	1.48359	0.614523	-0.632689	Q04177	U3 small nucleolar RNA-associated protein 5 OS=Saccharomyces cerevisiae (strain ATCC 204508 / S288c) GN=UTP5 PE=1 SV=1 -	UTP5
24.5978	25.2155	28.7279	29.0046	28.3782	28.107	2.14109	3.95966	1.99694	3.33599	1.07337	-0.62367	P37838	Nucleolar protein 4 OS=Saccharomyces cerevisiae (strain ATCC 204508 / S288c) GN=NOP4 PE=1 SV=1 -	NOP4
24.5123	25.3602	27.5098	27.7714	27.0095	27.0254	1.58714	2.70433	1.40793	2.08117	1.38192	-0.623159	Q03862	Probable metalloprotease ARX1 OS=Saccharomyces cerevisiae (strain ATCC 204508 / S288c) GN=ARX1 PE=1 SV=1 -	ARX1
19.4775	23.5498	27.8676	28.2016	27.3135	27.5128	1.06691	6.52097	0.993348	5.89951	1.06787	-0.621467	P38112	ATP-dependent RNA helicase MAK5 OS=Saccharomyces cerevisiae (strain ATCC 204508 / S288c) GN=MAK5 PE=1 SV=1 -	MAK5
23.1357	24.3825	23.848	23.8442	23.5972	22.8555	0.0449223	0.0870523	0.26833	-0.532746	0.625926	-0.619799	P00950	Phosphoglycerate mutase 1 OS=Saccharomyces cerevisiae (strain ATCC 204508 / S288c) GN=GPM1 PE=1 SV=3 -	PMG1
20.2821	21.9298	22.8064	25.2725	24.4953	22.346	0.729298	2.93351	0.639209	2.31474	0.129838	-0.618772	P40525	60S ribosomal protein L34-B OS=Saccharomyces cerevisiae (strain ATCC 204508 / S288c) OX=559292 GN=RPL34B PE=1 SV=1 -	RL34B
20.0653	23.8162	23.6584	23.6096	23.0144	23.0192	0.335436	1.69328	0.204786	1.07608	2.8037	-0.617199	Q07457	E3 ubiquitin-protein ligase BRE1 OS=Saccharomyces cerevisiae (strain ATCC 204508 / S288c) OX=559292 GN=BRE1 PE=1 SV=1 -	BRE1
21.3656	21.6288	23.3073	23.2513	23.1644	22.1723	2.24779	1.7821	0.823963	1.17114	0.463669	-0.610955	P26570	Serine/threonine-protein phosphatase PP-Z1 OS=Saccharomyces cerevisiae (strain ATCC 204508 / S288c) OX=559292 GN=PPZ1 PE=1 SV=5 -	PPZ1
20.7181	21.2821	22.8119	22.2006	21.8492	21.9434	1.16434	1.50615	1.05318	0.896221	0.727412	-0.609925	P53166	ATP-dependent RNA helicase MRH4, mitochondrial OS=Saccharomyces cerevisiae (strain ATCC 204508 / S288c) GN=MRH4 PE=1 SV=1 -	MRH4
25.1707	25.7688	26.83	27.4715	27.2344	25.8497	1.20899	1.68101	0.536127	1.07233	0.293534	-0.608685	P38249	Eukaryotic translation initiation factor 3 subunit A OS=Saccharomyces cerevisiae (strain ATCC 204508 / S288c) GN=RPG1 PE=1 SV=1 -	EIF3A
21.6667	22.7342	23.823	24.1931	23.0529	23.7553	1.06878	1.80763	0.698404	1.2037	0.572549	-0.603928	P29496	Minichromosome maintenance protein 5 OS=Saccharomyces cerevisiae (strain ATCC 204508 / S288c) GN=MCM5 PE=1 SV=1 -	MCM5
20.3552	23.2177	23.6464	23.3884	22.7331	23.0965	0.453952	1.7309	0.28731	1.12835	0.943599	-0.602541	P06738	Glycogen phosphorylase OS=Saccharomyces cerevisiae (strain ATCC 204508 / S288c) GN=GPH1 PE=1 SV=4 -	PHSG
19.8356	20.7674	24.799	24.4626	23.9261	24.1324	1.89149	4.32927	1.79605	3.72775	1.03234	-0.601522	P25441	DNA-directed RNA polymerase III subunit RPC4 OS=Saccharomyces cerevisiae (strain ATCC 204508 / S288c) GN=RPC53 PE=1 SV=2 -	RPC4
24.2096	25.1402	26.7619	27.188	26.4514	26.3024	1.33617	2.30007	1.16213	1.702	0.928983	-0.598072	P10080	Single-stranded nucleic acid-binding protein OS=Saccharomyces cerevisiae (strain ATCC 204508 / S288c) GN=SBP1 PE=1 SV=2 -	SSBP1
20.0156	23.0226	24.7286	23.2416	23.4501	23.3294	0.553937	2.46602	0.46882	1.87066	0.29371	-0.595362	P32832	Chromatin structure-remodeling complex subunit RSC7 OS=Saccharomyces cerevisiae (strain ATCC 204508 / S288c) OX=559292 GN=NPL6 PE=1 SV=1 -	RSC7
25.524	27.5718	28.2002	27.7739	27.4024	27.3836	0.519094	1.43915	0.304559	0.845098	0.964891	-0.594055	P32861	UTP--glucose-1-phosphate uridylyltransferase OS=Saccharomyces cerevisiae (strain ATCC 204508 / S288c) GN=UGP1 PE=1 SV=1 -	UGPA1
20.0393	23.0352	26.5647	27.7537	26.3491	26.7846	1.13512	5.62194	1.09758	5.02958	0.348504	-0.59236	P38630	Replication factor C subunit 1 OS=Saccharomyces cerevisiae (strain ATCC 204508 / S288c) OX=559292 GN=RFC1 PE=1 SV=1 -	RFC1
23.7624	25.5766	26.5926	26.9966	26.705	25.6995	0.825368	2.1251	0.556754	1.53276	0.41072	-0.592344	P0CX38	40S ribosomal protein S6-B OS=Saccharomyces cerevisiae (strain ATCC 204508 / S288c) GN=RPS6B PE=1 SV=1 -	RS6B
23.4825	24.5014	25.1406	24.5846	24.7379	23.8044	0.564866	0.870684	0.1395	0.279198	0.408967	-0.591486	P26783	40S ribosomal protein S5 OS=Saccharomyces cerevisiae (strain ATCC 204508 / S288c) GN=RPS5 PE=1 SV=3 -	RS5
22.4906	21.9605	24.0493	22.1371	21.847	23.1584	0.324155	0.867627	0.134931	0.277171	0.179687	-0.590456	Q07527	tRNA (guanosine(18)-2'-O)-methyltransferase OS=Saccharomyces cerevisiae (strain ATCC 204508 / S288c) OX=559292 GN=TRM3 PE=1 SV=1 -	TRM3
20.892	22.4345	25.4409	25.4234	24.5087	25.1795	1.40431	3.76895	1.19835	3.18086	0.654171	-0.588089	P29469	DNA replication licensing factor MCM2 OS=Saccharomyces cerevisiae (strain ATCC 204508 / S288c) GN=MCM2 PE=1 SV=2 -	MCM2
23.0453	22.3112	24.7192	23.8288	23.4451	23.928	0.959995	1.59578	0.827816	1.00828	0.436754	-0.587502	P49367	Homoaconitase, mitochondrial OS=Saccharomyces cerevisiae (strain ATCC 204508 / S288c) GN=LYS4 PE=1 SV=1 -	LYS4
20.126	24.0139	25.0203	26.8056	26.0683	24.5869	0.669089	3.84298	0.588631	3.2576	0.177895	-0.58538	P0CX29	40S ribosomal protein S23-A OS=Saccharomyces cerevisiae (strain ATCC 204508 / S288c) GN=RPS23A PE=1 SV=1 -	RS23A
23.2564	23.0121	25.6136	26.1027	25.181	25.3662	2.00338	2.72392	2.2929	2.13939	0.809873	-0.584533	Q06512	Nucleolar complex protein 4 OS=Saccharomyces cerevisiae (strain ATCC 204508 / S288c) OX=559292 GN=NOC4 PE=1 SV=1 -	NOC4
23.5696	24.8816	24.8332	25.3998	24.0367	25.0346	0.470201	0.890886	0.129072	0.310088	0.37885	-0.580798	P21264	Phosphoribosylaminoimidazole carboxylase OS=Saccharomyces cerevisiae (strain ATCC 204508 / S288c) GN=ADE2 PE=1 SV=1 -	PUR6
21.1463	21.7979	22.8856	24.1079	22.7788	23.0542	1.00086	2.02463	1.25916	1.4444	0.344734	-0.580233	Q04183	Trafficking protein particle complex II-specific subunit 120 OS=Saccharomyces cerevisiae (strain ATCC 204508 / S288c) GN=TRS120 PE=1 SV=1 -	TR120
19.5918	21.9733	23.9968	24.502	23.3538	23.9873	0.981578	3.46687	0.842312	2.888	0.53869	-0.57887	P40059	Transcriptional regulatory protein DOT6 OS=Saccharomyces cerevisiae (strain ATCC 204508 / S288c) GN=DOT6 PE=1 SV=1 -	DOT6
20.8448	23.1485	24.858	25.1848	24.2118	24.679	0.915275	3.02478	0.76296	2.44873	0.743055	-0.576053	P27472	starch] synthase isoform 2 OS=Saccharomyces cerevisiae (strain ATCC 204508 / S288c) GN=GSY2 PE=1 SV=3 -	GSY2
22.6197	23.6331	25.9853	26.5201	25.8227	25.5401	1.49511	3.1263	1.39936	2.55498	0.700077	-0.57132	P40055	U3 small nucleolar RNA-associated protein 7 OS=Saccharomyces cerevisiae (strain ATCC 204508 / S288c) GN=UTP7 PE=1 SV=1 -	UTP7
20.0266	23.8461	25.7723	26.3106	25.181	25.7647	0.777053	4.10508	0.680575	3.5365	0.53992	-0.56858	P40160	Serine/threonine-protein kinase RIO2 OS=Saccharomyces cerevisiae (strain ATCC 204508 / S288c) GN=RIO2 PE=1 SV=1 -	RIO2
22.0576	21.392	24.4034	24.3328	23.7471	23.8566	1.80536	2.64325	1.59572	2.07704	1.88683	-0.566216	Q03281	Inner nuclear membrane protein HEH2 OS=Saccharomyces cerevisiae (strain ATCC 204508 / S288c) OX=559292 GN=HEH2 PE=1 SV=1 -	HEH2
20.6547	21.3803	24.0122	23.2248	23.12	22.9997	1.39955	2.60098	1.50971	2.04232	0.529012	-0.558662	P43554	SWI/SNF global transcription activator complex subunit SWP82 OS=Saccharomyces cerevisiae (strain ATCC 204508 / S288c) OX=559292 GN=SWP82 PE=1 SV=1 -	SWP82
20.3983	24.4532	25.9114	26.6181	25.7533	25.6638	0.692231	3.83893	0.607451	3.28277	0.587032	-0.556159	P38174	Methionine aminopeptidase 2 OS=Saccharomyces cerevisiae (strain ATCC 204508 / S288c) OX=559292 GN=MAP2 PE=1 SV=4 -	MAP2
25.6127	26.9606	29.1685	29.572	28.8635	28.7654	1.31602	3.08361	1.18972	2.52779	0.936379	-0.55582	P24784	ATP-dependent RNA helicase DBP1 OS=Saccharomyces cerevisiae (strain ATCC 204508 / S288c) GN=DBP1 PE=1 SV=2 -	DBP1
20.8827	20.3877	24.3471	24.5463	23.8024	23.989	2.31305	3.81151	2.18602	3.26056	1.24997	-0.550944	P36009	Probable ATP-dependent RNA helicase DHR2 OS=Saccharomyces cerevisiae (strain ATCC 204508 / S288c) GN=DHR2 PE=1 SV=1 -	DHR2
29.2902	29.8168	31.0131	30.5175	30.2319	30.1984	1.10421	1.21175	0.889556	0.661624	0.803712	-0.550123	P38439	RNA polymerase-associated protein LEO1 OS=Saccharomyces cerevisiae (strain ATCC 204508 / S288c) GN=LEO1 PE=1 SV=1 -	LEO1
20.8602	23.4837	26.9043	27.3753	26.8469	26.3374	1.18689	4.96787	1.09415	4.42019	0.593161	-0.54768	Q12153	Ribosome biogenesis protein SSF2 OS=Saccharomyces cerevisiae (strain ATCC 204508 / S288c) OX=559292 GN=SSF2 PE=1 SV=1 -	SSF2
22.7288	22.6273	26.1732	26.547	25.9363	25.6891	2.5599	3.68205	2.74201	3.13465	0.871143	-0.547406	Q06106	Multiple RNA-binding domain-containing protein 1 OS=Saccharomyces cerevisiae (strain ATCC 204508 / S288c) GN=MRD1 PE=1 SV=1 -	MRD1
25.5997	26.5587	28.8799	29.5369	28.6747	28.6554	1.48398	3.12916	1.48518	2.58582	0.619695	-0.54334	Q06205	FK506-binding protein 4 OS=Saccharomyces cerevisiae (strain ATCC 204508 / S288c) GN=FPR4 PE=1 SV=1 -	FKBP4
20.6132	21.9923	22.3131	21.9272	22.4017	20.7538	0.429598	0.817407	0.0851756	0.274996	0.231217	-0.542411	P14747	Serine/threonine-protein phosphatase 2B catalytic subunit A2 OS=Saccharomyces cerevisiae (strain ATCC 204508 / S288c) OX=559292 GN=CMP2 PE=1 SV=2 -	PP2B2
22.3054	26.119	32.5043	32.3905	31.8553	31.9581	1.30368	8.23519	1.24936	7.69449	1.70942	-0.540699	P39998	Enhancer of mRNA-decapping protein 3 OS=Saccharomyces cerevisiae (strain ATCC 204508 / S288c) OX=559292 GN=EDC3 PE=1 SV=1 -	EDC3
20.2926	22.0051	24.0275	24.5904	23.3659	24.1757	1.13906	3.1601	0.960662	2.62196	0.40997	-0.538142	Q03776	U1 small nuclear ribonucleoprotein component PRP42 OS=Saccharomyces cerevisiae (strain ATCC 204508 / S288c) GN=PRP42 PE=1 SV=1 -	PRP42
21.1434	24.5551	25.0999	25.4586	25.3318	24.165	0.534213	2.42999	0.395091	1.89914	0.322281	-0.530852	P23291	Casein kinase I homolog 1 OS=Saccharomyces cerevisiae (strain ATCC 204508 / S288c) GN=YCK1 PE=1 SV=1 -	KC11
20.477	25.9136	25.4263	25.947	25.5754	24.7574	0.339227	2.49135	0.261389	1.97107	0.402799	-0.520282	P0CX23;P0CX24	60S ribosomal protein L20-A OS=Saccharomyces cerevisiae (strain ATCC 204508 / S288c) GN=RPL20A PE=1 SV=1 -	RL20A
22.804	24.6757	24.5656	25.2746	25.3362	23.4701	0.444239	1.18023	0.176829	0.663286	0.183021	-0.516948	P05755	40S ribosomal protein S9-B OS=Saccharomyces cerevisiae (strain ATCC 204508 / S288c) GN=RPS9B PE=1 SV=4 -	RS9B
20.3536	21.4736	23.9593	23.5995	23.4664	23.0627	1.4019	2.86577	1.23255	2.35094	0.705078	-0.514836	Q04409	Putative glucokinase-2 OS=Saccharomyces cerevisiae (strain ATCC 204508 / S288c) OX=559292 GN=EMI2 PE=1 SV=1 -	EMI2
23.9361	23.5486	26.7208	26.0754	25.9981	25.7695	1.71	2.65574	1.96448	2.14145	0.565661	-0.514293	P36080	Ribosomal RNA-processing protein 14 OS=Saccharomyces cerevisiae (strain ATCC 204508 / S288c) OX=559292 GN=RRP14 PE=1 SV=1 -	RRP14
20.0754	22.6783	25.2965	25.6516	24.9751	24.945	1.04946	4.0972	0.956643	3.58322	0.990972	-0.513973	P32492	Myosin-4 OS=Saccharomyces cerevisiae (strain ATCC 204508 / S288c) OX=559292 GN=MYO4 PE=1 SV=1 -	MYO4
24.4751	26.3528	25.1615	26.6622	25.1684	25.629	0.14336	0.497946	0.0048651	-0.0152302	0.236312	-0.513176	P00815	Histidine biosynthesis trifunctional protein OS=Saccharomyces cerevisiae (strain ATCC 204508 / S288c) GN=HIS4 PE=1 SV=3 -	HIS2
22.6126	23.8717	28.8994	29.59	28.7344	28.7289	1.85355	6.00251	1.88942	5.48951	0.559581	-0.513008	P15424	ATP-dependent RNA helicase MSS116, mitochondrial OS=Saccharomyces cerevisiae (strain ATCC 204508 / S288c) GN=MSS116 PE=1 SV=1 -	MS116
20.171	21.911	24.9632	24.9972	24.7871	24.1488	1.34205	3.93919	1.18064	3.4269	0.601866	-0.512298	Q03782	56 kDa U1 small nuclear ribonucleoprotein component OS=Saccharomyces cerevisiae (strain ATCC 204508 / S288c) GN=SNU56 PE=1 SV=1 -	SNU56
30.8042	31.4497	32.5851	33.0821	32.534	32.1118	1.27967	1.70661	1.04502	1.19593	0.588691	-0.510685	P40150	Heat shock protein SSB2 OS=Saccharomyces cerevisiae (strain ATCC 204508 / S288c) GN=SSB2 PE=1 SV=2 -	HSP76
30.8042	31.4497	32.5851	33.0821	32.534	32.1118	1.27967	1.70661	1.04502	1.19593	0.588691	-0.510685	P11484	Heat shock protein SSB1 OS=Saccharomyces cerevisiae (strain ATCC 204508 / S288c) GN=SSB1 PE=1 SV=3 -	HSP75
20.1592	22.8524	21.6839	24.9166	22.6393	22.9436	0.31557	1.79445	0.353681	1.28566	0.105879	-0.508793	P32908	Structural maintenance of chromosomes protein 1 OS=Saccharomyces cerevisiae (strain ATCC 204508 / S288c) GN=SMC1 PE=1 SV=1 -	SMC1
20.3025	23.4775	26.9043	27.3753	26.8469	26.4186	1.08559	5.2498	1.01029	4.74273	0.598286	-0.507073	P38789	Ribosome biogenesis protein SSF1 OS=Saccharomyces cerevisiae (strain ATCC 204508 / S288c) GN=SSF1 PE=1 SV=1 -	SSF1
20.113	23.0509	27.0359	27.3083	26.5997	26.7338	1.19981	5.59017	1.12832	5.0848	1.09904	-0.505373	P48234	Ribosome biogenesis protein ENP2 OS=Saccharomyces cerevisiae (strain ATCC 204508 / S288c) OX=559292 GN=ENP2 PE=1 SV=2 -	NOL10
26.8069	27.7305	30.1312	30.5826	29.9245	29.783	1.57505	3.08824	1.50656	2.58506	0.77672	-0.503175	P06634	ATP-dependent RNA helicase DED1 OS=Saccharomyces cerevisiae (strain ATCC 204508 / S288c) GN=DED1 PE=1 SV=2 -	DED1
19.9466	20.1329	24.2006	25.0388	24.0351	24.2118	2.0618	4.57999	3.00572	4.0837	0.436232	-0.496295	P54791	Origin recognition complex subunit 4 OS=Saccharomyces cerevisiae (strain ATCC 204508 / S288c) GN=ORC4 PE=1 SV=1 -	ORC4
19.7876	20.8016	25.5516	26.1432	25.4984	25.2062	1.95895	5.55275	1.97023	5.05768	0.565038	-0.495073	P47083	U3 small nucleolar RNA-associated protein MPP10 OS=Saccharomyces cerevisiae (strain ATCC 204508 / S288c) GN=MPP10 PE=1 SV=1 -	MPP10
25.1942	26.0065	26.7783	26.2982	26.009	26.0803	0.73255	0.937933	0.409406	0.444319	0.747297	-0.493614	P00899	Anthranilate synthase component 1 OS=Saccharomyces cerevisiae (strain ATCC 204508 / S288c) GN=TRP2 PE=1 SV=4 -	TRPE
26.6403	27.4032	28.1224	28.6747	28.4262	27.3885	1.00088	1.37677	0.51877	0.885605	0.308673	-0.49117	P15180	Lysine--tRNA ligase, cytoplasmic OS=Saccharomyces cerevisiae (strain ATCC 204508 / S288c) GN=KRS1 PE=1 SV=2 -	SYKC
30.956	31.5198	32.4559	32.8666	32.4374	31.9035	1.25865	1.42329	0.85925	0.93251	0.549157	-0.490781	P10592	Heat shock protein SSA2 OS=Saccharomyces cerevisiae (strain ATCC 204508 / S288c) GN=SSA2 PE=1 SV=3 -	HSP72
30.956	31.5198	32.4559	32.8666	32.4374	31.9035	1.25865	1.42329	0.85925	0.93251	0.549157	-0.490781	P10591	Heat shock protein SSA1 OS=Saccharomyces cerevisiae (strain ATCC 204508 / S288c) GN=SSA1 PE=1 SV=4 -	HSP71
24.0426	23.9803	25.838	26.2138	25.7589	25.3167	2.05437	2.01444	1.6832	1.5263	0.629741	-0.488134	P38061	60S ribosomal protein L32 OS=Saccharomyces cerevisiae (strain ATCC 204508 / S288c) OX=559292 GN=RPL32 PE=1 SV=1 -	RL32
20.04	20.9212	24.902	24.9716	24.4495	24.4514	2.01354	4.45617	1.91745	3.96982	2.29348	-0.486355	P53971	FKBP12-associated protein 1 OS=Saccharomyces cerevisiae (strain ATCC 204508 / S288c) GN=FAP1 PE=1 SV=1 -	FAP1
20.6219	25.0376	25.2199	26.2621	25.2542	25.256	0.484145	2.91126	0.412793	2.42535	0.347237	-0.485909	Q06677	Auxilin-like clathrin uncoating factor SWA2 OS=Saccharomyces cerevisiae (strain ATCC 204508 / S288c) GN=SWA2 PE=1 SV=1 -	SWA2
24.1301	25.8673	26.6195	26.8846	26.7415	25.8005	0.734909	1.75337	0.485894	1.27231	0.36772	-0.48106	P0CX46;P0CX45	60S ribosomal protein L2-B OS=Saccharomyces cerevisiae (strain ATCC 204508 / S288c) GN=RPL2B PE=1 SV=1 -	RL2B
25.3729	26.2727	26.8118	26.9259	26.3396	26.4371	0.831276	1.04608	0.471371	0.565613	1.62788	-0.480472	P38627	CTP synthase 2 OS=Saccharomyces cerevisiae (strain ATCC 204508 / S288c) GN=URA8 PE=1 SV=4 -	URA8
20.0671	21.8631	22.5066	23.1117	22.5634	22.0941	0.718846	1.84406	0.55354	1.36361	0.473287	-0.480442	P48361	Activator of SKN7 protein 10 OS=Saccharomyces cerevisiae (strain ATCC 204508 / S288c) GN=ASK10 PE=1 SV=2 -	ASK10
25.1734	25.3528	29.0492	29.7465	28.9245	28.9177	2.12524	4.13474	3.22074	3.658	0.515856	-0.476741	P39517	ATP-dependent RNA helicase DHH1 OS=Saccharomyces cerevisiae (strain ATCC 204508 / S288c) GN=DHH1 PE=1 SV=1 -	DHH1
25.1186	26.0862	27.2553	27.724	27.506	26.5219	1.1401	1.88726	0.750975	1.41155	0.323519	-0.475714	P06103	Eukaryotic translation initiation factor 3 subunit B OS=Saccharomyces cerevisiae (strain ATCC 204508 / S288c) GN=PRT1 PE=1 SV=1 -	EIF3B
23.8623	25.1095	25.9972	26.8658	26.0588	25.8559	0.904277	1.94564	0.837919	1.47145	0.398941	-0.474191	P39015	Suppressor protein STM1 OS=Saccharomyces cerevisiae (strain ATCC 204508 / S288c) GN=STM1 PE=1 SV=3 -	STM1
21.2783	20.8506	25.0254	25.7811	24.9764	24.8825	2.00593	4.33878	2.49588	3.865	0.469253	-0.473773	P53866	Protein SQS1 OS=Saccharomyces cerevisiae (strain ATCC 204508 / S288c) GN=SQS1 PE=1 SV=1 -	SQS1
24.0975	25.2002	26.4403	26.9461	26.6581	25.7816	1.10848	2.04438	0.808393	1.57099	0.348445	-0.473383	P0CX40;P0CX39	40S ribosomal protein S8-B OS=Saccharomyces cerevisiae (strain ATCC 204508 / S288c) GN=RPS8B PE=1 SV=1 -	RS8B
26.006	25.0943	26.1206	27.2953	26.4172	26.0639	0.585495	1.15779	0.532529	0.690402	0.279324	-0.467385	P04806	Hexokinase-1 OS=Saccharomyces cerevisiae (strain ATCC 204508 / S288c) GN=HXK1 PE=1 SV=2 -	HXKA
22.7315	24.2535	24.4356	25.9374	25.83	23.6209	0.595256	1.69399	0.341958	1.23295	0.117542	-0.461041	P20967	2-oxoglutarate dehydrogenase, mitochondrial OS=Saccharomyces cerevisiae (strain ATCC 204508 / S288c) GN=KGD1 PE=1 SV=2 -	ODO1
23.2835	25.5324	26.3076	27.3401	26.7619	25.9747	0.721004	2.41595	0.616888	1.96036	0.255329	-0.455592	P0CX35	40S ribosomal protein S4-A OS=Saccharomyces cerevisiae (strain ATCC 204508 / S288c) GN=RPS4A PE=1 SV=1 -	RS4A
22.1997	23.85	26.233	26.9836	26.6784	25.6342	1.23332	3.58345	1.07052	3.13149	0.25577	-0.451961	Q12136	Something about silencing protein 10 OS=Saccharomyces cerevisiae (strain ATCC 204508 / S288c) GN=SAS10 PE=1 SV=1 -	SAS10
19.6864	21.9976	24.7786	25.0971	24.5557	24.4183	1.14016	4.09579	1.05655	3.64495	0.915112	-0.450844	P53632	Poly(A) RNA polymerase protein 2 OS=Saccharomyces cerevisiae (strain ATCC 204508 / S288c) GN=PAP2 PE=1 SV=1 -	PAP2
22.6532	22.9436	24.2814	24.5183	23.4144	24.4855	1.87219	1.60147	0.760378	1.1516	0.302489	-0.449865	P25359	Exosome complex component RRP43 OS=Saccharomyces cerevisiae (strain ATCC 204508 / S288c) OX=559292 GN=RRP43 PE=1 SV=2 -	RRP43
20.356	21.4385	24.8557	25.0497	25.0777	23.9325	1.7473	4.05539	1.3513	3.60778	0.282783	-0.447612	P36006	Myosin-3 OS=Saccharomyces cerevisiae (strain ATCC 204508 / S288c) GN=MYO3 PE=1 SV=4 -	MYO3
20.3135	21.4793	26.5313	26.5869	26.0214	26.2335	1.98074	5.6627	1.90011	5.23102	1.22997	-0.431683	P32644	Putative ATP-dependent RNA helicase ECM32 OS=Saccharomyces cerevisiae (strain ATCC 204508 / S288c) GN=ECM32 PE=1 SV=1 -	ECM32
22.7643	23.742	23.8547	24.3376	23.572	23.7634	0.581502	0.843005	0.30729	0.414568	0.618353	-0.428437	P32499	Nucleoporin NUP2 OS=Saccharomyces cerevisiae (strain ATCC 204508 / S288c) OX=559292 GN=NUP2 PE=1 SV=2 -	NUP2
21.4501	23.3857	27.002	27.6885	26.9146	26.9214	1.3894	4.92728	1.36377	4.50005	0.469363	-0.427233	Q06218	ATP-dependent RNA helicase DBP9 OS=Saccharomyces cerevisiae (strain ATCC 204508 / S288c) OX=559292 GN=DBP9 PE=1 SV=1 -	DBP9
19.8842	23.3525	25.766	26.6096	25.9246	25.6	0.904299	4.56947	0.852675	4.14396	0.350815	-0.425511	P29295	Casein kinase I homolog HRR25 OS=Saccharomyces cerevisiae (strain ATCC 204508 / S288c) OX=559292 GN=HRR25 PE=1 SV=1 -	HRR25
23.4713	21.4732	25.6811	25.8964	25.905	24.8264	1.09244	3.31648	0.900991	2.89338	0.282235	-0.423098	P09950	5-aminolevulinate synthase, mitochondrial OS=Saccharomyces cerevisiae (strain ATCC 204508 / S288c) GN=HEM1 PE=1 SV=1 -	HEM1
25.3695	26.6676	28.8059	29.1427	28.4496	28.6798	1.32053	2.95575	1.21495	2.54612	0.739079	-0.409635	Q02892	Nucleolar GTP-binding protein 1 OS=Saccharomyces cerevisiae (strain ATCC 204508 / S288c) GN=NOG1 PE=1 SV=1 -	NOG1
19.4072	22.4874	25.1581	25.7685	23.7614	26.3464	0.98884	4.516	0.74997	4.10661	0.104013	-0.409391	Q06698	Putative ATP-dependent RNA helicase YLR419W OS=Saccharomyces cerevisiae (strain ATCC 204508 / S288c) GN=YLR419W PE=1 SV=1 -	YL419
22.1095	22.0641	25.1472	25.3939	24.7975	24.9513	2.81019	3.18378	3.08303	2.78756	0.949426	-0.396218	P32591	SWI/SNF complex subunit SWI3 OS=Saccharomyces cerevisiae (strain ATCC 204508 / S288c) GN=SWI3 PE=1 SV=1 -	SWI3
19.6223	22.6941	27.2776	27.4915	27.1332	26.8576	1.25139	6.22636	1.19898	5.83716	0.808594	-0.389194	Q04347	Bud site selection protein 22 OS=Saccharomyces cerevisiae (strain ATCC 204508 / S288c) GN=BUD22 PE=1 SV=1 -	BUD22
25.6237	25.8303	25.4589	26.0926	25.5904	25.1912	0.0472073	0.0488081	0.563347	-0.336177	0.385093	-0.384985	P29453	60S ribosomal protein L8-B OS=Saccharomyces cerevisiae (strain ATCC 204508 / S288c) GN=RPL8B PE=1 SV=3 -	RL8B
19.4946	20.5924	23.2835	23.5949	23.5881	22.534	1.56715	3.39567	1.23574	3.0175	0.249907	-0.378176	P20795	Vacuolar protein sorting-associated protein 33 OS=Saccharomyces cerevisiae (strain ATCC 204508 / S288c) GN=VPS33 PE=1 SV=1 -	VPS33
22.4726	23.9575	24.8509	25.1496	24.7935	24.452	0.846238	1.78521	0.686369	1.40772	0.623394	-0.377484	P14120	60S ribosomal protein L30 OS=Saccharomyces cerevisiae (strain ATCC 204508 / S288c) GN=RPL30 PE=1 SV=3 -	RL30
22.5001	23.4387	26.8215	26.9054	26.5912	26.3887	1.84382	3.89406	1.74244	3.52055	1.11712	-0.373514	Q06631	Protein BFR2 OS=Saccharomyces cerevisiae (strain ATCC 204508 / S288c) OX=559292 GN=BFR2 PE=1 SV=1 -	BFR2
19.6696	21.7994	25.0401	25.7652	25.189	24.8913	1.27201	4.66813	1.24355	4.30563	0.344256	-0.362507	Q08831	Protein VTS1 OS=Saccharomyces cerevisiae (strain ATCC 204508 / S288c) GN=VTS1 PE=1 SV=1 -	VTS1
22.8555	21.8179	25.8061	26.4149	26.0139	25.4959	1.61129	3.77381	1.55927	3.41824	0.330209	-0.355571	P38144	ISWI chromatin-remodeling complex ATPase ISW1 OS=Saccharomyces cerevisiae (strain ATCC 204508 / S288c) OX=559292 GN=ISW1 PE=1 SV=2 -	ISW1
25.9363	27.4543	31.5085	31.3372	31.1034	31.0349	1.59988	4.72756	1.53945	4.37379	1.20936	-0.35377	P27476	Nuclear localization sequence-binding protein OS=Saccharomyces cerevisiae (strain ATCC 204508 / S288c) GN=NSR1 PE=1 SV=1 -	NSR1
24.2229	25.0963	25.2288	25.7438	25.3318	24.9401	0.611661	0.826709	0.372171	0.47636	0.406676	-0.350348	P23292	Casein kinase I homolog 2 OS=Saccharomyces cerevisiae (strain ATCC 204508 / S288c) OX=559292 GN=YCK2 PE=1 SV=1 -	KC12
21.7068	22.2306	25.1453	25.5356	25.3416	24.642	2.03377	3.37178	1.69333	3.02311	0.32252	-0.348672	Q02648	tRNA (uracil-O(2)-)-methyltransferase OS=Saccharomyces cerevisiae (strain ATCC 204508 / S288c) OX=559292 GN=TRM44 PE=1 SV=1 -	TRM44
19.2018	22.856	21.1086	23.5213	21.856	22.0766	0.210112	1.28602	0.180774	0.937397	0.0965867	-0.348621	Q02932	Importin beta-like protein KAP120 OS=Saccharomyces cerevisiae (strain ATCC 204508 / S288c) OX=559292 GN=KAP120 PE=1 SV=1 -	KA120
25.3352	25.8757	26.3319	26.9562	26.1293	26.4744	0.891747	1.03859	0.790437	0.69641	0.357953	-0.342184	P03965	Carbamoyl-phosphate synthase arginine-specific large chain OS=Saccharomyces cerevisiae (strain ATCC 204508 / S288c) GN=CPA2 PE=1 SV=1 -	CARB
23.1263	26.5571	33.0681	33.3476	32.8643	32.8697	1.39999	8.36612	1.36876	8.0253	0.86979	-0.34082	P25644	DNA topoisomerase 2-associated protein PAT1 OS=Saccharomyces cerevisiae (strain ATCC 204508 / S288c) GN=PAT1 PE=1 SV=4 -	PAT1
21.3535	23.8642	26.7169	27.0721	26.6649	26.4594	1.11078	4.28568	1.05415	3.95332	0.607684	-0.33236	P53145	Large subunit GTPase 1 OS=Saccharomyces cerevisiae (strain ATCC 204508 / S288c) GN=LSG1 PE=1 SV=1 -	LSG1
24.2346	25.4308	30.8623	31.2479	30.9595	30.4881	1.99805	6.22238	1.93185	5.89108	0.408691	-0.331304	P53235	Eukaryotic translation initiation factor 2A OS=Saccharomyces cerevisiae (strain ATCC 204508 / S288c) GN=YGR054W PE=1 SV=1 -	EIF2A
20.575	21.5848	25.71	26.3428	26.1356	25.2636	1.84764	4.94654	1.69415	4.61967	0.217742	-0.326875	Q04279	Eisosome protein SEG1 OS=Saccharomyces cerevisiae (strain ATCC 204508 / S288c) GN=SEG1 PE=1 SV=1 -	SEG1
27.6132	28.6537	29.2112	29.6791	29.1951	29.0427	0.829135	1.31171	0.695165	0.985462	0.500281	-0.326247	P39987	Heat shock protein SSC3, mitochondrial OS=Saccharomyces cerevisiae (strain ATCC 204508 / S288c) GN=ECM10 PE=3 SV=1 -	HSP7E
20.1461	21.4946	22.2338	24.2477	23.3699	22.4621	0.735479	2.4204	0.909312	2.09565	0.0988407	-0.324748	Q06211	E3 ubiquitin-protein ligase linker protein MMS1 OS=Saccharomyces cerevisiae (strain ATCC 204508 / S288c) OX=559292 GN=MMS1 PE=1 SV=1 -	MMS1
19.8251	22.7626	24.7114	25.6267	25.2125	24.4904	0.892706	3.87521	0.844749	3.55766	0.193444	-0.317554	P32505	Nuclear polyadenylated RNA-binding protein NAB2 OS=Saccharomyces cerevisiae (strain ATCC 204508 / S288c) GN=NAB2 PE=1 SV=1 -	NAB2
23.6649	24.7312	27.143	27.8367	27.3469	26.9987	1.45144	3.29176	1.47168	2.97476	0.301174	-0.317002	Q04225	Ribosome assembly protein RRB1 OS=Saccharomyces cerevisiae (strain ATCC 204508 / S288c) GN=RRB1 PE=1 SV=1 -	RRB1
21.6817	26.224	22.7981	23.6331	23.2693	22.5287	0.108028	-0.737265	0.159948	-1.05385	0.202255	-0.316588	P24279	DNA replication licensing factor MCM3 OS=Saccharomyces cerevisiae (strain ATCC 204508 / S288c) GN=MCM3 PE=1 SV=1 -	MCM3
27.8504	28.902	29.4665	29.9705	29.4348	29.3766	0.829953	1.34227	0.721808	1.02949	0.464883	-0.312781	P0CS90	Heat shock protein SSC1, mitochondrial OS=Saccharomyces cerevisiae (strain ATCC 204508 / S288c) GN=SSC1 PE=1 SV=1 -	HSP77
23.7786	25.1908	25.6998	26.1285	26.0586	25.1635	0.715895	1.42942	0.50829	1.12632	0.219315	-0.3031	P40212	60S ribosomal protein L13-B OS=Saccharomyces cerevisiae (strain ATCC 204508 / S288c) GN=RPL13B PE=1 SV=1 -	RL13B
27.7344	25.9428	27.895	27.2803	27.4113	27.1623	0.290831	0.749067	0.174392	0.448227	0.337162	-0.30084	P06208	2-isopropylmalate synthase OS=Saccharomyces cerevisiae (strain ATCC 204508 / S288c) GN=LEU4 PE=1 SV=1 -	LEU1
19.1851	20.7683	23.7389	24.8157	23.8103	24.155	1.33581	4.3006	1.41395	4.00594	0.184314	-0.294659	Q03466	Protein EBS1 OS=Saccharomyces cerevisiae (strain ATCC 204508 / S288c) GN=EBS1 PE=3 SV=1 -	EBS1
24.1604	27.707	36.2996	36.5698	36.143	36.1381	1.56059	10.501	1.53935	10.2068	0.792123	-0.294163	P22147	5'-3' exoribonuclease 1 OS=Saccharomyces cerevisiae (strain ATCC 204508 / S288c) GN=XRN1 PE=1 SV=1 -	XRN1
20.0895	20.3288	23.1536	24.0275	21.9083	24.6907	1.75743	3.38137	0.803139	3.09033	0.065371	-0.291035	P39112	Exoribonuclease II, mitochondrial OS=Saccharomyces cerevisiae (strain ATCC 204508 / S288c) GN=DSS1 PE=1 SV=2 -	DSS1
23.2448	25.2895	23.9646	25.7828	24.797	24.3798	0.154368	0.606542	0.103878	0.321258	0.103133	-0.285284	P40215	External NADH-ubiquinone oxidoreductase 1, mitochondrial OS=Saccharomyces cerevisiae (strain ATCC 204508 / S288c) GN=NDE1 PE=1 SV=1 -	NDH1
22.0409	22.845	26.4967	27.3265	26.6595	26.6139	1.78765	4.46863	2.04125	4.19372	0.239397	-0.274909	P20448	ATP-dependent RNA helicase HCA4 OS=Saccharomyces cerevisiae (strain ATCC 204508 / S288c) GN=HCA4 PE=1 SV=2 -	DBP4
20.1439	21.1231	25.1719	25.8266	25.3135	25.173	1.8435	4.86576	1.9462	4.60979	0.280287	-0.255971	Q99257	mRNA export factor MEX67 OS=Saccharomyces cerevisiae (strain ATCC 204508 / S288c) OX=559292 GN=MEX67 PE=1 SV=1 -	MEX67
21.1036	22.6828	27.1352	26.5826	26.4717	26.7568	1.56501	4.96567	1.55766	4.72104	0.289214	-0.244638	Q12211	tRNA pseudouridine synthase 1 OS=Saccharomyces cerevisiae (strain ATCC 204508 / S288c) GN=PUS1 PE=1 SV=1 -	PUS1
22.2681	24.794	32.362	33.0263	32.2822	32.6203	1.70526	9.16309	1.70332	8.92016	0.235522	-0.242922	Q02792	5'-3' exoribonuclease 2 OS=Saccharomyces cerevisiae (strain ATCC 204508 / S288c) GN=RAT1 PE=1 SV=3 -	XRN2
21.2691	21.0977	23.6562	23.417	24.0367	22.5552	2.41029	2.35318	0.977615	2.11255	0.108545	-0.240636	P53628	Transcription regulatory protein SNF12 OS=Saccharomyces cerevisiae (strain ATCC 204508 / S288c) GN=SNF12 PE=1 SV=1 -	SNF12
19.6276	24.0199	25.9059	26.7338	26.3644	25.8179	0.74016	4.49609	0.713034	4.26739	0.161136	-0.228697	P45818	ATP-dependent RNA helicase ROK1 OS=Saccharomyces cerevisiae (strain ATCC 204508 / S288c) GN=ROK1 PE=1 SV=1 -	ROK1
22.0915	22.2593	27.6278	27.8682	27.4425	27.6153	3.16058	5.57263	3.29644	5.35351	0.557729	-0.219126	P25555	Single-strand telomeric DNA-binding protein GBP2 OS=Saccharomyces cerevisiae (strain ATCC 204508 / S288c) GN=GBP2 PE=1 SV=1 -	GBP2
20.7288	21.8148	22.9232	24.1542	23.4298	23.2152	0.959004	2.26694	1.18211	2.05072	0.117879	-0.216227	Q12028	AP-1 complex subunit gamma-1 OS=Saccharomyces cerevisiae (strain ATCC 204508 / S288c) GN=APL4 PE=1 SV=1 -	AP1G1
30.4948	31.0505	32.0375	32.4746	32.2322	31.8759	1.28087	1.4834	1.21896	1.28142	0.261103	-0.201977	P16474	78 kDa glucose-regulated protein homolog OS=Saccharomyces cerevisiae (strain ATCC 204508 / S288c) GN=KAR2 PE=1 SV=1 -	GRP78
19.6263	24.6197	32.7985	33.0775	32.7737	32.7166	1.30519	10.8149	1.29192	10.6221	0.5108	-0.192812	P34761	Protein WHI3 OS=Saccharomyces cerevisiae (strain ATCC 204508 / S288c) OX=559292 GN=WHI3 PE=1 SV=1 -	WHI3
23.1274	23.74	25.1178	24.6259	24.6237	24.7502	1.1728	1.43819	1.24411	1.25327	0.265794	-0.184923	P36161	Nucleoporin NUP133 OS=Saccharomyces cerevisiae (strain ATCC 204508 / S288c) GN=NUP133 PE=1 SV=1 -	NU133
24.7553	26.0342	23.7317	26.2267	24.3864	25.2096	0.0997152	-0.415557	0.28838	-0.596795	0.0443576	-0.181238	P41940	Mannose-1-phosphate guanyltransferase OS=Saccharomyces cerevisiae (strain ATCC 204508 / S288c) GN=PSA1 PE=1 SV=2 -	MPG1
20.0905	21.7438	23.2736	23.265	23.3988	22.7872	0.980852	2.35211	0.878451	2.17584	0.205766	-0.17627	P09959	Regulatory protein SWI6 OS=Saccharomyces cerevisiae (strain ATCC 204508 / S288c) GN=SWI6 PE=1 SV=1 -	SWI6
18.7166	22.1982	21.8267	23.7358	22.918	22.3034	0.440822	2.32388	0.459198	2.15331	0.0552294	-0.170574	P32896	Protein PDC2 OS=Saccharomyces cerevisiae (strain ATCC 204508 / S288c) OX=559292 GN=PDC2 PE=1 SV=2 -	PDC2
20.4981	21.6258	22.9134	23.5938	23.8171	22.3498	1.09882	2.19162	0.7944	2.02147	0.0691275	-0.170148	Q05021	Transcription initiation factor TFIID subunit 7 OS=Saccharomyces cerevisiae (strain ATCC 204508 / S288c) GN=TAF7 PE=1 SV=1 -	TAF7
20.3921	22.7039	22.1725	23.4551	22.6731	22.6211	0.357207	1.26578	0.354463	1.09911	0.086501	-0.166673	P25365	Putative guanine nucleotide-exchange factor SED4 OS=Saccharomyces cerevisiae (strain ATCC 204508 / S288c) GN=SED4 PE=1 SV=1 -	SED4
23.4349	21.5564	25.7905	25.0748	25.091	25.4454	1.00051	2.93703	0.995074	2.77256	0.142433	-0.164466	Q06214	WD repeat-containing protein JIP5 OS=Saccharomyces cerevisiae (strain ATCC 204508 / S288c) GN=JIP5 PE=1 SV=2 -	JIP5
21.4586	22.2308	25.1776	25.5849	24.345	26.0892	1.82696	3.53653	1.14565	3.3724	0.0597425	-0.164133	Q05022	rRNA biogenesis protein RRP5 OS=Saccharomyces cerevisiae (strain ATCC 204508 / S288c) GN=RRP5 PE=1 SV=1 -	RRP5
19.5045	21.0583	22.1835	24.7108	23.221	23.3484	0.778825	3.16577	1.21297	3.00329	0.0411629	-0.162475	Q12514	General negative regulator of transcription subunit 5 OS=Saccharomyces cerevisiae (strain ATCC 204508 / S288c) OX=559292 GN=NOT5 PE=1 SV=1 -	NOT5
24.0846	25.3447	26.1471	26.767	26.275	26.3198	0.882083	1.74239	0.890308	1.58274	0.181398	-0.159653	P32558	FACT complex subunit SPT16 OS=Saccharomyces cerevisiae (strain ATCC 204508 / S288c) GN=SPT16 PE=1 SV=1 -	SPT16
19.5914	22.1621	24.4862	23.8987	21.915	26.1552	0.891545	3.31569	0.480537	3.15831	0.0231563	-0.157379	P35194	U3 small nucleolar RNA-associated protein 20 OS=Saccharomyces cerevisiae (strain ATCC 204508 / S288c) GN=UTP20 PE=1 SV=3 -	UTP20
24.3619	20.7333	26.2799	26.6139	26.5206	26.0937	0.780695	3.89934	0.754894	3.75956	0.182201	-0.139782	Q08444	20S-pre-rRNA D-site endonuclease NOB1 OS=Saccharomyces cerevisiae (strain ATCC 204508 / S288c) OX=559292 GN=NOB1 PE=1 SV=1 -	NOB1
23.9198	24.6	25.6094	25.8154	25.4633	25.6958	1.25984	1.45248	1.17497	1.31961	0.31653	-0.132876	P42842	Essential for maintenance of the cell wall protein 1 OS=Saccharomyces cerevisiae (strain ATCC 204508 / S288c) GN=EMW1 PE=1 SV=1 -	EMW1
22.7961	23.0175	24.957	25.495	25.1242	25.067	1.81335	2.31923	2.56587	2.18879	0.169246	-0.130447	Q05123	Actin-like protein ARP9 OS=Saccharomyces cerevisiae (strain ATCC 204508 / S288c) GN=ARP9 PE=1 SV=1 -	ARP9
20.1239	22.9088	25.4308	26.7182	26.1631	25.7286	1.01296	4.55809	1.0552	4.42945	0.061835	-0.12864	P53741	UBP3-associated protein BRE5 OS=Saccharomyces cerevisiae (strain ATCC 204508 / S288c) GN=BRE5 PE=1 SV=1 -	BRE5
20.5633	20.3318	24.5427	25.2379	24.66	24.8642	2.1719	4.44277	2.89364	4.31457	0.120769	-0.128207	P04786	DNA topoisomerase 1 OS=Saccharomyces cerevisiae (strain ATCC 204508 / S288c) GN=TOP1 PE=1 SV=2 -	TOP1
21.6694	24.4375	23.9557	24.3665	24.7394	23.3321	0.291124	1.10768	0.227953	0.98233	0.0555371	-0.125348	P02309	Histone H4 OS=Saccharomyces cerevisiae (strain ATCC 204508 / S288c) OX=559292 GN=HHF1 PE=1 SV=2 -	H4
20.8946	22.7713	28.1327	28.4358	28.459	27.8629	1.67724	6.45129	1.63147	6.32801	0.126251	-0.12328	Q05812	Meiotic sister-chromatid recombination protein 3 OS=Saccharomyces cerevisiae (strain ATCC 204508 / S288c) OX=559292 GN=MSC3 PE=1 SV=1 -	MSC3
23.1323	24.5852	25.8171	24.6611	23.7925	26.4482	0.560037	1.3804	0.307832	1.26164	0.025898	-0.118759	P34237	Protein CASP OS=Saccharomyces cerevisiae (strain ATCC 204508 / S288c) GN=COY1 PE=1 SV=2 -	CASP
22.8387	21.1212	25.3682	26.025	25.4054	25.7682	1.2511	3.71666	1.2642	3.60689	0.0983272	-0.109776	P41814	tRNA (adenine(58)-N(1))-methyltransferase non-catalytic subunit TRM6 OS=Saccharomyces cerevisiae (strain ATCC 204508 / S288c) OX=559292 GN=GCD10 PE=1 SV=1 -	TRM6
20.6002	21.7763	26.5638	23.976	24.417	25.9088	0.987671	4.08166	1.27869	3.97468	0.0225431	-0.106978	Q12186	Branchpoint-bridging protein OS=Saccharomyces cerevisiae (strain ATCC 204508 / S288c) GN=MSL5 PE=1 SV=1 -	BBP
20.2405	21.1402	24.1496	24.0292	24.2148	23.7866	1.76023	3.39901	1.65934	3.31029	0.137565	-0.0887203	P32833	Origin recognition complex subunit 2 OS=Saccharomyces cerevisiae (strain ATCC 204508 / S288c) GN=ORC2 PE=1 SV=2 -	ORC2
19.7258	20.4484	23.5486	23.7182	26.3508	20.7583	1.96755	3.54632	0.463695	3.46746	0.00874181	-0.0788546	Q04461	Uncharacterized protein YMR111C OS=Saccharomyces cerevisiae (strain ATCC 204508 / S288c) OX=559292 GN=YMR111C PE=1 SV=1 -	YM01
22.3815	23.7244	22.464	22.4511	21.5533	23.2055	0.32904	-0.595429	0.227956	-0.673543	0.0299838	-0.0781136	P42838	Alkylphosphocholine resistance protein LEM3 OS=Saccharomyces cerevisiae (strain ATCC 204508 / S288c) OX=559292 GN=LEM3 PE=1 SV=1 -	LEM3
24.8509	25.452	25.5312	26.5983	26.133	25.8566	0.561662	0.913305	0.901277	0.843364	0.0406577	-0.0699415	P07259	Protein URA2 OS=Saccharomyces cerevisiae (strain ATCC 204508 / S288c) GN=URA2 PE=1 SV=5 -	PYR1
22.4616	24.0805	22.7586	23.5213	22.9452	23.203	0.047232	-0.131098	0.07963	-0.19697	0.0530282	-0.0658722	P23776	Glucan 1,3-beta-glucosidase I/II OS=Saccharomyces cerevisiae (strain ATCC 204508 / S288c) OX=559292 GN=EXG1 PE=1 SV=1 -	EXG1
20.6	20.8139	23.821	25.6521	24.1031	25.247	1.31384	4.0296	1.68126	3.96806	0.017854	-0.0615387	Q02773	Ribonuclease P protein component, mitochondrial OS=Saccharomyces cerevisiae (strain ATCC 204508 / S288c) GN=RPM2 PE=1 SV=1 -	RPM2
23.1217	23.4862	26.6568	27.1164	27.0137	26.709	2.17809	3.58267	2.35372	3.55742	0.0290099	-0.0252514	Q06344	Pre-rRNA-processing protein ESF1 OS=Saccharomyces cerevisiae (strain ATCC 204508 / S288c) GN=ESF1 PE=1 SV=1 -	ESF1
19.5375	21.2684	21.748	23.4488	21.4303	23.7512	0.673428	2.19545	0.568894	2.18781	0.00163417	-0.00764179	Q04213	ISWI one complex protein 4 OS=Saccharomyces cerevisiae (strain ATCC 204508 / S288c) OX=559292 GN=IOC4 PE=1 SV=1 -	IOC4
25.7179	26.6153	29.4915	29.8958	29.645	29.7336	1.72317	3.52706	1.79617	3.52269	0.006526	-0.00436497	P24783	ATP-dependent RNA helicase DBP2 OS=Saccharomyces cerevisiae (strain ATCC 204508 / S288c) GN=DBP2 PE=1 SV=1 -	DBP2
23.7965	23.8642	23.2937	21.6657	21.6286	20.7681	0.621226	-1.35067	1.58746	-2.632	-4.34294e-08	0	P39958	Rab GDP-dissociation inhibitor OS=Saccharomyces cerevisiae (strain ATCC 204508 / S288c) GN=GDI1 PE=1 SV=1 -	GDI1
24.9428	25.307	22.0982	22.2202	21.5781	21.2617	2.38019	-2.96567	2.37555	-3.70494	-4.34294e-08	0	P32467	Low-affinity glucose transporter HXT4 OS=Saccharomyces cerevisiae (strain ATCC 204508 / S288c) GN=HXT4 PE=1 SV=1 -	HXT4
24.2877	23.9397	22.6831	22.4626	19.8828	20.7524	1.75929	-1.54084	1.82729	-3.79607	-4.34294e-08	0	P25367	PIN+] prion protein RNQ1 OS=Saccharomyces cerevisiae (strain ATCC 204508 / S288c) GN=RNQ1 PE=1 SV=2 -	RNQ1
24.9001	24.1749	21.7709	22.8909	22.2015	22.183	1.09408	-2.20658	1.63651	-2.34527	-4.34294e-08	0	P47006	DNA-directed RNA polymerase I subunit RPA34 OS=Saccharomyces cerevisiae (strain ATCC 204508 / S288c) GN=RPA34 PE=1 SV=1 -	RPA34
23.6671	22.8817	21.5269	23.0286	21.2502	22.1165	0.443004	-0.996627	0.948164	-1.59105	-4.34294e-08	0	Q01532	Cysteine proteinase 1, mitochondrial OS=Saccharomyces cerevisiae (strain ATCC 204508 / S288c) GN=LAP3 PE=1 SV=3 -	BLH1
23.5321	24.433	21.4659	22.2991	20.9348	20.4523	1.12043	-2.10006	1.63269	-3.28903	-4.34294e-08	0	Q12377	26S proteasome regulatory subunit RPN6 OS=Saccharomyces cerevisiae (strain ATCC 204508 / S288c) OX=559292 GN=RPN6 PE=1 SV=3 -	RPN6
22.6244	23.426	21.5331	22.6747	22.1275	20.8677	0.498425	-0.921338	0.751102	-1.52761	-4.34294e-08	0	P17064	Purine-cytosine permease FCY2 OS=Saccharomyces cerevisiae (strain ATCC 204508 / S288c) GN=FCY2 PE=1 SV=2 -	FCY2
22.9223	23.8327	22.0266	22.0054	21.4194	21.3682	1.01778	-1.36154	1.3101	-1.98372	-4.34294e-08	0	P38999	Saccharopine dehydrogenase	LYS9
23.5404	24.6497	22.2325	22.0907	22.876	20.2589	1.12829	-1.9334	0.662937	-2.52761	-4.34294e-08	0	P29952	Mannose-6-phosphate isomerase OS=Saccharomyces cerevisiae (strain ATCC 204508 / S288c) GN=PMI40 PE=1 SV=4 -	MPI
22.6667	23.6617	21.3338	22.5886	21.1333	20.6741	0.565684	-1.20299	1.26729	-2.26042	-4.34294e-08	0	P54003	Protein SUR7 OS=Saccharomyces cerevisiae (strain ATCC 204508 / S288c) GN=SUR7 PE=1 SV=1 -	SUR7
22.5745	23.5731	22.2945	22.3727	21.5112	21.6223	0.556786	-0.740245	1.0201	-1.50706	-4.34294e-08	0	Q06705	Phosphatidylinositol transfer protein CSR1 OS=Saccharomyces cerevisiae (strain ATCC 204508 / S288c) OX=559292 GN=CSR1 PE=1 SV=1 -	CSR1
23.7826	25.3146	20.1474	22.0475	21.1159	21.3653	0.976297	-3.45112	1.29346	-3.30794	-4.34294e-08	0	P39938	40S ribosomal protein S26-A OS=Saccharomyces cerevisiae (strain ATCC 204508 / S288c) GN=RPS26A PE=1 SV=1 -	RS26A
24.4234	26.2047	21.1521	22.4295	22.8267	20.9497	1.07235	-3.52327	0.92836	-3.42587	-4.34294e-08	0	P23585	High-affinity glucose transporter HXT2 OS=Saccharomyces cerevisiae (strain ATCC 204508 / S288c) GN=HXT2 PE=1 SV=1 -	HXT2
21.8085	22.8917	22.2693	22.3971	20.54	20.3958	0.00963169	-0.0169201	1.12542	-1.88222	-4.34294e-08	0	P32461	Diphthamide biosynthesis protein 2 OS=Saccharomyces cerevisiae (strain ATCC 204508 / S288c) GN=DPH2 PE=1 SV=1 -	DPH2
23.4144	25.1051	21.7947	23.025	21.1087	22.8553	0.659879	-1.84992	0.695122	-2.27775	-4.34294e-08	0	P43555	Protein EMP47 OS=Saccharomyces cerevisiae (strain ATCC 204508 / S288c) GN=EMP47 PE=1 SV=1 -	EMP47
23.0356	24.7761	21.8602	22.1799	21.2141	19.289	0.777933	-1.88577	0.973225	-3.65426	-4.34294e-08	0	P27810	Alpha-1,2 mannosyltransferase KTR1 OS=Saccharomyces cerevisiae (strain ATCC 204508 / S288c) GN=KTR1 PE=1 SV=1 -	KTR1
22.426	23.9548	20.9784	23.1833	20.024	21.9806	0.305261	-1.10959	0.657462	-2.18811	-4.34294e-08	0	P07256	Cytochrome b-c1 complex subunit 1, mitochondrial OS=Saccharomyces cerevisiae (strain ATCC 204508 / S288c) GN=COR1 PE=1 SV=1 -	QCR1
21.7529	23.0986	21.7332	22.3491	21.3257	22.1885	0.183721	-0.384598	0.309025	-0.668622	-4.34294e-08	0	P38084	Leu/Val/Ile amino-acid permease OS=Saccharomyces cerevisiae (strain ATCC 204508 / S288c) OX=559292 GN=BAP2 PE=1 SV=2 -	BAP2
22.9584	25.2466	21.7101	22.7967	19.9864	20.1887	0.550151	-1.84909	1.13672	-4.01495	-4.34294e-08	0	P38295	Medium-chain fatty acid ethyl ester synthase/esterase 2 OS=Saccharomyces cerevisiae (strain ATCC 204508 / S288c) GN=EHT1 PE=1 SV=1 -	MCFS2
22.3807	24.5875	20.8132	23.0788	21.5008	21.8056	0.363187	-1.53812	0.616272	-1.83089	-4.34294e-08	0	P39683	Nicotinate phosphoribosyltransferase OS=Saccharomyces cerevisiae (strain ATCC 204508 / S288c) OX=559292 GN=NPT1 PE=1 SV=3 -	NPT1
22.4539	24.8927	21.7219	22.6436	22.2571	21.4399	0.430296	-1.49055	0.535042	-1.82484	-4.34294e-08	0	P00890	Citrate synthase, mitochondrial OS=Saccharomyces cerevisiae (strain ATCC 204508 / S288c) GN=CIT1 PE=1 SV=2 -	CISY1
20.7022	22.5821	21.6725	23.0562	21.6266	21.9202	0.222476	0.722208	0.0443477	0.131225	-4.34294e-08	0	P02992	Elongation factor Tu, mitochondrial OS=Saccharomyces cerevisiae (strain ATCC 204508 / S288c) OX=559292 GN=TUF1 PE=1 SV=1 -	EFTU
20.529	23.2054	21.2724	22.4632	22.027	21.4354	0.000124188	0.000592232	0.0315227	-0.13603	-4.34294e-08	0	P40075	Vesicle-associated membrane protein-associated protein SCS2 OS=Saccharomyces cerevisiae (strain ATCC 204508 / S288c) OX=559292 GN=SCS2 PE=1 SV=3 -	SCS2
20.4696	23.3003	22.691	22.3181	21.8621	21.8559	0.150824	0.619611	0.00567205	-0.0259743	-4.34294e-08	0	P36101	tRNA threonylcarbamoyladenosine dehydratase 2 OS=Saccharomyces cerevisiae (strain ATCC 204508 / S288c) OX=559292 GN=TCD2 PE=1 SV=1 -	TCD2
20.615	23.8783	22.0543	21.6425	22.8767	20.4305	0.0802898	-0.398284	0.0976975	-0.5931	-4.34294e-08	0	P53959	Conserved oligomeric Golgi complex subunit 6 OS=Saccharomyces cerevisiae (strain ATCC 204508 / S288c) GN=COG6 PE=1 SV=1 -	COG6
19.7131	19.2709	24.4626	24.6169	24.5835	24.5075	2.66846	5.04779	2.70658	5.05348	0.0207868	0.00569057	P53207	U1 small nuclear ribonucleoprotein component SNU71 OS=Saccharomyces cerevisiae (strain ATCC 204508 / S288c) GN=SNU71 PE=1 SV=1 -	SNU71
20.5535	24.9374	24.4633	25.1472	25.8157	23.8181	0.34565	2.05978	0.318362	2.07142	0.0034001	0.0116434	P0C0W9	60S ribosomal protein L11-A OS=Saccharomyces cerevisiae (strain ATCC 204508 / S288c) GN=RPL11A PE=1 SV=2 -	RL11A
19.9352	21.5906	20.6129	23.8385	22.3056	22.3395	0.297225	1.46282	0.698417	1.55966	0.0188258	0.0968475	Q06639	Chromatin structure-remodeling complex protein RSC3 OS=Saccharomyces cerevisiae (strain ATCC 204508 / S288c) GN=RSC3 PE=1 SV=1 -	RSC3
19.7589	21.3636	28.5292	27.9771	28.3971	28.3498	1.92258	7.69188	1.98326	7.81221	0.150912	0.120337	P43638	MAP-homologous protein 1 OS=Saccharomyces cerevisiae (strain ATCC 204508 / S288c) GN=MHP1 PE=1 SV=1 -	MHP1
22.2	21.0054	24.0894	22.6108	23.4425	23.5032	0.683258	1.7474	1.05136	1.87017	0.0538075	0.122774	P12611	Growth regulation protein OS=Saccharomyces cerevisiae (strain ATCC 204508 / S288c) GN=WHI2 PE=1 SV=2 -	WHI2
25.492	26.4843	28.816	29.4965	29.3155	29.2483	1.46572	3.16812	1.65669	3.29375	0.125808	0.125633	Q01560	Nucleolar protein 3 OS=Saccharomyces cerevisiae (strain ATCC 204508 / S288c) GN=NPL3 PE=1 SV=1 -	NOP3
20.337	20.5934	24.7343	26.203	25.7881	25.4167	1.66784	5.00346	2.71585	5.13716	0.0574239	0.133709	P39962	Casein kinase I homolog 3 OS=Saccharomyces cerevisiae (strain ATCC 204508 / S288c) OX=559292 GN=YCK3 PE=1 SV=2 -	KC13
25.5189	26.5724	26.9157	27.0515	27.1565	27.1439	0.658729	0.937963	0.767175	1.10458	0.87098	0.166614	P47075	Vacuolar transporter chaperone 4 OS=Saccharomyces cerevisiae (strain ATCC 204508 / S288c) GN=VTC4 PE=1 SV=2 -	VTC4
20.4412	20.6703	25.6431	25.9853	26.1931	25.8174	2.81526	5.25841	2.78883	5.44946	0.275228	0.191046	Q12080	Ribosome biogenesis protein NOP53 OS=Saccharomyces cerevisiae (strain ATCC 204508 / S288c) GN=NOP53 PE=1 SV=1 -	NOP53
22.178	22.7152	25.4057	23.6682	24.7003	24.7881	0.828952	2.09035	1.86182	2.29756	0.0788916	0.207217	P25382	Ribosome assembly protein 4 OS=Saccharomyces cerevisiae (strain ATCC 204508 / S288c) GN=RSA4 PE=1 SV=3 -	NLE1
20.9002	26.7103	24.4425	26.8682	25.893	25.9239	0.210242	1.85011	0.264145	2.10316	0.0685133	0.253054	Q08647	Multisubstrate pseudouridine synthase 7 OS=Saccharomyces cerevisiae (strain ATCC 204508 / S288c) GN=PUS7 PE=1 SV=1 -	PUS7
27.4885	28.4105	28.5225	28.7988	30.5618	27.297	0.556651	0.711189	0.20632	0.979927	0.0531653	0.268738	P00359	Glyceraldehyde-3-phosphate dehydrogenase 3 OS=Saccharomyces cerevisiae (strain ATCC 204508 / S288c) GN=TDH3 PE=1 SV=3 -	G3P3
21.9409	21.9125	24.6169	21.0768	22.9702	23.2664	0.183759	0.920149	1.81706	1.19158	0.0493565	0.27143	P53204	Nicotinamide/nicotinic acid mononucleotide adenylyltransferase 2 OS=Saccharomyces cerevisiae (strain ATCC 204508 / S288c) OX=559292 GN=NMA2 PE=1 SV=1 -	NMA2
21.5596	21.384	21.3791	23.2877	22.443	22.9849	0.333951	0.861624	1.31204	1.24218	0.131822	0.380552	P33203	Pre-mRNA-processing protein PRP40 OS=Saccharomyces cerevisiae (strain ATCC 204508 / S288c) GN=PRP40 PE=1 SV=1 -	PRP40
24.9047	24.8684	28.6128	27.7201	29.0275	28.097	1.74355	3.27988	1.80493	3.67565	0.220523	0.39577	P43123	UDP-N-acetylglucosamine pyrophosphorylase OS=Saccharomyces cerevisiae (strain ATCC 204508 / S288c) OX=559292 GN=QRI1 PE=1 SV=1 -	UAP1
20.6939	20.2451	22.4311	22.7848	23.9725	22.086	1.75983	2.13846	0.926293	2.55977	0.152723	0.421311	Q12072	ISWI one complex protein 2 OS=Saccharomyces cerevisiae (strain ATCC 204508 / S288c) GN=IOC2 PE=1 SV=1 -	IOC2
20.3813	20.8122	22.8131	23.7024	23.7265	23.6551	1.48425	2.66103	2.30586	3.0941	0.362467	0.433071	P23293	Serine/threonine-protein kinase BUR1 OS=Saccharomyces cerevisiae (strain ATCC 204508 / S288c) GN=SGV1 PE=1 SV=1 -	BUR1
19.6005	21.052	22.4423	20.7602	22.1471	22.0684	0.431974	1.27497	-4.34294e-08	0	0.215702	0.506521	P36083	Uncharacterized protein YKL075C OS=Saccharomyces cerevisiae (strain ATCC 204508 / S288c) OX=559292 GN=YKL075C PE=1 SV=1 -	YKH5
20.1933	21.3117	26.2916	25.1047	26.8227	25.6264	1.58299	4.94566	1.66422	5.47212	0.224844	0.526458	P34219	Transcriptional regulatory protein TOD6 OS=Saccharomyces cerevisiae (strain ATCC 204508 / S288c) GN=TOD6 PE=1 SV=1 -	TOD6
20.0745	20.715	24.8788	25.1867	25.4809	25.657	2.23522	4.63798	2.38778	5.17424	1.02599	0.536255	P38798	Nonsense-mediated mRNA decay protein 2 OS=Saccharomyces cerevisiae (strain ATCC 204508 / S288c) OX=559292 GN=NMD2 PE=1 SV=2 -	NMD2
23.7213	27.3127	25.452	25.6773	27.0609	25.15	0.00821347	0.047678	0.0971296	0.588418	0.200202	0.54074	P40047	Aldehyde dehydrogenase 5, mitochondrial OS=Saccharomyces cerevisiae (strain ATCC 204508 / S288c) GN=ALD5 PE=1 SV=4 -	ALDH5
20.6632	21.2606	22.5782	23.1604	25.8611	20.9848	1.35025	1.9074	0.374773	2.46107	0.0744064	0.553676	P04449	60S ribosomal protein L24-A OS=Saccharomyces cerevisiae (strain ATCC 204508 / S288c) GN=RPL24A PE=1 SV=1 -	RL24A
20.1374	21.709	20.9621	22.5066	22.0194	22.7453	-4.34294e-08	0	0.631013	1.45913	0.278273	0.648026	P32354	Minichromosome maintenance protein 10 OS=Saccharomyces cerevisiae (strain ATCC 204508 / S288c) GN=MCM10 PE=1 SV=2 -	MCM10
19.4353	21.1379	21.8236	22.9345	24.1696	22.0173	0.755046	2.09241	0.750954	2.80686	0.211129	0.714449	P36119	Uncharacterized protein YKR023W OS=Saccharomyces cerevisiae (strain ATCC 204508 / S288c) GN=YKR023W PE=1 SV=1 -	YK03
24.8722	26.0478	27.6089	28.1293	28.4969	28.6717	1.19115	2.4091	1.46436	3.12427	0.916847	0.715167	Q08972		NEW1
20.7509	20.6707	22.6641	21.9633	23.4564	22.6063	1.34531	1.60289	1.4918	2.32052	0.491515	0.717634	Q03010	Transcriptional regulatory protein UME1 OS=Saccharomyces cerevisiae (strain ATCC 204508 / S288c) OX=559292 GN=UME1 PE=1 SV=1 -	UME1
27.0619	21.0675	23.3738	24.715	23.3725	26.1587	0.00202747	-0.0202303	0.0697124	0.700921	0.163187	0.721151	P36084	Splicing factor MUD2 OS=Saccharomyces cerevisiae (strain ATCC 204508 / S288c) GN=MUD2 PE=1 SV=3 -	MUD2
22.5003	24.4253	24.8918	24.2051	26.5769	23.9654	0.398593	1.08561	0.419142	1.80831	0.189768	0.722706	Q03305	Protein arginine N-methyltransferase 2 OS=Saccharomyces cerevisiae (strain ATCC 204508 / S288c) GN=RMT2 PE=1 SV=1 -	RMT2
23.9522	24.0576	24.3565	28.6468	27.2803	27.1719	0.438131	2.49681	3.25937	3.22123	0.114745	0.724422	P10869	Aspartokinase OS=Saccharomyces cerevisiae (strain ATCC 204508 / S288c) GN=HOM3 PE=1 SV=2 -	AK
25.4186	26.3222	28.6636	28.9614	29.3189	29.7562	1.5993	2.9421	1.73942	3.66719	0.953448	0.725086	Q03532	ATP-dependent RNA helicase HAS1 OS=Saccharomyces cerevisiae (strain ATCC 204508 / S288c) GN=HAS1 PE=1 SV=1 -	HAS1
23.4425	29.2385	26.2705	26.6824	25.5524	28.8717	0.0146048	0.135949	0.0869677	0.871555	0.15304	0.735606	P43585	Vacuolar transporter chaperone 2 OS=Saccharomyces cerevisiae (strain ATCC 204508 / S288c) GN=VTC2 PE=1 SV=1 -	VTC2
19.6077	22.018	22.4879	24.3444	25.4362	23.0356	0.639877	2.60327	0.740358	3.42303	0.191699	0.819767	P32898	Mitochondrial presequence protease OS=Saccharomyces cerevisiae (strain ATCC 204508 / S288c) OX=559292 GN=CYM1 PE=1 SV=2 -	CYM1
19.9848	23.6096	21.3673	25.2664	24.6281	23.6551	0.203657	1.51966	0.471156	2.34442	0.141907	0.824759	P05756	40S ribosomal protein S13 OS=Saccharomyces cerevisiae (strain ATCC 204508 / S288c) GN=RPS13 PE=1 SV=3 -	RS13
23.7286	27.9933	26.1546	27.9265	27.8617	27.8706	0.180281	1.17958	0.350368	2.00517	0.347	0.825592	P09032	Translation initiation factor eIF-2B subunit gamma OS=Saccharomyces cerevisiae (strain ATCC 204508 / S288c) GN=GCD1 PE=1 SV=3 -	EI2BG
20.1223	20.2137	20.88	22.2851	22.2293	22.5945	0.739273	1.41453	2.15738	2.24387	0.429942	0.829348	P32916	Signal recognition particle receptor subunit alpha homolog OS=Saccharomyces cerevisiae (strain ATCC 204508 / S288c) OX=559292 GN=SRP101 PE=1 SV=2 -	SRPR
25.6787	23.6029	26.0571	26.3957	26.9316	27.2086	0.567646	1.58567	0.835248	2.42932	1.21372	0.843655	Q12220	U3 small nucleolar RNA-associated protein 12 OS=Saccharomyces cerevisiae (strain ATCC 204508 / S288c) GN=DIP2 PE=1 SV=1 -	UTP12
22.8998	23.6918	23.0341	22.3301	22.1258	25.4639	0.436132	-0.613738	0.0977215	0.499036	0.23573	1.11277	P53954	GDP-Man:Man(3)GlcNAc(2)-PP-Dol alpha-1,2-mannosyltransferase OS=Saccharomyces cerevisiae (strain ATCC 204508 / S288c) OX=559292 GN=ALG11 PE=1 SV=1 -	ALG11
29.8229	29.7906	28.0301	29.1939	29.4362	30.1152	0.753136	-1.19475	0.0289585	-0.0310707	0.645412	1.16368	P38766	ATP-dependent DNA helicase RRM3 OS=Saccharomyces cerevisiae (strain ATCC 204508 / S288c) GN=RRM3 PE=1 SV=1 -	RRM3
21.1491	21.4891	23.3115	21.6131	23.6029	23.6992	0.498065	1.14322	2.24481	2.33196	0.527137	1.18875	Q07979	Chromatin structure-remodeling complex protein RSC58 OS=Saccharomyces cerevisiae (strain ATCC 204508 / S288c) GN=RSC58 PE=1 SV=1 -	RSC58
19.436	21.883	21.9846	21.8783	23.2506	22.9958	-4.34294e-08	0	0.737278	2.4637	1.88085	1.19171	Q06147	Sphingoid long chain base kinase 5 OS=Saccharomyces cerevisiae (strain ATCC 204508 / S288c) GN=LCB5 PE=1 SV=1 -	LCB5
22.3098	23.742	22.5847	24.3758	24.4996	24.9575	0.136551	0.454348	0.818744	1.70263	0.509482	1.24829	P32457	Cell division control protein 3 OS=Saccharomyces cerevisiae (strain ATCC 204508 / S288c) GN=CDC3 PE=1 SV=3 -	CDC3
21.0486	22.2479	21.9735	25.3294	24.795	25.0054	0.422825	2.00319	1.47747	3.25194	0.271633	1.24876	P53874	Ubiquitin carboxyl-terminal hydrolase 10 OS=Saccharomyces cerevisiae (strain ATCC 204508 / S288c) GN=UBP10 PE=1 SV=2 -	UBP10
19.3889	22.7261	23.4336	23.8385	27.4417	22.9852	0.577169	2.57855	0.562229	4.15597	0.256609	1.57742	P38929	Calcium-transporting ATPase 2 OS=Saccharomyces cerevisiae (strain ATCC 204508 / S288c) GN=PMC1 PE=1 SV=1 -	ATC2
20.158	24.26	21.404	24.1135	24.9325	23.8461	0.0737659	0.54976	0.384933	2.18031	0.420074	1.63055	P26785	60S ribosomal protein L16-B OS=Saccharomyces cerevisiae (strain ATCC 204508 / S288c) GN=RPL16B PE=1 SV=3 -	RL16B
19.9577	23.2933	24.389	21.92	24.6136	25.0152	0.269285	1.52902	0.703165	3.18889	0.500719	1.65987	Q12406	Actin-related protein 7 OS=Saccharomyces cerevisiae (strain ATCC 204508 / S288c) GN=ARP7 PE=1 SV=1 -	ARP7
22.8848	23.695	22.198	21.1706	24.9325	21.8702	0.874345	-1.60557	0.0221309	0.111418	0.398914	1.71699	P53043	Serine/threonine-protein phosphatase T OS=Saccharomyces cerevisiae (strain ATCC 204508 / S288c) GN=PPT1 PE=1 SV=1 -	PPT1
23.5592	23.823	22.9401	23.5481	26.2242	23.7471	0.508841	-0.446972	0.389568	1.29457	0.515186	1.74155	P25379	Catabolic L-serine/threonine dehydratase OS=Saccharomyces cerevisiae (strain ATCC 204508 / S288c) GN=CHA1 PE=1 SV=2 -	STDH
19.6021	21.0234	22.3017	22.4007	24.4144	24.1504	0.985026	2.03843	1.50043	3.96961	2.27668	1.93118	P24482	DNA polymerase epsilon subunit B OS=Saccharomyces cerevisiae (strain ATCC 204508 / S288c) GN=DPB2 PE=1 SV=3 -	DPB2
19.6093	20.7203	23.7594	22.2274	26.3508	23.5177	1.01752	2.82864	1.05318	4.76948	0.454235	1.94084	P32580	ATP-dependent RNA helicase SUV3, mitochondrial OS=Saccharomyces cerevisiae (strain ATCC 204508 / S288c) GN=SUV3 PE=1 SV=2 -	SUV3
22.1538	24.1238	22.7989	22.7537	21.538	28.2133	0.125954	-0.362456	0.175748	1.73688	0.226487	2.09934	Q04458	Fatty aldehyde dehydrogenase HFD1 OS=Saccharomyces cerevisiae (strain ATCC 204508 / S288c) OX=559292 GN=HFD1 PE=1 SV=1 -	HFD1
19.76	21.1531	28.5233	28.1695	32.312	28.9531	2.08647	7.88984	1.5161	10.176	0.510746	2.28618	Q12680	Glutamate synthase	GLT1
20.3817	23.8923	22.1227	23.032	25.548	24.4849	0.0805373	0.440391	0.590106	2.87949	1.13483	2.4391	P26784	60S ribosomal protein L16-A OS=Saccharomyces cerevisiae (strain ATCC 204508 / S288c) GN=RPL16A PE=1 SV=3 -	RL16A
19.3593	21.7429	21.9511	22.6635	24.5568	25.1961	-4.34294e-08	0	1.1389	4.32536	1.48157	2.56913	P14736	DNA repair protein RAD4 OS=Saccharomyces cerevisiae (strain ATCC 204508 / S288c) GN=RAD4 PE=1 SV=3 -	RAD4
20.7995	22.1513	22.8699	21.7506	28.6537	22.3266	0.354747	0.834846	0.468009	4.01479	0.369991	3.17994	Q12344	GTPase-activating protein GYP5 OS=Saccharomyces cerevisiae (strain ATCC 204508 / S288c) GN=GYP5 PE=1 SV=1 -	GYP5
20.3459	21.6744	22.1307	21.2279	29.1097	29.0831	0.307684	0.66912	2.17506	8.08625	2.43337	7.41713	P38959	Vacuolar protein sorting-associated protein 41 OS=Saccharomyces cerevisiae (strain ATCC 204508 / S288c) GN=VPS41 PE=1 SV=2 -	VPS41

## Sheet: Signiinteractom of nuclear Xrn1
											Proteins that bind Xrn1 significantly more than they bind the mutant ( xrn1DNLS1/2)
-Log Student's T-test p-value mutant_WT	Student's T-test Difference mutant - WT
2.7012	-1.3583	-1.28059	P38041	Protein BOB1 OS=Saccharomyces cerevisiae (strain ATCC 204508 / S288c) GN=BOI1 PE=1 SV=1 -	BOB1	ok	ok	ok	significant in both
1.31257	-3.44454	-1.92521	P32608	Retrograde regulation protein 2 OS=Saccharomyces cerevisiae (strain ATCC 204508 / S288c) OX=559292 GN=RTG2 PE=1 SV=2 -	RTG2	ok		ok	significant
1.11285	-2.9689	-1.5826	P15274	AMP deaminase OS=Saccharomyces cerevisiae (strain ATCC 204508 / S288c) OX=559292 GN=AMD1 PE=1 SV=2 -	AMPD	ok		ok	significant
1.79208	-1.42673	-1.20553	Q07381	Ribosome biogenesis protein TSR1 OS=Saccharomyces cerevisiae (strain ATCC 204508 / S288c) GN=TSR1 PE=1 SV=1 -	TSR1	ok	ok	ok	significant in both
1.50745	-1.40492	-1.12066	Q04693	Pre-mRNA-splicing factor RSE1 OS=Saccharomyces cerevisiae (strain ATCC 204508 / S288c) GN=RSE1 PE=1 SV=1 -	RSE1	ok		ok	significant
1.44029	-1.33041	-1.05541	P32349	DNA-directed RNA polymerase III subunit RPC3 OS=Saccharomyces cerevisiae (strain ATCC 204508 / S288c) GN=RPC82 PE=1 SV=2 -	RPC3	ok		ok	significant
1.53779	-1.18172	-0.980115	Q08965	Ribosome biogenesis protein BMS1 OS=Saccharomyces cerevisiae (strain ATCC 204508 / S288c) OX=559292 GN=BMS1 PE=1 SV=1 -	BMS1	ok	ok	ok	significant in both
2.29302	-1.34305	-1.22517	Q12460	Nucleolar protein 56 OS=Saccharomyces cerevisiae (strain ATCC 204508 / S288c) GN=NOP56 PE=1 SV=1 -	NOP56	ok		ok	significant
2.01133	-1.52631	-1.32519	Q06706	Elongator complex protein 1 OS=Saccharomyces cerevisiae (strain ATCC 204508 / S288c) GN=IKI3 (Elp1) PE=1 SV=1 -	ELP1	ok		ok	significant
1.76307	-1.33073	-1.13051	P33322	H/ACA ribonucleoprotein complex subunit 4 OS=Saccharomyces cerevisiae (strain ATCC 204508 / S288c) GN=CBF5 PE=1 SV=1 -	CBF5	ok	ok	ok	significant in both
1.6913	-3.44926	-2.29983	P48561	TRAMP subunit; Poly(A) RNA polymerase protein 1	TRF5	ok		ok	significant
1.67463	-4.42378	-2.67489	P39976	D-lactate dehydrogenase	DLD3	ok		ok	significant
2.16604	-1.6159	-1.42476	Q12499	Nucleolar protein 58 OS=Saccharomyces cerevisiae (strain ATCC 204508 / S288c) GN=NOP58 PE=1 SV=1 -	NOP58	ok		ok	significant
1.39086	-1.24479	-0.988742	P45978	Protein SCD6 OS=Saccharomyces cerevisiae (strain ATCC 204508 / S288c) GN=SCD6 PE=1 SV=1 -	SCD6	ok		ok	significant
1.28114	-1.0835	-0.861197	P47108	Nucleolar pre-ribosomal-associated protein 2 OS=Saccharomyces cerevisiae (strain ATCC 204508 / S288c) GN=URB2 PE=1 SV=1 -	URB2	ok	ok	ok	significant in both
1.21761	-1.27315	-0.958335	P09547	SWI/SNF chromatin-remodeling complex subunit SWI1 OS=Saccharomyces cerevisiae (strain ATCC 204508 / S288c) GN=SWI1 PE=1 SV=1 -	SWI1	ok		ok	significant
1.16146	-1.51018	-1.06462	P25623	Suppressor of yeast profilin deletion OS=Saccharomyces cerevisiae (strain ATCC 204508 / S288c) OX=559292 GN=SYP1 PE=1 SV=3 -	SYP1	ok		ok	significant
1.13221	-1.30195	-0.947128	Q06685	Inositol hexakisphosphate and diphosphoinositol-pentakisphosphate kinase OS=Saccharomyces cerevisiae (strain ATCC 204508 / S288c) OX=559292 GN=VIP1 PE=1 SV=1 -	VIP1	ok		ok	significant
1.10417	-1.17035	-0.867424	P32892	ATP-dependent RNA helicase DRS1 OS=Saccharomyces cerevisiae (strain ATCC 204508 / S288c) OX=559292 GN=DRS1 PE=1 SV=2 -	DRS1	ok		ok	significant
1.26135	-2.70862	-1.63026	P36103	Uncharacterized protein YKL023W OS=Saccharomyces cerevisiae (strain ATCC 204508 / S288c) OX=559292 GN=YKL023W PE=1 SV=2 -	YKC3	ok		ok	significant
1.24144	-1.04073	-0.825592	P06782	Carbon catabolite-derepressing protein kinase OS=Saccharomyces cerevisiae (strain ATCC 204508 / S288c) OX=559292 GN=SNF1 PE=1 SV=1 -	SNF1	ok		ok	significant
1.15837	-1.22495	-0.913589	P34241	Nucleolar pre-ribosomal-associated protein 1 OS=Saccharomyces cerevisiae (strain ATCC 204508 / S288c) GN=URB1 PE=1 SV=2 -	URB1	ok		ok	significant
1.13604	-1.09736	-0.834997	P21954	Isocitrate dehydrogenase	IDP1	ok		ok	significant
1.26106	-1.25635	-0.961304	Q00684	Tyrosine-protein phosphatase CDC14 OS=Saccharomyces cerevisiae (strain ATCC 204508 / S288c) OX=559292 GN=CDC14 PE=1 SV=2 -	CDC14	ok		ok	significant
1.00117	-1.29023	-0.89527	Q06078	U3 small nucleolar RNA-associated protein 21 OS=Saccharomyces cerevisiae (strain ATCC 204508 / S288c) GN=UTP21 PE=1 SV=1 -	UTP21	ok		ok	significant
