# Supplementary material for: RNA-controlled nucleocytoplasmic shuttling of mRNA decay factors regulates mRNA synthesis and a novel mRNA decay pathway
Source: Nat Commun. 2022 Nov 23;13:7184. doi: 10.1038/s41467-022-34417-z (PMC9684461; doi:10.1038/s41467-022-34417-z)
Supplement: Supplementary file 11 — Source Data [file 41467_2022_34417_MOESM11_ESM.zip]

Archive with 45 entries (44 files):
- Source data file/
- Source data file/Fig1c_Shuttling graphs.xlsx
- Source data file/Fig1d_Shuttling graphs(Pab1).xlsx
- Source data file/Fig1e_Pat1_all(wilcox).csv
- Source data file/Fig1f_DCP2_all(wilcox).csv
- Source data file/Fig1g_Lsm1_all(wilcox).csv
- Source data file/Fig2h_ResultsS454P_nup49-313 All.csv
- Source data file/Fig3b_Tail_RNA-binding.xlsx
- Source data file/Fig3c_Avg. EMSA_all.xlsx
- Source data file/Fig3d_WT-Tail(1-2)rpkm.csv
- Source data file/Fig4a_Quant Kap120-2 - Xrn1.xlsx
- Source data file/Fig4b_Quant Kap120-Xrn1m.xlsx
- Source data file/Fig4d_Xrn1iv(Aya).xlsx
- Source data file/Fig4e_S454P.csv
- Source data file/Fig4f_Quant Kap120 -Xrn1.xlsx
- Source data file/Fig4g_deltakap120-GRO.xlsx
- Source data file/Fig5(a-d)(l-o)GRO data.xlsx
- Source data file/Fig5(e-h)_Heat-shock graphs.xlsx
- Source data file/Fig5i_HL-GRO(dNLS1-2 vs dXRN1).csv
- Source data file/Fig5j.xlsx
- Source data file/Fig6a_Budding exit.xlsx
- Source data file/Fig6b-c_Cell-cycle.xlsx
- Source data file/Fig6d_Starvation exit.xlsx
- Source data file/Fig6e_Starvation exit.xlsx
- Source data file/Fig6f_All nuc-cyto ratio for plotting.csv
- Source data file/Fig6g-h.xlsx
- Source data file/Fig6i_Growth curve_tempshift.xlsx
- Source data file/FigS3(e-g)_deltakap120-GRO.xlsx
- Source data file/FigS3a_Xrn1-FLAG IP- WB-His FLAG.xlsx
- Source data file/FigS3b_Tail WT-SP-dNLS1.xlsx
- Source data file/FigS3c_Tail-Kap120+RNA.xlsx
- Source data file/FigS3d_Protein_Xrn1.xlsx
- Source data file/FigS4(d-g)_Heat-shock graphs.xlsx
- Source data file/FigS4a_Xrn1 normalized.xlsx
- Source data file/FigS4b_Growth rate.xlsx
- Source data file/FigS4h_HL_dXrn1-dN1N2(2).csv
- Source data file/FigS4i_11bin(based on HL-TR) of HL and TR.csv
- Source data file/FigS4k_kis and non-kis mRNAs length.csv
- Source data file/FigS4l_HL..csv
- Source data file/FigS5(f-h)_Growth curve_tempshift.xlsx
- Source data file/FigS5b_Cell-cycle.xlsx
- Source data file/FigS5d_Pat1-exit.xlsx
- Source data file/FigS5e.xlsx
- Source data file/Microscopy.pptx
- Source data file/Uncropped Raw Blots.pptx
