# Supplementary material for: RNA-controlled nucleocytoplasmic shuttling of mRNA decay factors regulates mRNA synthesis and a novel mRNA decay pathway
Source: Nat Commun. 2022 Nov 23;13:7184. doi: 10.1038/s41467-022-34417-z (PMC9684461; doi:10.1038/s41467-022-34417-z)
Supplement: Supplementary file 11 — Source Data [file 41467_2022_34417_MOESM11_ESM.zip › Source data file/Fig1c_Shuttling graphs.xlsx]

## Sheet: Sheet1
					Rep1	Rep2	Rep3			Time (Min)	AVG	AVG	AVG	AVG		SD	SD	SD	SD
					WT1	WT2	WT3	Avg			WT	∆NLS1	∆NLS2	∆NLS1/2		WT	∆NLS1	∆NLS2	∆NLS1,2
				0m	0	0	0	0		0	0	0	0	0		0	0	0	0
				15m	4.42478	6.45161	2.77778	4.55139		15	4.55139	0.42735	0.550964	1.31313		1.84019	0.740193	0.954298	1.36644
				30m	10.4972	10.5769	8.63309	9.90242		30	9.90242	0.173611	1.78625	0.617284		1.09999	0.300703	2.39769	1.06917
				60m	13.125	16.2393	20.8333	16.7325		60	16.7325	1.04753	1.45168	0.294985		3.87776	0.973005	1.93299	0.510929
				90m	13.2948	15.7895	18.9655	16.0166		90	16.0166	1.14868	2.53883	0		2.84217	1.29568	2.42819	0
				120m	20.155	13.4228	16.7939	16.7906		120	16.7906	1.57305	2.12197	0.983583		3.36611	0.294279	1.86634	0.44396
					ΔNLS1-1	ΔNLS1-2	ΔNLS1-3	Avg
				0m	0	0	0	0
				15m	0	0	1.28205	0.42735
				30m	0.520833	0	0	0.173611
				60m	1.21951	1.92308	0	1.04753
				90m	2.55319	0.892857	0	1.14868
				120m	1.89394	1.50943	1.31579	1.57305
					ΔNLS2-1	ΔNLS2-2	ΔNLS2-3	Avg
				0m	0	0	0	0
				15m	1.65289	0	0	0.550964
				30m	4.51128	0.847458	0	1.78625
				60m	3.64583	0	0.70922	1.45168
				90m	4.83871	0	2.77778	2.53883
				120m	3.50877	2.85714	0	2.12197
					ΔNLS1/2-1	ΔNLS1/2-2	ΔNLS1/2-3	Avg
				0m	0	0	0	0
				15m	1.21212	2.72727	0	1.31313
				30m	1.85185	0	0	0.617284
				60m	0	0.884956	0	0.294985
				90m	0	0	0	0
				120m	0.840336	0.628931	1.48148	0.983583
