# Supplementary material for: RNA-controlled nucleocytoplasmic shuttling of mRNA decay factors regulates mRNA synthesis and a novel mRNA decay pathway
Source: Nat Commun. 2022 Nov 23;13:7184. doi: 10.1038/s41467-022-34417-z (PMC9684461; doi:10.1038/s41467-022-34417-z)
Supplement: Supplementary file 11 — Source Data [file 41467_2022_34417_MOESM11_ESM.zip › Source data file/Fig1d_Shuttling graphs(Pab1).xlsx]

## Sheet: Sheet3
	Rep1	Rep2	Rep3						Min	AVG	AVG	AVG	AVG		SD	SD	SD	SD
	WT1	WT2	WT3	Avg						WT	∆NLS1	∆NLS2	∆NLS1,2		WT	∆NLS1	∆NLS2	∆NLS1,2
0m	0	0	0	0					0	0	0	0	0		0	0	0	0
15m	24.0741	22.1239	43.5484	29.9155					15	29.9155	29.9657	36.2804	47.5142		11.8467	19.1586	2.61377	6.09998
30m	61.1511	46.9613	60.5769	56.2298					30	56.2298	50.0467	54.3959	59.1394		8.03185	23.7584	6.2477	7.94465
60m	64.1667	63.75	71.7949	66.5705					60	66.5705	62.0647	60.9876	60.3532		4.52922	10.7277	4.29549	9.15031
90m	69.8276	76.3006	56.391	67.5064					90	67.5064	66.0889	58.8112	62.693		10.1557	8.10856	8.69884	9.20324
120m	58.0153	75.969	54.3624	62.7822					120	62.7822	68.5817	67.6799	65.3323		11.5652	15.0635	19.5054	5.29453
	ΔNLS1-1	ΔNLS1-2	ΔNLS1-3	Avg
0m	0	0	0	0
15m	39.6947	7.89474	42.3077	29.9657
30m	51.0417	25.8065	73.2919	50.0467
60m	60.9756	51.9231	73.2955	62.0647
90m	74.8936	58.9286	64.4444	66.0889
120m	85.6061	56.9811	63.1579	68.5817
	ΔNLS2-1	ΔNLS2-2	ΔNLS2-3	Avg
0m	0	0	0	0
15m	37.1901	38.3178	33.3333	36.2804
30m	47.3684	59.322	56.4972	54.3959
60m	63.5417	63.3929	56.0284	60.9876
90m	49.1935	66.129	61.1111	58.8112
120m	90.0585	54.2857	58.6957	67.6799
	ΔNLS1/2-1	ΔNLS1/2-2	ΔNLS1/2-3	Avg
0m	0	0	0	0
15m	43.6364	54.5455	44.3609	47.5142
30m	51.2346	67.1233	59.0604	59.1394
60m	56.5217	70.7965	53.7415	60.3532
90m	52.381	65.625	70.073	62.693
120m	70.5882	65.4088	60	65.3323
