# Supplementary material for: RNA-controlled nucleocytoplasmic shuttling of mRNA decay factors regulates mRNA synthesis and a novel mRNA decay pathway
Source: Nat Commun. 2022 Nov 23;13:7184. doi: 10.1038/s41467-022-34417-z (PMC9684461; doi:10.1038/s41467-022-34417-z)
Supplement: Supplementary file 11 — Source Data [file 41467_2022_34417_MOESM11_ESM.zip › Source data file/Fig1e_Pat1_all(wilcox).csv]

Ratio	Type		Starvation Sample ID
1.997395268	aWT		WT
2.645311837	aWT		WT
1.661132281	aWT		WT
1.853175561	aWT		WT
1.438383267	aWT		WT
2.079288803	aWT		WT
1.595754607	aWT		WT
2.307209244	aWT		WT
1.58510337	aWT		WT
2.019723361	aWT		WT
3.162779156	aWT		WT
1.855579348	aWT		WT
1.818867458	aWT		WT
2.460838233	aWT		WT
2.182240705	aWT		WT
4.06876734	aWT		WT
2.231066461	aWT		WT
1.147046233	bN1N2		dNLS1/2.
1.385274725	bN1N2		dNLS1/2.
1.381897993	bN1N2		dNLS1/2.
1.174442571	bN1N2		dNLS1/2.
1.275297389	bN1N2		dNLS1/2.
1.265879303	bN1N2		dNLS1/2.
1.456030658	bN1N2		dNLS1/2.
1.418816991	bN1N2		dNLS1/2.
1.294242104	bN1N2		dNLS1/2.
1.330892908	bN1N2		dNLS1/2.
1.20635259	bN1N2		dNLS1/2.
1.330714847	bN1N2		dNLS1/2.
1.413047462	bN1N2		dNLS1/2.
1.071173644	cN1		dNLS1.
1.569953118	cN1		dNLS1.
1.269532803	cN1		dNLS1.
1.487454222	cN1		dNLS1.
1.209110236	cN1		dNLS1.
1.631809216	cN1		dNLS1.
1.458973764	cN1		dNLS1.
1.455927139	dN2		dNLS2.
1.59701897	dN2		dNLS2.
1.972700941	dN2		dNLS2.
1.174014571	dN2		dNLS2.
1.706913524	dN2		dNLS2.
1.659607933	dN2		dNLS2.
1.290870058	dN2		dNLS2.
