# Supplementary material for: RNA-controlled nucleocytoplasmic shuttling of mRNA decay factors regulates mRNA synthesis and a novel mRNA decay pathway
Source: Nat Commun. 2022 Nov 23;13:7184. doi: 10.1038/s41467-022-34417-z (PMC9684461; doi:10.1038/s41467-022-34417-z)
Supplement: Supplementary file 11 — Source Data [file 41467_2022_34417_MOESM11_ESM.zip › Source data file/Fig1f_DCP2_all(wilcox).csv]

Ratio	Type		Starvation Sample ID
1.877989906	aWT		WT
2.258706468	aWT		WT
2.246607363	aWT		WT
1.838603167	aWT		WT
2.313500671	aWT		WT
1.928296324	aWT		WT
3.053603744	aWT		WT
2.127149321	aWT		WT
2.300595971	aWT		WT
1.990362654	aWT		WT
2.024135319	aWT		WT
2.172040674	aWT		WT
2.117871155	aWT		WT
1.950020934	aWT		WT
2.037031874	aWT		WT
1.907015338	aWT		WT
2.495634191	aWT		WT
2.11192828	aWT		WT
2.554170572	aWT		WT
1.994468134	aWT		WT
1.742547561	bN1N2		dNLS1/2.
1.740937107	bN1N2		dNLS1/2.
1.84629377	bN1N2		dNLS1/2.
1.616354913	bN1N2		dNLS1/2.
1.509594096	bN1N2		dNLS1/2.
1.701383482	bN1N2		dNLS1/2.
1.777459916	bN1N2		dNLS1/2.
1.894935119	bN1N2		dNLS1/2.
1.617925567	bN1N2		dNLS1/2.
1.876511937	bN1N2		dNLS1/2.
1.487459807	bN1N2		dNLS1/2.
1.309254664	bN1N2		dNLS1/2.
1.472432095	bN1N2		dNLS1/2.
2.124410021	bN1N2		dNLS1/2.
1.99991816	bN1N2		dNLS1/2.
2.179014818	bN1N2		dNLS1/2.
1.557794323	cN1		dNLS1.
1.537889291	cN1		dNLS1.
2.084011423	cN1		dNLS1.
2.203644484	cN1		dNLS1.
1.132634321	cN1		dNLS1.
1.978678038	cN1		dNLS1.
2.41986456	dN2		dNLS2.
1.894513983	dN2		dNLS2.
1.319377056	dN2		dNLS2.
1.959115674	dN2		dNLS2.
1.571479872	dN2		dNLS2.
0.919308238	dN2		dNLS2.
1.229763794	dN2		dNLS2.
1.741861388	dN2		dNLS2.
