# Supplementary material for: RNA-controlled nucleocytoplasmic shuttling of mRNA decay factors regulates mRNA synthesis and a novel mRNA decay pathway
Source: Nat Commun. 2022 Nov 23;13:7184. doi: 10.1038/s41467-022-34417-z (PMC9684461; doi:10.1038/s41467-022-34417-z)
Supplement: Supplementary file 11 — Source Data [file 41467_2022_34417_MOESM11_ESM.zip › Source data file/Fig1g_Lsm1_all(wilcox).csv]

Ratio	Type		Starvation sample ID
1.833213412	aWT		WT
2.676639065	aWT		WT
2.222742081	aWT		WT
1.744413372	aWT		WT
1.940497231	aWT		WT
1.871175407	aWT		WT
1.85330205	aWT		WT
2.043064797	aWT		WT
2.225669347	aWT		WT
2.401819958	aWT		WT
2.305638923	aWT		WT
2.193109083	aWT		WT
1.794673417	aWT		WT
2.107766171	aWT		WT
2.580222108	aWT		WT
2.386881467	aWT		WT
2.152771296	aWT		WT
2.234002571	aWT		WT
2.20232411	aWT		WT
2.151538462	aWT		WT
2.324347325	aWT		WT
2.047522477	aWT		WT
2.534233843	aWT		WT
2.220448488	aWT		WT
1.968716061	aWT		WT
1.974171935	aWT		WT
1.559414343	bN1N2		dNLS1/2.
1.601915266	bN1N2		dNLS1/2.
2.140709054	bN1N2		dNLS1/2.
1.907073463	bN1N2		dNLS1/2.
1.976091669	bN1N2		dNLS1/2.
1.754121431	bN1N2		dNLS1/2.
1.920937376	bN1N2		dNLS1/2.
1.549698648	bN1N2		dNLS1/2.
1.835460469	bN1N2		dNLS1/2.
1.707073296	bN1N2		dNLS1/2.
1.337149755	bN1N2		dNLS1/2.
1.76530008	bN1N2		dNLS1/2.
2.267890759	bN1N2		dNLS1/2.
2.323606662	bN1N2		dNLS1/2.
1.886477773	bN1N2		dNLS1/2.
1.99347431	bN1N2		dNLS1/2.
2.091006075	bN1N2		dNLS1/2.
1.802774485	bN1N2		dNLS1/2.
2.557622414	bN1N2		dNLS1/2.
2.036309684	bN1N2		dNLS1/2.
2.188424233	cN1		dNLS1.
1.532413216	cN1		dNLS1.
1.63069607	cN1		dNLS1.
1.848922337	cN1		dNLS1.
2.037506223	cN1		dNLS1.
1.681930392	cN1		dNLS1.
1.677787381	dN2		dNLS2.
1.4619918	dN2		dNLS2.
1.725977528	dN2		dNLS2.
1.402218425	dN2		dNLS2.
1.916615927	dN2		dNLS2.
2.011830484	dN2		dNLS2.
