# Supplementary material for: RNA-controlled nucleocytoplasmic shuttling of mRNA decay factors regulates mRNA synthesis and a novel mRNA decay pathway
Source: Nat Commun. 2022 Nov 23;13:7184. doi: 10.1038/s41467-022-34417-z (PMC9684461; doi:10.1038/s41467-022-34417-z)
Supplement: Supplementary file 11 — Source Data [file 41467_2022_34417_MOESM11_ESM.zip › Source data file/Fig2h_ResultsS454P_nup49-313 All.csv]

Ratio	Time	Type		Sample ID
1.490547568	0h	bCon-0h		Rpb7-24°C
2.06154427	0h	bCon-0h		Rpb7-24°C
2.271683203	0h	bCon-0h		Rpb7-24°C
2.954469958	0h	bCon-0h		Rpb7-24°C
2.746697159	0h	bCon-0h		Rpb7-24°C
1.691481701	0h	bCon-0h		Rpb7-24°C
4.519964542	0h	bCon-0h		Rpb7-24°C
4.062352412	0h	bCon-0h		Rpb7-24°C
2.989209827	0h	bCon-0h		Rpb7-24°C
1.922858472	0h	bCon-0h		Rpb7-24°C
2.295791822	0h	bCon-0h		Rpb7-24°C
1.700744961	2h	bCon-2h		Rpb7-37°C
1.795297753	2h	bCon-2h		Rpb7-37°C
1.73169991	2h	bCon-2h		Rpb7-37°C
1.721520074	2h	bCon-2h		Rpb7-37°C
1.468084483	2h	bCon-2h		Rpb7-37°C
1.710201971	2h	bCon-2h		Rpb7-37°C
2.020302365	2h	bCon-2h		Rpb7-37°C
2.1502913	2h	bCon-2h		Rpb7-37°C
2.030702122	2h	bCon-2h		Rpb7-37°C
1.464813541	2h	bCon-2h		Rpb7-37°C
1.654623196	2h	bCon-2h		Rpb7-37°C
1.952718334	0h	aSP-0h		S454P-24°C
1.897052868	0h	aSP-0h		S454P-24°C
1.838954432	0h	aSP-0h		S454P-24°C
1.716039697	0h	aSP-0h		S454P-24°C
1.337624342	0h	aSP-0h		S454P-24°C
1.437906359	0h	aSP-0h		S454P-24°C
2.186165126	0h	aSP-0h		S454P-24°C
1.929906207	0h	aSP-0h		S454P-24°C
1.922764228	0h	aSP-0h		S454P-24°C
1.859954649	0h	aSP-0h		S454P-24°C
1.620799364	0h	aSP-0h		S454P-24°C
2.4646705	2h	aSP-2h		S454P-37°C
1.7521752	2h	aSP-2h		S454P-37°C
1.574993714	2h	aSP-2h		S454P-37°C
1.410787506	2h	aSP-2h		S454P-37°C
1.633667335	2h	aSP-2h		S454P-37°C
1.979825005	2h	aSP-2h		S454P-37°C
1.913340646	2h	aSP-2h		S454P-37°C
1.817917904	2h	aSP-2h		S454P-37°C
1.77647633	2h	aSP-2h		S454P-37°C
1.674734502	2h	aSP-2h		S454P-37°C
1.81052805	2h	aSP-2h		S454P-37°C
