# Supplementary material for: RNA-controlled nucleocytoplasmic shuttling of mRNA decay factors regulates mRNA synthesis and a novel mRNA decay pathway
Source: Nat Commun. 2022 Nov 23;13:7184. doi: 10.1038/s41467-022-34417-z (PMC9684461; doi:10.1038/s41467-022-34417-z)
Supplement: Supplementary file 11 — Source Data [file 41467_2022_34417_MOESM11_ESM.zip › Source data file/Fig3b_Tail_RNA-binding.xlsx]

## Sheet: Sheet 1
	Band No	Volume	Vol+BkGnd	Calib Vol(ug)	MW	Rf
Lane 1	1	881391	3142734	-	-	0.357
Lane 2	1	2.23194e+06	5227806	-	-	0.322
Lane 3	1	351720	1939742	-	-	0.316
Lane 4	1	1.30355e+06	3645932	-	-	0.345
Lane 5	1	5.80766e+06	9347953	-	-	0.368
Lane 6	1	1222769	3452334	-	-	0.345
Lane 7	1	1.21851e+06	3935402	-	-	0.427
Lane 8	1	788384	2420830	-	-	0.463
Lane 9	1	2.08146e+06	4062339	-	-	0.407
Lane 10	1	1.09607e+06	3275712	-	-	0.352
Lane 11	1	588293	2951745	-	-	0.361
Lane 12	1	4733828	7194923	-	-	0.426
Lane 13	1	796955	1816391	-	-	0.38
Lane 14	1	879751	2579739	-	-	0.417

## Sheet: Sheet4
	RNA	Protein		RNA/Protein	RNA/Protein
Y906	7.80996e+07	881391		88.6095	88.6095		1
dNLS	2.98088e+07	2.23194e+06		13.3556	13.3556		0.150724
L398S	2.66738e+07	351720		75.8384	75.8384		0.855872
S454P	1.29133e+07	1.30355e+06		9.90627	9.90627		0.111797
S454PdNLS	1.45046e+07	5.80766e+06		2.49749	2.49749		0.0281853
M457T	4.59205e+07	1222769		37.5545	37.5545		0.423821
R507G	1.50982e+08	1.21851e+06		123.907	123.907		1.39835
Y906	5.96982e+07	788384		75.7221	75.7221		1
dNLS	3.55975e+07	2.08146e+06		17.1021	17.1021		0.225854
L398S	7.94677e+07	1.09607e+06		72.5024	72.5024		0.95748
S454P	1.28376e+07	588293		21.8218	21.8218		0.288182
S454PdNLS	2.46647e+07	4733828		5.2103	5.2103		0.0688081
M457T	1.998e+07	796955		25.0705	25.0705		0.331085
R507G	3.68045e+07	879751		41.8351	41.8351		0.552482
				Avg	StdDev
Y906	1	1		1	0
dNLS	0.150724	0.225854		0.188289	0.0531248	#NAME?
L398S	0.855872	0.95748		0.906676	0.0718473	#NAME?
S454P	0.111797	0.288182		0.199989	0.124723	#NAME?
S454PdNLS	0.0281853	0.0688081		0.0484967	0.0287247	#NAME?
M457T	0.423821	0.331085		0.377453	0.0655741	#NAME?
R507G	1.39835	0.552482		0.975415	0.598118	#NAME?

## Sheet: Sheet5
	RNA	Protein		RNA/Protein	RNA/Protein
Y906	7.26099e+07	881391		82.381	82.381		1
dNLS	2.99767e+07	2.23194e+06		13.4308	13.4308		0.163032
L398S	2.74313e+07	351720		77.9919	77.9919		0.946722
S454P	1.30315e+07	1.30355e+06		9.99691	9.99691		0.12135
S454PdNLS	1.41948e+07	5.80766e+06		2.44415	2.44415		0.0296688
M457T	3.27313e+07	1222769		26.7682	26.7682		0.324932
R507G	1.47947e+08	1.21851e+06		121.416	121.416		1.47384
Y906	6.15853e+07	788384		78.1159	78.1159		1
dNLS	3.55975e+07	2.08146e+06		17.1021	17.1021		0.218933
L398S	7.94677e+07	1.09607e+06		72.5024	72.5024		0.928139
S454P	6.20682e+06	588293		10.5505	10.5505		0.135063
S454PdNLS	2.36212e+07	4733828		4.98988	4.98988		0.0638779
M457T	1.87696e+07	796955		23.5517	23.5517		0.301496
R507G	3.68251e+07	879751		41.8586	41.8586		0.535853
				Avg	StdDev
Xrn1WT-tail	1	1		1	0
Xrn1mutNLS-Tail	0.163032	0.218933		0.190983	0.0395275	#NAME?
Xrn1L398S-Tail	0.946722	0.928139		0.93743	0.0131396	#NAME?
Xrn1S454P-Tail	0.12135	0.135063		0.128206	0.00969665	#NAME?
Xrn1S454PmutNLS-Tail	0.0296688	0.0638779		0.0467734	0.0241895	#NAME?
Xrn1M457T-Tail	0.324932	0.301496		0.313214	0.0165714	#NAME?
Xrn1R507G-Tail	1.47384	0.535853		1.00484	0.663254	#NAME?

## Sheet: Sheet3
Repeat		RNA	Protein		RNA/Protein	RNA/Protein
Rep1	WT	7.26099e+07	881391		82.381	82.381		1
Rep1	dNLS1	2.99767e+07	2.23194e+06		13.4308	13.4308		0.163032
Rep1	L398S	2.74313e+07	351720		77.9919	77.9919		0.946722
Rep1	S454P	1.30315e+07	1.30355e+06		9.99691	9.99691		0.12135
Rep1	S454PdNLS	1.41948e+07	5.80766e+06		2.44415	2.44415		0.0296688
Rep1	M457T	3.27313e+07	1222769		26.7682	26.7682		0.324932
Rep1	R507G	1.47947e+08	1.28429e+06		115.197	115.197		1.39835
Rep2	WT	6.15853e+07	788384		78.1159	78.1159		1
Rep2	dNLS1	3.55975e+07	2.08146e+06		17.1021	17.1021		0.218933
Rep2	L398S	7.94677e+07	1.09607e+06		72.5024	72.5024		0.928139
Rep2	S454P	6.20682e+06	588293		10.5505	10.5505		0.135063
Rep2	S454PdNLS	2.36212e+07	4733828		4.98988	4.98988		0.0638779		R507G		L398S		M457T		WT		∆NLS1		S454P		S454P∆NLS1
Rep2	M457T	1.87696e+07	796955		23.5517	23.5517		0.301496		0.9	1.39835	1.9	0.946722	2.9	0.324932	3.9	1	4.9	0.163032	5.9	0.12135	6.9	0.0296688
Rep2	R507G	3.68251e+07	853272		43.1576	43.1576		0.552482		1.07	0.552482	2.1	0.928139	3.07	0.301496	4.07	1	5.07	0.218933	6.07	0.135063	7.07	0.0638779
				Avg	StdDev
WT	1	1		1	0		T-test
∆NLS1	0.163032	0.218933		0.190983	0.0395275		0.0219854	<0.05
S454P	0.12135	0.135063		0.128206	0.00969665		0.00500685	<0.01
S454P∆NLS1	0.0296688	0.0638779		0.0467734	0.0241895		0.0114222	<0.05
M457T	0.324932	0.301496		0.313214	0.0165714		0.0108607	<0.05
R507G	1.39835	0.552482		0.975415	0.598118		0.963034
L398S	0.946722	0.928139		0.93743	0.0131396		0.0938473
	Average	SD
R507G	0.975415	0.598118
L398S	0.93743	0.0131396
M457T	0.313214	0.0165714
WT	1	0
∆NLS1	0.190983	0.0395275
S454P	0.128206	0.00969665
S454P∆NLS1	0.0467734	0.0241895
