# Supplementary material for: RNA-controlled nucleocytoplasmic shuttling of mRNA decay factors regulates mRNA synthesis and a novel mRNA decay pathway
Source: Nat Commun. 2022 Nov 23;13:7184. doi: 10.1038/s41467-022-34417-z (PMC9684461; doi:10.1038/s41467-022-34417-z)
Supplement: Supplementary file 11 — Source Data [file 41467_2022_34417_MOESM11_ESM.zip › Source data file/Fig3c_Avg. EMSA_all.xlsx]

## Sheet: Sheet2
		Rep1	Rep2	Rep3	Background value1	Background value2	Background value3	After background correction		Rep1	Rep2	Rep3	Avg.	SD
WT-Xrn1	25 nM	22699.3	47676.8	11627.4	11794.5	9821.16	6279	WT-Xrn1	25 nM	10904.8	37855.7	5348.4	18036.3	17387.5
	50 nM	66932.1	67149.8	37233.2	10060.4	9139.58	4475.22		50 nM	56871.7	58010.3	32758	49213.3	14262.1
	100 nM	73107.3	64043.2	88914.4	9396.98	6397.8	4610.3		100 nM	63710.4	57645.4	84304.1	68553.3	13973.6
	200 nM	74148.7	124716	99748.5	13247.4	8049.74	3983.46		200 nM	60901.3	116666	95765	91110.9	28172.3
	400 nM	103805	112254	105475	8339.19	10129.8	4263.08		400 nM	95466.1	102124	101211	99600.6	3609.58
Xrn1-S454P	25 nM	27171.2	34713.2	3204	11059.7	9926.55	6570.74	Xrn1-S454P	25 nM	16111.5	24786.6	-3366.74	12510.5	14418
	50 nM	14769.4	16412.8	7936.4	10927.5	9745.71	5547.99		50 nM	3841.94	6667.04	2388.41	4299.13	2175.65
	100 nM	13373.4	21421.5	20762	9302.78	6903.21	4503.24		100 nM	4070.65	14518.3	16258.8	11615.9	6592.07
	200 nM	68875.3	30948.9	27774.2	11812.7	9542.21	4590.92		200 nM	57062.6	21406.7	23183.3	33884.2	20092.7
	400 nM	73591.5	34464.6	50937.9	10840.3	7218.32	4945.63		400 nM	62751.1	27246.3	45992.2	45329.9	17761.7
WT-R507G	25 nM	15070	28889.5	6348.12	10754.6	50786.6	14130.2	WT-R507G	25 nM	4315.43	-21897	-7782.06	-8454.55	13119.2
	50 nM	14126	19085.6	8267.02	11568.4	11142.2	5799.01		50 nM	2557.6	7943.43	2468.01	4323.01	3135.69
	100 nM	16254.9	39737.2	15733.8	13647.4	11718.6	5763.66		100 nM	2607.47	28018.5	9970.16	13532.1	13074.6
	200 nM	36283.6	44898.9	27914.2	8584.13	11592.3	5803.84		200 nM	27699.5	33306.6	22110.3	27705.5	5598.14
	400 nM	60802.9	25484	33477.7	11089.8	10306.4	5830.92		400 nM	49713.1	15177.7	27646.7	30845.8	17488.6
Xrn1-S454P/R507G	25 nM	11501.9	16230	8607.29	12614	8493.72	7238.56	Xrn1-S454P/R507G	25 nM	-1112.15	7736.24	1368.73	2664.27	4564.24
	50 nM	11328.7	17662.2	9287.45	15950.8	10213.8	7195.95		50 nM	-4622.12	7448.46	2091.5	1639.28	6047.98
	100 nM	12223	13865.5	9768.33	7876.24	13466.5	7524.71		100 nM	4346.71	398.96	2243.62	2329.76	1975.28
	200 nM	17021.6	20579.6	8097.25	17390.3	10664.6	8418.58		200 nM	-368.72	9915	-321.33	3074.98	5923.68
	400 nM	14754.5	20132	6063.44	11675.8	11679.9	5553.65		400 nM	3078.74	8452.11	509.79	4013.55	4052.84
Background corrected
		Avg value	SD		Avg value					SD					WT1		WT2		WT3		WT4		WT5
WT-Xrn1	25 nM	18036.3	17387.5		WT	S454P	R507G	S454P/R507G		Xrn1WT	Xrn1S454P	WTR507G	Xrn1S454P/R507G		0.62	10904.8	1.62	56871.7	2.62	63710.4	3.61	60901.3	4.61	95466.1
	50 nM	49213.3	14262.1	25	18036.3	12510.5	-8454.55	2664.27		17387.5	14418	13119.2	4564.24		0.66	37855.7	1.69	58010.3	2.69	57645.4	3.69	116666	4.69	102124
	100 nM	68553.3	13973.6	50	49213.3	4299.13	4323.01	1639.28		14262.1	2175.65	3135.69	6047.98		0.69	5348.4	1.65	32758	2.65	84304.1	3.65	95765	4.65	101211
	200 nM	91110.9	28172.3	100	68553.3	11615.9	13532.1	2329.76		13973.6	6592.07	13074.6	1975.28
	400 nM	99600.6	3609.58	200	91110.9	33884.2	27705.5	3074.98		28172.3	20092.7	5598.14	5923.68		SP1		SP2		SP3		SP4		SP5
Xrn1-S454P	25 nM	12510.5	14418	400	99600.6	45329.9	30845.8	4013.55		3609.58	17761.7	17488.6	4052.84		0.82	16111.5	1.82	3841.94	2.82	4070.65	3.82	57062.6	4.82	62751.1
	50 nM	4299.13	2175.65												0.89	24786.6	1.89	6667.04	2.89	14518.3	3.89	21406.7	4.89	27246.3
	100 nM	11615.9	6592.07												0.85	-3366.74	1.85	2388.41	2.85	16258.8	3.85	23183.3	4.85	45992.2
	200 nM	33884.2	20092.7
	400 nM	45329.9	17761.7												RG1		RG2		RG3		RG4		RG5
WT-R507G	25 nM	-8454.55	13119.2												1.12	4315.43	2.12	2557.6	3.12	2607.47	4.12	27699.5	5.12	49713.1
	50 nM	4323.01	3135.69												1.09	-21897	2.09	7943.43	3.09	28018.5	4.09	33306.6	5.09	15177.7
	100 nM	13532.1	13074.6												1.05	-7782.06	2.05	2468.01	3.05	9970.16	4.05	22110.3	5.05	27646.7
	200 nM	27705.5	5598.14
	400 nM	30845.8	17488.6												SR1		SR2		SR3		SR4		SR5
Xrn1-S454P/R507G	25 nM	2664.27	4564.24												1.32	-1112.15	2.32	-4622.12	3.32	4346.71	4.32	-368.72	5.32	3078.74
	50 nM	1639.28	6047.98												1.39	7736.24	2.39	7448.46	3.39	398.96	4.39	9915	5.39	8452.11
	100 nM	2329.76	1975.28												1.35	1368.73	2.35	2091.5	3.35	2243.62	4.35	-321.33	5.35	509.79
	200 nM	3074.98	5923.68
	400 nM	4013.55	4052.84
