# Supplementary material for: RNA-controlled nucleocytoplasmic shuttling of mRNA decay factors regulates mRNA synthesis and a novel mRNA decay pathway
Source: Nat Commun. 2022 Nov 23;13:7184. doi: 10.1038/s41467-022-34417-z (PMC9684461; doi:10.1038/s41467-022-34417-z)
Supplement: Supplementary file 11 — Source Data [file 41467_2022_34417_MOESM11_ESM.zip › Source data file/Fig3d_WT-Tail(1-2)rpkm.csv]

	WT1-RPKM	Tail1-RPKM			WT2-RPKM	Tail2-RPKM
YLR154C-G	12.93716376	15.17876326		YLR154C-G	12.84721888	15.09820365
YDR278C	9.362180549	12.96063098		YDR278C	9.685286682	12.58355951
YOL013W-A	9.414826856	12.40183789		YOL013W-A	9.307854258	12.57901228
RPL41B	10.96054863	12.11643591		YPR108W-A	8.488751979	11.70904288
YOR072W-B	9.140566509	12.01519375		YOR072W-B	8.90945211	11.5189398
YPR108W-A	8.403600063	11.99518239		YDR445C	8.330813825	11.18636437
YHR180W-A	7.472861394	11.39763827		YHR180W-A	6.82457694	11.06891529
YDR445C	8.097494921	11.24091294		YNL042W-B	8.625098765	11.06598623
RPL41A	10.45804871	11.20570285		RPL41B	10.72792641	11.00223135
YNL042W-B	8.691579528	11.12142408		YGL088W	8.654650348	10.58516443
TDH3	11.79859735	10.65769538		CCW12	12.31793177	10.52966675
ASC1	10.05599683	10.44965629		YMR013W-A	12.14700772	10.51894029
YGL088W	8.924073156	10.30882933		YDR524C-B	11.1860548	10.48457823
TEF1	11.25778323	10.20783918		TDH3	11.77415492	10.37888439
YMR013W-A	12.11223749	10.20783918		YJL047C-A	11.14011272	10.25145992
CCW12	12.40292731	10.1961976		YHR145C	7.322838509	10.17042335
TEF2	11.29680611	10.14785615		LEU2	2.45206823	10.01000212
PDC1	11.75439859	10.05347251		ASC1	9.915296807	9.993681437
FBA1	11.40159527	10.0465579		PDC1	11.68817642	9.897361452
RPS31	11.24160962	10.00489881		RPS12	10.8350011	9.879195722
YHR145C	6.366759328	9.891030268		RPS25A	10.42008759	9.759398882
ENO2	11.22826134	9.871204506		FBA1	11.38101563	9.732586349
YJL047C-A	11.24266443	9.857897043		GPM1	10.91613101	9.663584788
RPL38	10.26472642	9.765861239		TEF2	11.17974864	9.613680821
YDR524C-B	11.37368464	9.655629106		TEF1	11.19239207	9.557586235
AHP1	10.91898842	9.627570362		ENO2	11.16705241	9.435224363
TDH2	10.48057615	9.624375103		RPL41A	10.56301986	9.332378994
GPM1	10.97002318	9.611871348		RPL10	10.23225542	9.286765661
RPS26A	10.46537662	9.484679926		RPS31	11.13342096	9.1488909
RPP1A	9.701051693	9.475015958		RPS26A	10.25138654	9.12593001
RPS12	10.75723748	9.449914165		CDC19	11.02335101	9.064152634
PGK1	11.16475297	9.391273668		YCR024C-B	8.917008003	9.0518506
EFB1	9.997306523	9.359773715		TDH2	10.49879038	9.014187891
RPS2	10.23896953	9.290299984		EFB1	9.892328787	8.966332405
ADH1	11.29079069	9.172755016		TMA19	9.970489887	8.935957651
CDC19	11.11265322	9.163984212		ADH1	11.39215157	8.826745494
RPL3	10.68020478	9.154225723		RPS3	10.03969361	8.747961329
RPS20	10.55501181	9.138904041		PGK1	11.26648321	8.676838606
RPS25A	10.5572569	9.137959417		RPS5	10.4133857	8.660099321
RPS22A	9.732121625	9.135755452		CWP2	10.01892065	8.619192892
CWP2	10.2481458	9.115444271		CPR1	10.00880816	8.546585829
RPL32	10.55752976	9.03621758		RPP0	10.21363526	8.473194324
RPS5	10.51563578	9.027071092		URA3	1.197236355	8.461495818
CPR1	10.05205174	8.957952313		RPS20	10.19845486	8.45000699
RPS3	10.16136748	8.934360217		TPI1	9.902439936	8.446276911
RPL10	10.42616829	8.894135656		RPS1B	9.762308947	8.431368059
RPL12B	10.12395842	8.841444839		SPO24	10.29234004	8.39281541
RPS15	10.60347892	8.687379183		RPS14A	9.486422764	8.364935687
TPI1	9.84661084	8.624214241		RPL1B	10.11915642	8.328764672
RPL15A	10.39831296	8.582808121		RPL2B	9.124808884	8.294165815
RPL39	8.819304143	8.572453915		RPL15A	10.13664769	8.28622506
RPS14A	9.563486117	8.562845329		PMP2	8.710916611	8.283880113
RPL29	10.80504895	8.525321128		RPL29	10.64889052	8.25145874
RPL25	9.676441965	8.520178636		YBR191W-A	10.91422366	8.25145874
RPS8A	10.17040081	8.51812594		RPS25B	9.219788069	8.197521421
RPS8B	10.0631618	8.51812594		TSA1	10.0240315	8.160789123
PMA1	9.358961023	8.505827429		HOR7	8.59497395	8.12593001
RPS28A	9.304821305	8.49674994		RPL20B	9.221637868	8.107070575
IDP1	7.126374086	8.494731605		SOD1	9.211335926	8.104619719
TMA19	10.12502465	8.454932583		RPP1A	9.679339342	8.079847412
RPL14A	8.860937975	8.386047847		RPL9A	9.576342621	8.075885561
SOD1	9.040366444	8.378481278		RPL32	10.37978339	8.063524514
RPL28	9.811488692	8.365119467		RPS29A	9.463992254	8.062423969
YEF3	9.752608114	8.341523271		RPS6B	8.713359018	8.058619551
ENO1	9.429714288	8.294855053		RPL28	9.540871963	8.031317995
RPP2B	9.597870058	8.275225932		RPS4A	9.07002163	8.01585546
RPL5	10.25991153	8.252570826		RPL12B	10.02541091	8.005703137
RPL1B	10.34104841	8.24899016		ZEO1	9.188791575	7.988423388
RPS6A	8.881548387	8.229270664		MET6	6.174346491	7.988423388
RPL17A	9.896904524	8.226662656		PMA1	9.30828214	7.986854598
TDH1	8.903806547	8.204835207		RPL40B	8.908308549	7.955568545
YBR191W-A	10.41795586	8.203392054		YEF3	9.732521907	7.936420046
YDR154C	10.1106647	8.199274813		RPS22A	9.641547835	7.932279723
ILV5	9.479877249	8.187520337		ENO1	9.300045912	7.927884605
RPL2B	9.327970235	8.184696854		RPL17A	9.608326909	7.900335509
RPL8B	9.392330304	8.16355408		RPL3	10.60128795	7.880367177
RPL12A	9.935452381	8.135175711		RPS15	10.49268141	7.872945697
RPL23B	8.353848149	8.102112189		TRX2	9.16392385	7.859143389
RPS13	9.95926881	8.098147915		CDC33	8.364340427	7.831921565
RPL36B	9.42083185	8.08969411		NCE102	8.096641371	7.830882766
RPS26B	9.058952297	8.055835543		RPL8B	9.392261603	7.815690696
BMH1	8.763776717	8.054181011		IDP1	7.147978226	7.805834139
RPL7A	10.35460092	8.031185641		VTC1	10.73894344	7.798944791
RPL1A	9.878590481	8.017665851		HHT2	9.362643026	7.797285404
RPP0	10.38153863	8.016663454		CUP1-2	6.63119161	7.789116263
RPL30	9.429689185	7.997145601		RPS8A	9.996111887	7.780316662
RPP2A	9.970472631	7.980253846		HTA1	9.072363095	7.766031913
MFA2	9.458047689	7.976884846		ILV5	9.592655114	7.751383379
RPS9B	9.297461988	7.967485661		RPP1B	9.000191595	7.735562793
MET6	6.193673195	7.962728308		RPL38	10.14950326	7.72903607
EGD1	9.417232276	7.958506316		RPL12A	9.754152609	7.721912612
SSA2	9.597372877	7.940360585		TDH1	8.78343701	7.717573615
LEU4	6.485024233	7.940360585		YLR342W-A	7.405481882	7.715406077
RPS4B	9.237857654	7.933507725		RPL5	10.07219693	7.711770204
RPL9A	9.685917378	7.925251776		RPS4B	9.116005993	7.700287117
RPL26B	8.75832983	7.904736969		RPL4A	9.397163343	7.684271734
RPS16B	8.680760363	7.899719439		GCN4	9.677536431	7.681765488
TSA1	10.14349291	7.888164837		RPS17A	8.934941039	7.668282258
HHF2	9.417405294	7.883773533		RPL1A	9.864871726	7.663180926
RPS22B	8.618917696	7.879816022		EGD1	9.319428265	7.661927703
RPL19B	9.25562347	7.856294793		RPL27A	8.558420713	7.659803282
RPS1B	9.840312158	7.847251572		SRL1	8.346491572	7.659646322
RPS23B	8.327992683	7.841847356		RPL19B	9.052551749	7.652823467
RPS7A	9.398405955	7.826364166		RPP2A	10.02978691	7.639275582
RPP1B	9.32617778	7.814403019		AHP1	10.97824784	7.629342047
HTA1	9.38174193	7.791963802		LEU4	6.43441139	7.619192892
ATP2	7.627599543	7.7858513		RPS9B	9.301155487	7.61738665
RPS4A	9.248826545	7.776308004		YDR154C	10.08658078	7.60991006
RPL7B	8.015286807	7.771826169		RPL18A	8.702449767	7.607337712
RPL20B	9.23109635	7.770432647		RPL40A	8.761508017	7.606397809
ZEO1	9.553704162	7.751323119		PSA1	9.723614873	7.597106527
RPS29A	9.547989567	7.751323119		RPL11A	9.619603753	7.581607342
HSC82	8.854460133	7.705653121		RPS2	10.0828875	7.579036801
RPL24B	9.573526011	7.677325004		RPS1A	9.031643315	7.573389676
RPL34A	8.725908125	7.66402766		HMF1	7.4009648	7.551016063
YMR122W-A	9.735676173	7.660252666		PMP1	9.806773541	7.537761979
RPL20A	8.858282561	7.642131138		YER097W	8.430465097	7.492470117
CUP1-1	7.034369804	7.630019525		RPL30	9.30305922	7.452636614
HHT1	8.949424042	7.623683997		RPL13B	8.68871889	7.437610604
RPL9B	8.302451578	7.584218419		SNA3	7.284828726	7.414186284
RPL35A	8.445225957	7.568586998		ACO1	7.501900861	7.394171125
ZRT1	4.974483425	7.561845438		ATP2	7.785060067	7.380746762
IPP1	8.795919514	7.551792841		RPL26B	8.460496852	7.362680281
TRX2	9.011283173	7.548043529		HSC82	8.969233969	7.357789502
EFT1	8.832687516	7.542900309		GPP1	9.545763777	7.356733659
HTB2	8.558879853	7.539817957		ILV3	6.885684173	7.355914849
RPL2A	9.044415978	7.537917249		YBL039C-A	6.041067717	7.350992205
RPL40B	9.206306225	7.53484756		YJL133C-A	6.392197193	7.344571103
RPL16A	8.60875381	7.509022786		HHF1	8.51721663	7.332376756
EFT2	8.78750103	7.497093375		HAC1	9.033976296	7.325458375
SSC1	8.71890613	7.491901185		RPL23B	8.383069194	7.323009711
TIF1	8.810417396	7.490907019		SML1	8.256571971	7.318569924
HSP12	3.207268173	7.480927498		RPL17B	8.537618339	7.297053818
RPL23A	8.254735751	7.464333363		RPS7A	9.262717373	7.274969787
RPL4A	9.664646386	7.458898707		RPS16B	8.542683675	7.261446192
RPL4B	9.052059894	7.458898707		MHF1	4.66254733	7.23551646
RPL31A	9.144342141	7.441632867		RPL34A	8.551331439	7.226662656
RPL24A	9.629950334	7.436320109		RPL11B	9.154321939	7.209638565
SSB1	9.422277159	7.42645766		TOM6	7.801113377	7.204150501
MPC2	8.988562564	7.409840647		CUP1-1	7.375352271	7.204150501
UTH1	8.882254814	7.390444139		RPL37B	8.496494307	7.193111342
PMP2	9.247948869	7.38781917		FPR1	7.712588903	7.187332276
HAC1	9.189743034	7.386328128		RPA12	7.156548305	7.181072726
RPS16A	8.806017878	7.375943005		RPS8B	10.12613528	7.170265598
SEM1	7.159679637	7.355395148		SSB1	9.308564291	7.169273638
RPS21A	8.430431643	7.352935038		TEF4	9.158316828	7.161111723
RPS1A	9.131520035	7.349745648		HSP10	8.571839847	7.153845861
RPL16B	8.825175049	7.340143855		TIF1	8.660627045	7.153481099
RPL18A	8.821853687	7.329401701		RPS18A	8.635877706	7.138445886
VMA10	7.377757132	7.320836644		RPS26B	8.996812408	7.12593001
RPL27A	8.667377697	7.314750898		RPL22A	9.090604705	7.121574959
TOM6	8.064112206	7.30809325		TIF11	7.215843589	7.113960897
MTC7	9.609706952	7.302931317		MRH1	8.76039728	7.104934164
RPS25B	9.370125038	7.301459613		IPP1	8.526076639	7.103906723
RPS11B	8.843399766	7.299986406		RPL21B	8.508024502	7.093063615
SSB2	9.08841195	7.285596415		RPL8A	8.392261603	7.091329594
URA1	6.804827994	7.285004498		PMP3	8.759884855	7.087961334
ACO1	7.317756287	7.271519054		YOR248W	8.512139956	7.08510593
RPL11B	9.265272791	7.270510255		EFT2	8.603414932	7.082819659
RPL37A	8.214246256	7.257670696		RPL16B	8.826183001	7.081882837
SSA1	8.879056309	7.2555385		SSA1	8.961999463	7.077606191
RPL40A	8.983281515	7.253469334		RPS28A	9.581138428	7.070883023
RPS17B	8.636472368	7.252305896		FIT3	10.17830382	7.06383726
MIC10	5.958819481	7.23253605		SSA2	9.526962783	7.058814339
RPS19B	8.232943704	7.223731445		RPL35B	8.1338255	7.032817163
HTB1	9.472948694	7.217889862		SED1	8.215867851	7.026224637
GCN4	9.723480063	7.210194019		EFT1	8.551796685	7.023920649
SAH1	7.960505918	7.203396949		SCW4	8.136909109	7.021590768
RPL22A	9.25159839	7.193811161		RPS21A	7.997958495	6.96358972
YLR179C	6.935212205	7.189033824		RPL25	9.569901166	6.962525888
PDA1	7.741204041	7.188470162		RPL37A	8.230827446	6.955789376
RPS6B	8.931815999	7.185638629		VMA4	7.496382453	6.950946589
SED1	8.382161425	7.17907308		RPP2B	9.518891127	6.948892814
RPL11A	9.645876351	7.1330086		TIP1	8.313848965	6.9397555
SRL1	8.619137857	7.126146902		RPS16A	8.682555741	6.928050478
ACT1	9.101489877	7.113294184		SSB2	8.869414941	6.925999419
RPL21A	8.825661625	7.080721611		BGL2	7.914283467	6.922626025
ARF1	8.517858324	7.076420138		RPS27B	8.570504675	6.908620792
STM1	9.15105968	7.071140536		SSC1	8.786158521	6.890458853
SCW4	8.303264755	7.058413913		SCS2	6.977875199	6.884683386
BGL2	8.169674512	7.055130565		RPL16A	8.587979986	6.88425601
RPL13B	8.720336615	7.048508671		RPL4B	9.101707848	6.876922072
TAL1	8.282745585	7.039895084		MFA2	9.387448708	6.872951851
YDR133C	9.422794341	7.039895084		GUA1	8.088724647	6.856400628
TIM10	8.152791852	7.029629568		RPL7A	9.902934295	6.851961371
RPL21B	8.703657914	7.027065562		RPS13	9.887048457	6.843657292
RPL43A	8.204292359	7.018578541		RPS22B	7.922257325	6.842991399
VOA1	6.807754184	7.014355293		RPL34B	8.287361473	6.839858837
EAF6	5.658182914	7.014355293		RPS28B	8.862497885	6.807857202
RPS23A	8.9001483	6.983540897		NAT5	6.170886478	6.80622093
HHT2	9.408856191	6.971612526		MRPS18	4.987138926	6.805202155
RPL35B	8.442520575	6.962722525		RPS6A	8.803333607	6.803407879
ZUO1	7.734804442	6.960164154		HHT1	8.641159438	6.797285404
TIF2	8.71675774	6.954859332		APE3	7.62870799	6.787327978
RPL34B	8.141943628	6.943792425		RPS24A	8.177593947	6.779180911
RPS27A	8.035871302	6.940354712		RPL23A	8.017298387	6.775432505
OYE2	8.344855121	6.936755705		TOM22	7.826249749	6.775432505
RPL13A	8.3687989	6.932864335		SNU13	9.900483447	6.754633672
ADK1	8.141861906	6.920817302		TIF2	8.66477081	6.751383379
SUI3	7.186243024	6.909773104		CIS3	8.713658015	6.740495874
YNL190W	7.883993416	6.904736969		MPC2	8.844718316	6.720948758
ILV1	6.588729625	6.897216219		PGA2	5.195268846	6.720948758
RPL17B	8.599756666	6.886416016		PAB1	7.911901261	6.720387922
RPS11A	9.058102695	6.885915963		FUR1	6.778037693	6.718731501
MMF1	9.51298336	6.879816022		RPL2A	8.916399014	6.717772371
ILV3	7.133655993	6.874883014		ACB1	8.396484908	6.698912983
RPS24B	7.94372797	6.873493329		GAR1	6.22081361	6.694239472
RPS10A	8.998085469	6.871880602		NOP10	8.369501382	6.690738342
RPL19A	8.749990066	6.86324468		RPE1	6.471122414	6.672524347
RPS19A	8.55297643	6.859435394		BAT1	6.940613118	6.651769271
MIS1	6.094911647	6.855105178		RPL43A	8.093005496	6.651611434
TRR1	7.863034005	6.847245307		ALD6	8.360882191	6.64911244
RPL42A	8.06117675	6.845515141		RPL6B	8.928165986	6.642643817
RPL8A	8.447822986	6.841620954		RPL21A	8.729352231	6.639753107
VTC1	10.89100748	6.824882389		MIC12	5.843908492	6.639275582
MDM35	6.484218708	6.819348855		ERG9	6.414169367	6.633707284
VMA13	7.370085795	6.817840669		SSE1	8.172287483	6.626453739
ALD6	8.274135839	6.817175543		RPL24A	9.473912704	6.609917445
EGD2	8.387017819	6.811072796		PGA3	6.473283634	6.605301717
ACB1	8.336484244	6.802852362		PHO88	8.144158566	6.596115196
DED81	7.447124564	6.789794448		RPL18B	7.404528507	6.59501126
YNL208W	6.825836497	6.788359449		RPS23A	8.64402209	6.594205152
APE3	7.626760349	6.775788035		HYP2	9.716234721	6.591529826
YRB1	6.915317724	6.773996325		HOM2	7.645608	6.581245783
RPS18A	8.783630171	6.772901761		ADK1	8.230745805	6.579843886
HYP2	9.587659396	6.76586621		RPL14A	8.762727513	6.575161033
RPS28B	9.235001797	6.759781683		OYE2	8.489446599	6.569779675
TEF4	9.212666605	6.75886279		ARO4	7.438991405	6.561677449
XRN1	6.077883864	6.750003469		RPS0B	8.77835644	6.555202634
HSP150	9.117380769	6.738727311		ADO1	7.508040353	6.552069611
RPL31B	7.27026729	6.736631932		TMA7	7.899302538	6.551023756
HXK2	8.733211962	6.726831217		TOS1	7.158488512	6.547850796
RPS0B	8.993716813	6.720538412		RPL36B	9.378114914	6.53828983
ILS1	7.224908502	6.718416428		MRPL23	5.606353389	6.537761979
RHO1	6.689355078	6.717964248		RPL39	8.362461122	6.53563309
VMA2	7.541607762	6.704913452		HTB1	9.556686141	6.528993189
PRE9	7.087229445	6.704913452		PDC5	6.221935066	6.521302056
ISD11	6.588639688	6.692427198		SBH1	6.50312608	6.520280801
PAB1	8.052040868	6.67232633		RPL7B	7.878792767	6.5135697
PGI1	9.060396014	6.669508718		CBR1	6.795143529	6.506033795
RPL37B	8.718474653	6.659624917		ECM33	8.127690021	6.496574197
HRT1	4.794779744	6.653475678		PRE3	6.680380623	6.487807884
PKR1	6.367982544	6.641704971		ZRC1	6.710696248	6.482670839
BAT1	7.085329046	6.640230473		FIT2	9.605851719	6.476527505
COX19	5.581592279	6.632937052		ICY2	7.4038301	6.475360551
SSE1	8.083750555	6.630856826		LIA1	6.662917555	6.472585248
GPP1	9.530088304	6.612676862		TIF35	6.675872374	6.470097547
MBF1	7.679233765	6.599317794		SUB2	8.040530835	6.469690652
PBI2	6.477596384	6.599317794		RPS11B	8.820233222	6.466692369
RPL15B	7.479004152	6.582811884		QCR9	4.962271377	6.464864272
OLI1	2.136847604	6.580462095		RPS17B	8.575403101	6.463867637
YDR056C	5.671293372	6.575781251		EMC4	5.616769366	6.455392983
NIP7	6.728696035	6.561845438		HXK2	8.745072585	6.452957776
RPL6A	8.680296223	6.546508661		RPL20A	8.738605727	6.446272774
HSP82	7.02468536	6.545505101		PDA1	7.74053635	6.440669875
RPS24A	8.381979803	6.535197601		RPS18B	8.226142415	6.440669875
HTA2	8.807750965	6.528930698		ILS1	7.006600985	6.436694888
ECM1	5.575796375	6.527570837		FCY1	6.678494508	6.430435825
CTS1	8.493022808	6.517606404		RPL22B	8.282157132	6.428343421
RPS21B	8.460259291	6.517322942		LEU9	6.192588722	6.420061268
ADH2	7.950870792	6.515636768		FMP52	5.960071458	6.415843155
RTN1	8.216513068	6.512258496		XRN1	5.986592967	6.404409291
RPS10B	8.620318813	6.509379149		CLC1	6.65047737	6.403455206
PEP4	7.253960911	6.503841635		SBA1	6.651654483	6.396793133
RPL14B	8.188272333	6.498522145		COQ5	6.318606075	6.394068204
TIF35	6.885269297	6.480927498		PRE6	6.257783822	6.386397112
PDI1	7.734878941	6.479553941		YPR169W-A	6.39555984	6.383566064
PMP3	8.881646267	6.454932583		RPS30B	7.846029393	6.381767882
RPS9A	7.407548202	6.450980262		MPC3	3.970669625	6.373717804
PDB1	7.678381826	6.443092732		TKL1	8.327682874	6.371332335
TRP5	5.947221966	6.438542374		DED81	7.37593432	6.363941991
RPL36A	7.664753036	6.435978558		GRX1	6.27640361	6.363941991
REE1	6.995789759	6.4330095		RPL15B	7.091773871	6.353340937
IMO32	5.190970355	6.425190721		YPD1	7.14726599	6.350992205
RPS30B	7.861074496	6.418594763		RML2	5.791162889	6.343656541
YKE2	6.201967054	6.416789085		HRI1	6.6755478	6.337193713
TIM44	5.006253135	6.414287779		RPL33B	7.741116382	6.332224568
ELF1	6.120662976	6.394394095		YLR285C-A	9.059925748	6.325458375
CLC1	6.976180308	6.391922345		TUF1	6.668587198	6.322162514
FIT3	10.47566454	6.390168956		PGI1	8.983954101	6.315022726
ARG7	5.200653436	6.381266066		OLI1	2.581592279	6.306608579
ERG6	6.863034005	6.377765807		EGD2	8.587034886	6.292100725
RPS27B	8.768574726	6.375126338		SCW10	6.894538896	6.28798935
CMD1	7.281605529	6.374761295		SOD2	6.970520085	6.28798935
CAM1	7.034072619	6.369204723		AIM29	6.04415365	6.28798935
RIB3	7.088555057	6.362277002		YKL165C-A	4.147957881	6.28798935
ATP18	6.818633302	6.355403958		KAR2	6.98214938	6.286936578
PSA1	9.809141083	6.34739991		RPL42B	8.231878765	6.28514325
ARF2	7.004332843	6.339458107		PRE5	6.60611646	6.28182805
FKS1	6.959839692	6.318804889		RPS19A	8.459378336	6.277464093
RPL26A	8.289857514	6.318461465		HSP82	6.966707314	6.271631099
FIT2	10.11980747	6.317430704		ASN1	7.465199052	6.268977024
GIS2	8.114096286	6.317430704		RPL42A	7.863926065	6.263541514
ARO4	7.561814896	6.311975314		YPR170W-B	7.17599358	6.263541514
GUA1	8.247324683	6.310830873		ZRT1	5.114408673	6.262902904
ADO1	7.473786912	6.308084147		PFK2	7.640816116	6.251454006
PNC1	6.196646384	6.308084147		MTC7	10.00299921	6.251454006
ARC15	6.171867324	6.308084147		RPS27A	7.918809582	6.251454006
ARO2	7.176093344	6.288819944		GLK1	6.439456919	6.248572785
FAS2	6.976283433	6.286530039		RPS21B	8.414664097	6.243459637
IMD4	8.418797129	6.286104899		LAT1	7.151706634	6.242469129
COQ1	4.836782566	6.280436731		SSS1	6.877805588	6.233542987
GNP1	6.218393711	6.279564154		PHO84	9.472648197	6.231701199
SAM2	6.004703625	6.258537769		RPS19B	8.143770942	6.212900016
VMA3	9.032684946	6.253289677		VMA11	6.973955608	6.207072906
YBR016W	6.250355272	6.251056285		DDR2	5.009705472	6.204160284
TMA7	7.188588846	6.239913525		SSZ1	7.906992783	6.199691973
PGA2	5.288137046	6.239913525		YME1	5.710916611	6.196410328
GND1	7.738423332	6.232545644		HHF2	9.147980769	6.194875023
HOM6	7.427446945	6.229857057		ATP14	6.130560267	6.192568996
OLA1	7.117736594	6.221548456		ATG27	5.242068923	6.186361891
PRY2	6.907647812	6.217889862		ECM15	6.382096563	6.181062785
VMA11	7.014556149	6.217889862		BMH2	7.355254179	6.175804011
NOG2	8.052975534	6.208458733		FAS1	7.387345307	6.17048594
HOM2	7.379750907	6.206018004		IMG1	4.983358479	6.164001817
RLP24	6.988559724	6.203396949		PAA1	7.59735984	6.158357226
YKL018C-A	4.344686492	6.203396949		SSP120	6.269594252	6.156295482
VMA4	7.440129986	6.199279721		SAH1	7.917282561	6.151919685
ZWF1	6.975194524	6.186183586		YBR085C-A	6.329051819	6.147123501
VRG4	7.668055285	6.183327706		YPR053C	6.922423847	6.132823577
RPS7B	8.454550175	6.174825839		EDC1	4.504493277	6.113950482
SPO24	9.823932424	6.174825839		YPR146C	4.38901606	6.113950482
CCW14	7.797356745	6.168782416		AAT2	7.347072088	6.11050941
KAR2	7.010231564	6.168481585		RNH203	5.423241996	6.100893572
ICY2	7.590968724	6.164263351		GAS1	8.217657257	6.087950729
BAT2	8.2798102	6.163297449		RPS0A	7.855535047	6.082723875
YNL134C	6.984726049	6.163297449		RPS11A	8.825079623	6.081531372
TOS6	8.445018986	6.160738711		RPN8	6.72250701	6.075147519
YDL158C	6.240657787	6.160738711		VPH1	6.5474961	6.066885683
ILV6	7.375404404	6.156093192		PDI1	7.706496018	6.066282972
TRX1	8.725529862	6.146818119		FET3	8.897406834	6.065593852
PGA3	6.556521382	6.142188765		SDO1	5.684229648	6.061279376
TIF34	7.560569761	6.141269285		SEC65	5.023388436	6.060328457
ACC1	6.768038724	6.136868106		THS1	7.166022448	6.05178536
HSK3	5.27429894	6.1330086		VMA3	8.990535147	6.049826773
TUB2	6.683331524	6.123521357		LHP1	7.25296813	6.049826773
TOM40	6.722547993	6.121802864		YKL031W	0.154453593	6.049826773
TIM13	6.483041834	6.119335425		RPL31B	7.130127777	6.047734678
YJR085C	6.430569635	6.119335425		MXR1	4.686276402	6.042009517
GUS1	7.278254298	6.114575251		TPM2	5.133070269	6.040892431
RPL33B	7.935029468	6.114242075		ARG7	5.203475258	6.033423002
DLD3	7.708594213	6.112533338		HSK3	4.30407291	6.029077365
ERV15	3.828733119	6.102406184		HYR1	6.245761846	6.023188806
CYS3	7.760886243	6.096008786		YLR154W-F	5.615769394	6.018789935
ILV2	7.206154794	6.08395793		RPC10	7.556659321	6.008607897
RPL42B	8.357428842	6.080956062		SMF3	6.834142337	6.006567326
TUF1	6.449000034	6.072470288		MIS1	6.14970648	6.000202865
DAD4	6.383704292	6.072470288		ACT1	9.116967695	5.991431143
GSP1	9.360333547	6.065895383		TAL1	8.293204927	5.988434749
RPL43B	7.757463351	6.05543429		HOM6	7.566023585	5.988434749
SEC61	6.911559768	6.052828853		RPL9B	8.361492039	5.988434749
MTR2	6.33165148	6.052828853		COQ4	4.000450772	5.988434749
MFA1	7.5160782	6.052828853		URA1	7.046403748	5.974621084
MET16	3.540151292	6.03621758		TOM40	6.833472037	5.97347352
YDR476C	5.71910128	6.033467053		RIB4	6.887488716	5.971359613
SHM1	6.803872798	6.02314444		RPS23B	8.176447447	5.968528564
PHO88	8.441271821	6.021968242		ITR1	6.347293597	5.966061256
DDP1	4.928844037	6.021968242		UTH1	8.619666106	5.964583463
CIS3	9.062564281	6.014355293		RPL14B	8.060409526	5.947128435
VAS1	7.273907468	6.010444185		ERG2	8.013305922	5.942420668
VMA1	7.443416025	6.003557264		FAS2	6.766674661	5.93866218
DPM1	6.314787144	6.003557264		YMR194C-A	3.356566413	5.929530645
SAM1	7.473454118	6.003017485		MCK1	6.603685683	5.925690915
MRP51	5.617004553	6.001757214		CLG1	7.467996736	5.919935917
RNR4	7.963323835	5.997585976		MBF1	7.809948153	5.910420876
COQ5	6.159185137	5.995507131		YRA1	8.014907581	5.907419487
SGT2	7.020090998	5.993425287		ILV2	6.900589108	5.902001201
ERG25	8.336930491	5.986160604		SEC53	7.979911014	5.900963387
SRP1	6.95541743	5.984839955		RUB1	4.171286904	5.896247626
END3	5.624802765	5.98100779		RPN6	6.736997153	5.895981149
SCW10	7.188588846	5.976890572		YCR043C	5.689718488	5.89532686
PRE5	6.697009242	5.970738639		TRX3	5.655781138	5.89532686
STE2	7.938732742	5.966822651		YCR087C-A	5.041067717	5.891565004
OLE1	8.366422762	5.965553435		TOM70	6.186758046	5.886891515
YOR203W	7.012814465	5.964606565		PUP3	6.507699514	5.886891515
YGR012W	4.825938232	5.962155675		DET1	4.004681156	5.885818372
MRT4	7.129571527	5.958494716		UBC4	7.869563	5.883547507
YKL033W-A	6.818633302	5.958494716		POR1	8.593491968	5.883083126
TAF9	5.684790691	5.958494716		LDB7	5.71781349	5.880905879
ALG14	4.756703086	5.952426761		GLY1	8.058007963	5.880367177
YLR162W	3.093729179	5.952426761		RPS30A	7.786818499	5.87757249
RPE1	6.25761413	5.946379968		PFK1	7.543913413	5.872951851
RIB5	5.203161995	5.946379968		ALD4	4.955359305	5.872951851
ERG10	7.14706243	5.943968197		YBR190W	5.884939751	5.872951851
RPS18B	8.560905977	5.936920562		YOR302W	6.81094431	5.872951851
IDH1	7.067617207	5.936355261		URA4	6.298603334	5.868983017
LEU9	6.250279466	5.928394012		GPD1	6.798491242	5.865572447
RPL33A	8.706026267	5.92497873		TDA3	5.873887004	5.861880945
RPS0A	8.254764091	5.923624611		ABF2	6.77332386	5.857184806
POR1	8.602580105	5.91988826		RPL43B	7.448925722	5.851973859
CBR1	6.976707312	5.91482759		ALG14	4.983358479	5.848497755
THS1	7.278607426	5.910612752		YRO2	5.30873947	5.843380921
SCS2	7.036821993	5.910612752		TYE7	6.651066046	5.843003966
GRX3	5.828682351	5.909773104		CPR4	6.249824549	5.840941535
PDR5	7.651927091	5.909509114		RNR4	7.996247498	5.839203788
YPR011C	4.220407351	5.909149049		GRS1	7.096504334	5.833547936
ASN1	7.663273451	5.907251224		GUK1	7.216668266	5.826141679
YJL055W	5.319075955	5.904724928		ADE4	6.220484742	5.824131379
FAS1	7.513222268	5.903327552		YBR206W	5.967998564	5.818492705
IDH2	7.411375398	5.900818516		SIS1	6.822296765	5.810314561
CPR6	6.697329024	5.893046647		DIC1	4.820842705	5.808822633
DSK2	6.160496705	5.885305908		RPS24B	7.74028673	5.806092011
GRS1	6.846443169	5.87857822		PET191	3.302611509	5.805215056
ARC1	7.586644664	5.873788596		NOP1	7.68069708	5.800796384
SIT1	8.089678222	5.872262403		ILV1	6.412967777	5.793271654
NTF2	8.357059293	5.869970082		GSP1	9.350921507	5.792022388
SES1	7.310285582	5.866858536		GLO2	4.745129745	5.792022388
TIP1	8.34071358	5.863120758		HSP12	4.289465631	5.792022388
SLX9	5.811779266	5.863120758		YTA12	5.057276965	5.790276808
RIB4	6.876848421	5.852897744		IMD4	8.198734779	5.789833564
YML053C	5.756356166	5.849498932		APE2	5.428912856	5.781071146
DAN1	6.08648657	5.845640585		LEU1	5.556981127	5.773416178
CDC33	8.604649591	5.842752608		CDC48	6.695645899	5.772914953
PRY1	7.069594768	5.840815682		RPN11	5.884011738	5.77072335
TRR2	4.736442522	5.840211433		DLD1	5.017966435	5.766038541
YBL036C	5.640302787	5.8360251		RDL1	7.004546335	5.766038541
ARC19	5.436761505	5.8360251		CAJ1	4.757289992	5.766038541
YBR085C-A	5.884231584	5.8360251		RPL31A	9.216862239	5.752748591
GAS1	8.208009949	5.833446736		YJR084W	3.442412752	5.752347192
MAP1	7.565239199	5.832307757		MGR2	6.659382304	5.740495874
RKI1	6.576612833	5.83043281		MIM1	5.337461346	5.740495874
VMA6	6.598335427	5.827666619		HSP60	7.580846457	5.732920382
GDA1	5.875853768	5.827666619		PLP2	4.308011315	5.730395411
OST1	6.836668971	5.823876711		TVP15	5.485845406	5.725386709
IFA38	6.089942992	5.81933608		SHM1	6.779207181	5.721263277
RPL6B	9.181602019	5.816983623		ZUO1	7.686780635	5.718717803
PFK2	7.70860111	5.814832373		LSM6	6.703156085	5.715399212
VMA5	7.421837618	5.813832486		SFT1	4.838447593	5.715399212
MPO1	5.859273866	5.811085644		BAP2	7.606982545	5.713035895
DUG1	6.456494057	5.808822633		CIR1	5.672990994	5.709897146
VMA9	6.450320488	5.806504512		PRS3	7.061149742	5.70639241
NOP15	6.041965726	5.796312218		ELF1	5.93161215	5.705480335
TAT1	6.403608584	5.793505772		ALO1	5.648062721	5.701659944
TSC13	6.677423674	5.788868385		ERG20	6.694754857	5.694824489
RNR2	7.081669838	5.788346397		RRP17	4.807097275	5.690752307
RIM21	4.866462938	5.786544089		HSP150	8.954754665	5.687256693
ERG2	8.556896851	5.783325685		PRE4	6.515652536	5.682629476
SNA3	7.695061215	5.781149852		EMP47	5.539375975	5.679367495
PHO4	4.698551882	5.77962744		AIM1	4.538538164	5.678579013
ATX2	5.015872182	5.775024195		YGR017W	6.470553134	5.676154552
MIA40	5.722657278	5.773996325		SEC13	6.131754091	5.676154552
ECM33	8.221601621	5.770432647		CWP1	6.496126755	5.666500974
YNR021W	6.684341874	5.770432647		PAM16	5.204571144	5.666500974
YOP1	8.288123201	5.768290207		DCN1	4.420549772	5.660095754
UBC4	7.92877891	5.765110362		GRX5	6.38259809	5.65692534
RPO26	6.455688876	5.759794996		FKS1	6.911823384	5.653375357
URA5	8.270538286	5.757663354		MNN10	5.791162889	5.651769271
FET3	9.207392642	5.754486698		ARF1	8.500499336	5.650563533
TOS1	7.371611133	5.751329815		YOR020W-A	5.27921126	5.650563533
UTR4	5.030159483	5.751329815		OLA1	7.196174234	5.648120259
ATO3	6.818633302	5.738713802		YCK2	6.098790088	5.647918864
CYS4	8.073129348	5.733028884		EAF3	5.353887836	5.622783966
TRP2	6.15637639	5.733028884		MRP7	5.324198552	5.619178216
RHO3	6.654149082	5.726231786		YPR170W-A	7.263457008	5.619178216
YSA1	5.499814004	5.726231786		YMR181C	5.768687195	5.619178216
LSO2	4.186342081	5.723121646		LSO2	5.93376146	5.619178216
DAS2	5.062985136	5.720032157		LSP1	6.646508309	5.614974805
BFR1	7.153369625	5.704623012		COG7	3.834610098	5.614032502
LSC1	5.919912089	5.703322227		KRS1	7.450609176	5.611851066
YJR111C	5.06121456	5.697495838		NDE1	6.213755534	5.6114675
TED1	4.372812835	5.695464951		RPT6	5.990433037	5.608484008
RET3	7.062564281	5.692427198		TAR1	6.297668322	5.607596633
ALA1	6.331096084	5.678832501		YOS1	5.013238915	5.600686038
YFR034W-A	1.818441576	5.677310908		APS1	3.968828044	5.600686038
RPG1	6.419960178	5.669820483		ARC1	7.363249939	5.599942588
YNL010W	7.279155532	5.665364344		RPS10A	8.763823183	5.598007822
GAL80	6.078353652	5.66402766		RPN2	5.913033	5.594578406
YMR074C	6.535710841	5.657411351		CWC23	4.323153865	5.593562929
EDC2	6.071762669	5.657411351		NUT2	3.281549893	5.591529826
ITR1	6.678916987	5.654951024		DAD1	4.153075699	5.588504774
SKP1	5.966199721	5.654951024		GRX3	6.046098116	5.583428822
RPB8	7.818639692	5.64757355		POS5	3.992768431	5.576854657
HRI1	6.636885587	5.64757355		RRB1	6.530242452	5.573374526
ATP4	6.3977003	5.64757355		CAP2	6.115907187	5.573374526
YPL225W	5.958819481	5.64757355		SAM2	6.19043708	5.569642985
SRP14	5.788894479	5.64757355		MTD1	6.573647187	5.56888336
MRPL27	4.663344619	5.64757355		SAC6	5.58877459	5.556306784
YKL077W	5.308775868	5.643913896		URA5	7.842054859	5.554189753
KRE2	7.204893881	5.641054643		MAP2	4.917384015	5.552715202
MRPL44	6.052133275	5.63778411		RPL19A	8.7209385	5.546308005
TYS1	7.604442034	5.636566622		SAM3	5.563646269	5.543650538
ABP1	5.986137844	5.635348105		IMD3	6.49212558	5.539965254
YMR295C	5.818646083	5.632937052		YKL115C	4.753604536	5.539965254
SUB2	7.9348585	5.628073654		PCL5	7.505430489	5.535244267
HIS1	8.054794223	5.628073654		CYS3	7.665655691	5.532628658
SEC13	6.559476517	5.628073654		FAP7	4.678522677	5.529008812
ELO2	6.499814004	5.626701952		YSY6	6.219071692	5.529008812
PST2	6.875497491	5.625650404		LTO1	5.270678437	5.521710355
TMA22	5.624948945	5.625650404		ERG10	7.131013213	5.518094458
SOL3	6.344704244	5.618444237		MSS116	6.14363831	5.518094458
NSG2	5.698357406	5.618444237		PDB1	7.641668849	5.513174885
SEH1	5.20030032	5.618444237		ARO8	6.902121829	5.511626165
TVP23	5.567089057	5.618444237		BMH1	8.471167134	5.50728723
DPH5	6.169985112	5.613620051		PDR5	7.647393666	5.502998833
YOR248W	8.925299257	5.604071324		MSS51	6.150173769	5.502330602
RPT6	5.888012585	5.59696495		RPN10	5.906241237	5.50191678
COF1	7.862817102	5.592217814		YKL030W	1.605020153	5.500132803
PRE3	6.455524498	5.591739249		SRP72	5.447083226	5.497133304
TOM22	7.860460051	5.589853353		MXR2	5.288838396	5.494447613
EMP24	7.016574318	5.589853353		NBP2	4.281624074	5.492013387
SMT3	7.901102208	5.589853353		CPA2	5.340028102	5.489799803
RRP45	5.874132996	5.589853353		RNA1	6.082894153	5.485909792
DAP1	5.953567903	5.589853353		YNL190W	7.682011391	5.47887476
YIR035C	5.164142649	5.589853353		STM1	8.991975274	5.475344337
MVB12	4.901108243	5.589853353		CDC43	4.971819421	5.474403594
THR1	6.908464679	5.585833866		YDL158C	6.434945085	5.471837762
URA6	7.962525888	5.582796834		RPS14B	8.105615227	5.470113821
TIF11	7.326636214	5.58047717		ILV6	7.291115431	5.467181645
BTN2	3.968551603	5.57930085		EXO5	5.079932723	5.466105019
YGL069C	2.12763328	5.571130691		RPF2	5.462379572	5.464864272
YET1	6.136375978	5.568792178		ELO3	7.387250515	5.460677045
RPS30A	8.020674427	5.566480313		TRX1	8.623716915	5.457922558
ELO1	5.646393101	5.566480313		SGT2	7.06307145	5.456510485
UTR2	7.703163008	5.561845438		TUB1	5.812395539	5.453945517
ERV46	6.025095256	5.561845438		RTT105	3.948413958	5.450980262
YBR190W	6.025095256	5.561845438		YGR026W	5.739254057	5.449264221
NUG1	6.036679154	5.559063469		HMO1	7.160577378	5.432391568
YPT7	6.340099336	5.554926464		TIM13	6.744995249	5.430419097
RPN13	6.663572335	5.552622992		MRPL39	7.323162874	5.423645397
TKL1	8.284412339	5.551208374		HFD1	4.249824549	5.422300289
ERG4	6.256331365	5.543464951		TRR1	7.71631876	5.421391632
URA7	6.808655338	5.541824557		RNR1	7.781438404	5.42118963
MAP2	4.930406189	5.541174073		RPL35A	8.192480229	5.420246582
HOM3	6.588024975	5.539810204		SES1	7.368593763	5.418965745
CCT4	6.163840849	5.53707859		PRS1	7.4703579	5.416873512
TIM50	6.273944755	5.534372924		YER134C	5.171967373	5.41149404
YDR115W	5.845615497	5.534372924		ECT1	5.781595772	5.403472249
MRP7	5.479165877	5.530476568		IDH1	7.080487122	5.399444565
PET123	5.37159371	5.529820947		PEX22	2.570948605	5.395474156
ATP5	6.623091357	5.527570837		DHH1	6.661322063	5.394891366
HIS4	6.702255815	5.525317212		DSE2	7.978126972	5.394582736
TNA1	5.925168681	5.520830797		AFG3	5.355157256	5.392042598
MCK1	6.535508678	5.515037466		SSO1	5.751008388	5.388499539
KRS1	7.547295581	5.512258496		IMP4	5.400503774	5.388499539
SNF4	5.926189234	5.511847513		ARF2	6.588549747	5.387534871
RPS17A	8.972422698	5.5091891		YGL242C	5.613649515	5.387534871
FYV1	7.129839378	5.507414099		RPL36A	7.547989567	5.384498852
SQT1	5.648724277	5.507414099		WTM1	7.206350186	5.383566064
SBA1	7.271407	5.500738328		YMR074C	6.073627461	5.383566064
SNX3	5.8622282	5.498506189		MAK21	5.532098731	5.37792194
KES1	6.311157949	5.49742076		SIM1	7.290424404	5.375977747
ERV1	5.029938709	5.496302553		EOS1	6.065744625	5.375665043
PET191	3.220329955	5.494095545		VMA8	6.447661842	5.375108957
UBI4	7.244021258	5.492205712		PHO80	5.587334984	5.373717804
ATP1	6.932899759	5.491468326		VAS1	7.116520713	5.370443305
HTS1	6.128375895	5.488804187		VMA1	7.403165448	5.3652726
SUP45	7.343061321	5.487486349		SEC61	6.919614197	5.363941991
HEM1	6.924990603	5.483557842		RPB4	5.878431084	5.363941991
YNR061C	4.870167414	5.480911346		LYS12	7.046229109	5.35614381
YMC2	4.207190069	5.480911346		ACC1	6.571631308	5.354875259
YOR314W	1.622461867	5.480911346		IST3	4.629240034	5.354205296
UBC7	5.783456654	5.472195304		SPI1	3.951214764	5.354205296
ZRC1	6.916213878	5.471122414		GUS1	7.173197407	5.351663661
HPT1	8.620410461	5.467866353		GDS1	7.471195591	5.350072863
CDC48	6.762335526	5.461823197		YJR029W	6.931162988	5.349612972
LCB1	6.42665054	5.457495798		EXG1	7.204434204	5.347771941
RPC40	6.779469857	5.454932583		PUP1	6.551961984	5.347311316
ATE1	3.126807703	5.454932583		LSM12	5.066433674	5.340740281
TAH1	4.918195389	5.454932583		IRC22	6.338103463	5.338174792
NDE1	6.369780534	5.452364806		CKA2	5.540554292	5.333924583
EXG1	7.300389171	5.451705665		STT3	5.902893608	5.331454428
RCF2	6.759741743	5.448504552		HXT3	7.195859381	5.330522547
YML018C	6.425408949	5.447579197		ENB1	7.388594248	5.327831052
INA1	8.167628889	5.446355494		SPB4	4.207736707	5.327831052
DHH1	6.721536717	5.446355494		DLD3	7.670493384	5.316725022
MEU1	6.152467386	5.446355494		LYP1	5.692566685	5.316000886
IGO1	6.462150503	5.446355494		NFS1	5.380279229	5.313826296
CPR5	6.9053509	5.442114122		YDR541C	5.154939594	5.312846661
SER1	6.728437554	5.440287821		CAP1	5.761843731	5.309285346
SNF11	6.749091738	5.437860244		YOR062C	4.683864852	5.309285346
HOC1	5.355580147	5.436661578		CPS1	5.749239263	5.307865639
SAC1	6.366129842	5.436328438		BIL1	4.996659904	5.306590353
HXT3	7.23113476	5.434461432		CPR8	5.258782716	5.301916824
RPS29B	9.901627192	5.429381633		MRP2	6.263466398	5.300380018
HXT1	7.234941941	5.426868547		ADH2	7.738213887	5.296237132
PDX3	5.956707206	5.423073879		ATP1	6.895217783	5.28798935
CIR2	3.347807368	5.417953753		SEC21	6.090070065	5.28798935
PCL5	7.767562111	5.416805971		AHA1	6.393090088	5.28798935
MUP1	5.922673593	5.416805971		YMR304C-A	7.415462919	5.28798935
RIB1	4.826955181	5.412612185		YJR120W	4.299977251	5.28798935
NIF3	4.688124396	5.409289095		MRPL3	5.420617139	5.284292026
KTR3	5.201241771	5.407862567		TYW3	3.487357715	5.282699259
NPC2	7.02674474	5.404290064		SOP4	5.971911366	5.281846592
SNC2	6.793544788	5.404290064		HNT1	6.725563944	5.280622318
TDA10	4.388671733	5.399342019		YGP1	5.624685811	5.271649772
OST3	6.340597873	5.391905165		MRT4	6.825925515	5.269594252
SOD2	6.855167486	5.391905165		ANB1	6.63210823	5.269594252
YGR035C	5.925548506	5.391905165		NTH1	4.975676038	5.266711594
YJR120W	4.533251852	5.391905165		THR4	7.655909906	5.265399388
ALO1	5.916524415	5.390564514		PRE1	6.472325297	5.258707352
SPE3	7.621780831	5.384533388		SUP45	7.157559155	5.258028898
RPP1	5.24830712	5.384533388		VMA13	7.192470366	5.254480667
YHI9	3.368908003	5.379655615		RNR2	6.994647604	5.251454006
CDC34	6.101040701	5.374761295		POM33	5.064925952	5.251454006
SSO2	5.586464526	5.374761295		YGR027W-A	6.484444301	5.248193249
SCO1	4.717703837	5.374761295		GPD2	6.279731284	5.248193249
COX16	4.830711673	5.367475909		LYS21	6.158296629	5.248193249
YMR099C	6.22881869	5.365062585		SPB1	4.675081979	5.248041406
AAT2	7.277752336	5.358818205		CHA1	8.263457008	5.247471854
SSZ1	7.991238381	5.358079723		PMT4	5.346141377	5.245761846
HOR7	8.111417399	5.355403958		NOP13	6.212569339	5.237104773
COX9	5.666642989	5.355403958		YRB1	6.953975235	5.237104773
YKL069W	4.991227041	5.347417627		RPL33A	8.445230096	5.236071611
GLN1	8.212622836	5.311975314		SEC23	6.496797866	5.234462999
CUP1-2	7.536868849	5.308084147		VPS28	4.196607044	5.233542987
GEP4	5.388017285	5.308084147		HAP5	3.426130544	5.233542987
MZM1	5.034347792	5.308084147		COF1	7.707138224	5.225236363
CHO2	6.177877938	5.304766557		CBP6	5.374170076	5.224657734
MIR1	6.85967144	5.298804923		OSH6	5.285772093	5.222263604
LPD1	5.723230887	5.296494117		ARP3	5.816010836	5.219052326
CCT5	6.561234476	5.295208734		URA6	7.538173409	5.215833884
MID2	5.889570887	5.288838396		YJL055W	5.56888336	5.215833884
YPR137C-A	6.798880007	5.284995247		MLC2	4.860118579	5.215833884
YPL257W-A	6.695785075	5.284995247		CPA1	8.330177419	5.208829363
YGR161C-C	6.618972739	5.284995247		PRY2	6.380954506	5.207072906
YGR038C-A	6.476948673	5.284995247		YCL041C	5.25470741	5.207072906
ZRT3	5.852573203	5.284995247		PUB1	6.983803082	5.206252493
ACP1	7.357059293	5.284995247		PRE10	6.419454619	5.205822567
RPA12	7.357059293	5.284995247		NAT2	5.85671186	5.205822567
YHM2	5.563829279	5.284995247		YET1	6.351327972	5.201829866
ATP15	7.470715808	5.284995247		YOR072W-A	4.058316496	5.198336989
PRP19	4.126725119	5.284995247		NOG2	7.608794461	5.197629535
RRT15	5.885745174	5.284995247		DSK2	6.263466398	5.196410328
FAA4	7.271070786	5.28084499		PAU17	3.105007525	5.192549271
SNU13	9.84536773	5.273590484		URK1	4.751356597	5.186817459
ERG9	6.400350066	5.271985852		ASK1	5.576491905	5.185985444
PMT4	5.254329484	5.271724464		NIC96	4.778050839	5.181062785
ASN2	7.229895501	5.269818633		SCL1	7.06836986	5.175364914
IMP1	4.526632254	5.269818633		SAM1	7.443813825	5.162129455
SEC53	8.023959448	5.267947724		MIG2	6.083128251	5.162129455
TIR1	7.986678287	5.267947724		YNL247W	5.765959006	5.158337027
UTP23	6.137175601	5.267947724		MDJ1	4.977692063	5.158337027
MDM38	5.664966312	5.267311062		SYN8	4.907323339	5.158337027
RRP9	5.388430655	5.267311062		UBA1	6.667196717	5.156922402
PET9	6.529133785	5.266786541		SHM2	8.233998275	5.156315709
NOP58	6.821455119	5.262282806		ACS2	5.969726108	5.155546866
ICY1	7.846543461	5.262282806		SMM1	5.229318738	5.154615611
APA1	6.548421211	5.253308589		VMA16	7.180207548	5.153845861
RSM23	5.393965276	5.252665432		AAP1	5.899683192	5.152183419
GDI1	6.649514869	5.249445341		YBR016W	6.442064345	5.147103144
YDR161W	4.932958796	5.247319935		RKI1	6.664497062	5.141555408
LEU1	5.381248758	5.239932613		SFT2	5.69838519	5.140410574
YHR054W-A	2.381283373	5.239932613		NCP1	6.934740578	5.13877352
MRPL3	5.836959251	5.236224719		GDA1	6.174606158	5.13877352
PHO84	9.6343809	5.232545644		LSM1	6.894914748	5.13877352
SAM3	5.758516389	5.232545644		TIM50	5.833219012	5.134960173
GVP36	6.137913322	5.231086747		RPT5	5.532005194	5.130436712
NSA2	6.070625464	5.228857162		NPC2	6.831737929	5.130436712
PRX1	5.177519203	5.228857162		ARB1	7.372569092	5.125733747
GAS3	5.225390625	5.226123143		HTB2	8.388990238	5.113950482
REI1	5.366497076	5.225197795		TIM9	6.125960997	5.113950482
RBD2	6.119563684	5.223383933		YER137C-A	6.512242692	5.110697317
ACO2	5.237334264	5.221529122		YGR038C-A	6.495631212	5.110697317
GAB1	5.237334264	5.221529122		HIS3	5.452826026	5.107394949
PFK1	7.515928444	5.220794267		ERG25	8.037184519	5.104630202
CCT2	6.607137942	5.217889862		ALE1	4.987320866	5.104630202
LCL2	5.882765306	5.217889862		MRPL22	5.053415487	5.104630202
YJL171C	5.294179603	5.214241398		GIR2	5.747333687	5.103077947
RPL18B	7.242364323	5.213541702		SRD1	5.697857203	5.100893572
SEC17	4.837388252	5.210622644		VAC8	5.362154243	5.09638837
HCR1	6.74063079	5.206994791		YPR1	5.880342685	5.090726427
PRC1	6.367982544	5.204297251		HST2	5.189033824	5.089582893
GCV1	6.537497981	5.199790111		CMK2	4.722903139	5.087971938
YDR261C-D	7.183307854	5.19857273		SUT2	6.236396946	5.086868668
EAF3	4.452990712	5.196213585		YJU3	6.627052298	5.086104371
YBR219C	4.920674411	5.194402292		YNR021W	6.900890953	5.081552675
URA2	6.552607623	5.19357464		YIF1	6.062272848	5.081552675
DEF1	6.451606768	5.192273085		TIR3	5.629589764	5.081552675
CHS5	4.918195389	5.191878443		MRPL9	5.578968895	5.081552675
MGM101	5.456083307	5.185470146		YHM2	5.268022607	5.081552675
RPN8	6.613163271	5.17907308		RPL6A	8.610183287	5.080018029
ARE1	5.452364806	5.177200252		YOP1	8.497388823	5.079378111
LYP1	5.927564653	5.174805869		RSM23	5.423746229	5.07831095
SHB17	5.742410497	5.174805869		RNQ1	5.664198369	5.077969292
CDC60	6.669721292	5.170846429		ADH6	6.896889392	5.077542105
YDJ1	7.286363695	5.167759334		SRP54	5.466724993	5.076217022
RET2	6.395662655	5.166876092		PRP43	5.883058681	5.075874867
ACS2	6.343301215	5.166353923		ADK2	4.028215507	5.075147519
CSG2	5.930051303	5.164263351		YKL069W	4.570948605	5.073563198
GRE2	5.653948526	5.162169746		PET9	6.727403169	5.063330361
YLR271W	3.300270184	5.158983251		CCT6	6.080956062	5.062941977
CCT7	6.079058046	5.156396617		YMR090W	4.185470146	5.062423969
YHR020W	6.857881495	5.155870639		PER33	6.549130061	5.060306838
ADE13	7.34569797	5.15376481		PPQ1	6.299720885	5.055065473
LAT1	6.995518438	5.15376481		GTF1	5.199318988	5.049804996
YPT1	6.899936906	5.15376481		CMC2	5.151452961	5.046360091
ATP19	6.687396681	5.15376481		MKT1	6.474646948	5.044612693
AIR2	4.29506176	5.15376481		AME1	4.56303607	5.036459375
YDL085C-A	5.29506176	5.15376481		ARO9	5.916046638	5.027198294
VTC2	5.741790545	5.152021127		SUN4	7.641177505	5.025648985
SPT6	5.069702167	5.150762744		GDT1	6.49535939	5.023920649
NCP1	7.245096296	5.149584553		CTS1	8.276217479	5.021346467
CHO1	6.575266943	5.148527425		HSP42	4.63957948	5.018812186
PSF1	3.866215635	5.139878735		MIC27	4.846393021	5.018812186
DPS1	6.628204919	5.138159145		GIM4	5.792933418	5.015381598
CKB1	5.279471296	5.138159145		YOL098C	5.28277338	5.013238915
HMT1	6.956521363	5.137134606		TRP5	5.970784646	5.012658057
SCD6	5.906577978	5.132988043		PLM2	3.142413438	5.004905829
COX17	6.274317579	5.132988043		YER138C	6.989922374	5.004501392
YIL002W-A	4.596219579	5.132988043		ISD11	6.863529662	5.00351229
YLR112W	3.596219579	5.132988043		CLB3	5.588084959	5.00184727
SUN4	7.840740164	5.129571527		LYS20	7.065518459	4.998466322
ARG1	3.59275601	5.129571527		RPC19	7.388990238	4.998466322
AHA1	5.729634338	5.128870759		SHG1	2.910924497	4.998466322
DCS1	5.118193584	5.128870759		ASP1	6.719457275	4.995936704
YER138C	7.193209929	5.127798338		CCW14	7.567165133	4.994443956
YGR027W-B	7.15273102	5.127798338		RPC40	6.710351862	4.988412026
YDR098C-B	6.906024719	5.127798338		SQT1	5.883620816	4.988412026
SHR3	6.613236955	5.126146902		PRE2	6.30299527	4.988412026
PDC5	6.715261916	5.122755535		TIM21	5.641979466	4.988412026
SMD2	4.723503954	5.122755535		MRP10	6.744591687	4.988412026
GIM4	5.652974003	5.119314672		CSE1	6.041571547	4.986911468
BCP1	6.035205995	5.112533338		PTK2	5.045180829	4.983130425
RPC10	7.838813137	5.112533338		DUG1	6.298933193	4.982446045
YIR021W-A	2.253989266	5.112533338		ASI2	4.127963378	4.978424465
VMA16	6.984065219	5.105761875		CBF5	6.710916611	4.976455291
SEC14	7.063373508	5.104420535		DBP6	5.629589764	4.974621084
ARO8	6.77478706	5.100977648		FES1	6.187114492	4.97347352
GLK1	6.121429909	5.100977648		UBC13	5.828530037	4.968505525
HSP60	7.252438367	5.099884283		VAN1	5.030247783	4.966707314
RPN7	5.299281296	5.099042669		YFR006W	4.767231037	4.966707314
MGR3	4.075874867	5.098116325		YPR137C-B	6.875276309	4.964953053
PRO3	6.486617847	5.097400107		DBP2	6.655380453	4.960326357
PIN3	6.203299056	5.0923766		GND1	7.767687899	4.958657108
VPH2	4.64869552	5.0923766		YJR028W	6.490056624	4.958657108
DIB1	4.23365802	5.0923766		ARC35	6.031218731	4.958657108
ADE12	6.861223413	5.085679587		MRPL20	5.349188327	4.958657108
CGI121	4.727321476	5.08346869		DAL3	2.233581332	4.958657108
ASP3-4	5.654664667	5.080401844		MDJ2	2.385707125	4.958657108
NPL6	5.027729104	5.079079386		VMA5	7.487422034	4.954987249
IMP4	5.678156436	5.077413924		TEM1	4.844486088	4.952799478
RPT4	5.583007527	5.07244885		BNA6	4.72644979	4.948881137
YPR169W-A	6.798737472	5.07244885		PAR32	4.577549677	4.948881137
RRB1	6.660994199	5.069659208		QDR2	4.906553927	4.947993367
PMR1	6.245001192	5.069444397		TYS1	7.432166041	4.947666157
YDR365W-B	7.023998247	5.068885737		ADE17	7.057190304	4.946450153
ERG3	8.254220812	5.068498846		YKE4	5.2340414	4.941951393
TFS1	6.048497772	5.065873847		PAT1	5.232353768	4.934941039
PPS1	5.171647192	5.063502942		MDM20	5.008719933	4.934941039
ROT2	4.386879907	5.063373508		YNL208W	6.932486431	4.929554316
YMR051C	6.798880007	5.062596659		SEH1	5.645125203	4.929554316
YML045W-A	6.758516389	5.062596659		YNL284C-B	6.783168506	4.924337464
YJR026W	6.663358853	5.062596659		DED1	7.102154192	4.917574968
YDR210C-C	6.630187024	5.062596659		BAP3	5.652027513	4.917574968
YDR098C-A	6.549699971	5.062596659		STE24	5.713035895	4.916763244
YOR142W-A	6.439141051	5.062596659		MCR1	5.590152866	4.915186241
DLD1	4.788894479	5.062596659		SPP1	3.188242656	4.913128768
YDR433W	6.695785075	5.062596659		KTR3	5.077413924	4.911595719
IMG2	5.451870479	5.062596659		SLC1	6.76373025	4.910444862
GLN4	6.349152934	5.059960889		RFC5	5.18408189	4.909053017
SEC63	5.95930649	5.057190304		DPS1	6.573965227	4.908716853
RNR1	7.804776378	5.051198063		NIP1	7.014199052	4.906265292
SEC28	6.681140003	5.047974551		PRT1	6.410544631	4.902845384
ERG28	6.138630189	5.043125739		DAP1	5.253989266	4.900963387
UMP1	6.091319014	5.043125739		XDJ1	4.54726473	4.89782126
SPI1	5.091319014	5.043125739		YHR214C-B	6.818364878	4.893459293
IMD3	6.589344038	5.036239563		RRD2	4.167919866	4.892925258
SPE4	4.977325723	5.02865755		GIS2	7.683170083	4.891565004
AVT1	5.000495841	5.026268908		HCH1	7.414524575	4.891565004
GCD11	7.19840575	5.025250322		TSR2	5.277389699	4.886891515
LIP1	6.165188401	5.023876305		CPR2	4.483880254	4.886891515
STE24	6.131630638	5.020679983		IRC2		4.886891515
IVY1	4.162048868	5.020679983		RMT2	5.341630009	4.883376437
SUR7	6.369885202	5.019123653		RRT14	4.569977093	4.879901771
MCP1	2.967721965	5.019123653		PHB2	6.295576103	4.877597029
DYN2	4.743784223	5.017521104		GTR1	5.11199112	4.877597029
TRP4	5.662832127	5.010556078		INA1	8.046212736	4.872927234
MRS4	6.780296974	5.009615906		RPL24B	9.272678768	4.872927234
MGE1	6.73431672	5.008047588		MIR1	6.772466342	4.872927234
YLR407W	5.422367574	5.008047588		YJR003C	5.535710841	4.872927234
NAS6	5.264836648	5.008047588		YDR222W	4.344402441	4.872927234
YJR027W	7.121108676	5.007509487		JLP2	3.14110576	4.866017761
YGR038C-B	7.076462895	5.007509487		NSA2	5.799890307	4.861905752
MRN1	5.938262264	5.00252251		BOR1	4.949021261	4.860416595
VPS60	4.880048758	5.001757214		GAS3	5.567149918	4.859124748
YKR075C	5.224271853	4.995484519		YLR283W	4.745613825	4.859124748
BIL1	3.721810105	4.995484519		TGS1	4.483235359	4.854594152
LYS4	5.339850003	4.993402642		YAR075W	3.76701911	4.854594152
APE2	5.391973883	4.991952606		GLN1	8.259564387	4.845490051
MDL1	4.51525829	4.989275276		YHR020W	6.849123572	4.845490051
NOP2	5.987775616	4.988502918		YML108W	5.744995249	4.845490051
PRM7	7.528102429	4.983084809		YMR050C	6.87635732	4.839455765
TUB3	5.378685014	4.978653265		TOM71	4.918815544	4.836429131
PHO86	6.657354182	4.976867666		GNA1	5.150965784	4.836429131
ATP3	6.421980642	4.976867666		APP1	5.490056624	4.833143096
MIC26	4.855142563	4.976867666		CST6	5.339921245	4.833143096
FMC1	4.288137046	4.976867666		YIL077C	4.551762085	4.831927897
VMA21	5.288137046	4.976867666		MDL1	4.575433357	4.830863757
YKL165C-A	4.703156085	4.976867666		AKR2	5.087759836	4.830001735
CCT6	6.374291817	4.974253963		BUD5	4.043344505	4.829697369
GET4	5.435495252	4.972279083		STI1	6.353517378	4.82822536
GTT1	5.050632292	4.970715635		AIM18	5.54726473	4.827412574
MIX17	7.298804923	4.96767586		DDR48	6.764579706	4.821863251
AMN1	8.088215816	4.966338173		PIN3	5.69838519	4.818492705
RML2	5.453978431	4.962178816		PET117	3.315856015	4.818492705
UBA1	6.869797395	4.961299195		WRS1	6.325422395	4.815165514
PEP1	4.811316888	4.958517916		RPD3	4.432625411	4.811830632
PEX25	6.187272884	4.958517916		PAN5	5.29351763	4.810905761
BUD31	6.457364461	4.958517916		ARP4	5.12122267	4.806684944
PEX11	5.269743843	4.958517916		SUI1	8.19571669	4.805189255
YKL068W-A	6.347754228	4.958517916		SRP68	6.095333722	4.804001915
PRD1	5.758729568	4.954475515		NAG1	1.491083454	4.800796384
ESF2	4.795715007	4.953963599		YGR027W-B	6.95373085	4.7950396
SHR5	2.508682179	4.952426761		YMR045C	6.821620937	4.7950396
YOR142W-B	7.017565643	4.943358763		YGR161C-D	6.746030543	4.7950396
YGR161C-D	6.980596597	4.943358763		CCT7	6.117549602	4.789416268
YHB1	7.696383377	4.940354712		TPS1	5.459005305	4.789103218
STS1	4.939649731	4.940354712		YML045W-A	6.461823197	4.788737906
SNA2	6.725523046	4.940354712		YBL005W-A	6.415454468	4.788737906
SNL1	4.403608584	4.940354712		ISU1	7.676323833	4.783299489
YRA1	8.234549221	4.933383791		YDR261C-D	6.994183698	4.782723072
DBP5	6.117071624	4.931352126		YDR161W	4.967306967	4.780835002
HNM1	4.755902375	4.930074965		HAP4	5.469039382	4.778997006
OXA1	6.888511912	4.929601655		YEL068C	5.223924471	4.778997006
SLA2	5.425761401	4.926900821		YBR027C	4.928465078	4.778997006
RAS2	5.875558925	4.926900821		UGP1	6.809427307	4.777524922
NOG1	6.798465321	4.92243574		YKL023W	2.951960729	4.77636723
SSS1	7.421299051	4.92243574		PCM1	4.825836497	4.77119892
SSN8	4.523185552	4.92243574		MDH1	5.695631981	4.770353354
TUB1	5.724732117	4.920436229		TCP1	5.922078888	4.76601203
YMR010W	6.452513072	4.918863237		TAH1	4.263485178	4.76601203
FOL2	6.758263196	4.916524415		SMI1	5.796156448	4.760327414
LIA1	6.727294243	4.913559645		OM45	2.341985747	4.758676276
FUM1	5.8622282	4.913559645		VMA10	7.17546472	4.757450016
CTH1	5.782801688	4.913559645		YMR173W-A	6.927766112	4.755047793
COS9	3.43162296	4.911787439		CYS4	7.732153855	4.754620312
MSG5	5.299867385	4.910588769		PIN2	3.976821852	4.750660096
MDE1	5.511341526	4.910588769		ADE6	6.423090692	4.750016873
YNL217W	6.407998488	4.909149049		UBP10	5.846593604	4.749587898
SSH1	6.987582365	4.907659828		YLR227W-B	6.937344392	4.749212441
FSF1	5.976776037	4.904724928		AFG1	4.927327605	4.748944197
YAP5	5.046054449	4.904724928		HOC1	5.330916878	4.747763332
SPN1	5.1129086	4.901204806		IRC7	6.598022715	4.744699314
HEM13	5.823010503	4.900335509		NOP58	6.755314904	4.743299528
PPM1	3.626672753	4.900335509		NEW1	6.228068294	4.740495874
UTP9	5.947923257	4.899707357		RPS29B	9.72977707	4.740495874
HMO1	7.350055177	4.898885515		GCV3	6.867970573	4.740495874
SAM35	5.246750098	4.895981149		YDL177C	4.093560176	4.740495874
HSP104	5.745398698	4.893604905		ARN1	6.960361113	4.738173346
CHC1	6.247130014	4.892488174		HXT6	4.498442363	4.737957106
VAC8	5.635580282	4.892245292		SUI3	7.153440564	4.735468021
ISU1	7.64327178	4.887232803		NAS6	5.59419022	4.734167661
IBA57	5.276496666	4.887232803		NTA1	3.781779346	4.734167661
YIP1	6.058316496	4.887232803		STP3	6.670089681	4.732106358
POS5	4.461528559	4.887232803		ARC19	5.422165709	4.732106358
YMR253C	3.291603558	4.887232803		PRO3	6.490874938	4.730422584
GOT1	5.883645252	4.884353707		TOA1	4.981213343	4.730422584
LGE1	4.194165869	4.882887553		FMP40	2.535555333	4.729987743
UGP1	6.656982526	4.881468854		OXA1	6.653217696	4.726122771
CCS1	6.70460918	4.881468854		CIT2	6.841105128	4.724759397
FMP25	4.606086841	4.879803772		JJJ3	3.828834649	4.723722371
YPL257W-B	7.170215515	4.876271361		YAK1	4.386604044	4.722520671
YML039W	7.072330936	4.876271361		YML003W	2.248534836	4.710448298
MNN5	5.415826257	4.872434796		ATP7	7.13417986	4.707138224
HO	4.878823414	4.872434796		END3	5.778024547	4.707138224
SRP21	5.53483978	4.869970082		DIE2	4.414338525	4.704374016
PRP18	3.596219579	4.869970082		TPA1	5.279025492	4.699662673
NOP56	7.451367739	4.86710573		YNL115C	2.97471285	4.699662673
SEC24	6.226662656	4.865275494		PDR16	6.17907308	4.698940756
STI1	6.36896037	4.865077492		CTK1	5.09895848	4.696216434
SMI1	5.975194524	4.864235678		YPL068C	5.648753033	4.695659817
PET20	3.414947328	4.858577849		GET3	6.847069878	4.686668598
ARX1	6.276738583	4.855341933		ERJ5	4.008182082	4.685884099
PRT1	6.388413434	4.854793598		VTC2	5.825607569	4.685491689
CPT1	5.58029626	4.854045532		TUB4	4.929317595	4.684650451
AFG1	5.242145161	4.852897744		THG1	6.299372888	4.678579013
ICS2	6.286234303	4.847245307		COX16	4.616592951	4.678579013
YNL234W	4.365972428	4.846142253		TMA16	4.949581621	4.674517147
YHR214C-B	6.949721678	4.845389686		YAR009C	6.971945843	4.670103848
PRO1	5.589493855	4.839405373		GCD10	5.57875761	4.669480372
RPB7	6.469185943	4.8360251		LDB18	5.093517922	4.666472569
YLR363W-A	5.436761505	4.8360251		COX9	5.941528914	4.666472569
DDR48	6.760580245	4.832687516		YLR157C-B	6.972945333	4.653002675
YIH1	5.474241334	4.830458164		YDR365W-B	6.892378882	4.653002675
BAP3	5.877057089	4.828834649		YBL005W-B	6.862315001	4.653002675
ARP2	5.795117547	4.825989096		CAR2	5.313499825	4.649443015
YGR149W	3.230356745	4.825989096		RRG7	5.383047587	4.648580486
RPO21	6.099042669	4.82430962		ECM2	4.109276971	4.646623508
SVS1	6.375699791	4.819361629		ERG3	8.233590918	4.642643817
LSM6	7.005051848	4.819361629		RCK2	5.409323043	4.640273862
TIF3	6.387000581	4.812703577		SRB2	4.416231737	4.638711032
ZIM17	5.122299988	4.811059948		ATP4	6.257557562	4.636740611
OSH7	4.535679741	4.809414444		PEP3	3.943077398	4.636334602
RNH202	4.755635372	4.806942665		SHO1	5.006701958	4.634767496
YMR050C	7.09895848	4.805859928		YNR029C	3.941575862	4.632559052
PDE2	6.954394086	4.805602014		ROX1	5.769401499	4.630871383
TIM9	5.644606196	4.802865284		URA2	6.395919659	4.630230716
YLR157C-A	7.08657149	4.799605422		MTR2	6.404511476	4.626964719
YPR158C-C	6.818633302	4.799605422		YPQ1	6.121284845	4.623866862
YDR365W-A	6.808784028	4.799605422		ARP2	5.948180312	4.622520436
YDR261C-C	6.798880007	4.799605422		SAL1	3.956056652	4.622110405
YDR316W-A	6.727484858	4.799605422		CPR6	6.512195276	4.619178216
YAR010C	6.727484858	4.799605422		DST1	5.781753122	4.619178216
YLR256W-A	6.716990894	4.799605422		ISA2	4.894235719	4.619178216
YGR027W-A	6.561478892	4.799605422		RGS2	3.894235719	4.619178216
YPR158W-A	6.476948673	4.799605422		DUF1	4.22550631	4.617886163
MRPL13	5.601666807	4.797376201		SRO9	6.890908709	4.615887074
DLD2	4.777314501	4.794675788		ERV29	5.901542724	4.614533177
MAK3	5.636421614	4.794675788		ELO1	5.506240131	4.614533177
RVS161	5.705867346	4.791970311		DOS2	3.889570887	4.614533177
YHL017W	5.411697404	4.789259751		SAC1	6.142964759	4.609932216
NCB2	5.884768846	4.789259751		YJL016W	5.117736594	4.608868368
YCR024C-B	8.916551285	4.786544089		YDL124W	7.012356365	4.605316534
SBH2	8.036393435	4.786544089		GPP2	6.006163354	4.60181535
IMP2	5.175804011	4.786544089		YLR157C-A	6.602943778	4.596100284
ADE5-7	7.172197459	4.782932705		YDR365W-A	6.528680705	4.596100284
YMR226C	6.337514867	4.781149852		YDR261C-C	6.433026197	4.596100284
ADD66	4.796961081	4.781149852		YNL284C-A	5.946426758	4.596100284
MTC2	3.504747496	4.778471434		UBA4	4.523248293	4.596100284
SOR1	1.504874589	4.778471434		SCJ1	4.63197732	4.596100284
STT3	5.808565248	4.772413555		RER1	5.534092738	4.596100284
ARP3	5.99921081	4.770459077		VPS36	3.844184763	4.596100284
IRC25	3.719073892	4.770459077		NOP56	7.362802996	4.593234239
YBR137W	3.496717988	4.770459077		YPR114W	6.610729587	4.591559746
CHA1	8.295764343	4.766436149		CTI6	4.635173947	4.587545017
HXT2	7.315801685	4.765110362		YOR309C	7.852204886	4.584722032
YOR020W-A	4.217696027	4.754513422		ETR1	4.993583794	4.584722032
EST3	6.937556261	4.751838593		ASN2	6.943417373	4.580929345
NMT1	5.325602285	4.751303032		PRS2	4.469625539	4.577912163
TOM71	5.25160549	4.747709634		CDC42	6.433376793	4.573374526
RRN9	5.01716474	4.7465815		CDC60	6.631453561	4.56943033
RPS14B	7.922364377	4.743945752		MAM3	4.728628018	4.567241204
IMP3	5.464994927	4.738713802		RPL13A	8.226359205	4.565901767
YAR009C	7.138394686	4.73752453		BBP1	4.285698126	4.565901767
HIS7	5.336854639	4.736117762		APA1	6.674008609	4.564378169
YLR157C-B	7.311748315	4.731889207		CDC10	5.628511157	4.559920031
COP1	6.103119921	4.731509115		SEC72	5.873001085	4.558451327
MXR1	4.457200274	4.730911624		OAC1	6.320051371	4.551023756
MPD2	4.869624686	4.728301493		MNP1	6.342625854	4.551023756
YGR079W	6.738686784	4.726994655		YER160C	6.719922673	4.549915554
YPR153W	4.452002316	4.725741157		YNL040W	4.208751343	4.544670842
MRPS9	6.30184368	4.723121646		IRC9	5.622344723	4.539965254
PCL1	6.132288933	4.717977953		PFY1	7.135699027	4.538724386
YBR220C	4.826345097	4.715399212		PUF6	7.245780857	4.535555333
ATG12	4.44168266	4.715399212		ELP2	4.768872419	4.534497434
RPC82	4.720661528	4.714300476		SGV1	4.832231793	4.533376459
PHO3	6.703156085	4.713860748		NBP35	3.656381957	4.533376459
VPS71	4.913033	4.712815854		TAT2	5.988207496	4.531443846
HTD2	3.969657046	4.712815854		SAM35	5.482106098	4.529008812
YBL010C	3.43909117	4.712815854		FCY21	3.023610215	4.52625665
CAC2	4.574525412	4.710778888		RPL27B	8.290424404	4.523561956
MES1	6.97829861	4.707690431		ARG4	5.250961574	4.522746289
ADH3	7.275277155	4.707690431		SDH3	5.714300476	4.521741758
NTH1	5.152791852	4.707690431		PPX1	4.18142064	4.521741758
FEX1	5.463720534	4.707690431		HTA2	8.905143276	4.518094458
RTC6	7.170936537	4.707690431		RAD23	5.656639374	4.518094458
NUS1	4.84899843	4.707690431		HCR1	6.150681521	4.518094458
LSM12	4.549422746	4.707690431		HAP2	3.456149035	4.518094458
MET28	4.308448252	4.707690431		FCY2	7.499678493	4.512669363
CIC1	6.459890585	4.703875896		PHO11	6.776801473	4.510392322
PIM1	5.175245137	4.700051248		RFU1	7.055347518	4.50728723
PMT6	4.357340863	4.692427198		HAT2	4.445329431	4.50728723
ETR1	4.874354354	4.688627983		SLI1	3.637957953	4.50728723
TRM13	4.932013912	4.686388469		YDR042C	3.071762669	4.50728723
ASP1	7.006084791	4.684874829		TRS33	4.999368683	4.501948616
GCD7	6.365325099	4.684874829		CLU1	6.517433184	4.501630218
SEC27	5.805498835	4.682348561		COG5	5.219942914	4.500164679
TRM8	5.762242497	4.682348561		YML039W	6.92078158	4.495503302
PIB1	5.192904289	4.682348561		YJR027W	6.884915338	4.495503302
MRPS28	5.096683533	4.682348561		MEU1	6.138712094	4.49441561
GCD10	5.689550771	4.680324357		MET14	5.768051961	4.493006791
PRP43	6.403608584	4.6773391		COQ1	4.801003408	4.49198133
RGL1	5.906096895	4.6773391		SHB17	5.848422639	4.485941983
COQ6	5.496717988	4.6773391		YLR154W-E	7.106735661	4.485941983
CDC42	6.433343407	4.6773391		MBR1	1.853995647	4.485941983
ARG5-6	3.777998256	4.6773391		QRI1	4.610522903	4.479877249
GEP7	4.818646083	4.6773391		OST5	5.256406854	4.47884241
NBL1	2.813729894	4.672312185		SFP1	5.776340908	4.477483056
PPN1	4.559430629	4.670896973		YHR214C-C	6.607507865	4.476835294
SFA1	4.761604418	4.666074843		PBY1	4.419269204	4.474371143
GLY1	8.147983312	4.662376425		NEJ1	4.724049933	4.473267396
TRP3	6.168260935	4.662376425		FRE1	8.021685146	4.471122414
GAS5	5.590272654	4.662376425		ETT1	5.341630009	4.468322644
BRX1	6.798737472	4.657411351		ASG1	5.376984888	4.466366093
YDR210C-D	7.074398395	4.653862565		ARN2	6.987821083	4.464864272
YER160C	6.858863754	4.653862565		AIM45	6.462363211	4.464864272
GLC7	6.102217194	4.653461347		ATO3	6.431054594	4.464864272
YPR158W-B	7.035942763	4.653060017		CDC27	4.649672936	4.464864272
CSC1	4.076131491	4.649443015		YDL085C-A	5.061819391	4.464864272
RPA190	6.149381319	4.648465443		SIP2	3.263485178	4.457922558
GPD1	6.328046556	4.647602329		YBR062C	5.41869595	4.455623127
HNT1	6.87635732	4.647602329		SSD1	5.246065996	4.454439135
IGD1	3.373787394	4.647602329		ERV14	7.392446229	4.454439135
AVT7	4.923434458	4.644663873		MPD2	4.788372501	4.454439135
ERG13	7.235870633	4.64171942		RPO31	5.026844313	4.452990712
KTR1	6.305113256	4.64021601		TIF34	7.31236567	4.452397756
ATG31	7.28934574	4.64021601		PSF1	4.878038647	4.451013243
DPB4	5.366497076	4.64021601		HMT1	6.610788634	4.448240225
ERV2	4.241001163	4.64021601		YIL002W-A	5.657725741	4.444136957
ARH1	4.455228571	4.635870452		OST3	6.027308896	4.439955517
PAM17	6.861707287	4.632907979		EPS1	4.28384771	4.439955517
COA1	4.581592279	4.632907979		PDR17	4.299977251	4.439955517
YNR034W-A	1.774418104	4.632907979		YGR038C-B	6.864483322	4.438891632
TPS1	5.230779423	4.629997675		RFS1	6.732187781	4.437227739
MVD1	5.603507661	4.629298328		SLX9	5.790276808	4.437227739
RRP7	6.451211112	4.628073654		VPS21	4.712265607	4.437227739
YGR017W	6.161706327	4.628073654		CBF1	5.089413404	4.435895241
AYR1	5.707994054	4.628073654		ERO1	5.078097423	4.433827435
PRE1	6.76697937	4.625679624		SMD2	4.708849377	4.433827435
CST26	5.290534991	4.625679624		SRB7	4.516204299	4.433827435
AIM34	4.854444549	4.625679624		GCS1	5.226200229	4.431823506
NFS1	5.350497247	4.624217897		INP2	4.103749397	4.431823506
TPM1	6.374448327	4.61841487		ERV25	6.612352499	4.430419097
NHP6B	6.889023238	4.61841487		SFK1	4.773152397	4.427740246
URM1	4.081680489	4.61841487		FOB1	5.093517922	4.426197651
YER188C-A	2.759794996	4.61841487		ATP5	6.658025777	4.423645397
FUN12	6.346389625	4.614120869		YBL083C	6.067918315	4.423645397
COX11	5.076858343	4.613649515		YML053C	5.083341035	4.423645397
RRP36	4.62941491	4.613649515		YNR014W	4.05232894	4.423645397
PIC2	2.491853096	4.613649515		SWD1	3.984771612	4.420280273
YAR1	6.337514867	4.611231409		HSH49	5.544361735	4.416907282
YPR172W	5.000495841	4.611231409		HXT7	4.354028938	4.416029011
GIS3	6.33606911	4.609814049		TSR1	5.261643639	4.408915617
CNE1	4.714575239	4.609814049		GFA1	6.009235185	4.40748872
HIP1	5.946567121	4.608868368		HST1	6.933643449	4.403472249
NOP13	6.299977251	4.604071324		NOG1	6.4471659	4.403472249
YDL016C	6.445826004	4.604071324		FRS2	6.733259423	4.403472249
YML116W-A	5.204805869	4.604071324		ERP2	6.063157759	4.403472249
FTR1	7.296411519	4.600507645		SEC4	6.016362599	4.403472249
KAP123	6.878259406	4.600210274		UBC1	5.984315914	4.403472249
TIF5	6.898135781	4.596935142		RPB2	5.792803306	4.402312882
MET14	5.867550571	4.596935142		KRE6	6.204238552	4.401493945
SHQ1	4.502394256	4.595503661		YLR035C-A	6.780270724	4.39848719
SRP40	7.010835773	4.593413533		ALG8	4.355298233	4.39848719
PSH1	4.127055426	4.593413533		HAS1	6.302830813	4.397734521
GPI16	5.591529826	4.592217814		PNC1	7.086868668	4.396776011
GCN3	5.669763803	4.589883307		GCD1	5.9502351	4.395953923
ATP17	6.731169662	4.589883307		CCP1	5.318208364	4.395474156
YOR121C	5.818646083	4.589883307		CHO2	6.35967929	4.393484846
KAP104	5.417650017	4.588264894		DPP1	5.060825606	4.393484846
ADE4	6.383704292	4.587064898		TRP2	6.280399611	4.392042598
CSR1	6.187074891	4.586344421		ASP3-4	5.87857822	4.39149279
ICP55	4.261606032	4.584240973		YPR148C	4.904676766	4.390186157
PRI1	4.479036498	4.582796834		VTI1	4.88757401	4.390186157
LOC1	5.046054449	4.582796834		NFI1	3.372394965	4.389497979
MAL11	3.382390583	4.578093372		TIF3	6.33116776	4.386879907
CPA1	8.298300896	4.575796375		MMF1	9.375130683	4.383566064
THR4	7.575077813	4.575796375		BRX1	6.39555984	4.383566064
TOM70	6.132144957	4.575796375		EDC2	6.483025706	4.383566064
YPQ1	6.45406071	4.575796375		LRE1	4.302465287	4.383566064
GAR1	6.302063102	4.575796375		TFB5	4.243592923	4.383566064
YOR300W	6.109423248	4.575796375		YDR098C-B	6.822730148	4.379967456
ATG34	3.414000189	4.572283367		HO	4.860664895	4.376151442
YPR158C-D	7.234424677	4.571373436		YMR051C	6.613251691	4.373717804
YPR137C-B	7.121108676	4.571373436		YLR227W-A	6.582119395	4.373717804
ANR2	4.247547807	4.570220033		YMR046C	6.495631212	4.373717804
MUB1	5.334604028	4.568822573		YJR026W	6.478826234	4.373717804
RRT14	4.710117632	4.568822573		YGR161C-C	6.456099739	4.373717804
RFM1	3.292781749	4.566449869		KSP1	5.603745019	4.372325309
NPL3	6.794090898	4.565292521		ROX3	4.867896464	4.370443305
HHF1	8.523338478	4.561875979		HPT1	8.263457008	4.363941991
YDL124W	7.113585909	4.557226264		CDC34	6.076366689	4.363941991
YHL008C	5.015872182	4.552622992		QCR6	6.513443371	4.363941991
LAC1	5.780257598	4.551454494		ATX1	6.697857203	4.363941991
SML1	8.744638775	4.548066655		CSI1	2.960882345	4.363941991
YLR283W	4.859273866	4.548066655		SEC28	6.424183089	4.359099433
RFS1	5.589403967	4.541205055		DBP9	5.712045449	4.356636835
CHS7	4.417177412	4.538910584		HIS1	7.789122785	4.354240565
ZRT2	7.010007719	4.537793034		AYR1	6.110384125	4.354240565
SEC7	5.081680489	4.537233934		CMK1	4.851649111	4.354240565
SKY1	5.98531826	4.532441647		FSH2	4.314116431	4.350992205
BDF2	5.990818751	4.527570837		DAN1	5.711880308	4.349365278
NUP100	5.530133184	4.525317212		YJL068C	5.079036705	4.344544474
YME1	5.316145742	4.522746289		MES1	6.639608419	4.34070468
MRH1	8.680799035	4.520799374		RPA135	5.897119389	4.339778757
HSP10	8.137867226	4.520799374		LST4	6.145657078	4.337568385
BFR2	5.121554238	4.520799374		ARO2	7.066982523	4.33692603
EKI1	4.732540561	4.520799374		GCD11	7.257981771	4.336354807
SFM1	6.019679678	4.520799374		CWC27	4.310485546	4.334997245
FOL3	3.569004927	4.520799374		COY1	4.157852169	4.333924583
LYS20	7.197924349	4.51746468		SUR7	6.219962268	4.330199833
RPT3	6.134508464	4.51746468		RTT106	4.715948267	4.325458375
MRP1	6.716538267	4.516330387		GPM3	4.946262984	4.325458375
MSC7	5.54618451	4.51412226		YLR118C	5.15849861	4.325458375
CTR9	4.704484686	4.510075782		YOR238W	3.969749128	4.325458375
RAM1	4.041067717	4.507414099		PRC1	6.319202435	4.322721359
SRP54	5.921364918	4.502075956		PRO2	5.675336082	4.322288724
FUR1	7.068316112	4.500738328		SUI2	7.482469171	4.320701283
SCT1	5.243135892	4.49978212		YPL257W-B	6.881713557	4.318606075
DSE2	8.060495994	4.498506189		YOR142W-B	6.822730148	4.318606075
SUI1	8.264770981	4.494095545		GCD7	6.112303963	4.317882883
VTI1	5.027729104	4.494095545		PBA1	5.197472276	4.317593505
ENA5	4.614650957	4.491468326		RPS7B	8.363622287	4.316000886
MSS51	6.123955832	4.490826815		RRP45	6.165952125	4.316000886
CUS1	2.439357178	4.490826815		CEG1	3.703322227	4.312882955
NOP1	7.689907145	4.489671375		EIS1	3.586764743	4.311721073
THO1	5.876737938	4.487486349		SCS7	5.289465631	4.306626805
YDL180W	4.349931373	4.486199493		SER2	6.07480511	4.297264797
SDA1	4.772835797	4.484653748		ARC15	6.869982416	4.297264797
YNL284C-B	7.006791706	4.483944727		RAS1	5.807509488	4.297264797
SEC23	6.551469875	4.48278376		SNU71	2.842978832	4.294914771
COT1	6.709704193	4.480911346		TSC13	6.840664643	4.292634528
YER097W	7.751523975	4.480911346		SMX2	6.06552923	4.28798935
CYC1	5.207190069	4.480911346		GCY1	5.602795351	4.283403257
YLR123C	4.429615964	4.480911346		SER3	7.012646884	4.281846592
LSM8	3.944202526	4.480911346		MET7	5.457430131	4.280065486
YER137C-A	6.798880007	4.477677328		KRE1	6.207248648	4.278802538
YJR028W	6.768713657	4.477677328		RVB2	5.251188871	4.275677566
YML040W	6.737903041	4.477677328		YCL012C	4.287693913	4.275677566
LYS21	6.158114821	4.477677328		POL5	4.834711216	4.275230588
PIS1	6.370582797	4.474371143		MRS3	5.941528914	4.274187101
GSP2	5.473689517	4.474371143		CHC1	6.191937646	4.273963399
MAK5	5.283143929	4.473462236		YML018C	6.203651439	4.273292083
FET4	6.112637587	4.473072529		KTR1	6.13325526	4.273292083
MSS116	6.226065326	4.470016178		EDC3	4.739902095	4.272247193
NCE103	6.442080938	4.467866353		ERG4	6.213911028	4.269631651
OST6	5.609193516	4.467866353		TMS1	4.564561085	4.269631651
RPB4	6.068606326	4.467866353		YOR192C-C	5.281624074	4.269631651
STE18	5.9311157	4.467866353		SAR1	7.454833907	4.267610702
PST1	5.560134092	4.464602926		INP53	4.815063017	4.267011359
CAR1	5.60487194	4.463557069		SSK1	4.618591062	4.265586919
RPN5	6.397118409	4.46139759		SWC4	3.920198007	4.260477369
PCM1	5.086826218	4.46008724		YML009W-B	4.857483428	4.260477369
ZTA1	5.103035971	4.459234874		OCA1	5.384947757	4.257463276
CMK1	4.123003954	4.458185116		TPP1	3.450089496	4.257463276
TCP1	5.828910793	4.454899692		SEC27	5.857433662	4.256482338
FLC2	4.97869902	4.454899692		MPD1	4.531007091	4.255953865
YEA6	5.437560671	4.454899692		YOL103W-B	6.883852939	4.254442873
QRI5	5.296677649	4.454899692		YDR210C-D	6.831623937	4.254442873
VBA1	4.910444862	4.447248569		SNA2	7.24531501	4.251491879
AAT1	5.712705822	4.442080938		RVS167	5.917431755	4.242450074
YER156C	5.457889734	4.442080938		UBP5	4.930737338	4.240695944
SHE1	4.95265972	4.442080938		YNL010W	7.410688778	4.239474421
NOP6	5.44141708	4.442080938		PRE7	6.702144974	4.239474421
TFB4	4.521992956	4.442080938		CAB5	4.554036224	4.239474421
YLR415C	2.583519084	4.442080938		GAS5	5.645384637	4.236492618
CKA2	5.827107662	4.437826962		PHO8	6.734641886	4.23350464
PUB1	6.986445068	4.435761924		CAF20	8.142775904	4.23350464
SLY41	5.824971465	4.435761924		NOP14	4.885281501	4.231739594
IRC7	6.744860741	4.433627167		ABF1	4.630405471	4.227587065
BUB3	5.540337306	4.429415111		POL31	3.947385631	4.227587065
CDC40	5.094278303	4.429415111		SRP40	6.531209887	4.226431461
GID8	4.325602285	4.429415111		MOB2	5.104546339	4.224657734
URA10	5.155668289	4.429415111		CDC53	5.145636701	4.222881824
MTF1	3.155749233	4.429415111		PET494	3.496717988	4.221722443
NCL1	5.75181182	4.427270935		ADE2	6.227702575	4.220871638
BCS1	5.295465902	4.426264755		PMT1	5.806659169	4.219323432
FLC3	4.076302548	4.420415029		LSB3	5.830686324	4.217773564
DSE1	7.157559155	4.41933663		FPR3	5.685491689	4.208829363
ARA1	5.80604044	4.416772198		URA7	6.731006696	4.200849575
YRO2	5.432592008	4.416772198		YMR253C	4.025914699	4.198336989
ARG2	3.821097909	4.416772198		PEP1	4.866561848	4.195583828
HRT3	4.221103725	4.416772198		ERV46	5.712760839	4.194875023
ATM1	4.778418866	4.41467678		ZPS1	2.998195503	4.192588722
PUT2	5.164424272	4.414270864		DMA1	6.059398544	4.191404729
YLL058W	4.555632126	4.414270864		FMP25	4.688348234	4.19093086
RAD57	5.01439993	4.413661775		CRM1	5.779890039	4.190377815
ELO3	7.538825246	4.412646055		NUP170	5.37517848	4.189666447
YOR283W	5.252286971	4.410544631		EMP70	5.457167435	4.189666447
FAF1	4.424250286	4.408440141		NQM1	2.580145484	4.189666447
MAS1	5.008182082	4.407420737		MGR3	3.539903236	4.186817459
SEC31	6.042644337	4.40653667		YPR158W-B	6.785785925	4.186500558
AMD1	5.80614358	4.40606041		CDC25	4.923291826	4.186500558
RVB1	5.867550571	4.404290064		TPO1	4.351628329	4.183486514
DRE2	5.600358968	4.400196342		YKL100C	5.041067717	4.181102551
SUR2	5.906577978	4.396022448		CDC9	4.255802837	4.181102551
FAA1	5.079634112	4.393965276		COX12	5.778024547	4.181102551
YMR304C-A	7.205656425	4.391905165		TIR2	4.041067717	4.181102551
YGR266W	4.374552657	4.391905165		PEA2	4.849548972	4.177678652
YCR045W-A	5.620703698	4.391905165		ARG1	3.755208065	4.177678652
SNF8	3.340562269	4.391905165		AIM44	4.6262639	4.175364914
YJR029W	7.084680851	4.390805236		SHH4	5.254896336	4.172487516
YML045W	7.0452136	4.390805236		CRR1	3.748353886	4.170806379
YBL005W-B	6.887342485	4.390805236		PET20	4.632326388	4.169684532
SHM2	8.281971743	4.385776138		CWC2	3.941575862	4.163981697
SOP4	6.281976378	4.385776138		FRS1	7.22668192	4.161565256
IDS2	4.385085854	4.385776138		YJR015W	5.5700682	4.161162123
YTA12	4.961530726	4.379620962		REC107	4.338852239	4.156962839
YGR182C	6.608424867	4.379620962		PIR1	7.482235201	4.155506389
RFC5	5.253838032	4.375595544		PSR1	5.721673417	4.153886384
SMF3	7.114773038	4.373509016		DSD1	4.785393615	4.150478441
YLR287C	5.451441925	4.371489166		DDI1	4.246560102	4.150478441
YPR170W-B	7.574873525	4.367440962		YUR1	3.27351589	4.150478441
APM1	5.391424049	4.367440962		HKR1	5.005714364	4.149503263
TOP2	4.477418293	4.366462105		YFR009W-A	6.046643843	4.147143857
SIM1	7.465754127	4.364432358		YCR087W	3.007195501	4.147143857
MET22	5.205196991	4.363451457		MRS6	6.484492637	4.142331743
YML119W	4.241687671	4.363451457		HIP1	5.870537339	4.142331743
OCA1	5.547141317	4.361417467		ECM32	3.912937226	4.142004916
MRPL8	5.25761413	4.361417467		VMA2	7.789683612	4.141514537
CPD1	4.30407291	4.355368717		MET10	4.681280585	4.141514537
VPH1	6.670627926	4.353676158		FUN26	4.456083307	4.141514537
KRE6	5.997202067	4.353393871		EDE1	5.175205209	4.140860439
ADH6	6.778116565	4.351416319		VPS64	4.289465631	4.13996057
YPL077C	3.812600905	4.349365278		YAH1	6.076751476	4.13873257
MAS2	5.370373554	4.346389625		STP1	5.229780167	4.135945228
SRM1	5.188163516	4.346389625		SFG1	5.379239723	4.134631671
DED1	7.207199832	4.343407822		PPT2	4.678522677	4.130436712
PRE7	6.894126559	4.343407822		TMA10	5.142454284	4.130436712
ASP3-2	5.359204879	4.343407822		ARE1	5.802839441	4.125733747
RMI1	5.008316564	4.343407822		SAN1	5.796338178	4.125733747
FRA2	4.806684944	4.343407822		SOK2	4.815011766	4.124907082
RRG7	5.432992803	4.337497027		PRX1	5.13692961	4.124907082
URA4	5.846041933	4.335497548		MET16	4.037382222	4.124907082
ECM2	3.891808001	4.335497548		TES1	4.30407291	4.122175723
BAP2	7.776643581	4.331561914		YFH1	5.169804772	4.122175723
ERG7	5.33084519	4.331561914		PDR8	5.111907684	4.118027423
ITR2	5.454702328	4.331561914		TIP20	4.347311316	4.118027423
YML131W	4.745882689	4.331561914		YDR210W-A	4.57282905	4.11727946
HUA2	3.280213996	4.331561914		YML045W	6.800252806	4.116946908
ARB1	7.396502034	4.32919537		NUP145	5.283032775	4.116115191
ARO1	5.490794732	4.328836464		EXO1	4.492558242	4.116031993
MTM1	6.584406355	4.327615515		HOM3	6.602765663	4.113950482
SYF1	3.655351829	4.321423063		CCZ1	3.416704652	4.111949402
GNT1	5.268434394	4.319762428		YML040W	6.608114335	4.110697317
YIL047C-A	6.215969746	4.319762428		YLR256W-A	6.602943778	4.110697317
YER189W	3.461135615	4.319762428		YPR137C-A	6.490056624	4.110697317
NSP1	5.819744812	4.315856015		YDR098C-A	6.473169966	4.110697317
GLO3	5.947081667	4.313898836		YBR012W-A	6.367563272	4.110697317
SKI6	6.33787162	4.313898836		YNL054W-A	6.31802755	4.110697317
YNL200C	3.91466019	4.313898836		PHO90	4.913463905	4.110697317
ARO3	5.845615497	4.311938997		MRPL13	5.968505525	4.108524457
LYS12	7.195357442	4.308084147		PEX3	3.967445313	4.107436798
YBR292C	5.771330995	4.308084147		TAF3	5.117778145	4.105761875
ORC2	4.710117632	4.305751693		GSY1	2.041593449	4.103749397
COQ2	4.814755483	4.304218969		NCB2	5.673075822	4.100389016
NMA111	4.762614579	4.299391206		PCI8	2.989320696	4.097695064
UBP6	5.482202926	4.296530825		PRD1	5.716442237	4.095671293
PFA5	4.437826962	4.296530825		RPN5	6.210758999	4.094404994
ZPS1	3.022722894	4.296530825		ADE5-7	6.911116306	4.094067126
LDH1	4.433960931	4.292634528		TUP1	6.171687219	4.09364468
SDO1	5.78959885	4.290719283		UTP8	5.484105899	4.09364468
YLR122C	4.885769574	4.28503225		YDL144C	4.427539131	4.09364468
PFA4	4.422502135	4.281178935		KTR6	4.567849628	4.091192052
VHR2	6.904423884	4.27932271		THR1	7.018044354	4.089582893
COS2	4.833750313	4.277389699		MSS18	3.715563951	4.086868668
YOR309C	7.502378343	4.273590484		NUP1	5.190654364	4.085509638
EMC3	6.392197193	4.273590484		AVT6	4.125320474	4.084744621
DFG10	6.321801854	4.273590484		YCK1	6.56870099	4.084234384
DCC1	4.077841149	4.273590484		ALG1	5.320051371	4.081510068
YKL123W	3.736821317	4.273590484		GPA2	5.257048345	4.081510068
ARO10	5.357516817	4.27135097		CIR2	3.76701911	4.076986573
PIB2	4.923624611	4.27135097		BZZ1	4.430820497	4.072363095
PET122	1.994217647	4.267910281		DIG1	5.473527177	4.071934245
ERV41	4.625971791	4.262282806		RPO26	6.515841736	4.070904484
DAL82	5.104043058	4.262282806		COX5B	5.046360091	4.070904484
YBR099C	5.573526011	4.262282806		PYC2	5.343052435	4.068068846
SPG3	4.863046399	4.262282806		SEC31	6.006298024	4.065572312
ARC40	6.004703625	4.258518925		RSR1	4.952053947	4.065572312
TOP1	4.672877881	4.258518925		SDH4	5.041067717	4.065572312
YLR035C-A	6.953183742	4.257312406		TGL4	4.754085782	4.064020563
TCB3	5.564164736	4.252930296		RPS9A	7.317756287	4.061603409
RSA4	5.74993645	4.251037343		RPO21	5.97929371	4.0614306
STE7	4.60181535	4.251037343		TUB2	6.667423826	4.056149961
FYV10	3.09000653	4.248231207		CET1	4.980345254	4.055022076
DYS1	6.64918431	4.247319935		TOM20	6.739902095	4.049804996
LPX1	5.734411568	4.247319935		IMP3	5.467833755	4.049804996
YDL109C	4.108106224	4.24435432		RPL26A	8.12699866	4.044568981
HMF1	7.629159876	4.239932613		CHO1	6.559109369	4.044568981
ALD4	4.773574423	4.239932613		LAS21	4.50728723	4.044568981
COX13	6.239207075	4.239932613		RBG1	5.776472513	4.042031412
SHY1	4.188559176	4.239932613		PDE1	5.346779643	4.042031412
SPO7	3.966153567	4.239932613		PEX29	3.874993639	4.042031412
YMR306C-A	2.381283373	4.239932613		ARO3	5.947362252	4.038084947
DBP3	5.893750502	4.228895632		GEP4	5.724295557	4.034215715
CIR1	5.414575312	4.228895632		DSE4	6.25310054	4.031659854
MPC1	5.540089282	4.228895632		GLT1	4.818083619	4.029541229
YKL115C	4.540089282	4.228895632		LYS1	4.38901606	4.026534508
MET5	4.078695219	4.226893814		UTR2	7.124410856	4.024940174
MYO2	5.475960354	4.226123143		PHO12	6.860702136	4.024940174
RPN9	6.453978431	4.225197795		FRA1	5.984179177	4.022634132
RRP43	5.135452784	4.221567789		PTC3	5.799398198	4.021835027
YNL276C		4.217928626		SIS2	5.577670516	4.021390889
ASM4	6.070732786	4.21513496		HAP1	5.740495874	4.019790857
TLG2	3.76701911	4.210622644		PTC1	4.851848965	4.018812186
NNK1	4.298951516	4.210077099		SCP160	6.509094066	4.017654718
VMR1	5.804982831	4.209687297		GCN20	5.571130691	4.016852849
SUM1	4.888840643	4.208361183		TPO4	4.10659958	4.014444566
YIR016W	6.370687407	4.207033849		RRP12	5.570037832	4.010600833
PLB1	4.980573749	4.207033849		VAM3	4.539965254	4.008630305
RAD23	5.085297174	4.207033849		NAT1	5.551577538	4.00351229
RAD51	4.56352425	4.199829364		CTR2	5.822883076	4.00351229
DIF1	4.922483314	4.196213585		QCR8	5.978996396	4.00351229
SDH7	4.337497027	4.196213585		DAD3	5.01551541	4.00351229
FMP46	3.659467937	4.196213585		EMC1	5.537202867	4.00162212
GLT1	4.702491325	4.194875023		IKS1	3.403267722	3.997021369
RPN10	6.48188014	4.190851866		UBI4	7.315385085	3.995936704
CAP1	5.239016083	4.190851866		SEC3	4.62684794	3.995936704
COG5	5.030777472	4.189033824		HEK2	6.420735023	3.995936704
IKI3	5.405720127	4.185470146		PTC5	5.055282436	3.995936704
MRPL9	5.911739511	4.185470146		IMP1	5.007957919	3.995936704
OPI1	5.027242536	4.185470146		MDM38	5.402346995	3.993402642
YLR227W-B	7.191306019	4.184359648		ADH4	6.653805255	3.992224599
RNQ1	5.967076361	4.181897643		CRT10	3.898692073	3.991408467
VPS70	4.164544951	4.181897643		MTC1	4.569004927	3.991408467
HSP78	4.060220358	4.181897643		ALA1	6.369291982	3.989956424
YPK2	3.45785691	4.179112901		UTP20	5.181341124	3.989593185
CTR1	8.114096286	4.178395954		NRD1	6.087887101	3.988412026
ATR1	4.873370284	4.177439471		VBA4	5.192312543	3.986592967
QDR2	4.406264541	4.177439471		ARC40	6.092588024	3.984680484
TRM112	7.424661802	4.174805869		INP54	3.628890219	3.984680484
PXR1	5.360539862	4.174805869		IDI1	6.176003557	3.983404086
FPR2	5.960001932	4.174805869		VPS45	4.514816607	3.983404086
YHL049C	3.486070744	4.174805869		SHE10	3.971221642	3.983404086
TIF4631	6.420162352	4.173287369		BBC1	4.512290106	3.980939266
SMC1	4.121098312	4.172487516		TOF2	3.899852339	3.980939266
YPP1	5.856935906	4.171286904		URA8	3.840966704	3.980939266
DAP2	4.280436731	4.169524197		CAF16	4.293002553	3.978470228
YCK2	6.273982042	4.166876092		KAE1	5.422165709	3.977188321
CCA1	5.648062721	4.166876092		MAP1	7.314596839	3.97351944
BMH2	7.47549026	4.164223118		YCR016W	5.122962554	3.97351944
SEC65	5.475506472	4.164223118		TDA10	4.032806145	3.97351944
VID30	1.305678743	4.164223118		ZPR1	6.199868617	3.967537536
DPH6	4.536115084	4.162129455		YDR186C	6.051437361	3.965230183
MET7	5.185589077	4.16164587		YPR158C-D	6.985955755	3.964953053
MRI1	6.109423248	4.160758876		YDR316W-B	6.784320755	3.964953053
FPR3	5.846393021	4.160758876		YBR012W-B	6.710696248	3.964121342
ENT5	5.331812684	4.160758876		DSC3	2.068670811	3.963566601
FRE1	8.264836648	4.160032748		SNU66	2.871055075	3.958657108
BDF1	5.720907728	4.160032748		ATC1	5.518314815	3.953823954
LHP1	7.140563953	4.153724284		GNT1	5.354381632	3.952799478
PEX32	3.958007433	4.153724284		YGR012W	3.548313312	3.951308031
BUD23	4.382528924	4.153724284		RTR2	2.963289151	3.951308031
NSR1	7.982759759	4.150315958		PMU1	5.561814896	3.948881137
LEM3	4.660837368	4.150315958		SSO2	5.375943005	3.948881137
AVT3	4.944155663	4.147469522		ACO2	5.345112464	3.947666157
CDC11	4.703156085	4.146818119		ICT1	4.92314918	3.947666157
ERV14	7.474484716	4.143311779		PUF4	5.591529826	3.947292111
UBX4	5.284662185	4.143311779		ALT1	6.144331943	3.946450153
NAP1	5.845991771	4.139878735		ABP1	6.040256839	3.946450153
DSE4	5.942232976	4.135616951		LYS14	5.070561067	3.945888574
RDL1	7.029209913	4.132988043		ARX1	6.203964596	3.944015066
EFM2	5.27429894	4.132988043		SER1	6.783849492	3.944015066
YNL266W	1.274410769	4.132988043		MNN9	6.327597552	3.944015066
EPS1	4.374552657	4.128870759		YMR295C	5.540988167	3.944015066
GDT1	6.591095927	4.127880861		COX19	5.334532522	3.944015066
MRPL17	5.01894568	4.122755535		MNN2	5.388189537	3.934327778
TEX1	3.84899843	4.122755535		LPD1	5.707055375	3.929506975
IPK1	4.351486992	4.122755535		PRP6	4.380383138	3.929506975
MRPL51	4.84899843	4.122755535		PAC10	5.941528914	3.929506975
MAM3	5.025516109	4.118608903		NHP6B	6.663999206	3.929506975
PXL1	3.522934561	4.118608903		SGF11	6.174186674	3.929506975
ATO2	1.843983844	4.117611936		MEP2	3.297631643	3.929506975
RPN1	5.555018527	4.112533338		ELC1	4.079036705	3.929506975
YEL045C	5.06121456	4.112533338		APL1	4.970071369	3.927517246
CRD1	3.954289384	4.112533338		COP1	6.174346491	3.927137939
YAE1	3.838850946	4.112533338		ATG18	4.177439471	3.926663665
MED4	4.949208072	4.107436798		COG3	4.593294006	3.925904501
PRS1	7.376377215	4.105761875		DPH5	6.08512718	3.924765007
EBP2	5.334568276	4.105761875		YBR056W	4.701327257	3.92381474
LSC2	4.362540023	4.105761875		NMA1	5.645816922	3.92229301
GIN4	4.454439135	4.103665483		HSP104	5.954963992	3.915138426
QNS1	5.331203596	4.102406184		MIA40	5.535990714	3.915138426
TCD1	5.14726599	4.099042669		YMR221C	4.260627908	3.915138426
ENV11	4.511721033	4.097357966		YBR063C	5.39609097	3.911595719
RFC1	3.899948986	4.095671293		KAP123	6.762149461	3.91130809
YSP2	4.989547774	4.093391153		REB1	4.45785691	3.909869089
GRX2	6.961600178	4.0923766		PEP4	7.462305946	3.90804429
SWS2	6.233677192	4.0923766		DIP5	5.820510872	3.90804429
CCM1	4.428410425	4.09068409		VPS25	3.768078435	3.90804429
WRS1	6.413560235	4.088989593		PSH1	2.916476644	3.904484098
REH1	4.104839838	4.088989593		SMT3	7.857819305	3.900915098
ALG8	4.036063689	4.087377974		RSM10	5.205744385	3.900915098
ASR1	3.035975744	4.087377974		YLR252W	5.291456216	3.900915098
SRO9	7.200967245	4.08236197		YGL204C	4.838951767	3.900915098
ASI2	5.031042243	4.08236197		YLR036C	3.39835037	3.900915098
SFT1	5.545628653	4.08236197		ADE1	7.151107894	3.896271849
CAF16	3.393553489	4.08236197		PRI1	4.56126503	3.893944608
YPR148C	5.094827217	4.079036705		INN1	4.490890979	3.893944608
FES1	6.558573776	4.077413924		RTT103	4.075874867	3.893944608
ERC1	4.540647277	4.077413924		BAG7	-1.415037499	3.893944608
YNR064C	0.219091058	4.077413924		PPT1	5.579753394	3.889668225
WTM1	7.063438227	4.07244885		TOS6	8.304880612	3.886842754
POP1	5.684089353	4.07244885		CUE5	4.483880254	3.886842754
JJJ2	4.071762669	4.07244885		YCR050C	1.576763978	3.886842754
MMP1	3.606086841	4.07244885		HIR3	2.898014819	3.885964757
CRG1	1.798672679	4.07244885		PBP1	5.765614305	3.882936449
YGR161W-A	4.947432389	4.069186581		SFB3	5.794701778	3.882251757
YBR012W-B	6.95534768	4.068068846		YPT1	6.402858583	3.879901771
CSL4	5.378754364	4.067552676		PEX32	4.678522677	3.879901771
ORT1	3.793791863	4.067552676		SEC66	5.270416811	3.879901771
IRA2	4.392317423	4.065916918		GCR1	5.879191126	3.878038647
YLR227W-A	6.866895618	4.062639828		ULP1	3.764048854	3.877547952
YBR012W-A	6.663358853	4.062639828		YKR018C	4.84709494	3.876958896
YOL103W-A	6.537824089	4.062639828		LEM3	4.399376202	3.876467833
CST6	5.24830712	4.062639828		CAM1	6.880428403	3.872927234
UBA4	4.828428485	4.062639828		CDC11	5.192391457	3.872927234
YPL068C	5.333209031	4.062639828		GET4	4.973427598	3.868291669
CFD1	4.727484858	4.062639828		RIB3	6.973955608	3.866017761
GEP5	3.373787394	4.062639828		AIM9	5.50022843	3.863740264
TFG1	4.434628228	4.060652704		PTM1	5.477968686	3.861856138
KNS1	5.590362488	4.056756919		PHM6	6.615298579	3.859174456
SUV3	4.430686709	4.056756919		DHR2	3.987866549	3.857184806
PTC6	4.566632523	4.056063232		TMA108	4.526006193	3.856089328
DEG1	4.470406711	4.056063232		PMR1	6.164565063	3.849999259
YLR202C	5.19739364	4.056063232		APD1	5.920912554	3.849999259
CIN2	4.44367295	4.054501216		MSI1	5.293848655	3.848898309
YKL066W	7.403600063	4.052850585		SHP1	5.839329782	3.845490051
KRI1	4.717703837	4.052850585		RPC34	4.927849058	3.845490051
PAR32	5.101019684	4.052850585		YMR321C	5.961808515	3.845490051
CIN5	5.101019684	4.052850585		CPT1	5.641806107	3.84317989
BNA6	4.442080938	4.052850585		ERG11	6.718690408	3.842777745
ADE17	7.055900601	4.050414628		YAP1801	4.575433357	3.840966704
ALT1	6.430117975	4.050414628		SUC2	4.648407918	3.837337788
TAT2	6.110572048	4.050414628		HEL2	5.676239195	3.836429131
TRM82	6.536674618	4.049630768		THI80	4.189429246	3.836429131
RSC2	4.853845982	4.049630768		SPT10	3.639695233	3.834205557
GCN1	5.562395082	4.047974551		DPH2	5.921174466	3.831877241
DBP7	5.358220416	4.04701482		SOL1	3.456149035	3.827412574
NET1	5.67067041	4.045530341		NPT1	6.341807889	3.825175049
DBP9	5.694657366	4.045530341		MSC7	5.718197207	3.825175049
FRS1	7.393888075	4.043081982		SEC22	5.80066698	3.825175049
YFL012W		4.043081982		DRS1	4.601755934	3.824258697
TCD2	4.640620928	4.039927974		NSP1	5.48123435	3.819566006
CDC28	4.571919463	4.038260575		YGL101W	4.263485178	3.818543833
YJR124C	5.052459369	4.036679154		REH1	4.260100951	3.815165514
MEX67	5.081680489	4.033511102		RGR1	5.444733317	3.814447883
RDL2	6.032762074	4.033511102		SIN4	4.553360503	3.814037648
PAM16	5.759741743	4.033511102		HXT2	6.982206435	3.813216827
UBA3	2.496717988	4.033511102		PET112	3.704871964	3.813216827
MET13	3.757343336	4.031042243		POP2	5.944858446	3.811881996
HAP1	5.798335707	4.030600931		TRM11	5.243364426	3.811881996
PTR2	6.398794987	4.02865755		YLR446W	3.787327978	3.811881996
GGC1	6.236071611	4.02865755		TEP1	2.586164246	3.808488023
NYV1	6.027972326	4.02865755		PCS60	5.094869433	3.807870078
LOA1	4.693542713	4.02865755		PXA1	1.304511042	3.806839582
ADE6	6.491131568	4.023876305		GLO1	6.039599035	3.805189255
CLG1	7.667693471	4.023876305		PUS1	5.228626318	3.805189255
KRE33	5.466366093	4.023876305		NPL6	5.414135533	3.805189255
TMC1	6.80905424	4.023876305		YNL184C	5.495279433	3.805189255
GRX5	6.779903168	4.023876305		SRY1	3.610700062	3.805189255
TMA17	5.62462733	4.023876305		VPS63	4.495247448	3.805189255
YBT1	4.844435871	4.022989148		YOR343C	2.495183478	3.805189255
ARP5	4.050849922	4.022012644		FSF1	5.647372078	3.800848143
NOP7	5.804285933	4.019079162		RET2	6.415995221	3.799916203
YCF1	4.935601182	4.018189049		BUD9	5.441549876	3.797324317
LAP3	6.158841914	4.017565643		HEM13	5.771885579	3.796390097
CDC27	4.835620955	4.016228865		YOR343W-A	4.675194919	3.795351365
YDR341C	6.539375975	4.014355293		MRP8	5.925049965	3.792022388
HRK1	5.29318653	4.014355293		TIM12	4.941528914	3.792022388
YPR053C	6.325602285	4.014355293		YPR195C		3.792022388
PRO2	5.676069904	4.011227255		GPB2	4.221954394	3.790355014
YNL040W	3.889473543	4.011227255		PSK2	4.1462479	3.789416268
AFG3	5.399820502	4.010600833		YDR210C-C	6.473169966	3.788790099
MYO5	4.892391026	4.009615906		YAR010C	6.438825113	3.788790099
PDP3	6.360381836	4.009615906		YOR142W-A	6.427187114	3.788790099
GYP6	5.084829643	4.004860898		37165	3.954568571	3.786387261
TCA17	4.846643746	4.004860898		GSP2	5.452826026	3.785445929
PEP3	3.72955277	4.003332381		RSA3	5.030159483	3.785445929
ADE1	7.163871032	4.000180326		PSY4	3.333566851	3.785445929
RPN11	5.896392956	4.000180326		HIS7	4.675872374	3.784189864
MAK16	5.56775838	4.000180326		DXO1	5.729688713	3.782198856
YER186C	5.56775838	4.000180326		OSH3	4.967353084	3.781884235
YNL247W	5.884720013	3.999278472		ERG12	4.861359906	3.778944458
HCH1	7.422216178	3.995484519		STE18	5.716963466	3.778944458
AIP1	4.918195389	3.995484519		TRM82	6.342305836	3.775682702
YNK1	6.306736157	3.995484519		GEP3	4.696494662	3.773785389
GPI10	4.41987593	3.993130871		MSS4	5.831066511	3.773363425
TOF2	4.302976998	3.991771249		CLD1	-1.53951953	3.772519127
BEM2	5.315819795	3.987502783		PML39	4.733408576	3.770300489
KTR4	5.712430703	3.986137844		CAT2	3.158660175	3.768184325
MRPL22	5.519793486	3.986137844		UBP15	3.489671375	3.767231037
YOR292C	3.297338174	3.986137844		SLF1	4.722903139	3.766065051
FMP45	2.449429314	3.986137844		TCD2	4.099968417	3.766065051
AIM17	3.861359906	3.983039193		KAR4	4.3305584	3.766065051
AIM46	6.766687911	3.981487368		PET100	4.456083307	3.766065051
GTR1	4.76670116	3.981487368		YHR045W	3.938944406	3.763411574
ECM29	4.316942191	3.979202236		BMT5	4.724813957	3.761710784
SIA1	4.97851599	3.979202236		HDA2	4.131507174	3.759581973
SEC21	6.140574178	3.976913478		KGD1	5.24199268	3.756062553
PHO11	6.992666478	3.976913478		CTR86	4.566876026	3.755742179
RPT1	5.873074932	3.976913478		MSH6	3.553729118	3.753176627
SIT4	5.641748316	3.976913478		ROK1	4.580808779	3.753176627
PNP1	4.366112352	3.976913478		RAV1	3.676380255	3.751035177
WTM2	3.620703698	3.976913478		SLA1	5.664511284	3.750928021
FIS1	5.118193584	3.976913478		YPK9	3.704650675	3.749319725
YPI1	4.288137046	3.976913478		PIL1	7.870876354	3.74899785
PTC3	5.552530777	3.97379493		RTC5	3.946637297	3.745560047
YGR250C	3.699440583	3.973152038		RFC3	4.604723711	3.744699314
RIM101	5.323045751	3.972233124		CCT8	6.245609747	3.743084056
YPR1	6.283514383	3.972233124		HRB1	4.111198281	3.743084056
GCY1	5.668175869	3.972233124		BUD27	2.946917968	3.742329649
ARN1	7.0805191	3.967629753		RRT7	0.430820497	3.740495874
YJU3	6.795481248	3.967629753		HXT1	7.248221717	3.738011169
YMR027W	5.899054756	3.967629753		YPR084W	4.514879713	3.737362281
NHP2	7.258726194	3.967629753		OPT1	5.374483104	3.736929526
TSR3	4.108942569	3.967629753		PLB3	6.580763564	3.734221866
ZDS2	4.014355293	3.966153567		SVP26	5.614091414	3.734221866
YLR177W	4.914038246	3.965414907		ALY1	3.511721033	3.734221866
DBP6	5.658982619	3.963104155		YAT1	2.229587923	3.732052073
YIF1	6.254140484	3.963104155		RRP9	5.490858897	3.730422584
MSA1	4.859273866	3.963104155		ARA1	6.002927502	3.727920455
MRS3	5.804827994	3.963104155		NOP12	5.577851755	3.727920455
RPN2	5.884231584	3.961530726		ARG2	3.417920008	3.727920455
ADE3	6.797155683	3.960048283		VPS60	4.54726473	3.727920455
IST2	5.975813584	3.960048283		YCG1	3.988139313	3.726504285
ANB1	6.881175155	3.958471516		UME1	3.544114402	3.724759397
TMS1	4.372812835	3.958471516		AVT3	4.709400929	3.721591399
NUT2	3.907179106	3.958471516		SSL1	4.219091058	3.721591399
VAM7	3.417244936	3.953917052		SSE2	4.468518153	3.719512035
FCY1	7.090715843	3.949441552		GLN4	6.369867758	3.718964336
CMR3	5.260627908	3.949441552		APL6	4.69971819	3.718964336
YML009W-B	5.898063205	3.949441552		PDC2	4.374343989	3.718526026
POP8	5.73457415	3.949441552		ELO2	6.582074221	3.715454127
POP6	5.483041834	3.949441552		IFA38	6.212841667	3.715454127
NUP116	5.461986859	3.948133578		KGD2	5.336211966	3.715454127
SPO77	-0.498178735	3.946356572		YSA1	6.049325818	3.715454127
MDM20	5.031968561	3.945794957		SNC2	6.653404021	3.715454127
YDR316W-B	7.08877764	3.943358763		KTR4	5.925928231	3.712265607
FAR10	3.084744621	3.943358763		YMR315W	6.097652931	3.707193454
CLU1	6.738565197	3.942608336		ERG26	5.920769673	3.707193454
RDH54	4.746151502	3.941857519		FAA1	5.517559164	3.70509322
MRPL4	5.035887793	3.940354712		DAK1	5.356566413	3.702989923
BET5	5.725523046	3.940354712		YGR266W	4.393072922	3.702989923
NBP1	3.403540418	3.940354712		GTT2	4.947666157	3.702989923
CSE1	6.02657877	3.938850337		MAL33	4.090430042	3.699995744
PRS3	7.196115204	3.935836874		POG1	3.710944155	3.698885209
CTL1	5.600745498	3.935836874		MNN5	5.500865775	3.698107326
SAS4	3.738659766	3.934327778		STE20	5.425862086	3.696884091
YGR054W	6.652357421	3.933572638		MSN2	5.509347476	3.696884091
ARE2	5.074933523	3.933572638		GSY2	4.443805539	3.694880193
MSH2	4.296604239	3.932817103		YKR070W	5.139796897	3.694880193
GLR1	5.593264123	3.928370323		YMR027W	5.826828102	3.693765712
NTR2	3.390117354	3.926853393		MRS2	4.859621749	3.693765712
RIO1	4.182215557	3.925429821		PYC1	4.911883289	3.691980751
NAM7	5.66860138	3.922483314		PEX8	5.278059111	3.690752307
RSP5	5.549176279	3.922483314		EPO1	4.039050636	3.690752307
HXK1	5.432992803	3.922483314		RAP1	4.936308142	3.687284692
TEC1	5.119688175	3.919435433		IST2	5.99095486	3.686164326
IOC2	4.408915617	3.917145288		RIB2	4.463426283	3.685828047
CBP6	5.054891879	3.913511776		SEC14	7.184558014	3.678522677
SDH5	3.639810978	3.913511776		VMA7	7.434728295	3.678522677
RIM1	7.218907069	3.907659828		MRPS17	4.654034482	3.678522677
PTK2	4.608513578	3.906505826		YGR050C	3.538538164	3.678522677
VIP1	5.262320396	3.906024719		SWT21	3.949534933	3.67457364
HEM3	6.046054449	3.90477309		IAH1	4.407012774	3.67253849
MRPL23	5.952939222	3.90477309		YBR053C	3.299244658	3.670500465
YRB2	3.630987837	3.90477309		THI7	3.967814171	3.668913342
SLM5	3.780100084	3.901784046		CIT1	6.098032083	3.666529378
BSC1	7.476284468	3.900335509		COG6	4.163901214	3.666529378
LIP2	4.211557386	3.900335509		MET13	4.140778656	3.664141468
SCH9	5.759741743	3.895981149		YPL191C	3.352617299	3.66254733
YCL041C	5.429582491	3.895981149		SVF1	5.935530466	3.660495132
BBC1	4.033511102	3.89219671		RPG1	6.351893298	3.659011171
ENV9	5.318316841	3.891613607		ADE13	7.301779676	3.657525683
PHO23	4.354875259	3.891613607		ASP3-1	5.4738843	3.654550109
UTP20	5.201516245	3.884890923		ASP3-3	5.46008724	3.654550109
RBK1	4.341843463	3.878627262		CGR1	3.929601655	3.654550109
UTR5		3.878627262		RPS10B	8.480180284	3.650534812
VTC3	7.732411671	3.876860697		AAD3	3.884988578	3.650534812
PIN4	5.647084213	3.876467833		YLR108C	6.209004891	3.648580486
DET1	4.922483314	3.874305166		HXK1	6.08010333	3.648580486
CCR4	4.959584707	3.873419503		YME2	4.145188323	3.647774993
LAP2	5.259197149	3.869970082		YDR341C	6.507382383	3.647429644
YKL063C	5.766171089	3.869970082		MTR10	4.219788069	3.647084213
RGA2	4.151371776	3.86710573		RLI1	6.084617079	3.645009884
PYC1	5.35000212	3.866314561		SBE22	5.53828983	3.644317778
ESBP6	4.961206572	3.8657209		GLC7	5.954777925	3.642701572
SWF1	4.17688123	3.8657209		YGL140C	4.486521314	3.642701572
PYC2	5.295833206	3.863839361		FSH1	5.976569851	3.642701572
CDC37	5.199122642	3.861359906		YBR241C	3.417244936	3.639695233
YLR349W	1.002882509	3.861359906		ROG3	3.991771249	3.638768944
RLM1	5.71482248	3.859273866		MSN5	5.097652931	3.636798603
CRH1	6.222263604	3.858577849		ERG13	7.251681226	3.630871383
RRN11	5.938473998	3.858577849		ICE2	5.844511195	3.630871383
ALT2	3.414947328	3.858577849		QCR2	4.56888336	3.630871383
PIL1	7.83341511	3.852897744		RFA3	5.678494508	3.630871383
IMG1	5.242145161	3.852897744		CHL1	3.418864577	3.629240034
YJR015W	5.691813297	3.850099304		DEF1	6.434461432	3.628890219
POL5	5.146492307	3.848698046		JIP5	5.744268755	3.627956964
SFP1	5.963034775	3.844385653		PAN1	5.316073316	3.625971791
GCV3	6.767111832	3.844385653		DOG2	4.06995989	3.625036646
FEN2	4.827056837	3.844385653		DBP7	5.002387487	3.621172753
DFM1	4.073220414	3.844385653		STB5	3.606915942	3.619178216
SWM1	4.570705789	3.844385653		YIP1	6.369553727	3.613413781
ARO9	6.056193324	3.841671268		SWP82	4.485877599	3.609873134
APE1	5.095629101	3.838850946		TGL5	4.970117398	3.607626221
BST1	4.039050636	3.838850946		UBP6	5.143148486	3.607626221
MDH3	4.977325723	3.8360251		PSD1	5.523624681	3.604664415
DAM1	4.835317772	3.8360251		FUN12	5.777156666	3.603240586
TAF6	5.247547807	3.833193707		COQ8	4.269182796	3.60181535
SMP3	4.433960931	3.833193707		YLR460C	3.834306703	3.599912842
SPT16	5.23227701	3.830458164		SIT1	7.788313767	3.598365205
LSM1	6.801857066	3.827615814		YLR177W	5.195347598	3.598365205
PRR1	4.55391339	3.827615814		NTF2	8.420604508	3.596100284
SAE2	4.216920426	3.827615814		HPM1	5.176960992	3.596100284
YOL024W		3.827615814		PRP19	4.515005916	3.596100284
EGT2	6.649917186	3.822118275		YCL021W-A	3.87115367	3.596100284
NCE102	8.069181209	3.819361629		UTP10	5.590272654	3.591200673
AAH1	6.560577403	3.819361629		ZWF1	6.998139076	3.590362488
SYP1	4.063330361	3.817725573		CUR1	4.67276476	3.590362488
GDS1	7.667551559	3.816599707		YDR210W-B	5.289834465	3.590122918
NAM8	4.228126031	3.813832486		YPR089W	4.533501054	3.584722032
IMD2	3.277092083	3.813832486		TRP4	5.509980806	3.584722032
DTD1	4.65558081	3.813832486		TDA2	5.22897257	3.584722032
GDE1	3.146166421	3.812292845		ARO10	5.678494508	3.582435573
ATP7	6.68031029	3.811059948		FMS1	3.826497643	3.58183327
ERG26	5.624802765	3.811059948		STV1	4.915377485	3.581471768
DIE2	4.534621933	3.808282071		BEM2	5.06091205	3.578697238
YML096W	4.409051439	3.808282071		RAD27	3.489671375	3.577126661
YMR045C	7.096925944	3.805911505		TAF2	3.032806145	3.573374526
IPT1	6.153622961	3.802813598		ERV41	4.536488131	3.573374526
UPS1	5.529133785	3.802813598		NAN1	6.379309047	3.571798142
GLC3	2.94204526	3.800848143		STE23	4.80472476	3.567788797
ERG20	6.822717403	3.798776347		HCA4	5.172727518	3.567788797
SIS1	6.539996262	3.798776347		LDB16	5.667239303	3.567788797
NAT5	6.293554415	3.794727767		YOR152C	5.323910438	3.567788797
CCE1	3.842878292	3.794727767		YIL001W	3.257764969	3.567788797
SFK1	3.520925061	3.794727767		TGL3	4.592995144	3.566693402
GET3	7.050871683	3.790563541		TRF5	4.064106815	3.566693402
LSB5	4.391355305	3.790563541		YNL095C	3.426667311	3.566693402
HFD1	3.869180484	3.789207575		HIS5	5.918934774	3.565840854
SKG1	5.419707421	3.786596362		YSC83	5.097273679	3.565840854
BNA1	4.834761772	3.786596362		RAD2	2.644548517	3.562181356
ARG80	4.628307006	3.786596362		SEN15	4.644548517	3.562181356
CCT3	5.697746024	3.783875677		MET18	4.693765712	3.560714954
YDL144C	4.447380829	3.782513408		SMP3	4.788581315	3.559369442
VAN1	4.861062085	3.781149852		PRE9	6.839102985	3.556552036
MPT5	5.666642989	3.779364793		YML082W	5.079036705	3.551023756
YER134C	4.727158075	3.778418866		RAD5	3.26092894	3.551023756
SOR2	1.504874589	3.778418866		BUD22	4.411019413	3.551023756
NAN1	6.471154938	3.775261292		COX13	6.349612972	3.551023756
TPS2	4.68212379	3.775261292		YLR297W	5.048454178	3.551023756
RRD2	4.163659738	3.774418104		HMG2	4.518220381	3.542753311
ERF2	5.23365802	3.770406216		NUM1	4.507667804	3.541019153
YDR061W	4.456083307	3.770406216		PTC4	5.641401521	3.536301619
LDB18	4.496717988	3.770406216		SGF73	4.186896674	3.533314157
LDB7	6.113200403	3.762455127		HGH1	5.192352001	3.532690989
RSM28	4.488707801	3.762455127		SPT6	5.181698911	3.528946321
BCH1	5.559981194	3.760433875		LCL2	5.678494508	3.528946321
COX5B	5.223036338	3.759794996		IGO2	5.125940339	3.528946321
VID24	6.069702167	3.758409787		APJ1	3.708187236	3.526319258
HEM12	5.572192399	3.758409787		ORC4	3.798569004	3.523561956
ECM27	3.543619608	3.758409787		PTK1	4.809465895	3.522432448
MRS1	5.419370343	3.754459974		PFK27	6.527695935	3.521678952
ENV10	5.355227746	3.754459974		PSR2	5.421256967	3.521678952
YFR018C	4.355227746	3.754459974		CST26	5.134631671	3.521678952
SEC15	4.300196956	3.752855612		PGD1	4.408168371	3.521678952
CLN1	6.153683756	3.751892138		YIR016W	6.150681521	3.518157421
KEX1	3.936213901	3.750499317		RVS161	5.747333687	3.518157421
SNG1	4.949441552	3.749212441		HIS4	6.761710784	3.514501036
GLE2	5.097357966	3.74663524		YHB1	7.669452026	3.514501036
YCR090C	5.057840137	3.74663524		GCR2	4.84393361	3.509949146
MNS1	4.25451846	3.743945752		PBS2	5.21746339	3.509442493
RRP6	5.187728164	3.742653014		MMS21	2.89782126	3.50728723
MUM2	5.093433411	3.742653014		UTP21	5.030777472	3.504239013
EAR1	5.274969787	3.741359117		LAP2	5.684930918	3.502967019
CAB1	6.049957428	3.738767837		RUP1	4.557655155	3.502967019
RCL1	5.967491425	3.738767837		MET4	5.913392097	3.500802053
ABF2	6.786923022	3.738767837		GSF2	6.212569339	3.500164679
TOM20	6.687396681	3.738767837		PUS4	3.853197255	3.500164679
SHS1	4.424384672	3.738767837		YJR149W	5.532410476	3.496590174
APN1	4.339493738	3.738767837		MGM101	5.376464041	3.496590174
RKM3	5.37993281	3.736063628		HTZ1	5.646076231	3.496590174
SPC3	6.120144546	3.730857295		YVC1	5.447546137	3.49441561
VPS68	6.042140882	3.730857295		PUS7	4.968966244	3.492365963
ALG9	5.694044413	3.728355919		CTR1	7.965259048	3.489414485
RTF1	4.231125158	3.72049737		IFH1	4.358536923	3.48864354
NOT5	5.401016016	3.715344295		PEX2	5.305277452	3.485941983
GUP1	4.593652558	3.715344295		TIF4631	6.369937534	3.484395963
SPG5	4.24899016	3.715344295		FAR11	3.723121646	3.482848283
LYS1	4.104672131	3.715344295		FYV8	2.49441561	3.482332021
MPP6	3.178555307	3.715344295		MDN1	4.836126118	3.481557281
EXG2	5.073948734	3.710282974		YDR262W	5.258179693	3.480652891
GUK1	7.340864876	3.70774564		SNQ2	5.763358455	3.480135843
NUP145	5.039445504	3.705535629		CCA1	5.276571106	3.477936316
DIP2	5.486746547	3.701549057		RDH54	4.456083307	3.475344337
MDH2	6.699343408	3.699995744		YDL086W	5.432224514	3.475344337
RER1	5.97064662	3.699995744		BTN2	4.16542962	3.475344337
SWR1	4.566388979	3.697217803		OXR1	3.624802765	3.475344337
CCT8	6.158215828	3.694991594		IRC8	3.306699707	3.47365705
SEC18	4.858030742	3.69432306		SEC16	4.701937124	3.472747693
PMT2	6.341541061	3.692427198		TSL1	4.746420266	3.471447616
MCP2	4.803382045	3.692427198		SEC62	6.090916928	3.470146367
PAN5	5.226046053	3.692427198		CUZ1	5.993062921	3.470146367
YNL140C	5.833750313	3.692427198		MNS1	3.683696454	3.470146367
NDL1	5.641112462	3.692427198		MET8	4.018189049	3.470146367
COS3	4.003692177	3.692427198		LCL3	3.915042791	3.470146367
COS4	3.740603808	3.692427198		SVL3	5.835545166	3.468322644
PGM1	5.45572175	3.689858236		YPL197C	0.154453593	3.46479894
TRM1	5.354769496	3.689858236		HSL1	5.12498977	3.46388398
MEF1	3.999909829	3.688627983		NOC4	5.94673086	3.462314127
MNN1	4.850449406	3.686724618		SLA2	5.846944558	3.460349405
HEK2	6.780362598	3.684818738		KRE9	6.793570797	3.459693903
RIX1	5.42609699	3.684818738		FAA3	6.022256832	3.454439135
SKP2	4.440885774	3.684818738		RSM18	6.121802864	3.454439135
EMC4	5.633518397	3.684818738		MGR1	5.556092154	3.451013243
ASK10	4.632268215	3.683584178		CKB1	5.387259133	3.449297242
DPB11	4.994217647	3.683022665		RSC8	4.24785158	3.449297242
YEH1	4.524126378	3.682348561		RRP1	5.070088735	3.449297242
BDH1	6.051219819	3.681111885		PFF1	4.6441447	3.448504552
RET1	5.280585203	3.679874148		YBL055C	5.122507073	3.447579197
STB6	4.142413438	3.679198571		PRM7	7.419791678	3.446123866
PAA1	7.863034005	3.677282715		TAF14	6.088374845	3.444136957
GCD14	4.342199148	3.677282715		PCL1	5.792386869	3.444136957
SPR6	5.278059111	3.677282715		YLR112W	4.134138779	3.444136957
COS7	3.818646083	3.677282715		YPL114W	3.834610098	3.444136957
PWP1	5.816138872	3.674799591		GTB1	2.893556369	3.437893526
SMM1	5.399854674	3.673556424		CCT5	6.281290232	3.436428388
SCS7	5.172447511	3.673556424		MMS1	4.72884566	3.435895241
SHE10	4.357974195	3.672312185		ARG8	6.17216745	3.430419097
CHS2	4.61999983	3.671293372		KIP2	4.045792419	3.429749851
KAE1	5.665392771	3.666074843		VPS8	3.901397912	3.427069755
STH1	4.74910515	3.66026693		GFD2	4.96176222	3.426130544
UBC9	6.191049341	3.657411351		SNF12	3.473786912	3.426130544
BLM10	4.641314809	3.65558081		BCK2	4.877498873	3.423578171
UBX2	4.796286258	3.655008289		SHE3	5.113700499	3.423578171
PAP2	4.459234874	3.655008289		SEC39	4.095586908	3.423578171
YOL103W-B	7.113085773	3.653862565		EMC5	4.814140217	3.423578171
EFM1	5.253232939	3.652486495		NOC2	5.7322692	3.421559945
CTM1	3.852698035	3.652486495		SUA5	5.154737113	3.420212891
TDA1	5.745533156	3.650075209		SFH1	4.502648846	3.420212891
CAJ1	4.8763696	3.64754477		YOL057W	4.787745878	3.419538892
ASH1	5.929388615	3.645125203		MCP2	4.534933133	3.418594763
PTA1	5.014042794	3.64385619		GCD6	5.465190888	3.417515003
PFY1	7.413348671	3.642701572		EBP2	5.180187653	3.416839742
DPL1	5.176322773	3.642701572		FOL3	3.981396032	3.416839742
YDL073W	4.459628336	3.640273862		TRM1	4.976455291	3.416029011
MNN10	5.6395216	3.640273862		BUR6	5.910948474	3.413458688
TSA2	4.68846014	3.640273862		ALR1	5.52089364	3.410205405
YJL218W	2.366532046	3.640273862		RPN7	5.129983584	3.410205405
ELP2	4.507667804	3.638421433		WBP1	6.430770328	3.406808748
HGH1	5.362855585	3.636566622		MUP1	6.134960173	3.40599236
AIM24	5.063287212	3.636566622		STE2	7.850649426	3.403404076
PKP1	3.58520293	3.636566622		GRX2	6.976180308	3.403404076
LYS14	5.168401352	3.634709423		SMF1	4.397323809	3.403404076
MNN9	6.502171453	3.632966125		DIB1	4.181023017	3.403404076
MET1	4.096177502	3.632966125		CCM1	4.484202593	3.401766976
ATG33	4.681111885	3.632966125		NUP2	4.998421189	3.401493945
OCA2	4.359240026	3.632966125		MET5	4.433960931	3.400401304
CIK1	3.941763639	3.630521963		ARO1	5.539438015	3.398897571
FLC1	5.512068826	3.629240034		CWC22	3.297925053	3.39848719
SPE2	5.577972569	3.629240034		ADE12	6.902785101	3.396844497
TOG1	3.523687402	3.627490111		YLR317W	5.475863106	3.3934162
YPS7	5.539562089	3.625621183		HMS1	0.498761466	3.3934162
ADD37	5.811368271	3.625621183		OSH7	4.296016823	3.383496944
LTO1	5.226392925	3.625621183		ERG7	5.302355611	3.379620962
YPL067C	4.673839056	3.625621183		ETP1	3.426264755	3.378650337
NEW1	6.566404201	3.621993232		POL1	4.07373456	3.374761295
HYM1	3.344686492	3.618473603		SPE3	7.641213639	3.373648211
YPT10	3.567058626	3.618473603		YDR316W-A	6.517748114	3.373648211
TAD1	4.614120869	3.61482761		YOL103W-A	6.517748114	3.373648211
KEG1	5.074462621	3.611290435		YER159C-A	6.490056624	3.373648211
ECM5	3.940072761	3.606086841		YPR158W-A	6.253611152	3.373648211
GSF2	6.417818767	3.604071324		RPB8	7.490048599	3.373648211
NNF1	5.06733755	3.604071324		RTG2	4.569126483	3.371280054
SAP30	3.552745937	3.604071324		MPE1	3.967445313	3.370443305
YJR149W	5.951284715	3.600507645		MNN4	4.014266015	3.370024748
NOP14	4.806117796	3.5987225		EBS1	5.274820737	3.368768349
DIP5	5.579572394	3.596935142		SBP1	6.745385252	3.368768349
YIP3	5.690081806	3.59454855		YOR192C-B	5.511752654	3.367790393
RAX2	5.319690183	3.593353771		YML002W	4.408440141	3.367790393
SCP160	6.432792419	3.591080962		KRE2	7.172737517	3.367231263
RPI1	5.613826291	3.589883307		CMD1	7.263457008	3.363871925
HBS1	4.927564653	3.589883307		COM2	5.223924471	3.363871925
ILM1	4.43162296	3.589883307		RPF1	5.223924471	3.363871925
YRA2	4.19061486	3.589883307		RSC2	4.595085877	3.360645202
YHR214W	2.316145742	3.589883307		UFD4	3.705425039	3.360083296
ATP25	4.14388316	3.58748501		PAF1	4.21746339	3.357411247
PEX5	3.787745878	3.58748501		NET1	5.694183743	3.356707253
CAD1	5.009526333	3.582796834		COX6	6.292211183	3.354170026
AIM22	4.768501947	3.582796834		POC4	5.772202387	3.354170026
MAK21	5.810186008	3.581351247		ERG28	5.598871346	3.354170026
CUE5	4.804569895	3.575796375		UMP1	5.401835225	3.354170026
ETT1	5.105929455	3.572283367		RDS2	3.744699314	3.354170026
RPA49	6.060717545	3.561814896		YCH1	4.50373035	3.354170026
FMP32	4.288137046	3.561814896		GIS1	4.534559685	3.352617299
RSC4	4.946450153	3.557287542		TPS2	4.962271377	3.349365278
MGR1	5.74063079	3.554957152		PKH3	4.137749417	3.346105909
PCF11	4.839203788	3.554957152		CTP1	4.707082992	3.344544474
GAL83	5.250847911	3.554957152		YDL121C	5.163941456	3.344544474
YTH1	4.396707521	3.554957152		AML1	6.150376891	3.341416524
NOT3	4.738929928	3.553237611		LPL1	5.400674542	3.341416524
RRN3	5.632529971	3.552622992		NYV1	5.219671924	3.339707507
ROD1	4.085084679	3.551516018		EHT1	4.672085844	3.338139128
SDP1	3.689299161	3.548066655		DSL1	4.403540418	3.334997245
MYO4	5.069873988	3.546091882		LIP1	6.047429328	3.334997245
YND1	4.716826319	3.545721311		OTU1	4.548621574	3.334997245
YPK9	3.711935357	3.545103481		SAP185	4.169203474	3.332278283
TPS3	4.218548706	3.541143091		VNX1	4.44652092	3.330271553
PRB1	5.614268135	3.534310665		ATH1	2.974529312	3.330271553
SHP1	5.865498215	3.534310665		YJL206C	2.904965719	3.327399946
ERV25	6.825429488	3.534310665		PMT6	4.513806537	3.325530332
WWM1	6.260646724	3.534310665		SEC2	4.20139862	3.325530332
SNX4	4.135124395	3.534310665		LST8	4.796909183	3.325530332
GYP1	4.730042105	3.529820947		THP1	3.788163657	3.325530332
SHE3	5.312737771	3.527570837		YNR063W	2.873419503	3.325530332
ERP5	6.06121456	3.527570837		FYV7	4.185470146	3.325530332
PTI1	4.423779838	3.527570837		GMC1	3.768078435	3.32308179
MDY2	5.423779838	3.527570837		YBR255C-A	5.297778355	3.322360838
SEC8	3.989502361	3.52619404		CEX1	4.289760706	3.321639527
HEL2	5.836555368	3.525317212		ITR2	5.470211457	3.320773477
STR2	3.403540418	3.525317212		CDS1	6.390031345	3.319184367
SUA5	5.220097743	3.524189078		RTT107	4.338281778	3.316000886
MDN1	5.084319436	3.524063676		KAP104	4.935223994	3.314406508
SRP72	5.912314538	3.523060062		ATP25	4.112199689	3.313681207
VHR1	5.488804187	3.523060062		YTM1	5.781149852	3.309758271
SPT10	3.471707725	3.523060062		CLB4	3.841067378	3.309758271
BUD5	3.882251757	3.518535139		PWP2	5.626030218	3.306553899
SSA4	3.396844497	3.518535139		YEL028W	4.58165253	3.306553899
ALR2	3.515005916	3.515762906		MST1	4.496078807	3.303488527
MTR4	5.334818523	3.515384461		TCB3	5.646421904	3.301002256
BUD21	6.14726599	3.51412226		LYS2	5.076858343	3.299391206
PUF2	5.004546335	3.512732563		MDL2	5.512764162	3.299098095
WBP1	6.446471295	3.510708793		CYT1	4.309248961	3.297191417
RMD1	3.822016271	3.510708793		AAC1	3.987320866	3.297191417
ERP2	5.818646083	3.507414099		MPC54	1.987320866	3.297191417
UBC1	5.602914093	3.507414099		APL5	3.701549057	3.292634528
RIP1	3.456017576	3.507414099		KOG1	3.915329676	3.289834465
RRP5	6.094130482	3.505763926		YJR061W	3.200378798	3.287915497
TMA20	6.646493909	3.505128742		GPM2	3.621876049	3.287915497
MCA1	5.732839	3.504111864		DIA3	0.975263322	3.284958244
SSA3	3.759794996	3.502967019		FRD1	6.027729104	3.278728213
GPI18	5.423410093	3.500674601		ISU2	7.281716794	3.278728213
TRM11	5.101481998	3.500674601		NHP2	7.108388544	3.278728213
CRN1	5.204610268	3.498506189		GCN1	5.508587112	3.276645543
KEL3	4.985591507	3.498506189		RRP5	5.806117796	3.276198865
RPN6	6.339173024	3.497356886		MYO2	5.271687118	3.274112538
YOR318C	4.097020789	3.496334513		PRP39	4.472032796	3.274112538
MSB2	6.07946345	3.495183478		MNT3	4.111699072	3.271873834
PSE1	6.120849564	3.494159564		TAF9	6.04714573	3.269631651
PHS1	6.635420664	3.494159564		MRPL25	4.959677434	3.269631651
RAX1	5.027729104	3.494159564		IZH1	5.800615215	3.264986734
KHA1	4.632093685	3.490826815		TPD3	5.814755483	3.260477369
VHS2	5.217075579	3.490826815		RSN1	5.10706011	3.260477369
PMS1	3.275901003	3.490826815		TIM17	6.235975911	3.260477369
GDH2	4.967721965	3.490185018		RTA1	1.950468414	3.260477369
PUF6	7.203719948	3.487486349		BIR1	3.773468928	3.258971109
VPS4	5.876737938	3.487486349		DIM1	5.46959298	3.255953865
SRF1	5.818646083	3.487486349		CTF13	2.681449265	3.254442873
TBS1	4.456609046	3.487486349		ARK1	3.229126433	3.253686783
RPT2	5.329267141	3.487486349		THO2	4.479359922	3.253232939
YLR410W-A	5.602795351	3.484267053		ORC5	5.604486513	3.251416133
SIN3	5.372290479	3.483751298		MRPL4	5.316580224	3.251416133
DUG2	3.833294924	3.482590175		STS1	4.774418104	3.251416133
RBA50	5.709704193	3.480911346		BET5	5.496110773	3.251416133
MRP8	6.014556149	3.480911346		RCF1	4.263485178	3.251416133
ZAP1	4.942514505	3.479230561		UFD2	4.711109402	3.248383029
ECM38	2.842375488	3.478713002		SWI6	4.212335874	3.244278199
YNL054W-A	6.489334197	3.477677328		ATP16	6.180466161	3.242450074
GPD2	6.37385698	3.477677328		PHM8	4.019968726	3.242450074
YNL284C-A	6.011271989	3.477677328		YBL100W-B	5.247623756	3.242145161
YDR170W-A	5.940894963	3.477677328		RSC6	4.770881891	3.239550797
UTP6	5.400332987	3.477677328		YDR514C	4.177519203	3.239550797
BIK1	4.663344619	3.477677328		JEM1	4.419943329	3.238022518
NAS2	3.615651705	3.474436043		MRPL10	5.320376364	3.238022518
DXO1	5.393793712	3.47118746		CCC1	4.760966058	3.238022518
INP53	4.904580435	3.470536865		NTR2	3.628540319	3.238022518
YML020W	4.235880204	3.470016178		FYV1	6.923612728	3.233581332
AKL1	4.888451028	3.469234794		RFC4	5.315928453	3.233581332
SRD1	5.609193516	3.467931546		SAM4	6.991544521	3.224657734
CUE2	3.416569549	3.467931546		SNX3	5.615180851	3.224657734
MTQ2	4.416569549	3.467931546		SIP1	5.042250344	3.222959083
MIT1	6.26045855	3.46571332		MEP3	5.999255919	3.221722443
VPS54	4.438825113	3.464668267		ACA1	3.999278472	3.221722443
TIM23	6.960256844	3.46139759		APM4	4.56888336	3.215833884
EMP47	5.094573898	3.46139759		AIM25	3.606323775	3.215833884
YCR051W	4.602706287	3.46139759		YDR491C		3.215833884
MAE1	6.507429957	3.459169287		MSB4	3.744268755	3.212880566
FPS1	5.319365036	3.459169287		OPY1	5.615769394	3.211479514
MTO1	4.743514968	3.459169287		GLO3	6.24583789	3.209921191
LYS9	5.058922543	3.458119481		HRR25	6.113075351	3.207111961
DOT6	5.967629753	3.457068911		PAC1	4.194796245	3.207111961
CPA2	5.435461914	3.456280482		PHM7	1.479230561	3.204140717
RUP1	4.869279207	3.454965474		ENV9	5.799657224	3.202731147
YPT31	5.918171532	3.454965474		RPN1	5.641748316	3.201320198
SLF1	4.640620928	3.454965474		PRS5	6.094257186	3.201320198
CMK2	4.240085312	3.454965474		DBP10	4.842626912	3.198336989
GOS1	5.119812654	3.454965474		PIP2	3.568761783	3.196921734
FSH2	5.055672887	3.454965474		NMA111	4.862798509	3.195505089
SHU2	4.055716264	3.454965474		RPA190	6.089625262	3.194087052
YMR147W	3.596219579	3.454965474		TWF1	4.556490727	3.194087052
NGR1	4.653002675	3.452727206		EMI2	4.24899016	3.189666447
AVT6	3.98531826	3.4516727		SPT2	4.306043456	3.189666447
TLG1	4.496717988	3.448504552		SAP155	5.955126781	3.188242656
VPS24	4.049282249	3.448504552		PIN4	5.528633826	3.187451054
AFB1	3.174725988	3.448504552		SWA2	3.986137844	3.187451054
LPL1	5.287065907	3.445329431		UME6	4.030071177	3.186183586
ISN1	3.756489607	3.445329431		RIX7	4.506843099	3.184438998
IFM1	3.755528558	3.444269502		ROD1	3.978927776	3.184438998
SYG1	5.960048283	3.443739246		RSC58	4.780887482	3.183962835
GPH1	2.584962501	3.443739246		DOT6	5.981806998	3.18316888
ERP3	4.4903134	3.442147307		MAG2	4.381075676	3.18316888
YGR201C	4.28384771	3.442147307		RAT1	4.730531274	3.182533402
CHS1	4.428879366	3.439490164		PDR12	4.160678213	3.181102551
NAB6	4.746957642	3.435761924		YKL063C	5.515005916	3.181102551
SSF1	5.435028457	3.435761924		DIA1	4.358677571	3.176801464
NOP53	5.030159483	3.429348154		PPN1	4.920007401	3.174566212
YLR118C	5.477612573	3.429348154		VRG4	7.362426053	3.172487516
YMR090W	5.030159483	3.429348154		CDC37	5.123086751	3.172487516
THP1	3.818646083	3.429348154		PYK2	3.447579197	3.172487516
UBX3	3.155749233	3.429348154		RLM1	4.926521352	3.17040582
SUP35	6.449148645	3.425190721		IFM1	3.837741452	3.17040582
PLB3	6.672920299	3.423040253		YPR063C	6.160678213	3.166876092
SVP26	6.087950729	3.423040253		SYH1	5.462870312	3.163981697
YMR209C	4.693654217	3.423040253		AIM21	3.408711861	3.163981697
CLF1	1.784503983	3.421021274		OLE1	8.091239664	3.161242758
STE12	4.929459632	3.418864577		TAF8	4.789833564	3.161242758
YER077C	2.975263322	3.418864577		MIC19	6.015537711	3.155587341
RPL22B	8.384658574	3.416839742		BUG1	4.822883076	3.155587341
NOB1	4.950421754	3.416839742		DFM1	4.77636723	3.155587341
GLC8	5.017521104	3.416839742		GTR2	4.167518504	3.155587341
PPZ1	5.195701929	3.410476792		MTF1	3.974896364	3.155587341
VHS1	3.639347945	3.410476792		HAL5	4.392386121	3.153805336
TPT1	4.011316722	3.410476792		FZO1	3.843883374	3.153805336
FMP52	6.100199762	3.404358195		GRE2	5.949908398	3.151371776
NSA1	4.903182918	3.404358195		YMR018W	1.839959587	3.149909668
NRG1	4.13060145	3.404358195		MDH3	4.966476612	3.147143857
LYS2	5.109360559	3.403267722		DPB2	4.54726473	3.142903511
YIL108W	4.450419473	3.402176425		AIR2	4.324882592	3.142903511
PTC2	5.9175511	3.401220862		EUG1	5.189152462	3.141596278
LEO1	4.671802869	3.401220862		NMD3	6.10183914	3.138814469
HER2	3.864433796	3.401220862		VMA6	6.616739965	3.138814469
SST2	5.709345784	3.398076692		KCC4	3.529321225	3.138814469
KEL1	4.52123923	3.398076692		PRR1	4.510645504	3.138814469
FTH1	5.824818759	3.398076692		YPR127W	4.472682717	3.138814469
MFB1	4.787327978	3.398076692		MRE11	3.757450016	3.136683578
PFS2	4.668686467	3.398076692		IMP2'	3.348232419	3.134549534
TAE1	4.998827334	3.398076692		MCX1	3.938756261	3.133234706
YDR391C	4.861359906	3.398076692		FAA4	7.208448978	3.132576843
PHO5	6.499016697	3.391905165		HAA1	4.407556699	3.132576843
RPA34	6.025095256	3.391905165		MCM2	3.785655167	3.132083248
NNF2	4.871547984	3.390392546		NUP157	4.960048283	3.130436712
SER3	7.433977617	3.385707125		SPO12	4.068412856	3.130436712
YER010C	5.84902346	3.385707125		MYO5	4.830965137	3.128128399
SSP120	5.812498225	3.385707125		YGL039W	6.971198645	3.12631213
MST28	4.227510054	3.385707125		DBP3	5.713860748	3.12498977
POL12	4.366322214	3.383773402		YPL247C	3.037382222	3.12498977
FRD1	5.933407399	3.382667253		SST2	5.666046429	3.124162679
ENP2	5.378927725	3.379620962		POP1	5.371314908	3.120517834
BRL1	4.768872419	3.379620962		TOD6	5.700273244	3.119356177
UIP3	5.044525267	3.379620962		ATF1	4.9388033	3.119356177
RAD52	4.044481553	3.379620962		DCS1	5.036942845	3.118027423
RRP17	4.980390956	3.379620962		YSP1	4.219323432	3.117528824
YPL109C	3.578455722	3.378234155		CDC55	5.760966058	3.116697443
SPP382	3.103833306	3.377540252		MTC6	5.164303583	3.116697443
NUP188	5.317448794	3.376151442		SIP3	4.168962884	3.116364757
NOC2	5.787876447	3.373509016		CCT2	6.403932327	3.114033801
NBP2	4.514879713	3.373509016		PUF3	5.55357554	3.114033801
SWH1	4.802761909	3.368628682		FIG4	3.154453593	3.114033801
TUP1	5.989911024	3.367510855		UPS1	5.230279881	3.114033801
HSP31	4.901108243	3.367510855		ZAP1	4.80240004	3.112366523
PRM8	4.596219579	3.367510855		VPS1	5.33335217	3.111865964
PSP2	4.805137652	3.366112352		LHS1	3.608099546	3.110697317
YOR022C	3.504747496	3.363451457		RSC30	4.497931652	3.107353098
QRI1	4.087717412	3.361487652		YLR410W-B	5.536239444	3.104672131
YEL043W	5.101145784	3.359942785		YOR343W-B	5.260740802	3.104672131
CBF2	3.359240026	3.359942785		RPN4	6.144821365	3.102993993
YHR214C-C	6.747642507	3.358396262		YHR054C	5.058576261	3.101650076
MTC1	5.143556684	3.358396262		YHL017W	5.545319752	3.100304906
CWP1	6.584165793	3.355439197		MRPL36	6.054522922	3.097610797
MSH1	4.111448698	3.355439197		ARG80	4.787745878	3.097610797
ORC5	5.051285085	3.355439197		RAD33	3.595026184	3.097610797
VTC4	7.016273444	3.351345642		BFR2	5.165831564	3.094911647
RPA135	6.283718092	3.350638681		TIP41	4.307209918	3.093560176
SPT15	6.883034236	3.349365278		TOP2	4.426533138	3.092545742
RRP40	5.578183968	3.349365278		ATF2	5.19735432	3.092207438
RRM3	3.225737653	3.347382191		RRN6	5.328082471	3.089498151
AGE1	5.553821257	3.346389625		PHO91	5.072405973	3.089498151
SEC1	4.734655433	3.345396375		MTC2	4.303196247	3.089498151
MSC2	4.328046556	3.345396375		UBC5	5.10156604	3.089498151
CYC8	5.381041057	3.344970488		NUP60	5.093517922	3.081510068
VPS13	3.829139198	3.343834172		HEM14	3.994036575	3.081510068
ENP1	5.713558356	3.343407822		ADI1	5.263447619	3.081510068
LSB1	5.770141885	3.343407822		HPA3	4.415488271	3.081510068
CTR3	2.069702167	3.343407822		YBR137W	3.578938713	3.081510068
NUP84	5.164585175	3.341416524		MCT1	5.306772606	3.077584829
DAL81	4.502648846	3.338994819		NUP57	5.881738025	3.076217022
SPF1	5.521992956	3.336283388		SRP1	7.153065563	3.07347751
SEC26	5.935247571	3.334568276		SIZ1	4.23610989	3.07347751
RPO31	5.248420983	3.334568276		FMP33	3.348515717	3.07347751
ZPR1	6.49818703	3.334568276		VID24	5.978813403	3.069530325
MET2	3.563280181	3.334568276		ASP3-2	5.34457998	3.069530325
TIR4	5.538941615	3.331561914		TUB3	5.381906283	3.067294521
FSH1	5.996433943	3.331561914		ENA5	4.437494091	3.065572312
RPB2	5.85239842	3.325674234		NGL1	4.310267402	3.065572312
RIB7	5.958819481	3.325674234		HEM1	6.877044815	3.057623558
ACA1	3.990501111	3.325674234		YCR090C	5.174006857	3.057623558
GRX4	4.714904885	3.325674234		MUM2	5.328800569	3.053806444
APM4	4.709014865	3.319762428		MAK10	4.101397952	3.053806444
YAP7	4.630987837	3.319762428		NUP188	5.029408712	3.049804996
UBP15	3.62982287	3.318606075		SKI2	4.440354272	3.049804996
JHD1	3.265436896	3.316869805		CAB1	5.82736176	3.049804996
MEP1	3.158660175	3.316869805		GZF3	5.012926174	3.049804996
HNT2	4.151777655	3.310049225		YPL260W	4.909821097	3.049804996
YCP4	6.177319866	3.308156975		ARL1	5.82736176	3.049804996
NUP85	4.534933133	3.306116388		APN1	4.097442248	3.049804996
PRS5	6.304474536	3.305240966		YKR045C	3.909869089	3.049804996
ATG21	2.616357697	3.305240966		YCR102C	3.195347598	3.045967111
MSH6	3.168321116	3.304657056		BCK1	4.200692666	3.042994464
KCH1	5.465974465	3.302319051		SEC24	6.025427519	3.038962873
FRA1	6.091255534	3.296457407		CTF18	4.328118384	3.038084947
PAL1	5.081680489	3.296457407		NUP116	5.36110159	3.036854953
MRPL11	5.567089057	3.296457407		YPR153W	3.427337989	3.036854953
IRC15	1.437760394	3.296457407		NPP1	4.311212455	3.036151628
SSD1	4.947619406	3.295282215		CKA1	5.501789426	3.030336078
SNQ2	5.769798181	3.294547234		BET1	3.889084099	3.029099457
EHD3	5.894356997	3.293664762		GYP7	4.177917792	3.02839234
PSD1	5.189824559	3.293664762		VHC1	4.198965546	3.027861775
UBX5	3.894332742	3.293664762		UBP13	5.001982343	3.02644598
SAP155	5.884695595	3.292192774		NOT5	5.240123484	3.02644598
GPP2	6.362802996	3.290719283		SKI7	4.224349037	3.02644598
IES3	6.213425053	3.290719283		LCB2	6.02989455	3.023964991
RRP15	5.641517129	3.290719283		HAT1	4.385154897	3.022722894
UBC6	5.432057441	3.290719283		ADH3	7.244144976	3.018812186
YBR056W	4.386259141	3.290719283		APT1	7.477053946	3.018812186
ISA1	5.239398042	3.290719283		NUS1	5.367091446	3.018812186
UTP11	5.18693628	3.290719283		HNM1	4.753283616	3.018812186
OSM1	4.186975884	3.290719283		HCM1	6.138159145	3.016318022
[truncated: 4,618 more rows]
