# Supplementary material for: RNA-controlled nucleocytoplasmic shuttling of mRNA decay factors regulates mRNA synthesis and a novel mRNA decay pathway
Source: Nat Commun. 2022 Nov 23;13:7184. doi: 10.1038/s41467-022-34417-z (PMC9684461; doi:10.1038/s41467-022-34417-z)
Supplement: Supplementary file 11 — Source Data [file 41467_2022_34417_MOESM11_ESM.zip › Source data file/Fig4a_Quant Kap120-2 - Xrn1.xlsx]

## Sheet: Sheet 1
		Kap120	Xrn1	Relative			1	2	3	SD
	1	806.12	1930.51	2.39482		WT	7.10921	6.7677	7.51269	0.372926	3.61273e-05
WT-FLAG	1	17782	126416	7.10921		dN1N2	2.26835	2.20071	1.85965	0.219063
dN1N2-FLAG	1	14515.9	32927	2.26835
CON-HIS	1	23757.9	658.07	0.027699			1	2	3	AVG	SD	T-test
CON-FLAG	2	1057.73	981	0.927458		WT	100	100	100	100	0	9.41791e-06
WT-FLAG	2	24641.5	166766	6.7677		dN1N2	31.9072	32.5179	24.7534	29.7262	3.52507
dN1N2-FLAG	2	17127.1	37691.9	2.20071
CON-HIS	2	23625.7	709.47	0.0300296			AVG	SD
CON-FLAG	3	400482	130583	0.326065		WT	100	0
WT-FLAG	3	303227	569513	1.87817		dN1N2	29.7262	3.52507				WT		dNLS1/2
dN1N2-FLAG	3	330292	153557	0.464913							0.9	100	1.9	31.9072
											1	100	2	32.5179
											1.1	100	2.1	24.7534
