# Supplementary material for: RNA-controlled nucleocytoplasmic shuttling of mRNA decay factors regulates mRNA synthesis and a novel mRNA decay pathway
Source: Nat Commun. 2022 Nov 23;13:7184. doi: 10.1038/s41467-022-34417-z (PMC9684461; doi:10.1038/s41467-022-34417-z)
Supplement: Supplementary file 11 — Source Data [file 41467_2022_34417_MOESM11_ESM.zip › Source data file/Fig4b_Quant Kap120-Xrn1m.xlsx]

## Sheet: Sheet1
Kap120	1	2	3		1	2	3
Con	1180	509.06	1709.8		0	0	0
dN1N2	1.27143e+06	64105.8	93499.7		1.27025e+06	63596.7	91789.9
dN1	1.3441e+06	71886.2	80974.9		1.34292e+06	71377.1	79265.1
dN2	1.63548e+06	41877.7	83567.6		1.6343e+06	41368.6	81857.8
Xrn1	1	2	3		1	2	3
Con	1868.54	52435.7	49476.8		0	0	0
dN1N2	132066	1.11468e+06	627109		130198	1.06225e+06	577633
dN1	1.65024e+06	10483678	6164485		1.64838e+06	1.04312e+07	6.11501e+06
dN2	3.68468e+06	22610337	1.72031e+07		3.68281e+06	2.25579e+07	1.71536e+07
Relative
	1	2	3
dN1N2	0.102498	16.7029	6.29299
dN1	1.22746	146.143	77.1463
dN2	2.25344	545.29	209.554
	1	2	3	Avg	SD
dN1N2	1.02498	1.67029	0.629299	1.10819	0.525458
dN1	12.2746	14.6143	7.71463	11.5345	3.50885	0.0447964
dN2	22.5344	54.529	20.9554	32.6729	18.9444	0.0182771
		SD
dN1N2	1.10819	0.525458
dN1	11.5345	3.50885
dN2	32.6729	18.9444
	1	2	3	1	2	3	AVG	SD	T-test
dN2	2.25344	545.29	209.554	100	100	100	100	0
dN1	1.22746	146.143	77.1463	54.4702	26.8009	36.8146	39.3619	14.0095	0.00169347
dN1N2	0.102498	16.7029	6.29299	4.54849	3.06311	3.00304	3.53821	0.875436	4.52175e-09
	AVG	SD	T-test									0.85	100	1.85	54.4702	2.85	4.54849
dN2	100	0										1	100	2	26.8009	3	3.06311
dN1	39.3619	14.0095	0.00169347									1.15	100	2.15	36.8146	3.15	3.00304
dN1N2	3.53821	0.875436	4.52175e-09
