# Supplementary material for: RNA-controlled nucleocytoplasmic shuttling of mRNA decay factors regulates mRNA synthesis and a novel mRNA decay pathway
Source: Nat Commun. 2022 Nov 23;13:7184. doi: 10.1038/s41467-022-34417-z (PMC9684461; doi:10.1038/s41467-022-34417-z)
Supplement: Supplementary file 11 — Source Data [file 41467_2022_34417_MOESM11_ESM.zip › Source data file/Fig4d_Xrn1iv(Aya).xlsx]

## Sheet: Data Summary
		Xrn1
	Quantification percent without BK				Average WT	Average ∆NLS12	Standard deviation WT	Standard deviation ∆NLS12	T-test
		WT	∆NLS12								x
	Exp1	100	23.0504							0.75	100	1.05	23.0504
	Exp2	100	14.185							0.85	100	1.15	14.185
	Exp3	100	33.6379		100	23.6245	0	9.73917	#NAME?	0.95	100	1.25	33.6379
									0.000170077
		DHH1									DHH1
	Exp1	100	15.0176							1.75	100	2.09	15.0176
	Exp3	100	33.599		100	24.3083	0	13.139	0.0147339	1.95	100	2.23	33.599
		Pat1									Pat1
	Exp1	100	9.63239							2.75	100	3.09	9.63239
	Exp3	100	43.6833		100	26.6578	0	24.0776	0.0498894	2.95	100	3.23	43.6833
		Rpb4
	Exp1	100	28.516
		WT	∆NLS1/2	SD	SD	T-test
	Xrn1-FLAG	100	23.6245	0	9.73917	0.000170077
	DHH1	100	24.3083	0	13.139	0.0147339
	Pat1	100	26.6578	0	24.0776	0.0498894
