# Supplementary material for: RNA-controlled nucleocytoplasmic shuttling of mRNA decay factors regulates mRNA synthesis and a novel mRNA decay pathway
Source: Nat Commun. 2022 Nov 23;13:7184. doi: 10.1038/s41467-022-34417-z (PMC9684461; doi:10.1038/s41467-022-34417-z)
Supplement: Supplementary file 11 — Source Data [file 41467_2022_34417_MOESM11_ESM.zip › Source data file/Fig4e_S454P.csv]

Ratio	Type			Sample ID	Rep
1.923604236	aWT	WT1		S454P-GFP in WT	1
1.839551186	aWT	WT1		S454P-GFP in WT	1
4.945811558	aWT	WT1		S454P-GFP in WT	1
2.417791727	aWT	WT1		S454P-GFP in WT	1
3.020228264	aWT	WT1		S454P-GFP in WT	1
1.972905886	aWT	WT1		S454P-GFP in WT	1
1.694795411	aWT	WT1		S454P-GFP in WT	1
1.961236573	aWT	WT1		S454P-GFP in WT	1
1.954092148	aWT	WT1		S454P-GFP in WT	1
2.127822558	aWT	WT1		S454P-GFP in WT	1
2.320304572	aWT	WT1		S454P-GFP in WT	1
2.149713976	aWT	WT1		S454P-GFP in WT	1
1.769140146	aWT	WT1		S454P-GFP in WT	1
2.19710428	aWT	WT1		S454P-GFP in WT	1
2.588722649	aWT	WT1		S454P-GFP in WT	1
1.815373913	aWT	WT1		S454P-GFP in WT	1
2.47309985	aWT	WT1		S454P-GFP in WT	1
1.881624068	aWT	WT1		S454P-GFP in WT	1
3.26104639	aWT	WT1		S454P-GFP in WT	1
1.543743947	aWT	WT1		S454P-GFP in WT	1
2.14550507	aWT	WT1		S454P-GFP in WT	1
2.17182618	aWT	WT1		S454P-GFP in WT	1
2.446182933	aWT	WT1		S454P-GFP in WT	1
3.619910442	aWT	WT1		S454P-GFP in WT	1
2.404651259	aWT	WT1		S454P-GFP in WT	1
2.261983515	aWT	WT1		S454P-GFP in WT	1
1.878212437	aWT	WT1		S454P-GFP in WT	1
1.904522212	aWT	WT1		S454P-GFP in WT	1
1.842253707	aWT	WT1		S454P-GFP in WT	1
1.820703964	aWT	WT1		S454P-GFP in WT	1
1.81231914	aWT	WT1		S454P-GFP in WT	1
1.908002324	aWT	WT1		S454P-GFP in WT	1
1.822959014	aWT	WT1		S454P-GFP in WT	1
2.228835947	aWT	WT1		S454P-GFP in WT	1
2.11131028	aWT	WT1		S454P-GFP in WT	1
2.534349708	aWT	WT1		S454P-GFP in WT	1
2.194109772	aWT	WT1		S454P-GFP in WT	1
2.829017232	aWT	WT1		S454P-GFP in WT	1
2.334152786	aWT	WT1		S454P-GFP in WT	1
2.14010989	aWT	WT1		S454P-GFP in WT	1
2.506645945	aWT	WT2		S454P-GFP in WT	2
2.169938224	aWT	WT2		S454P-GFP in WT	2
1.881740842	aWT	WT2		S454P-GFP in WT	2
2.001621533	aWT	WT2		S454P-GFP in WT	2
1.979138104	aWT	WT2		S454P-GFP in WT	2
1.733884936	aWT	WT2		S454P-GFP in WT	2
2.068625914	aWT	WT2		S454P-GFP in WT	2
2.256743311	aWT	WT2		S454P-GFP in WT	2
2.169458218	aWT	WT2		S454P-GFP in WT	2
1.51865789	aWT	WT2		S454P-GFP in WT	2
1.63312724	aWT	WT2		S454P-GFP in WT	2
2.015163242	aWT	WT2		S454P-GFP in WT	2
1.936633787	aWT	WT2		S454P-GFP in WT	2
1.686010026	aWT	WT2		S454P-GFP in WT	2
1.647840825	aWT	WT2		S454P-GFP in WT	2
1.9097156	aWT	WT2		S454P-GFP in WT	2
1.944684297	aWT	WT2		S454P-GFP in WT	2
1.757867249	aWT	WT2		S454P-GFP in WT	2
1.424094002	aWT	WT2		S454P-GFP in WT	2
2.398595595	aWT	WT2		S454P-GFP in WT	2
1.73163758	aWT	WT2		S454P-GFP in WT	2
1.946580453	aWT	WT2		S454P-GFP in WT	2
2.056540809	aWT	WT2		S454P-GFP in WT	2
1.901187278	aWT	WT2		S454P-GFP in WT	2
2.430517296	aWT	WT2		S454P-GFP in WT	2
2.016405492	aWT	WT2		S454P-GFP in WT	2
1.919541368	aWT	WT2		S454P-GFP in WT	2
2.146563137	aWT	WT2		S454P-GFP in WT	2
2.112939029	aWT	WT2		S454P-GFP in WT	2
3.669715183	aWT	WT2		S454P-GFP in WT	2
2.402135876	aWT	WT2		S454P-GFP in WT	2
1.855003697	aWT	WT2		S454P-GFP in WT	2
1.754235503	aWT	WT2		S454P-GFP in WT	2
1.903853144	aWT	WT2		S454P-GFP in WT	2
2.494921658	aWT	WT2		S454P-GFP in WT	2
2.047769841	aWT	WT2		S454P-GFP in WT	2
1.852477628	aWT	WT2		S454P-GFP in WT	2
2.284960645	aWT	WT2		S454P-GFP in WT	2
2.169246735	aWT	WT2		S454P-GFP in WT	2
1.829163776	aWT	WT2		S454P-GFP in WT	2
1.643050523	aWT	WT2		S454P-GFP in WT	2
1.751373772	aWT	WT2		S454P-GFP in WT	2
1.786402778	aWT	WT2		S454P-GFP in WT	2
2.50903261	aWT	WT2		S454P-GFP in WT	2
2.345720052	aWT	WT3		S454P-GFP in WT	3
2.216951164	aWT	WT3		S454P-GFP in WT	3
2.001867943	aWT	WT3		S454P-GFP in WT	3
1.891409889	aWT	WT3		S454P-GFP in WT	3
7.144742653	aWT	WT3		S454P-GFP in WT	3
1.877695022	aWT	WT3		S454P-GFP in WT	3
3.035971113	aWT	WT3		S454P-GFP in WT	3
3.205718346	aWT	WT3		S454P-GFP in WT	3
1.999214103	aWT	WT3		S454P-GFP in WT	3
2.048473352	aWT	WT3		S454P-GFP in WT	3
4.573541182	aWT	WT3		S454P-GFP in WT	3
1.919137496	aWT	WT3		S454P-GFP in WT	3
5.637231279	aWT	WT3		S454P-GFP in WT	3
3.287779482	aWT	WT3		S454P-GFP in WT	3
2.045070989	aWT	WT3		S454P-GFP in WT	3
3.057174225	aWT	WT3		S454P-GFP in WT	3
2.45797743	aWT	WT3		S454P-GFP in WT	3
2.22428222	aWT	WT3		S454P-GFP in WT	3
2.304675685	aWT	WT3		S454P-GFP in WT	3
4.163886962	aWT	WT3		S454P-GFP in WT	3
2.150879109	aWT	WT3		S454P-GFP in WT	3
2.076284962	aWT	WT3		S454P-GFP in WT	3
2.494252359	aWT	WT3		S454P-GFP in WT	3
2.415113244	aWT	WT3		S454P-GFP in WT	3
2.124781199	aWT	WT3		S454P-GFP in WT	3
2.41914654	aWT	WT3		S454P-GFP in WT	3
3.055759034	aWT	WT3		S454P-GFP in WT	3
1.87585905	aWT	WT3		S454P-GFP in WT	3
2.40484508	aWT	WT3		S454P-GFP in WT	3
3.48442284	aWT	WT3		S454P-GFP in WT	3
2.624020848	aWT	WT3		S454P-GFP in WT	3
2.750185523	aWT	WT3		S454P-GFP in WT	3
2.330275719	aWT	WT3		S454P-GFP in WT	3
1.945323365	aWT	WT3		S454P-GFP in WT	3
3.493450287	aWT	WT3		S454P-GFP in WT	3
2.318724873	aWT	WT3		S454P-GFP in WT	3
2.894308943	aWT	WT3		S454P-GFP in WT	3
6.053559752	aWT	WT3		S454P-GFP in WT	3
2.085247109	dKap120	dKap120-1		S454P-GFP in dKap120	1
1.83070094	dKap120	dKap120-1		S454P-GFP in dKap120	1
2.333853876	dKap120	dKap120-1		S454P-GFP in dKap120	1
1.742116934	dKap120	dKap120-1		S454P-GFP in dKap120	1
2.264432479	dKap120	dKap120-1		S454P-GFP in dKap120	1
1.822708026	dKap120	dKap120-1		S454P-GFP in dKap120	1
1.981615069	dKap120	dKap120-1		S454P-GFP in dKap120	1
2.624708624	dKap120	dKap120-1		S454P-GFP in dKap120	1
1.860271228	dKap120	dKap120-1		S454P-GFP in dKap120	1
2.213136895	dKap120	dKap120-1		S454P-GFP in dKap120	1
2.205829916	dKap120	dKap120-1		S454P-GFP in dKap120	1
2.422902345	dKap120	dKap120-1		S454P-GFP in dKap120	1
2.054550764	dKap120	dKap120-1		S454P-GFP in dKap120	1
1.553511211	dKap120	dKap120-1		S454P-GFP in dKap120	1
2.205351033	dKap120	dKap120-1		S454P-GFP in dKap120	1
1.689302934	dKap120	dKap120-1		S454P-GFP in dKap120	1
2.231998879	dKap120	dKap120-1		S454P-GFP in dKap120	1
1.863194592	dKap120	dKap120-1		S454P-GFP in dKap120	1
1.504466747	dKap120	dKap120-1		S454P-GFP in dKap120	1
1.940294024	dKap120	dKap120-1		S454P-GFP in dKap120	1
2.83360863	dKap120	dKap120-1		S454P-GFP in dKap120	1
1.704787043	dKap120	dKap120-1		S454P-GFP in dKap120	1
1.776764191	dKap120	dKap120-1		S454P-GFP in dKap120	1
1.578132752	dKap120	dKap120-1		S454P-GFP in dKap120	1
1.431629251	dKap120	dKap120-1		S454P-GFP in dKap120	1
1.635430952	dKap120	dKap120-1		S454P-GFP in dKap120	1
1.662387809	dKap120	dKap120-1		S454P-GFP in dKap120	1
1.778458547	dKap120	dKap120-1		S454P-GFP in dKap120	1
1.601085764	dKap120	dKap120-1		S454P-GFP in dKap120	1
1.579627782	dKap120	dKap120-1		S454P-GFP in dKap120	1
2.291976242	dKap120	dKap120-2		S454P-GFP in dKap120	2
1.589568841	dKap120	dKap120-2		S454P-GFP in dKap120	2
1.767833958	dKap120	dKap120-2		S454P-GFP in dKap120	2
1.523480188	dKap120	dKap120-2		S454P-GFP in dKap120	2
1.568471383	dKap120	dKap120-2		S454P-GFP in dKap120	2
1.958206192	dKap120	dKap120-2		S454P-GFP in dKap120	2
2.180637961	dKap120	dKap120-2		S454P-GFP in dKap120	2
1.521314214	dKap120	dKap120-2		S454P-GFP in dKap120	2
1.817684512	dKap120	dKap120-2		S454P-GFP in dKap120	2
1.73584401	dKap120	dKap120-2		S454P-GFP in dKap120	2
2.352603813	dKap120	dKap120-2		S454P-GFP in dKap120	2
1.38141998	dKap120	dKap120-2		S454P-GFP in dKap120	2
1.607239176	dKap120	dKap120-2		S454P-GFP in dKap120	2
1.567870854	dKap120	dKap120-2		S454P-GFP in dKap120	2
1.401999869	dKap120	dKap120-2		S454P-GFP in dKap120	2
1.924492243	dKap120	dKap120-2		S454P-GFP in dKap120	2
2.310064678	dKap120	dKap120-2		S454P-GFP in dKap120	2
2.159007236	dKap120	dKap120-2		S454P-GFP in dKap120	2
2.291182319	dKap120	dKap120-2		S454P-GFP in dKap120	2
1.629337102	dKap120	dKap120-2		S454P-GFP in dKap120	2
1.629616364	dKap120	dKap120-2		S454P-GFP in dKap120	2
1.80581185	dKap120	dKap120-2		S454P-GFP in dKap120	2
2.281484617	dKap120	dKap120-2		S454P-GFP in dKap120	2
1.534141329	dKap120	dKap120-2		S454P-GFP in dKap120	2
1.404737	dKap120	dKap120-2		S454P-GFP in dKap120	2
1.855117705	dKap120	dKap120-2		S454P-GFP in dKap120	2
1.555740567	dKap120	dKap120-2		S454P-GFP in dKap120	2
1.516661273	dKap120	dKap120-2		S454P-GFP in dKap120	2
1.782898655	dKap120	dKap120-2		S454P-GFP in dKap120	2
2.036555792	dKap120	dKap120-2		S454P-GFP in dKap120	2
1.718205331	dKap120	dKap120-2		S454P-GFP in dKap120	2
2.095956179	dKap120	dKap120-2		S454P-GFP in dKap120	2
1.758714098	dKap120	dKap120-2		S454P-GFP in dKap120	2
2.294995161	dKap120	dKap120-2		S454P-GFP in dKap120	2
1.782736858	dKap120	dKap120-2		S454P-GFP in dKap120	2
1.734846462	dKap120	dKap120-3		S454P-GFP in dKap120	3
1.561921255	dKap120	dKap120-3		S454P-GFP in dKap120	3
1.83892209	dKap120	dKap120-3		S454P-GFP in dKap120	3
1.710737132	dKap120	dKap120-3		S454P-GFP in dKap120	3
2.350317912	dKap120	dKap120-3		S454P-GFP in dKap120	3
2.029297336	dKap120	dKap120-3		S454P-GFP in dKap120	3
1.484879411	dKap120	dKap120-3		S454P-GFP in dKap120	3
1.536678383	dKap120	dKap120-3		S454P-GFP in dKap120	3
1.838696303	dKap120	dKap120-3		S454P-GFP in dKap120	3
1.88029629	dKap120	dKap120-3		S454P-GFP in dKap120	3
1.897476	dKap120	dKap120-3		S454P-GFP in dKap120	3
1.578066672	dKap120	dKap120-3		S454P-GFP in dKap120	3
1.893831952	dKap120	dKap120-3		S454P-GFP in dKap120	3
1.632329708	dKap120	dKap120-3		S454P-GFP in dKap120	3
2.015309901	dKap120	dKap120-3		S454P-GFP in dKap120	3
1.892730124	dKap120	dKap120-3		S454P-GFP in dKap120	3
1.711726805	dKap120	dKap120-3		S454P-GFP in dKap120	3
1.610040121	dKap120	dKap120-3		S454P-GFP in dKap120	3
1.646401037	dKap120	dKap120-3		S454P-GFP in dKap120	3
1.464326267	dKap120	dKap120-3		S454P-GFP in dKap120	3
1.982495629	dKap120	dKap120-3		S454P-GFP in dKap120	3
2.09865497	dKap120	dKap120-3		S454P-GFP in dKap120	3
1.914515327	dKap120	dKap120-3		S454P-GFP in dKap120	3
2.188841556	dKap120	dKap120-3		S454P-GFP in dKap120	3
3.216684882	dKap120	dKap120-3		S454P-GFP in dKap120	3
1.960470085	dKap120	dKap120-3		S454P-GFP in dKap120	3
1.562148441	dKap120	dKap120-3		S454P-GFP in dKap120	3
2.868123696	dKap120	dKap120-3		S454P-GFP in dKap120	3
2.185732906	dKap120	dKap120-3		S454P-GFP in dKap120	3
1.739369626	dKap120	dKap120-3		S454P-GFP in dKap120	3
