# Supplementary material for: RNA-controlled nucleocytoplasmic shuttling of mRNA decay factors regulates mRNA synthesis and a novel mRNA decay pathway
Source: Nat Commun. 2022 Nov 23;13:7184. doi: 10.1038/s41467-022-34417-z (PMC9684461; doi:10.1038/s41467-022-34417-z)
Supplement: Supplementary file 11 — Source Data [file 41467_2022_34417_MOESM11_ESM.zip › Source data file/Fig4f_Quant Kap120 -Xrn1.xlsx]

## Sheet: Sheet2
Kap120	1	2	3	4			Relative	1	2	3	4				1	2	3		SD
dN1-0	11765.3	20166.5	1.14154e+07	5248960			dN1-0	1.11098	1.19737	8.7366	5.10422				100	100	100		0
dN1-1	23451.2	26747	12073336	5702300			dN1-1	1.89527	1.46432	2.22211	5.4122				170.595	122.295	25.4345		73.9216
dN1-2	25268	16507.5	1.23347e+07	6.13147e+06			dN1-2	1.65964	0.766724	2.57629	1.85096				149.385	64.0341	29.4885		61.7164
dN1-3	19827.5	19174.2	12690364	2.43675e+06			dN1-3	1.20506	0.581018	9.95391	1.53395				108.468	48.5246	113.933		36.2892
dN2-0	30058.5	37447.8	6914474	9.69801e+06			dN2-0	0.531868	0.585062	4.91328	6.03241				100	100	100		0
dN2-1	27468	24243.2	7.90442e+06	8230519			dN2-1	0.504011	0.314345	2.0524	3.63523				94.7624	53.7284	41.7726		27.7928
dN2-2	24632.5	18454.2	8864078	7552924			dN2-2	0.271267	0.339726	4.295	3.9178				51.0027	58.0667	87.416		19.3098
dN2-3	34446	13008.2	4625644	7664563			dN2-3	0.520313	0.208333	1.54618	8.67691				97.8275	35.6088	31.4694		37.1746
Xrn1	1	2	3	4
dN1-0	10590	16842.3	1.30662e+06	1.02836e+06
dN1-1	12373.5	18265.8	5.43328e+06	1.0536e+06					dNLS1	dNLS2	SD	SD		dNLS1
dN1-2	15225	21529.9	4787769	3.31259e+06				0 mM	100	100	0	0	0.68	100	0.9	170.595	1.08	149.385	1.23	108.468
dN1-3	16453.6	33001	1274912	1.58854e+06				1 mM	106.108	63.4211	73.9216	27.7928	0.72	100	0.905	122.295	1.105	64.0341	1.28	48.5246
dN2-0	56515	64006.5	1407302	1.60765e+06				4 mM	80.9693	65.4951	61.7164	19.3098	0.76	100	0.92	25.4345	1.12	29.4885	1.31	113.933
dN2-1	54498.9	77122.9	3.8513e+06	2.2641e+06				8 mM	90.3087	54.9686	36.2892	37.1746
dN2-2	90805.5	54320.8	2.06381e+06	1927848
dN2-3	66202.5	62439.5	2991657	883328										dNLS2
													1.68	100	1.9	94.7624	2.08	51.0027	2.23	97.8275
													1.72	100	1.905	53.7284	2.105	58.0667	2.28	35.6088
													1.76	100	1.92	41.7726	2.12	87.416	2.31	31.4694
