# Supplementary material for: RNA-controlled nucleocytoplasmic shuttling of mRNA decay factors regulates mRNA synthesis and a novel mRNA decay pathway
Source: Nat Commun. 2022 Nov 23;13:7184. doi: 10.1038/s41467-022-34417-z (PMC9684461; doi:10.1038/s41467-022-34417-z)
Supplement: Supplementary file 11 — Source Data [file 41467_2022_34417_MOESM11_ESM.zip › Source data file/Fig4g_deltakap120-GRO.xlsx]

## Sheet: Data
ORF name	Gene name	RA wt	RA dKap120	TR_wt	TR_dkap120	HL wt	HL dkap120
YAL001C	TFC3	4.4349	22.4751		0.944635		23.7924
YAL002W	VPS8	23.6189	11.4371	1.7258	0.445489	13.6858	25.6731
YAL003W	EFB1	2599.68	2294.89	230.305	66.2433	11.288	34.6434
YAL004W	YAL004W	33.881	34.7971	4.1845	0.990377	8.09679	35.1352
YAL005C	SSA1	360.459	481.265	159.682	46.7414	2.25736	10.2963
YAL007C	ERP2	231.977	226.213	9.9561	3.77343	23.3	59.9489
YAL008W	FUN14
YAL009W	SPO7	37.8167	27.6885	6.4918	3.51567	5.8253	7.87573
YAL011W	SWC1	24.1037	16.5802	9.8763	2.6315	2.44056	6.30066
YAL012W	CYS3	233.48	179.916	10.1996	3.0054	22.8911	59.8642
YAL013W	DEP1	56.279	46.9487	61.5834	17.4651	0.913866	2.68814
YAL014C	SYN8	3.756	6.20239		0.503355		12.3221
YAL015C	NTG1	14.0804	9.54758	2.1922	0.74168	6.42295	12.8729
YAL016W	TPD3	60.902	86.115	18.9093	7.23484	3.22074	11.9028
YAL017W	FUN31	9.4093	24.3484	0.9466	0.883714	9.9401	27.5524
YAL019W	FUN30	71.2255	61.0847	8.8209	3.20334	8.07463	19.069
YAL020C	ATS1	44.9851	31.6398	12.3359	4.41977	3.64668	7.1587
YAL021C	CCR4	3.3657	1.95334	1.738	1.08637	1.93654	1.79805
YAL022C	FUN26	43.7942	19.0658	7.3191	1.4792	5.98355	12.8892
YAL023C	PMT2	340.485	297.212	75.3838	19.8212	4.51669	14.9947
YAL024C	LTE1	36.9946	154.322	4.5605	4.05003	8.11196	38.1039
YAL025C	MAK16	52.9993	27.5962	11.4418	3.7807	4.63208	7.29923
YAL027W	YAL027W	52.3659	38.6773	10.6412	3.02018	4.92105	12.8063
YAL028W	FRT2			1.8033	0.772542
YAL029C	MYO4	22.8143	24.1191	3.0851	1.46202	7.395	16.4971
YAL030W	SNC1	6.1211	5.22572	0.7554		8.10312
YAL031C	FUN21	16.0286	25.5728	15.5472	6.37653	1.03096	4.01046
YAL032C	PRP45	19.9945	20.4973	5.0551	1.58121	3.95531	12.963
YAL033W	POP5	54.1507	68.9423	5.2777	2.06422	10.2603	33.3987
YAL034W-A	MTW1	16.1352	27.0095	2.6232	1.35145	6.15096	19.9856
YAL035W	FUN12	224.919	195.85	47.3622	12.4078	4.74892	15.7844
YAL036C	FUN11	183.112	154.005	7.1822	2.68135	25.4953	57.4355
YAL037W	YAL037W	9.2401	5.90425	2.2236	1.24674	4.15547	4.73576
YAL038W	CDC19	3166.03	2755.39	488.716	155.076	6.47825	17.7681
YAL039C	CYC3	40.4741	30.606	14.6025	4.58305	2.77172	6.67808
YAL040C	CLN3	24.7263	11.6621	5.7085	1.09729	4.33149	10.6281
YAL041W	CDC24	3.3091	2.6141	0.9764	0.366782	3.38908	7.12711
YAL042W	ERV46	211.304	185.701	21.7113	8.02341	9.73244	23.1449
YAL043C	PTA1		2.62287
YAL044C	GCV3	68.3306	95.1242	2.3893	0.690378	28.5986	137.786
YAL045C	YAL045C	5.3163	5.26466
YAL047C	SPC72
YAL048C	YAL048C		2.60847	8.7906	3.55089		0.734596
YAL049C	YAL049C	112.348	132.394	14.1764	5.509	7.925	24.0323
YAL051W	OAF1	18.7304	24.9919	3.2041	1.2513	5.84576	19.9728
YAL053W	YAL053W	6.9366	5.3745		0.313876		17.123
YAL054C	ACS1			3.4871	1.24428
YAL056W	GPB2			2.7442	2.18852
YAL058W	CNE1	9.7199	11.8516
YAL059W	ECM1	268.838	232.381	45.5525	15.8075	5.90172	14.7008
YAL060W	BDH1	291.999	217.388	62.6279	20.8373	4.66245	10.4326
YAL061W	YAL061W	1.9753	2.33465	4.5027	1.98511	0.438692	1.17608
YAL062W	GDH3	20.2553	10.5116	5.3259	1.38201	3.80317	7.60606
YAL063C	FLO9			2.039	1.0532
YAL064C-A	YAL064C-A	32.0324	35.5808	2.4753	1.29168	12.9408	27.5462
YAL065C	YAL065C	15.2524	11.9073	2.3729	1.88892	6.42775	6.30377
YAL067C	SEO1				0.205811
YAR002C-A	ERP1	25.4865	29.6739	3.5045	1.56001	7.27251	19.0215
YAR003W	SWD1	228.473	190.55	35.3673	12.0681	6.46001	15.7895
YAR007C	RFA1	1.6476			0.518936
YAR008W	SEN34	83.0531	65.4375	8.0096	2.23471	10.3692	29.2823
YAR009C	YAR009C
YAR010C	YAR010C	2.2978	3.16129	0.8184	0.332263	2.80767	9.51442
YAR015W	ADE1	341.152	430.672	23.0489	13.3053	14.8012	32.3684
YAR019C	CDC15	12.6945	10.4808	0.9125		13.9118
YAR020C	PAU7		1.70653
YAR023C	YAR023C	96.3097	130.987	11.5681	4.39843	8.32546	29.7803
YAR027W	UIP3	49.515	44.0071	15.2132	4.68846	3.25474	9.38627
YAR028W	YAR028W	28.5932	27.9984	39.2449	9.30177	0.728584	3.01001
YAR029W	FUN57	44.9756	48.0792	12.1984	3.00174	3.68701	16.0171
YAR031W	PRM9	76.2778	70.6458	12.0902	5.19462	6.30906	13.5998
YAR033W	MST28	75.2372	77.7562	16.8674	6.27653	4.46051	12.3884
YAR035W	YAT1	5.1179	4.10409	3.8935	0.925497	1.31447	4.43447
YAR042W	SWH1	2.3452	2.23718	22.7468	7.53734	0.1031	0.296813
YAR044W	OSH1	6.9306	10.079	23.8245	7.04682	0.290902	1.43029
YAR047C	YAR047C		4.0432
YAR050W	FLO1	20.2901	56.822	4.9054	7.90012	4.13628	7.19255
YAR053W	YAR053W	29.5019	12.6053	1.3697	0.618234	21.539	20.3893
YAR060C	YAR060C		3.8503	8.3327	2.41968		1.59124
YAR062W	YAR062W			2.9415	1.40716
YAR064W	YAR064W	15.7535	25.1043	2.0936	0.573745	7.5246	43.7551
YAR066W	YAR066W			1.0217
YAR068W	YAR068W	77.0224	116.231	25.8806	12.2186	2.97607	9.51258
YAR069C	YAR069C	4.4097	9.46114	1.186		3.71813
YAR070C	YAR070C				0.309919
YAR071W	PHO11	8.3758	35.2565	3.1545	1.07044	2.65519	32.9365
YAR073W	IMD1	79.8428	80.3373	28.2684	6.51195	2.82445	12.3369
YBL001C	ECM15	32.2043	41.3973	0.845		38.1116
YBL002W	HTB2	1561.77	1252.94	144.824	47.6988	10.7839	26.2677
YBL007C	SLA1	4.9621	5.62739
YBL008W	HIR1	2.5492		1.9757		1.29028
YBL010C	YBL010C	51.3813	40.5241	10.6931	3.36166	4.80509	12.0548
YBL011W	SCT1
YBL012C	YBL012C			12.8203	4.21937
YBL013W	FMT1	5.0626	5.85507
YBL014C	RRN6
YBL015W	ACH1	3.461	7.29408
YBL016W	FUS3	179.093	99.0018	42.7036	12.8537	4.19387	7.70223
YBL018C	POP8	86.6363	62.6237	7.6969	2.9809	11.256	21.0083
YBL019W	APN2	4.7903	3.29106	7.8398	3.83956	0.611023	0.857144
YBL020W	RFT1	34.6932	29.3224	1.1778	0.639126	29.4559	45.8789
YBL021C	HAP3	55.6583	52.2835	22.007	7.4393	2.52912	7.02801
YBL022C	PIM1			1.0261
YBL023C	MCM2	15.5417	16.8975	6.4821	1.76522	2.39763	9.57243
YBL024W	NCL1	156.479	156.781	34.6011	10.6954	4.52236	14.6587
YBL025W	RRN10	40.4627	34.9588	16.0994	6.22162	2.5133	5.61892
YBL026W	LSM2	144.178	116.454	12.2143	3.77854	11.804	30.8198
YBL027W	RPL19B	288.576	420.914	13.6575	7.0149	21.1295	60.0029
YBL028C	YBL028C	366.46	273.579	32.9439	9.0917	11.1238	30.0911
YBL029W	YBL029W	1.7113
YBL030C	PET9	22.512	36.1885	1.6647	0.635969	13.5232	56.9028
YBL031W	SHE1	44.2426	40.9063	6.4011	1.69153	6.91172	24.1831
YBL032W	YBL032W	11.932	19.5049	1.354	0.22034	8.81241	88.5221
YBL033C	RIB1	32.7241	28.1526	13.3749	4.65494	2.44668	6.0479
YBL034C	STU1	4.5442	1.34571		0.30576		4.40118
YBL035C	POL12	49.3164	38.7616	14.9587	5.55529	3.29684	6.97742
YBL036C	YBL036C	209.895	235.444	12.8395	5.98299	16.3476	39.3523
YBL037W	APL3	8.3631	22.2516	2.6949	1.57194	3.10331	14.1555
YBL039C	URA7	2.5108	1.36023	0.9473	0.457263	2.65048	2.97471
YBL040C	ERD2	190.043	209.552	11.1439	4.82989	17.0536	43.3865
YBL041W	PRE7	264.088	273.43	51.0354	15.31	5.17461	17.8596
YBL042C	FUI1	33.529	52.0585	12.778	9.43127	2.62396	5.51978
YBL043W	ECM13	5.0017	4.68775	12.1358	3.90414	0.412144	1.20071
YBL045C	COR1	50.8614	43.0803	5.7829	1.88516	8.79514	22.8523
YBL046W	YBL046W	47.1883	39.265	19.5372	5.9641	2.41531	6.58356
YBL047C	EDE1
YBL048W	YBL048W			1.816	1.06693
YBL049W	MOH1	2.8936	5.954	4.0566	2.2283	0.713307	2.67199
YBL050W	SEC17	116.597	120.275	11.2084	2.81191	10.4026	42.7735
YBL051C	PIN4	236.27	388.29	30.5027	11.8791	7.74588	32.6869
YBL052C	SAS3	12.5336	8.27446	1.5588	0.774796	8.04054	10.6795
YBL053W	YBL053W	260.574	202.269	8.2879	3.14853	31.4403	64.2422
YBL055C	YBL055C	251.502	222.314	72.6246	18.4699	3.46304	12.0366
YBL056W	PTC3	62.3099	48.8415	32.9612	11.3704	1.8904	4.2955
YBL057C	PTH2	116.471	121.529	10.4703	5.02638	11.124	24.1782
YBL058W	SHP1	243.572	191.879	76.1985	20.84	3.19654	9.20723
YBL059W	YBL059W	40.615	36.9057	7.9658	2.98711	5.09867	12.355
YBL060W	YBL060W
YBL061C	SKT5			6.3511	2.91211
YBL062W	YBL062W	143.171	113.756	6.6888	2.24223	21.4046	50.7334
YBL063W	KIP1	13.5512	22.4267	5.3887	1.97609	2.51474	11.349
YBL064C	PRX1	156.554	105.709	15.4112	7.39957	10.1584	14.2858
YBL065W	YBL065W
YBL066C	SEF1	12.4012	10.7545	4.8103	4.42649	2.57805	2.42958
YBL067C	UBP13		4.30273
YBL068W	PRS4	130.344	101.861	11.81	3.59132	11.0367	28.3631
YBL069W	AST1	18.0432	15.8438	10.54	2.70109	1.71188	5.86571
YBL072C	RPS8A	232.736	407.035	4.413	1.8298	52.7387	222.447
YBL073W	YBL073W	9.7909	10.8162	3.2127	1.63617	3.04756	6.61069
YBL074C	AAR2	8.1639	5.2112	13.6968	4.3604	0.596044	1.19512
YBL075C	SSA3
YBL076C	ILS1	249.335	363.461	11.5041	4.81576	21.6736	75.4733
YBL077W	YBL077W	1242.54	1018.01	20.1639	4.15509	61.622	245.002
YBL079W	NUP170	19.0044	22.8419	1.8856	0.913072	10.0787	25.0165
YBL080C	PET112	29.4388	29.6024	10.8513	4.56201	2.71293	6.4889
YBL081W	YBL081W	163.482	110.961	16.3066	5.55854	10.0255	19.9623
YBL082C	RHK1	138.516	141.22	14.2517	6.58169	9.71926	21.4564
YBL083C	YBL083C	172.953	149.564	5.4479	2.35896	31.7467	63.4027
YBL085W	BOI1	108.226	89.9658	32.969	8.90457	3.28267	10.1033
YBL086C	YBL086C	44.6802	39.6572	21.5342	7.32297	2.07485	5.41546
YBL087C	RPL23A	680.946	679.068	31.6492	9.65247	21.5154	70.3517
YBL090W	MRP21	84.6923	98.6474	16.4906	7.80132	5.13579	12.645
YBL091C	MAP2	274.014	251.355	26.7825	9.91985	10.2311	25.3386
YBL092W	RPL32	262.841	397.539	4.0672	2.83401	64.6246	140.274
YBL093C	ROX3	98.8313	78.8957	16.1461	7.84872	6.12106	10.0521
YBL095W	YBL095W	42.4745	29.6289	24.8074	7.8161	1.71217	3.79075
YBL096C	YBL096C	13.1486	11.9445	7.6178	3.43596	1.72604	3.47631
YBL097W	BRN1
YBL098W	BNA4	19.8865	15.5654	4.2156	1.09203	4.71736	14.2536
YBL099W	ATP1	40.6883	39.5792	3.5514	1.09714	11.457	36.0749
YBL100C	YBL100C	6.278	8.08753	6.9162	3.48621	0.907724	2.31986
YBL101C	ECM21	8.0005	14.054	2.396	1.3765	3.33911	10.21
YBL102W	SFT2	372.986	296.356	9.1125	3.23551	40.9313	91.595
YBL103C	RTG3	7.1459	8.22719	18.46	6.42543	0.387102	1.28041
YBL104C	YBL104C				0.675799
YBL105C	PKC1	19.7486	34.0333	3.5267	2.34593	5.59974	14.5074
YBL106C	SRO77	12.9257	15.212	1.8009	0.759767	7.17736	20.0219
YBR001C	NTH2			5.7011	2.58291
YBR003W	COQ1	46.7394	38.6088	11.1316	3.11998	4.1988	12.3747
YBR004C	YBR004C	60.708	29.1702	5.1118	1.59724	11.8761	18.2629
YBR005W	YBR005W
YBR006W	UGA2	61.1042	54.1297	15.6903	4.92718	3.89439	10.9859
YBR007C	YBR007C	8.7921	5.51586
YBR008C	FLR1			1.2215	0.626851
YBR009C	HHF1	1850.4	1333.99	579.434	199.804	3.19347	6.67651
YBR010W	HHT1	2472.89	2357.93	591.758	191.929	4.17889	12.2855
YBR011C	IPP1	1297.64	1203.05	23.0702	10.8247	56.2473	111.139
YBR012C	YBR012C	100.765	108.805	9.9537	3.62829	10.1234	29.9878
YBR013C	YBR013C	22.7382	21.5193	2.1318	0.877451	10.6662	24.5248
YBR014C	YBR014C	2.6832	8.5843	0.9296		2.8864
YBR015C	MNN2	8.4499	5.55412	1.4829	0.404908	5.69823	13.717
YBR016W	YBR016W	303.583	341.614	38.9042	9.89129	7.80334	34.5368
YBR017C	KAP104	2.3227		0.8187		2.83706
YBR018C	GAL7	7.1749	6.72156	2.1586	1.31598	3.32387	5.10766
YBR019C	GAL10	8.1017	8.6013	13.2224	5.21306	0.612725	1.64995
YBR020W	GAL1	3.5465	3.42521	1.1762		3.01522
YBR021W	FUR4	22.5719	26.6999	7.8304	4.07709	2.8826	6.54876
YBR022W	YBR022W	65.3981	54.452	13.8571	5.53174	4.71947	9.84356
YBR023C	CHS3	70.5772	64.1554	9.3683	2.28055	7.53362	28.1315
YBR024W	SCO2	40.3304	35.1354	3.9294	2.16713	10.2638	16.2129
YBR025C	YBR025C	458.401	387.324	59.8184	14.93	7.66321	25.9428
YBR026C	ETR1	86.2614	75.5412	7.7338	2.26883	11.1538	33.2952
YBR027C	YBR027C	19.8084	13.2974	1.6584	0.229909	11.9443	57.8376
YBR028C	YBR028C	4.9514	15.6606	0.7746	0.658865	6.3922	23.7691
YBR029C	CDS1	316.743	294.54	41.2271	11.0943	7.68289	26.5486
YBR030W	YBR030W	22.9608	10.0137	2.7363	0.837572	8.39119	11.9557
YBR031W	RPL4A	655.666	633.724	27.1467	7.33915	24.1527	86.3484
YBR032W	YBR032W	42.2562	37.2636	2.3855	0.713424	17.7138	52.2321
YBR033W	EDS1	18.9052	21.937	5.6832	3.4314	3.32651	6.39303
YBR034C	HMT1	201.51	186.304	36.7469	13.5823	5.48371	13.7167
YBR035C	PDX3	271.685	262.019	35.0005	14.1885	7.76231	18.467
YBR036C	CSG2	171.074	157.338	34.1706	10.7357	5.00648	14.6556
YBR037C	SCO1	33.1227	31.977	5.5195	2.56783	6.00103	12.453
YBR039W	ATP3	256.545	281.439	21.9517	7.28915	11.6868	38.6106
YBR040W	FIG1			5.5729	2.07925
YBR041W	FAT1	68.3875	57.5877	22.1239	6.15719	3.09111	9.35291
YBR042C	YBR042C	57.5631	35.6836	2.4725	0.877301	23.2813	40.6743
YBR044C	TCM62	5.6228	1.26467	7.1287	1.57394	0.788755	0.803508
YBR046C	ZTA1	7.262	17.7873
YBR047W	YBR047W
YBR048W	RPS11B	1917.91	2173	50.0763	19.6638	38.2998	110.508
YBR049C	REB1	73.681	65.4123	40.9369	13.9107	1.79987	4.70229
YBR050C	REG2	16.1657	14.1353	20.0263	8.74325	0.807224	1.61671
YBR051W	YBR051W
YBR052C	YBR052C	157.836	166.493	40.6592	18.6835	3.88193	8.91124
YBR053C	YBR053C	72.8229	82.9602	22.1569	8.87271	3.28669	9.35004
YBR054W	YRO2	74.5811	84.7906	266.559	62.5474	0.279792	1.35562
YBR055C	PRP6	29.1778	46.25	12.2128	4.49046	2.38912	10.2996
YBR056W	YBR056W	74.7858	78.8235	47.1243	17.2236	1.58699	4.57649
YBR057C	MUM2	104.546	80.9763	21.1029	6.0864	4.95409	13.3045
YBR058C	UBP14	2.1151		0.7819	0.734065	2.70508
YBR058C-A	TSC3	5.767	5.27118
YBR060C	ORC2	10.4429	9.73688	6.3786	1.3265	1.63718	7.34029
YBR061C	TRM7	53.2606	54.9972	10.1322	3.35389	5.25657	16.398
YBR062C	YBR062C	103.254	102.074	17.6328	7.10042	5.85581	14.3757
YBR063C	YBR063C	19.0091	11.7	1.9542	0.854456	9.72731	13.6929
YBR065C	ECM2	86.7941	66.46	17.5322	5.54246	4.95055	11.9911
YBR066C	NRG2	240.327	226.831	44.2021	18.4715	5.437	12.2801
YBR067C	TIP1	183.794	159.607	16.5102	4.33355	11.1321	36.8305
YBR068C	BAP2	28.7496	10.7477	2.0311	0.417383	14.1547	25.7501
YBR069C	TAT1	2.4413		3.202	0.585018	0.76243
YBR070C	SAT2	40.8528	44.3459	5.8307	2.88486	7.0065	15.3719
YBR071W	YBR071W	41.1713	40.345	55.6215	19.785	0.740205	2.03917
YBR072W	HSP26	94.6787	97.1341	10.1445	5.28174	9.33301	18.3906
YBR074W	YBR074W	2.2257		5.4667	1.87775	0.407138
YBR075W	YBR075W	240.608	198.137	44.3275	10.6439	5.42797	18.6151
YBR076W	ECM8	31.7076	19.0157	5.7074	2.81121	5.55552	6.76424
YBR077C	YBR077C	61.6434	59.8883	28.3168	10.9873	2.17692	5.45067
YBR078W	ECM33	45.503	22.1844	2.916	0.621841	15.6046	35.6754
YBR079C	RPG1	126.5	182.276	25.1637	12.665	5.0271	14.3921
YBR080C	SEC18			4.2679	2.06267
YBR081C	SPT7	2.7409		0.5527	0.623044	4.95911
YBR082C	UBC4	462.658	511.682	47.9591	12.5204	9.64693	40.8678
YBR083W	TEC1	394.759	499.146	96.6865	27.6568	4.08287	18.0479
YBR084C-A	RPL19A	505.255	503.532	22.9842	8.63298	21.9827	58.3266
YBR084W	MIS1	77.4287	127.186	7.3392	3.26812	10.55	38.9171
YBR086C	IST2	8.5132	31.0873	1.3744	2.36788	6.19412	13.1288
YBR087W	RFC5	162.912	141.658	23.4221	6.3143	6.95548	22.4345
YBR089W	YBR089W	224.707	229.141	5.9854	2.90324	37.5425	78.9258
YBR090C	NHP6B	100.926	98.534	53.1623	14.7543	1.89845	6.67832
YBR091C	MRS5	9.8234	7.40032	0.5142		19.1042
YBR092C	PHO3	162.071	74.2613	20.2835	4.15985	7.99031	17.8519
YBR093C	PHO5	181.305	231.482	34.5632	13.5464	5.24561	17.0881
YBR094W	YBR094W	22.2441	23.4936	3.0856	0.757312	7.209	31.0223
YBR095C	RXT2	13.5628	28.8361	3.589	3.92268	3.77899	7.35112
YBR096W	YBR096W	166.783	157.529	6.1857	1.61943	26.9627	97.2742
YBR097W	VPS15
YBR099C	YBR099C
YBR100W	YBR100W	38.2902	35.3035	11.4047	3.32519	3.35741	10.617
YBR101C	FES1	299.954	243.849	259.563	51.3324	1.15561	4.7504
YBR102C	EXO84		12.6834	3.2636	2.00951		6.3117
YBR103W	SIF2	42.2417	38.5667	11.57	4.51742	3.65097	8.53733
YBR104W	YMC2	95.4247	64.9173	2.9223	1.38587	32.654	46.8424
YBR105C	VID24	85.7617	83.7378	57.8571	18.7619	1.4823	4.46317
YBR106W	PHO88	809.426	1108.7	75.7689	24.4465	10.6828	45.3518
YBR107C	IML3	30.9802	26.1674	21.9646	8.11725	1.41046	3.22368
YBR108W	YBR108W			1.2154	0.507363
YBR109C	CMD1	686.029	640.64	36.2641	12.6958	18.9176	50.4608
YBR110W	ALG1	55.6339	48.9733	5.6507	2.05064	9.84549	23.8819
YBR111C	YSA1	286.87	226.981	44.7342	14.1266	6.41277	16.0677
YBR111W-A	SUS1	75.381	96.5882	16.9798	6.97673	4.43945	13.8443
YBR112C	CYC8	66.9933	162	14.9973	9.26564	4.46702	17.4839
YBR114W	RAD16	10.5536	5.67207	12.6642	4.09127	0.833341	1.38639
YBR115C	LYS2	42.3748	65.4463	3.9136	2.29804	10.8276	28.4792
YBR116C	YBR116C	148.487	196.384	21.9416	8.3165	6.76739	23.6138
YBR117C	TKL2	3.2141		1.9439	0.665629	1.65343
YBR118W	TEF2	3478.37	2653.92	222.884	62.4549	15.6062	42.4934
YBR119W	MUD1	19.4693	21.4004	3.0248	1.82569	6.43656	11.7218
YBR120C	CBP6	55.8366	66.0779	8.3376	4.34377	6.69696	15.2121
YBR121C	GRS1	476.132	423.613	33.9096	10.8759	14.0412	38.9497
YBR122C	MRPL36	84.8931	100.483	9.6242	5.51967	8.8208	18.2045
YBR123C	TFC1	37.2995	33.7251	16.921	5.2625	2.20433	6.40856
YBR124W	YBR124W		7.12627	6.9351	2.57063		2.77219
YBR125C	PTC4	28.9163	16.189	9.0445	2.37003	3.19711	6.83072
YBR126C	TPS1	134.588	113.907	183.126	46.7845	0.734947	2.43471
YBR127C	VMA2	14.5586	23.072	12.0691	4.86055	1.20627	4.74678
YBR128C	APG14	21.0096	12.884	15.9858	5.09322	1.31427	2.52964
YBR129C	OPY1	507.388	301.969	61.6939	14.5657	8.22428	20.7316
YBR130C	SHE3	80.4127	67.0283	15.3625	5.2358	5.23435	12.8019
YBR131W	CCZ1	12.9458	8.41548	5.0615	1.87134	2.5577	4.49705
YBR132C	AGP2			2.6744	0.979555
YBR133C	HSL7	31.9601	24.6663	16.4024	5.68896	1.9485	4.33582
YBR134W	YBR134W	68.6821	73.2056	2.9865	1.69228	22.9975	43.2586
YBR135W	CKS1	147.343	173.009	8.3933	2.99553	17.5548	57.7559
YBR139W	YBR139W	27.6339	18.9016	1.5619	0.753103	17.6925	25.0983
YBR141C	YBR141C	76.625	44.3738	11.1061	3.1321	6.89936	14.1674
YBR142W	MAK5	54.0849	52.6256	9.2983	1.58647	5.81664	33.1716
YBR143C	SUP45	118.505	88.3845	6.398	1.46583	18.5222	60.2967
YBR144C	YBR144C	20.1757	17.3738	5.732	2.25205	3.51984	7.71466
YBR145W	ADH5	72.8053	66.3275	42.9337	16.8415	1.69576	3.93833
YBR146W	MRPS9	68.7892	59.1621	9.4672	3.6056	7.26606	16.4084
YBR147W	YBR147W	13.797	15.0424	3.2005	1.08041	4.31089	13.9229
YBR149W	ARA1	284.745	237.689	43.2973	16.6883	6.57651	14.2429
YBR150C	TBS1	12.8169	24.3374	3.0019	2.2525	4.2696	10.8046
YBR151W	APD1	115.626	98.1278	17.5775	4.3108	6.57807	22.7632
YBR152W	SPP381	5.129	5.04294	19.0653	7.11771	0.269023	0.708507
YBR153W	RIB7	90.3191	87.5153	40.7215	14.8339	2.21797	5.89968
YBR154C	RPB5	134.13	183.399	10.3569	4.71882	12.9508	38.8655
YBR155W	CNS1	69.5596	54.0455	6.9728	1.58166	9.97585	34.1702
YBR156C	SLI15	75.4104	58.4409	17.9828	6.25819	4.19347	9.3383
YBR157C	ICS2	47.1024	59.7154	30.3862	12.4832	1.55012	4.78368
YBR158W	AMN1	188.738	271.084	110.084	54.0047	1.71449	5.01964
YBR159W	YBR159W	543.577	471.246	41.1812	12.1535	13.1996	38.7745
YBR160W	CDC28	92.7074	82.5882	9.3656	3.13476	9.89871	26.346
YBR161W	YBR161W	80.6208	71.3164	15.3333	5.16972	5.25789	13.795
YBR162C	TOS1	322.685	267.776	16.4575	3.98931	19.6071	67.1233
YBR162W-A	YSY6	117.783	121.076	1.3406	2.43045	87.8585	49.8163
YBR163W	DEM1	3.3031	2.36548		0.212123		11.1514
YBR164C	ARL1	181.425	199.122	6.9647	2.35149	26.0493	84.6789
YBR165W	UBS1	40.1568	43.8003	6.7454	2.69107	5.95321	16.2761
YBR166C	TYR1	19.4298	14.3619	5.0638	0.797642	3.837	18.0055
YBR167C	POP7	196.777	227.21	15.3165	5.91075	12.8474	38.4401
YBR169C	SSE2	61.2605	47.3699	50.3775	14.1419	1.21603	3.34962
YBR170C	NPL4	4.3343		2.9788	0.90185	1.45505
YBR171W	SEC66	2.2066	6.25134
YBR172C	SMY2	39.0968	23.5054	25.2456	3.86622	1.54866	6.07968
YBR173C	UMP1	216.783	180.76	18.0158	8.35588	12.0329	21.6326
YBR175W	SWD3	81.0577	57.0147	9.8984	4.74472	8.18897	12.0164
YBR176W	ECM31	53.6876	50.988	5.3691	3.62534	9.99937	14.0643
YBR177C	EHT1	43.8166	33.5488	14.0295	3.0291	3.12318	11.0755
YBR178W	YBR178W	96.1677	127.64	14.9954	6.12813	6.41315	20.8286
YBR179C	FZO1	7.7184	35.228	4.7747	2.4287	1.61652	14.5049
YBR180W	DRT1	43.1609	48.0125	0.9565	0.604306	45.1238	79.4506
YBR181C	RPS6B	5179.54	4364.11	222.12	74.1037	23.3187	58.8919
YBR182C	SMP1	119.692	120.963	15.7823	4.50975	7.58391	26.8224
YBR183W	YPC1	21.0318	18.8346	7.0381	3.56847	2.98828	5.27806
YBR185C	MBA1	71.377	69.5355	12.904	5.41366	5.53139	12.8445
YBR186W	PCH2	65.1143	56.166	1.8649	1.33446	34.9157	42.0888
YBR187W	YBR187W	199.15	230.301	23.2133	9.55071	8.57914	24.1135
YBR188C	NTC20	86.2679	111.95	7.2204	4.73225	11.9478	23.6569
YBR189W	RPS9B	2150.02	2015.72	89.4488	30.8009	24.0363	65.4436
YBR190W	YBR190W	55.91	81.794	6.363	2.91246	8.78674	28.0841
YBR191W	RPL21A	2909.05	2643.93	136.611	40.1327	21.2943	65.8797
YBR192W	RIM2	9.8901	3.45008
YBR193C	MED8	1.4631	0.897664
YBR194W	SOY1	128.761	150.896	21.4898	9.74836	5.99174	15.4791
YBR195C	MSI1	66.9796	72.7801	8.3371	2.91141	8.03392	24.9982
YBR196C	PGI1	49.8529	43.9072	8.4924	2.77178	5.8703	15.8408
YBR197C	YBR197C	63.7479	71.9289	31.3023	15.2305	2.03652	4.7227
YBR200W	BEM1	9.3128	8.79791	1.7885	0.599897	5.20705	14.6657
YBR201W	DER1	40.9992	51.003	5.4523	3.20259	7.51962	15.9255
YBR202W	CDC47			1.8369	0.287524
YBR203W	COS111		2.11372		0.64649		3.26953
YBR204C	YBR204C	19.1048	21.5772	3.7844	1.33056	5.0483	16.2167
YBR205W	KTR3	236.289	208.483	17.4297	5.03735	13.5567	41.3874
YBR207W	FTH1	67.6288	51.494	31.7986	9.33884	2.12679	5.51396
YBR208C	DUR1,2	8.8294	17.7837	1.4285	0.411922	6.18089	43.1724
YBR210W	YBR210W	92.4014	116.014	5.5192	3.00069	16.7418	38.6626
YBR211C	AME1	46.7086	38.8637	7.8035	3.22749	5.9856	12.0414
YBR212W	NGR1	47.4153	54.0752	10.5635	3.83551	4.4886	14.0986
YBR213W	MET8	21.7348	19.3514	11.6393	5.71486	1.86736	3.38616
YBR214W	SDS24	122.554	178.27	12.4772	6.32282	9.82221	28.1947
YBR215W	HPC2		0.392784		0.239077		1.64292
YBR216C	YBR216C
YBR217W	APG12	51.914	52.3429	7.4253	3.44728	6.9915	15.1838
YBR219C	YBR219C	240.034	199.25	18.9275	6.87898	12.6818	28.965
YBR220C	YBR220C	4.4318	2.23257	1.6773		2.64222
YBR221C	PDB1	721.361	613.703	22.085	6.25248	32.663	98.1536
YBR223C	TDP1				0.513475
YBR225W	YBR225W				0.234368
YBR227C	MCX1	28.8615	31.2143	1616.16	578.924	0.0178581	0.0539178
YBR228W	SLX1	7.5925	4.01338	0.9873	0.66132	7.69017	6.06873
YBR231C	AOR1	9.1496	10.1665	4.7257	4.25594	1.93614	2.38877
YBR232C	YBR232C		0.121774	2.1205	0.73632		0.165382
YBR233W-A	DAD3	89.8168	120.896	13.0896	6.44602	6.86169	18.7551
YBR234C	ARC40	65.1254	109.894	1.4166	1.48557	45.973	73.9745
YBR235W	YBR235W	21.6881	57.1846	2.9296	4.16692	7.40309	13.7235
YBR236C	ABD1	73.9054	57.4702	17.3612	4.27143	4.25693	13.4546
YBR237W	PRP5
YBR238C	YBR238C	15.3173	18.7442	15.7955	3.87303	0.969726	4.83968
YBR239C	YBR239C	21.998	16.9296	9.3342	3.78691	2.35671	4.47055
YBR241C	YBR241C	11.845	7.28969	19.4639	4.77413	0.608563	1.52692
YBR242W	YBR242W	150.375	127.673	20.5126	6.42102	7.33084	19.8837
YBR243C	ALG7	49.2414	41.9205	3.8581	1.51673	12.7631	27.6388
YBR244W	GPX2	439.278	336.119	72.9774	26.9082	6.01937	12.4913
YBR245C	ISW1	33.7876	103.287	6.1061	5.30188	5.53342	19.4811
YBR246W	YBR246W	90.2418	65.0798	9.9071	2.24468	9.1088	28.9929
YBR247C	ENP1	169.281	122.575	36.4763	11.551	4.64086	10.6116
YBR248C	HIS7	50.0613	27.2405	13.9379	3.25725	3.59174	8.36304
YBR249C	ARO4	567.662	361.633	36.7418	9.72927	15.45	37.1696
YBR250W	YBR250W	21.8598	21.1061	4.3902	1.55455	4.97923	13.577
YBR251W	MRPS5	85.1884	78.1661	16.4149	6.15003	5.1897	12.7099
YBR252W	DUT1	237.977	225.229	26.037	10.0974	9.13995	22.3057
YBR253W	SRB6	92.9177	107.743	13.9076	7.28118	6.68107	14.7975
YBR254C	TRS20	22.2374	35.5135	5.822	3.0312	3.81955	11.716
YBR255W	YBR255W	46.8066	36.6169	15.6914	4.94302	2.98295	7.40781
YBR256C	RIB5	256.37	205.084	27.1966	7.29556	9.42654	28.1108
YBR257W	POP4	99.5455	79.8306	11.6547	4.87468	8.54123	16.3766
YBR258C	SHG1	29.529	31.9941	6.5952	2.64814	4.47735	12.0818
YBR260C	RGD1	35.1203	38.2574	8.9298	2.84603	3.93293	13.4424
YBR261C	YBR261C	179.48	168.829	31.4742	10.8264	5.70244	15.5942
YBR262C	YBR262C	65.4159	73.3786	22.5508	7.54541	2.90082	9.72493
YBR263W	SHM1	3.5054	4.18197	1.6668		2.10307
YBR264C	YPT10	69.8047	65.9743	9.9302	4.2076	7.02954	15.6798
YBR265W	TSC10	128.852	107.749	34.85	12.3394	3.69734	8.73212
YBR266C	YBR266C	20.1602	36.275	16.3223	6.51746	1.23513	5.56582
YBR267W	YBR267W	30.6981	19.0764	11.1451	3.44568	2.7544	5.53632
YBR268W	MRPL37	131.561	149.13	17.7279	5.98815	7.42114	24.9042
YBR269C	YBR269C	55.9202	65.5097	10.9251	3.51792	5.11851	18.6217
YBR271W	YBR271W	33.9809	20.8473	5.6101	0.913423	6.05709	22.8232
YBR272C	HSM3
YBR273C	YBR273C	22.0268	21.6368	4.192	1.72945	5.25448	12.5108
YBR274W	CHK1	10.8718	12.5829	2.4341	1.46287	4.46646	8.60154
YBR277C	YBR277C	33.9467	32.7908	3.5489	0.957812	9.56541	34.2351
YBR278W	DPB3	61.8999	58.2812	9.6055	3.47348	6.44421	16.7789
YBR279W	PAF1	10.4068	23.6225	3.5656	1.9033	2.91867	12.4114
YBR280C	YBR280C	8.612	1.70259	1.2614		6.82733
YBR281C	YBR281C	70.6184	46.9331	9.9686	1.98261	7.08408	23.6724
YBR282W	MRPL27	108.768	107.677	9.5512	3.64798	11.3879	29.5169
YBR283C	SSH1	498.661	415.77	63.7333	20.9286	7.82418	19.8662
YBR285W	YBR285W	1.9475		0.5308	0.219689	3.66899
YBR286W	APE3	351.223	201.252	52.3384	14.6556	6.71061	13.7321
YBR287W	YBR287W	98.8573	72.2489	65.972	17.4094	1.49847	4.14998
YBR288C	APM3	301.662	275.301	44.2296	12.7457	6.82037	21.5996
YBR289W	SNF5	185.674	106.142	8.6474	1.73246	21.4717	61.2666
YBR290W	BSD2	82.3089	69.7474	29.1067	9.7947	2.82783	7.12093
YBR291C	CTP1	68.536	49.8993	14.3081	4.47659	4.79001	11.1467
YBR293W	YBR293W	173.821	182.881	38.0753	11.8182	4.56518	15.4745
YBR294W	SUL1			1.7769
YBR295W	PCA1	12.9955	44.8069	2.0599	7.27006	6.3088	6.1632
YBR296C	PHO89
YBR297W	MAL33	15.4377	9.86653	5.0348	2.31066	3.0662	4.27
YBR298C	MAL31	22.9159	14.6597	6.4878	1.19363	3.53215	12.2816
YBR299W	MAL32
YBR300C	YBR300C	176.179	178.979	17.4922	6.63299	10.0719	26.9832
YBR301W	DAN3	191.589	278.384	14.0891	6.73194	13.5984	41.3528
YCL001W	RER1	15.1511	13.5865	2.2204	0.951599	6.82359	14.2775
YCL001W-A	YCL001W-A				0.329157
YCL002C	YCL002C	36.2945	34.4517	3.8014	1.10526	9.54767	31.1708
YCL003W	YCL003W	27.7489	22.6191	8.1638	2.47775	3.39902	9.12889
YCL004W	PGS1			5.0821	1.40861
YCL005W	YCL005W	154.345	132.121	17.3166	5.47513	8.91314	24.1311
YCL005W-A	VMA9	65.1188	55.9768		0.391732		142.896
YCL007C	CWH36	344.52	276.441	22.8508	6.70318	15.0769	41.2402
YCL008C	STP22	32.28	32.01	3.4712	0.424097	9.29938	75.4781
YCL009C	ILV6	950.785	699.941	48.8231	15.1795	19.4741	46.1109
YCL010C	SGF29	4.5197	3.17142	13.5197	5.05198	0.334305	0.627758
YCL011C	GBP2	65.6679	50.6879	13.2481	3.02569	4.95678	16.7525
YCL012C	YCL012C	34.8986	45.4142	8.1781	5.0368	4.26732	9.01647
YCL014W	BUD3	17.2394	20.5283	5.0266	1.56578	3.42963	13.1106
YCL016C	DCC1	34.8857	28.4261	12.799	4.78535	2.72566	5.94023
YCL017C	NFS1	113.71	108.959	40.8496	15.0436	2.78362	7.24287
YCL018W	LEU2	1.9071
YCL020W	YCL020W	289.643	140.513	105.81	27.9046	2.73739	5.03549
YCL021W-A	YCL021W-A	217.478	222.514	18.5428	6.17477	11.7284	36.0359
YCL022C	YCL022C	46.5833	43.5567	5.9026	1.6533	7.892	26.3453
YCL023C	YCL023C	7.7085	4.51803	5.2858	1.82063	1.45834	2.48157
YCL024W	KCC4			1.8554	0.334317
YCL025C	AGP1			5.7989	2.28937
YCL026C-A	FRM2				0.296943
YCL026C-B	HBN1	281.447	262.373	7.3234	2.92614	38.4312	89.6652
YCL027W	FUS1	4.0936	2.52912		0.515329		4.90779
YCL028W	RNQ1	131.008	101.828	7.191	1.73672	18.2184	58.6323
YCL029C	BIK1	109.991	98.5816	73.6008	24.8942	1.49443	3.96002
YCL030C	HIS4				0.359918
YCL031C	RRP7	385.154	330.378	46.2244	13.2958	8.33227	24.8482
YCL032W	STE50	73.9611	63.0434	27.9335	9.23789	2.64776	6.82444
YCL033C	YCL033C	90.5005	85.3271	11.9996	4.97418	7.54196	17.154
YCL034W	LSB5	32.4536	46.0708	6.8608	3.31166	4.73029	13.9117
YCL035C	GRX1	156.015	146.048	36.4155	14.7234	4.28431	9.91939
YCL036W	GFD2	13.8019	4.59096	16.9054	4.72268	0.81642	0.97211
YCL037C	SRO9	13.0682	13.4145	83.165	24.0497	0.157136	0.557784
YCL038C	AUT4	2.5362	4.51623
YCL039W	MOH2
YCL040W	GLK1	220.408	221.645	537.082	208.388	0.41038	1.06362
YCL043C	PDI1	493.025	499.045	78.8787	21.2543	6.25042	23.4797
YCL044C	YCL044C	33.1138	27.7087	5.1836	1.99939	6.38819	13.8586
YCL046W	YCL046W			3.2047	1.38877
YCL047C	YCL047C	79.8088	68.5956	16.1074	5.71295	4.95479	12.007
YCL048W	YCL048W	28.035	19.8536	6.4399	1.40265	4.35333	14.1544
YCL050C	APA1	602.552	451.442	52.2691	14.7868	11.5279	30.53
YCL051W	LRE1
YCL052C	PBN1	73.4912	66.5752	11.5465	3.66186	6.3648	18.1807
YCL054W	SPB1
YCL055W	KAR4	75.0529	58.227	25.6422	10.8856	2.92693	5.34898
YCL056C	YCL056C	72.0963	74.1669	7.8293	3.25184	9.20852	22.8077
YCL057W	PRD1	60.9794	11.7258	2.4281	0.349698	25.114	33.5312
YCL058C	FYV5	196.771	165.801	14.8871	5.45078	13.2175	30.4179
YCL059C	KRR1	57.1021	34.5451	4.173	0.927752	13.6837	37.2353
YCL061C	MRC1	6.4007	11.1858	13.146	3.84432	0.486893	2.90969
YCL063W	VAC17	8.9326	5.63628	4.1473	1.51487	2.15384	3.72063
YCL064C	CHA1	1720.72	758.323	321.674	50.7111	5.34928	14.9538
YCL066W	HMLALPHA1	89.3719	116.045	17.8366	6.14807	5.01059	18.875
YCL067C	MHLALPHA2	4.0944	10.4676
YCL068C	YCL068C			3.3518	1.49243
YCL069W	YCL069W	35.147	24.0135	11.3907	3.06988	3.08559	7.8223
YCL073C	YCL073C	9.1792	19.4637	1.774	0.83181	5.1743	23.3993
YCL074W	YCL074W			0.9451	0.191081
YCL075W	YCL075W	56.7389	68.5767	4.5477	2.11322	12.4764	32.4513
YCL076W	YCL076W
YCR002C	CDC10	260.648	241.177	12.2528	4.27343	21.2725	56.4363
YCR003W	MRPL32	107.495	108.543	21.4197	7.86535	5.01852	13.8002
YCR004C	YCP4	445.663	376.465	23.2218	7.7165	19.1916	48.787
YCR005C	CIT2	191.212	131.781	279.149	60.886	0.684983	2.16438
YCR006C	YCR006C			12.1968	4.76661
YCR007C	YCR007C	36.0931	35.8113	12.1926	5.94066	2.96025	6.02818
YCR008W	SAT4	18.0796	17.1308	1.9232		9.40079
YCR009C	RVS161	168.426	129.619	60.0392	16.1791	2.80527	8.0115
YCR010C	ADY2	7.6018	6.1532	10.7582	3.56632	0.706605	1.72537
YCR011C	ADP1	80.885	78.4519	2.3278	0.826049	34.7474	94.9725
YCR012W	PGK1	1520.72	1405.25	308.814	78.8436	4.92438	17.8232
YCR013C	YCR013C	3836.85	4700.97	664.444	256.439	5.77453	18.3317
YCR014C	POL4			0.2618
YCR015C	YCR015C	6.1869	12.1872	2.3377	0.867682	2.64658	14.0457
YCR016W	YCR016W	181.495	139.358	24.2944	6.66926	7.47064	20.8955
YCR017C	CWH43			1.6539	0.715328
YCR018C	SRD1
YCR019W	MAK32	36.064	26.9086	11.5085	3.61742	3.13368	7.43863
YCR020C	PET18	56.6422	38.6637	3.9528	1.352	14.3296	28.5974
YCR020C-A	MAK31	124.308	101.169	10.9688	3.55164	11.3329	28.4852
YCR021C	HSP30	87.9298	50.5683	94.5417	47.7086	0.930064	1.05994
YCR022C	YCR022C	23.9815	20.2765	6.5194	2.1543	3.67848	9.41213
YCR023C	YCR023C	16.9904	11.1111	6.1843	2.15736	2.74734	5.15031
YCR024C	YCR024C	101.518	79.2705	15.6202	4.17869	6.49914	18.9702
YCR024C-A	PMP1	10.2139	7.30365	0.7007	0.432964	14.5767	16.8689
YCR025C	YCR025C	26.1498	16.5071	12.1862	4.70524	2.14585	3.50823
YCR026C	YCR026C
YCR028C	FEN2	1.4337		2.1586	0.815578	0.66418
YCR028C-A	RIM1		2.47116	0.711
YCR030C	SYP1	390.548	258.973	9.5636	2.17028	40.8369	119.327
YCR031C	RPS14A	937.089	816.831	34.522	12.5054	27.1447	65.3182
YCR032W	BPH1			1.0045	0.323596
YCR033W	SNT1			2.4745	0.922541
YCR034W	FEN1	537.361	362.419	25.7379	6.69787	20.8782	54.1096
YCR036W	RBK1	33.1492	11.7777	1.4017	0.147344	23.6493	79.9331
YCR038C	BUD5	15.9296	12.9925	2.2424	1.21838	7.10382	10.6637
YCR039C	MATALPHA2	82.6716	74.0141	9.8395	4.13896	8.40201	17.8823
YCR040W	MATALPHA1	7.8231	7.36735	4.2745	1.8298	1.83018	4.02631
YCR041W	YCR041W	55.9541	48.1361	9.2513	4.53726	6.04824	10.6091
YCR042C	TSM1		3.86211		0.94198		4.09999
YCR043C	YCR043C	97.7797	108.605	3.6519	1.6532	26.775	65.6938
YCR044C	PER1	64.8043	64.0647	9.6549	3.50009	6.71206	18.3037
YCR045C	YCR045C	36.3353	29.2927	24.8958	6.2877	1.4595	4.65873
YCR046C	IMG1	104.548	116.399	17.8609	5.14292	5.85345	22.6329
YCR047C	BUD23	79.4654	73.3754	24.2208	8.09175	3.28087	9.06793
YCR048W	ARE1	7.5437	3.07148	1.7464	0.922141	4.31957	3.33082
YCR049C	YCR049C	2.6835		10.2617	3.79482	0.261506
YCR052W	RSC6	116.952	93.4851	45.8516	12.4877	2.55067	7.48619
YCR054C	CTR86	22.5907	20.4143	2.4271	0.731209	9.30769	27.9185
YCR057C	PWP2	328.925	257.455	31.2226	7.96986	10.5348	32.3035
YCR059C	YIH1	160.813	133.125	35.2282	11.7583	4.5649	11.3218
YCR060W	YCR060W	145.513	111.277	23.3651	6.6642	6.22781	16.6977
YCR061W	YCR061W	16.1855	22.1341	3.8055	1.17525	4.25319	18.8336
YCR063W	BUD31	1.5478		45.153	16.1117	0.034279
YCR064C	YCR064C	3.4826	5.88366	23.2313	8.75272	0.14991	0.672209
YCR065W	HCM1	14.0389	14.7861	27.1932	9.06595	0.516265	1.63095
YCR066W	RAD18	33.745	27.7926	15.4243	4.33646	2.18778	6.40905
YCR067C	SED4	86.5609	110.28	8.1037	3.37283	10.6817	32.6964
YCR068W	CVT17	17.6857	16.2161	24.8024	9.09145	0.713064	1.78367
YCR069W	CPR4	257.364	270.963	18.6392	7.40698	13.8077	36.5821
YCR071C	IMG2	82.592	94.6541	9.1569	4.56817	9.01965	20.7204
YCR072C	RSA4	64.4512	52.255	27.9821	10.3937	2.3033	5.02757
YCR073W-A	SOL2	23.6839	30.7698	2.8694	2.81151	8.25396	10.9442
YCR075C	ERS1	67.1133	69.5294	13.4399	5.45925	4.99359	12.7361
YCR077C	PAT1			5.0725	2.62499
YCR079W	YCR079W	20.6248	19.437	27.0022	9.28583	0.763819	2.09318
YCR081W	SRB8		27.1826		1.2253		22.1845
YCR082W	YCR082W	36.7342	38.8387	2.1042	1.16978	17.4576	33.2016
YCR083W	TRX3	0.9234	2.48276
YCR084C	TUP1			1.519
YCR086W	CSM1	59.4691	57.912	13.5617	6.47302	4.38508	8.94668
YCR087W	YCR087W	147.827	149.51	3.6974	1.76818	39.9814	84.5561
YCR088W	ABP1	11.2136	4.08529	3.0736	0.926349	3.64836	4.4101
YCR090C	YCR090C	150.627	165.517	8.988	4.40334	16.7586	37.589
YCR091W	KIN82	8.2571	4.73018	8.2161	3.46953	1.00499	1.36335
YCR094W	CDC50	39.5752	22.7165	5.6493	1.76748	7.00533	12.8525
YCR096C	HMRA2	81.2917	97.7217	11.8888	5.34011	6.83767	18.2996
YCR097W-A	YCR097W-A	36.5151	41.2821	4.0706	1.48521	8.97045	27.7953
YCR099C	YCR099C	9.6334	7.0314	10.7218	4.40564	0.898487	1.596
YCR101C	YCR101C			6.7475	2.56737
YCR102C	YCR102C	13.718	12.0226	4.4118	1.47514	3.10939	8.1501
YCR102W-A	YCR102W-A
YCR104W	PAU3	60.3226	66.3334	1.5769	0.911569	38.2539	72.7683
YCR105W	ADH7	12.2289	9.80272	6.0926	1.37519	2.00717	7.12824
YCR106W	RDS1	9.3973	4.11816	8.2165	2.66402	1.14371	1.54584
YCR107W	AAD3	90.1834	81.2483	19.9386	4.93109	4.52306	16.4767
YDL002C	NHP10	20.0107	15.5598	5.9283	1.72785	3.37545	9.00528
YDL003W	MCD1	3.0937	2.39508	0.6476	0.499697	4.77718	4.79307
YDL004W	ATP16	121.448	131.585	4.3955	1.19408	27.63	110.198
YDL005C	MED2	88.9392	89.7318	14.5034	7.47572	6.1323	12.0031
YDL006W	PTC1	85.009	67.2054	19.0901	5.29828	4.45304	12.6844
YDL007W	RPT2	18.1098	52.5142	1.322	2.54874	13.6988	20.604
YDL008W	APC11	136.488	163.839	17.3865	5.57728	7.85021	29.3761
YDL010W	YDL010W	36.1493	41.928	8.0281	3.23481	4.50285	12.9615
YDL011C	YDL011C	9.3498	17.4262	1.0405	0.88176	8.98587	19.763
YDL012C	YDL012C	34.304	34.7922	8.5297	2.77469	4.02171	12.5391
YDL013W	HEX3	29.6658	16.1241	21.9087	4.41762	1.35406	3.64995
YDL015C	TSC13	295.034	275.447	21.3541	6.5356	13.8162	42.1457
YDL017W	CDC7			0.7384	0.333315
YDL018C	ERP3	72.3476	64.7669	3.7716	1.84453	19.1822	35.1129
YDL019C	OSH2
YDL020C	RPN4	8.3083	12.6034	2.22	1.02124	3.74248	12.3413
YDL021W	GPM2	104.001	82.1081	20.5946	6.74261	5.04993	12.1775
YDL022W	GPD1	19.352	70.0596	12.0373	8.96179	1.60767	7.81759
YDL023C	YDL023C			10.4025	4.53049
YDL024C	DIA3
YDL025C	YDL025C			1.4713	0.580008
YDL026W	YDL026W			1.1983	0.414377
YDL027C	YDL027C	13.2823	11.8009	0.5		26.5646
YDL029W	ARP2
YDL030W	PRP9	5.2563	6.96353	1.6257	1.31127	3.23325	5.31054
YDL031W	DBP10	73.2053	50.7956	11.8503	2.93145	6.17751	17.3278
YDL033C	YDL033C	9.9382	11.9662	5.2987	3.87804	1.87559	3.08563
YDL034W	YDL034W	0.671		4.194	0.917832	0.15999
YDL036C	YDL036C	9.3208	18.859	11.543	3.53315	0.807485	5.33774
YDL037C	BSC1
YDL038C	YDL038C	7.1182
YDL039C	PRM7	20.8476	12.2089	3.1675	1.2758	6.58172	9.56966
YDL041W	KRE26		0.870427	1.2443	0.298045		2.92046
YDL042C	SIR2	5.753	2.60453	1.7022	0.259217	3.37974	10.0477
YDL043C	PRP11	19.1232	16.4535	14.3326	3.50344	1.33425	4.69638
YDL044C	MTF2	61.5344	42.3102	31.8668	9.70993	1.93099	4.35741
YDL045C	FAD1	116.483	106.687	16.9331	6.47678	6.87902	16.4722
YDL046W	NPC2	92.4185	107.386	25.4553	8.58163	3.63062	12.5134
YDL047W	SIT4	37.5605	62.8291	18.3378	10.8843	2.04826	5.77247
YDL049C	KNH1	45.8404	39.6772	13.7232	3.52353	3.34036	11.2606
YDL050C	YDL050C	244.094	344.671	7.6014	3.99843	32.1117	86.2015
YDL052C	SLC1	603.299	416.507	29.1378	8.8928	20.705	46.8365
YDL053C	PBP4	189.855	159.823	15.9269	6.49637	11.9204	24.6019
YDL055C	PSA1	16.8833	109.301	4.2563	3.47358	3.96666	31.4664
YDL057W	YDL057W	17.8588	48.992	3.2572	2.03631	5.48287	24.0591
YDL058W	USO1	10.5315	45.0116	1.5135	2.23316	6.95837	20.156
YDL060W	TSR1	10.6767	8.63776	3.4869	0.558014	3.06195	15.4795
YDL061C	RPS29B	183.865	217.506	1.3893		132.344
YDL062W	YDL062W	6.6932	5.66836	2.4898	1.0266	2.68825	5.52149
YDL063C	YDL063C	55.7667	44.3098	4.7693	0.900898	11.6928	49.184
YDL064W	UBC9	166.244	188.204	4.4899	1.86587	37.0261	100.866
YDL065C	PEX19	84.1205	191.101	6.0587	5.8124	13.8842	32.8781
YDL066W	IDP1	5.2285	12.6563	0.679	0.532012	7.70029	23.7895
YDL067C	COX9	12.564	17.0409	3.3909	0.729506	3.70521	23.3595
YDL068W	YDL068W	6.4167			0.118036
YDL069C	CBS1	38.9404	36.5145	4.1492	2.13	9.38504	17.143
YDL070W	BDF2	174.814	127.737	122.738	34.9631	1.42428	3.65348
YDL071C	YDL071C			6.6252	4.45409
YDL072C	YDL072C	299.864	301.331	22.3796	10.3135	13.399	29.217
YDL073W	YDL073W	10.7823	13.1936		0.495539		26.6248
YDL074C	BRE1	4.2504	6.09333
YDL075W	RPL31A	441.635	594.735	25.8596	11.567	17.0782	51.4166
YDL076C	RXT3	66.9389	51.1703	13.941	5.5857	4.80159	9.16095
YDL078C	MDH3	76.7719	227.155	6.4903	4.87739	11.8287	46.5732
YDL079C	MRK1	65.041	21.1534	4.5215	0.647492	14.3848	32.6697
YDL080C	THI3	9.5836	6.78177	2.3229	0.48076	4.1257	14.1064
YDL081C	RPP1A	192.355	283.954	2.5932	1.04103	74.1768	272.763
YDL082W	RPL13A	2452.31	1708.54	137.813	39.1162	17.7945	43.6786
YDL083C	RPS16B	1539.54	1176.61	96.0455	29.4041	16.0292	40.0151
YDL084W	SUB2	24.0899	41.1073	3.9753	1.78907	6.05989	22.9769
YDL085C-A	YDL085C-A				0.454357
YDL085W	NDE2	9.9526	7.56858	3.6982	0.624446	2.6912	12.1205
YDL086W	YDL086W	122.678	91.1585	12.1726	3.83971	10.0782	23.741
YDL087C	LUC7	5.1362	6.62905	10.3881	4.91471	0.494431	1.34882
YDL088C	ASM4	14.8037	11.524	4.1577	1.08296	3.56055	10.6412
YDL091C	YDL091C		11.9263		1.03336		11.5413
YDL092W	SRP14	76.8749	81.9066	5.7041	1.81602	13.4771	45.1021
YDL093W	PMT5
YDL095W	PMT1	23.771	13.6187	2.7967	0.673294	8.49966	20.227
YDL097C	RPN6	8.5865	34.9624	3.3057	3.85444	2.59748	9.07067
YDL098C	SNU23	31.2096	34.0029	2.8571	0.898443	10.9235	37.8465
YDL099W	YDL099W	52.6239	230.798	6.0509	5.62152	8.69687	41.0562
YDL100C	YDL100C	146.009	270.951	0.799	3.02965	182.74	89.4332
YDL101C	DUN1	9.7461	10.7653
YDL102W	CDC2	75.6278	54.5822	4.2254	1.75004	17.8984	31.1891
YDL104C	QRI7		8.19501
YDL105W	QRI2	28.9029	81.9662
YDL106C	PHO2	1.1181	0.235445		0.417734		0.563625
YDL107W	MSS2	34.3875	94.9498	1.1824	1.54293	29.0828	61.5386
YDL108W	KIN28	103.732	303.865	6.6498	5.85995	15.5993	51.8546
YDL109C	YDL109C	5.1456	3.23962	7.2592	1.99824	0.708838	1.62124
YDL110C	YDL110C	23.0901	23.1901	12.47	4.12047	1.85165	5.62802
YDL111C	RPR42	128.675	94.0644	11.1654	2.97198	11.5245	31.6504
YDL112W	TRM3			1.7323
YDL113C	CVT20	10.4509	6.88824	4.4526	1.48797	2.34715	4.62929
YDL114W	YDL114W	400.234	301.093	32.4223	9.00773	12.3444	33.4261
YDL115C	IWR1	126.246	75.9978	14.2053	3.61181	8.88723	21.0415
YDL116W	NUP84
YDL117W	CYK3	11.7379	8.78587	5.7589	1.89483	2.03822	4.63675
YDL118W	YDL118W
YDL119C	YDL119C	46.083	32.3677	9.5834	2.42905	4.80863	13.3252
YDL120W	YFH1	72.6941	59.3077	5.9173	2.08742	12.285	28.412
YDL121C	YDL121C	103.726	88.7124	1.2339	0.873794	84.0639	101.525
YDL124W	YDL124W	256.838	176.459	114.393	26.2808	2.24522	6.71436
YDL125C	HNT1	353.693	356.022	44.9858	14.9758	7.86232	23.7731
YDL126C	CDC48	8.0358	4.54797	4.5418	1.04148	1.7693	4.36684
YDL127W	PCL2	22.3616	16.047	9.8917	1.85275	2.26064	8.66117
YDL128W	VCX1	17.2448	37.369	2.9665	1.62199	5.81318	23.039
YDL129W	YDL129W	279.081	181.004	54.4608	14.4296	5.12444	12.5439
YDL130W	RPP1B	340.53	353.58	30.4201	13.9752	11.1942	25.3006
YDL130W-A	STF1	30.8407	19.3534	3.4922	1.3266	8.83131	14.5888
YDL132W	CDC53
YDL134C	PPH21	12.7491	26.1116		1.11402		23.439
YDL135C	RDI1	178.715	165.098	12.293	4.99141	14.538	33.0764
YDL136W	RPL35B	1411.5	1518.01	58.2442	21.3901	24.2342	70.9677
YDL137W	ARF2	281.808	197.959	12.2752	4.4833	22.9575	44.1548
YDL138W	RGT2	23.7421	38.1318	10.4367	3.91291	2.27487	9.74512
YDL139C	SCM3	17.9247	11.7626	10.6188	2.18221	1.68802	5.39023
YDL140C	RPO21	19.2446	53.4801	2.1259	1.15631	9.05245	46.2507
YDL142C	CRD1	47.6368	45.4079	5.769	2.38261	8.25738	19.0581
YDL143W	CCT4	78.417	88.529	8.9351	2.45144	8.77629	36.113
YDL144C	YDL144C	54.4711	157.215	3.5809	4.14838	15.2116	37.8979
YDL145C	COP1	113.24	308.762	7.6367	7.26685	14.8284	42.4892
YDL146W	YDL146W	44.7154	38.5033	4.9393	1.2007	9.05298	32.0675
YDL147W	RPN5	10.5483	17.7852	2.6535	1.32214	3.97524	13.4519
YDL148C	NOP14	2.8941
YDL149W	APG9	8.1683	4.66344	1.3884	1.255	5.88325	3.71587
YDL151C	BUD30	9.6503	35.9498	10.2983	3.11782	0.937077	11.5304
YDL153C	SAS10	127.119	89.0269	34.1685	9.18909	3.72036	9.68833
YDL154W	MSH5	7.0363	3.98107	0.889	0.53632	7.91485	7.42294
YDL155W	CLB3	96.9778	351.119	7.3941	7.57868	13.1156	46.3298
YDL156W	YDL156W	9.1831		2.5925	0.907411	3.54218
YDL157C	YDL157C	21.0517	21.1282
YDL158C	YDL158C	16.0138	19.2851
YDL161W	ENT1	6.9738	5.15751	3.9821	0.969285	1.75129	5.32095
YDL162C	YDL162C		0.934691	0.4758
YDL165W	CDC36	18.9625	15.0617		0.208917		72.0944
YDL166C	FAP7	142.975	138.205	15.57	6.14857	9.18272	22.4776
YDL167C	NRP1	1.2617	0.236571	1.3276	0.403255	0.950362	0.586653
YDL168W	SFA1	16.7806	49.1727	1.3536	1.41888	12.397	34.656
YDL169C	UGX2	24.4079	21.5867	2.436	1.00521	10.0197	21.4749
YDL172C	YDL172C	147.416	123.596	5.4108	1.67289	27.2448	73.882
YDL173W	YDL173W	148.162	116.867	33.3059	10.0514	4.44852	11.627
YDL174C	DLD1	27.5702	21.2771	7.939	1.9805	3.47275	10.7433
YDL175C	AIR2	21.8552	86.0069	1.2617	2.67875	17.322	32.1071
YDL176W	YDL176W			0.6611
YDL177C	YDL177C	34.2454	29.5455	4.1851	1.05165	8.1827	28.0944
YDL178W	DLD2	85.5084	84.5019	7.932	2.92649	10.7802	28.8748
YDL179W	PCL9	41.7929	33.0378	40.5611	11.5758	1.03037	2.85404
YDL181W	INH1	3.2181	8.73376
YDL182W	LYS20	32.9127	40.1681	5.9532	3.558	5.52857	11.2895
YDL184	RPL47A	58.8123	92.8177	8.7729	3.57819	6.70386	25.9398
YDL185W	VMA1	198.514	158.997	7.2332	2.13105	27.4448	74.6094
YDL186W	YDL186W	7.5882	8.81581	17.1423	4.25104	0.442659	2.0738
YDL188C	PPH22	16.8516	61.211	2.0725	1.41553	8.13105	43.2426
YDL189W	RBS1	1.7445	2.46959	1.3647	0.319087	1.2783	7.73955
YDL190C	UFD2	11.5414	8.28257	2.7363	1.39068	4.21789	5.95579
YDL191W	RPL35A	1740.15	1033.78	128.089	34.2944	13.5855	30.1443
YDL192W	ARF1	370.895	434.979	21.2835	6.90122	17.4264	63.0293
YDL193W	YDL193W	18.4153	60.5485	2.2569	1.95871	8.15956	30.9124
YDL194W	SNF3			1.7927	0.508214
YDL195W	SEC31			1.3208
YDL196W	YDL196W			0.2556
YDL197C	ASF2	23.9127	28.2364	7.0066	2.88967	3.41288	9.77152
YDL199C	YDL199C			0.8773	0.255159
YDL202W	MRPL11	71.1584	48.1916	10.5006	3.62629	6.7766	13.2895
YDL203C	YDL203C	10.0738	7.85433	11.7369	2.62634	0.858302	2.9906
YDL204W	RTN2	3.0358	9.37718	0.8898	1.02114	3.41178	9.18307
YDL205C	HEM3	37.1183	26.7959	24.1842	5.23259	1.53482	5.12095
YDL206W	YDL206W	3.2643	9.32631	1.4319	0.494537	2.2797	18.8587
YDL207W	GLE1	17.9942	10.8929	6.0223	2.34348	2.98793	4.6482
YDL208W	NHP2	312.452	346.458	32.853	7.87657	9.51062	43.9858
YDL209C	CWC2	40.0393	78.5292	7.6386	3.46887	5.24171	22.6383
YDL210W	UGA4	12.9292	7.20809	1.8083		7.14992
YDL211C	YDL211C		16.0976
YDL212W	SHR3	111.174	128.539	4.043	1.44458	27.4978	88.9803
YDL214C	PRR2	21.8992	20.8366	0.9403		23.2896
YDL215C	GDH2	6.4782	3.36804		0.495439		6.79809
YDL216C	RRI1		4.49147	1.5438	1.16142		3.86723
YDL217C	TIM22	38.5283	42.7261	5.8274	2.06743	6.61158	20.6663
YDL218W	YDL218W	42.5861	34.2526	9.4944	3.14879	4.48539	10.878
YDL219W	DTD1	124.299	85.3782	8.4316	2.32259	14.742	36.76
YDL223C	HBT1	8.2627	7.65749	2.6349		3.13587
YDL225W	SHS1	16.4041	9.99911	2.9793	0.950547	5.50602	10.5193
YDL226C	GCS1	53.4665	43.3986	8.2346	1.6771	6.49291	25.8772
YDL227C	HO	13.6098	10.6279	4.5604	0.907411	2.98434	11.7123
YDL230W	PTP1	26.0073	39.0827	3.8334	2.10771	6.7844	18.5428
YDL231C	BRE4	18.2236	25.7896	1.8703	2.55545	9.74368	10.092
YDL232W	OST4	8.2399	9.84515	0.9195	0.298396	8.96128	32.9936
YDL235C	YPD1	69.7739	64.2734	6.8146	1.83105	10.2389	35.1019
YDL236W	PHO13	148.639	94.6076	33.1377	8.20408	4.48549	11.5318
YDL237W	YDL237W	77.6373	74.1885	6.7867	1.50826	11.4396	49.1881
YDL238C	YDL238C			4.4375	1.79739
YDL239C	ADY3		2.17506		0.216733		10.0357
YDL240W	LRG1	51.6035	39.271	14.2995	4.08886	3.60876	9.60438
YDL241W	YDL241W	11.5565	7.97959	3.5834	1.78426	3.22501	4.47221
YDL243C	AAD4	42.3233	107.613	3.4661	4.00494	12.2106	26.87
YDL245C	HXT15	1.2487	3.96622
YDL246C	SOR2	15.2575	80.5178		1.64724		48.8805
YDL247W	MPH2	5.2432		15.1142	4.16922	0.346906
YDR002W	YRB1	917.034	613.496	46.2112	17.8447	19.8444	34.3798
YDR003W	YDR003W	23.6808	25.4925	10.1697	4.22974	2.32856	6.02696
YDR004W	RAD57		3.35915	2.2328	0.619937		5.41853
YDR005C	MAF1	13.79	40.7952	4.8836	3.74803	2.82374	10.8844
YDR007W	TRP1	111.084	108.56	6.1621	3.14603	18.027	34.507
YDR009W	GAL3	47.6081	48.67	1.9261	0.743634	24.7174	65.4488
YDR010C	YDR010C	22.2427	19.6525	0.8076	0.331061	27.5417	59.3622
YDR011W	SNQ2	117.618	135.134	10.707	3.38926	10.9852	39.8711
YDR012W	RPL4B	421.389	1155.89	16.4894	19.2299	25.5552	60.109
YDR013W	YDR013W	161.193	154.02	14.5813	6.34015	11.0548	24.2928
YDR014W	RAD61	4.6675		2.8604	1.14719	1.63176
YDR014W-A	HED1	5.8148
YDR015C	YDR015C	9.7111	9.82197
YDR017C	KCS1	43.2884	33.1263	13.0333	3.31827	3.32137	9.983
YDR017W	CDC7	60.3626	77.481	3.556	2.09358	16.9749	37.0089
YDR018C	YDR018C	5.2534	18.1409
YDR019C	GCV1	17.6589	59.0249	2.1498	1.79784	8.21421	32.831
YDR021W	FAL1	6.9067	49.5609	2.1599	1.83752	3.19769	26.9717
YDR022C	CIS1	35.005	30.2236	3.6754	1.81858	9.52413	16.6193
YDR023W	SES1	101.471	179.339	10.7355	6.12608	9.45195	29.2748
YDR024W	FYV1	22.332	20.6164	1.4706	0.604657	15.1856	34.0961
YDR025W	RPS11A	3691.49	737.782	99.3479	10.416	37.1572	70.8317
YDR026C	YDR026C
YDR029W	YDR029W	6.4499		1.6229	0.868283	3.97431
YDR030C	RAD28	29.7525	55.0209	17.3666	8.15543	1.7132	6.74654
YDR031W	YDR031W	9.1282	10.1976	1.2595	0.878804	7.24748	11.604
YDR032C	PST2	350.309	459.651	16.9552	8.02397	20.6609	57.2847
YDR033W	MRH1	650.126	615.156	194.931	54.941	3.33517	11.1967
YDR034C	LYS14	14.0178	12.3408	1.1424	1.08957	12.2705	11.3263
YDR035W	ARO3	47.9705	197.235	11.6309	9.85502	4.1244	20.0137
YDR036C	MRP5	21.8003	12.2317	2.8591		7.62488
YDR037W	KRS1	292.51	148.171	26.8325	4.21942	10.9013	35.1163
YDR039C	ENA2	4.4001		1.6706	0.366181	2.63384
YDR040C	ENA1	23.2035	11.3854	1.5438	0.432113	15.0301	26.3483
YDR041W	RSM10	203.87	202.175	14.3923	4.42759	14.1652	45.6625
YDR042C	YDR042C	6.6657		1.6669	0.415529	3.99886
YDR043C	NRG1	38.0604	18.4027	17.4569	5.79822	2.18025	3.17385
YDR044W	HEM13	77.1148	270.185	7.4976	9.48573	10.2853	28.4833
YDR045C	RPC11	26.5276	27.1561	0.4836		54.8544
YDR046C	BAP3	66.9499	45.1224	12.9743	2.87639	5.16019	15.6872
YDR047W	HEM12	25.0283	64.1927	8.9968	5.20669	2.78191	12.3289
YDR048C	YDR048C
YDR049W	YDR049W	13.9587	9.07039	8.0869	2.76352	1.72609	3.28219
YDR050C	TPI1	2377.86	2531.59	145.942	59.2983	16.2932	42.6924
YDR051C	YDR051C	114.481	192.353	9.6547	5.94882	11.8576	32.3346
YDR052C	DBF4	8.3183		1.604		5.18597
YDR053W	YDR053W	2.4119	3.42623	1.8249	0.31082	1.32166	11.0232
YDR054C	CDC34	50.6311	42.209	20.6333	5.1119	2.45385	8.257
YDR055W	PST1
YDR056C	YDR056C	101.393	65.2867	3.0521	1.69553	33.2209	38.5051
YDR057W	YOS9	5.4855	3.68125
YDR058C	TGL2	24.3724	20.6782	7.2513	1.82685	3.36111	11.3191
YDR059C	UBC5	37.6771	27.7594	4.485	1.27885	8.40069	21.7065
YDR060W	MAK21	20.7633	15.6362	2.441	0.708665	8.50606	22.0643
YDR061W	YDR061W	40.8937	35.2604	10.9131	4.31617	3.74721	8.16939
YDR062W	LCB2	12.5306	6.78549	2.4326	1.21347	5.15111	5.59179
YDR063W	YDR063W	65.8196	67.89	6.3788	2.47519	10.3185	27.4282
YDR064W	RPS13	370.5	1012.82	35.709	30.2348	10.3755	33.4983
YDR065W	YDR065W	82.5372	130.462	8.629	3.66857	9.56509	35.5622
YDR066C	YDR066C	45.5937	35.926	8.1522	3.09237	5.59281	11.6176
YDR067C	YDR067C	51.2002	49.1825	7.8854	3.76036	6.49304	13.0792
YDR068W	DOS2	1.6828	1.82797	1.5311	0.312824	1.09908	5.84342
YDR069C	DOA4			1.2295
YDR071C	PAA1	310.259	249.509	54.4909	9.52241	5.69377	26.2023
YDR072C	IPT1	49.9197	36.5599	11.7677	2.8286	4.24209	12.9251
YDR073W	SNF11	33.573	24.2474	34.5391	8.19751	0.972029	2.9579
YDR074W	TPS2	15.1131	18.1606	24.8299	10.255	0.608665	1.77091
YDR075W	PPH3	83.6526	70.246	10.2816	3.56001	8.13615	19.732
YDR076W	RAD55		14.1712
YDR077W	SED1	145.389	390.435	33.9738	32.4153	4.27943	12.0448
YDR078C	SHU2	59.6317	38.2612	7.9887	2.73812	7.46451	13.9736
YDR079C-A	YDR079C-A	43.5516	64.5317	5.9179	3.08285	7.3593	20.9325
YDR079W	PET100	2.7667	7.00709	1.2961	0.892632	2.13463	7.84992
YDR080W	VPS41	9.316	3.50163	1.2515	0.0950397	7.44387	36.8439
YDR081C	PDC2	3.1757	3.84264	1.5609	1.03692	2.03453	3.70583
YDR082W	STN1	15.0813	9.98212	2.0565	0.463425	7.33348	21.5399
YDR083W	RRP8	79.8661	123.789	8.3377	4.53811	9.57891	27.2776
YDR084C	YDR084C	53.5487	48.0159	2.0552	0.583164	26.0552	82.3368
YDR085C	AFR1	23.3314	14.417	18.1749	5.51396	1.28372	2.61463
YDR086C	SSS1	730.353	435.483	32.9607	11.119	22.1583	39.1656
YDR087C	RRP1	279.369	183.214	24.8141	8.39571	11.2585	21.8223
YDR088C	SLU7	27.801	75.5197	3.5016	2.38246	7.93951	31.6982
YDR091C	RLI1	14.4566	11.4901	2.7794	0.76628	5.20134	14.9947
YDR092W	UBC13	150.943	140.099	33.0576	9.90607	4.56607	14.1427
YDR093W	DNF2	49.7316	86.5594	2.9206	3.05024	17.0279	28.3779
YDR094W	YDR094W	29.8972	25.488	1.4256	0.395439	20.9717	64.4548
YDR095C	YDR095C	7.7063	11.5268	2.7601	1.53256	2.79204	7.52128
YDR096W	GIS1	3.4572	3.59639	2.3835	0.824796	1.45047	4.36034
YDR097C	MSH6			0.5147
YDR098C	GRX3	293.164	199.486	15.5999	5.83349	18.7927	34.1966
YDR099W	BMH2	186.585	156.2	8.8041	2.79097	21.193	55.9663
YDR100W	TVP15	51.0149	41.3004	1.9146	0.922942	26.6452	44.7486
YDR101C	YDR101C	121.221	78.0385	7.9174	2.19864	15.3107	35.494
YDR103W	STE5	3.6677		4.6604	1.3272	0.786993
YDR108W	GSG1	4.2242	6.51526	1.655	0.57124	2.55239	11.4055
YDR109C	YDR109C				0.349548
YDR110W	FOB1	4.9117	6.91885	2.3335		2.10486
YDR111C	YDR111C	40.386	27.6412	2.9414	0.859465	13.7302	32.1609
YDR113C	PDS1	10.5143	32.7783	1.9315	1.15716	5.44359	28.3265
YDR116C	MRPL1	70.7015	56.1206	29.3066	7.39872	2.41248	7.58518
YDR117C	YDR117C
YDR118W	APC4	4.7447		2.9268	1.36042	1.62112
YDR119W	YDR119W			1.2634
YDR120C	TRM1	10.2684	7.0117	2.1108	0.654156	4.8647	10.7187
YDR121W	DPB4	152.041	130.498	12.2593	3.91306	12.4021	33.3494
YDR122W	KIN1	34.1223	23.5879	7.7422	2.31687	4.40731	10.1809
YDR123C	INO2	38.3654	33.0891	16.187	5.488	2.37014	6.02935
YDR124W	YDR124W	17.7858	16.1328	8.9128	2.86337	1.99553	5.63423
YDR125C	ECM18	20.4461	40.5363		0.99679		40.6669
YDR126W	SWF1	90.4114	215.783	6.2783	5.46932	14.4006	39.4534
YDR127W	ARO1	103.012	212.928	6.1373	3.3839	16.7846	62.9238
YDR128W	YDR128W	64.1326	64.7722	6.4349	3.15906	9.96637	20.5037
YDR129C	SAC6	23.3448	6.95836	18.1802	3.15505	1.28408	2.20547
YDR130C	FIN1	23.0771	14.6156	11.3567	3.00765	2.03203	4.85948
YDR131C	YDR131C	2.5704		2.2126	0.26047	1.16171
YDR132C	YDR132C	12.5565	5.93318	2.0312		6.18181
YDR133C	YDR133C	190.873	218.329	7.1322	2.81427	26.7622	77.5792
YDR134C	YDR134C	579.722	719.837	30.9531	12.3924	18.729	58.0868
YDR135C	YCF1	3.6424	13.3491
YDR137W	RGP1			2.9157	0.357113
YDR138W	HPR1
YDR139C	RUB1	1.2075	2.89321
YDR140W	FYV9	131.377	102.53	12.9234	3.5844	10.1658	28.6044
YDR141C	DOP1	11.3523	22.7413	1.2434	2.43601	9.13005	9.33546
YDR142C	PEX7	4.9614	47.346	3.0073	3.46522	1.64979	13.6632
YDR143C	SAN1	23.0145	11.0122	5.8709	2.24263	3.9201	4.91042
YDR144C	MKC7	14.0352	11.3556	1.4491	0.307414	9.68546	36.9392
YDR145W	TAF12	187.45	96.8558	16.6783	3.5328	11.2392	27.4162
YDR146C	SWI5
YDR147W	EKI1	15.2	117.004	0.9718	0.913473	15.6411	128.087
YDR148C	KGD2	2.8398	33.3817	1.7461	2.08186	1.62637	16.0346
YDR149C	YDR149C	11.8154	17.0017	4.3148	1.85651	2.73834	9.1579
YDR151C	CTH1	132.947	90.1074	76.1516	16.9775	1.74583	5.30745
YDR152W	GIR2	284.688	234.137	30.4835	9.24716	9.33907	25.3199
YDR153C	ENT5	8.6528	49.044	3.39	6.9874	2.55245	7.01892
YDR155C	CPR1	2231.06	2492.72	180.397	49.2597	12.3675	50.6037
YDR156W	RPA14	105.867	81.6265	26.8844	7.20082	3.93787	11.3357
YDR158W	HOM2	218.903	354.224	8.9589	6.37162	24.4341	55.5941
YDR161W	TCI1	38.4426	102.973	5.9763	1.97429	6.43251	52.157
YDR162C	NBP2	65.8506	57.9238	9.8363	3.72644	6.69465	15.544
YDR163W	YDR163W	77.2672	69.8641	10.1363	3.45374	7.62282	20.2285
YDR164C	SEC1
YDR165W	TRM82	68.4169	62.0449	3.2503	0.718935	21.0494	86.3011
YDR167W	TAF10	61.1893	59.9824	5.3822	1.58967	11.3688	37.7325
YDR168W	CDC37	84.3116	50.7129	11.6647	2.45926	7.22793	20.6212
YDR169C	STB3	89.5804	65.2566	7.1046	2.49047	12.6088	26.2025
YDR171W	HSP42	52.1417	120.874	33.7112	19.4652	1.54672	6.20978
YDR172W	SUP35	42.696	43.4124	12.718	4.79232	3.35713	9.05876
YDR173C	ARG82	61.5393	148.965	3.1398	4.02213	19.5998	37.0364
YDR174W	HMO1	341.525	260.293	36.5369	10.9969	9.34739	23.6696
YDR175C	RSM24	65.6478	49.0414	21.9001	7.56926	2.9976	6.47902
YDR176W	NGG1	46.3524	42.3254	23.5056	7.74962	1.97197	5.4616
YDR177W	UBC1	128.56	107.734	5.255	1.35801	24.4643	79.3322
YDR178W	SDH4	29.3025	30.0418	2.8719	0.597943	10.2032	50.2419
YDR179C	CSN9	31.5044	31.0575	1.4856	0.85686	21.2065	36.2457
YDR179W-A	YDR179W-A	1154.58	1621.22	53.3741	25.2352	21.6318	64.2441
YDR182W	CDC1	29.0455	20.7495	2.9205	0.83171	9.94539	24.948
YDR184C	ATC1	108.694	69.8295	39.1166	10.1454	2.77871	6.88287
YDR185C	YDR185C	16.1945	12.3396	9.8799	2.27214	1.63914	5.43084
YDR186C	YDR186C	7.7686	6.17436	1.6313	1.0272	4.76221	6.01087
YDR187C	YDR187C	44.8646	33.1317	26.7562	8.78313	1.67679	3.7722
YDR188W	CCT6	14.6211	13.4334	3.3378	0.875798	4.38046	15.3385
YDR189W	SLY1	94.9451	73.0568	16.4229	4.25755	5.78126	17.1594
YDR190C	RVB1
YDR191W	HST4	11.4052	19.4686	2.09	0.827752	5.45703	23.5198
YDR192C	NUP42	11.3485	22.3267	1.3361	1.69543	8.49375	13.1687
YDR193W	YDR193W		2.29615	1.8894	0.764426		3.00376
YDR194C	MSS116			1.2554
YDR195W	REF2	63.8745	75.3359	21.5799	9.47967	2.95991	7.9471
YDR196C	YDR196C	81.0856	55.4523	13.6143	3.90444	5.95591	14.2024
YDR197W	CBS2	13.6927	51.5489		0.927151		55.5993
YDR198C	YDR198C		4.40965		0.418435		10.5384
YDR199W	YDR199W	41.4581	41.9294	0.7895	0.112424	52.5118	372.957
YDR200C	VPS64	15.0675	13.3361	5.9381	1.47124	2.53743	9.06454
YDR202C	RAV2	81.5577	167.608	3.491	3.6834	23.3623	45.5036
YDR203W	YDR203W	12.9232	1.88165	1.1209	0.678304	11.5293	2.77405
YDR204W	COQ4	57.3338	135.337	6.7814	4.82157	8.45457	28.069
YDR205W	MSC2	107.883	154.54	18.7856	10.4016	5.74283	14.8573
YDR207C	UME6			1.8028
YDR209C	YDR209C	158.251	123.589	13.4192	4.25975	11.7929	29.0132
YDR210W	YDR210W				0.20055
YDR211W	GCD6	15.2426	7.25154	2.1657	1.12339	7.03819	6.45504
YDR212W	TCP1	15.8577	7.4414	0.8724	0.673094	18.1771	11.0555
YDR213W	UPC2
YDR214W	YDR214W	213.267	329.392	24.6647	11.8418	8.64666	27.816
YDR215C	YDR215C	2.3886	2.49153	6.5311	1.88296	0.365727	1.3232
YDR216W	ADR1		12.5214		1.23907		10.1054
YDR217C	RAD9	20.7911	36.2434	1.5025	1.16513	13.8377	31.1069
YDR218C	SPR28	10.4017	26.3801	2.0128	1.24208	5.16778	21.2387
YDR219C	YDR219C				0.335369
YDR221W	YDR221W	5.1189	0.767898	2.528	0.917231	2.02488	0.837192
YDR222W	YDR222W	15.6355	65.7984	4.3158	4.09743	3.62285	16.0585
YDR223W	YDR223W				0.885818
YDR224C	HTB1	859.755	852.518	156.195	36.1203	5.50437	23.6022
YDR225W	HTA1	398.598	416.821	74.8906	27.1617	5.3224	15.3459
YDR226W	ADK1	971.438	929.463	49.448	16.5523	19.6457	56.1532
YDR227W	SIR4		2.03527
YDR228C	PCF11	5.5188	6.95464	1.3381	1.05501	4.12436	6.59204
YDR229W	IVY1	3.388	7.23184		1.60125		4.51638
YDR232W	HEM1			1.5644	0.459968
YDR233C	RTN1	1075.02	711.552	100.338	28.2355	10.714	25.2007
YDR234W	LYS4	15.231	7.07045	3.2068	0.817983	4.74959	8.64377
YDR235W	PRP42
YDR236C	FMN1				0.478655
YDR237W	MRPL7				0.43071
YDR238C	SEC26
YDR239C	YDR239C	1.3933
YDR240C	SNU56	1.3384
YDR241W	BUD26	4.1693	1.34008
YDR242W	AMD2	6.8627		0.3291	0.3509	20.8529
YDR243C	PRP28
YDR244W	PEX5
YDR245W	MNN10	10.0077	6.1146	1.1356	0.757863	8.8127	8.06822
YDR246W	TRS23	74.5759	84.2748	22.219	9.76053	3.3564	8.63424
YDR247W	YDR247W
YDR248C	YDR248C		13.6077
YDR249C	YDR249C	17.5402	44.2952	2.1741	0.997992	8.0678	44.3844
YDR253C	MET32	28.1999	31.1338	7.1035	3.10144	3.96986	10.0385
YDR255C	RMD5	7.4473	18.632		0.35566		52.3872
YDR256C	CTA1	10.9068	6.19721	3.3181	0.970688	3.28706	6.38435
YDR257C	RMS1			3.7072	1.21137
YDR259C	YAP6		9.77954	1.2332	0.943583		10.3643
YDR260C	SWM1	24.8546	17.6677	24.9045	6.64847	0.997996	2.65741
YDR262W	YDR262W	93.6424	95.6322	31.0577	8.94515	3.01511	10.691
YDR264C	AKR1	4.259	2.3504	5.1225	1.51558	0.83143	1.55083
YDR265W	PEX10	101.46	224.607	3.229	4.57057	31.4215	49.142
YDR266C	YDR266C	19.0943	15.2112	5.3563	2.29112	3.56483	6.63919
YDR267C	YDR267C	24.6899	71.4582	2.8541	3.31862	8.65068	21.5325
YDR268W	MSW1	23.8854	39.2579	4.7372	3.27479	5.04209	11.9879
YDR270W	CCC2	25.5119	22.1003	6.4697	2.01111	3.94329	10.9891
YDR272W	GLO2	149.272	129.181	22.1249	7.29361	6.74678	17.7116
YDR273W	DON1	22.0235	161.743	3.9453	3.17509	5.58221	50.9413
YDR274C	YDR274C			7.9309	3.32158
YDR275W	YDR275W	84.9806	56.9521	35.2793	10.0874	2.40879	5.64585
YDR277C	MTH1	15.1512	23.5796	3.352	2.16227	4.52005	10.9051
YDR278C	YDR278C			0.9631
YDR279W	YDR279W	118.517	226.811	2.8252	4.86716	41.9498	46.6001
YDR280W	RRP45	132.489	103.462	28.3906	8.30528	4.66664	12.4574
YDR281C	PHM6	9.9909	11.521		0.623845		18.4676
YDR282C	YDR282C	72.6872	127.468	12.2999	6.8895	5.90958	18.5018
YDR284C	DPP1	96.0499	75.0839	6.0722	2.55866	15.818	29.345
YDR285W	ZIP1	3.4826	6.45854	0.906	0.384768	3.84393	16.7855
YDR286C	YDR286C	13.9198	11.0341
YDR288W	YDR288W	74.1384	51.9306	29.0277	9.10252	2.55406	5.70508
YDR289C	RTT103	5.448	34.3559		1.96683		17.4677
YDR291W	YDR291W	50.6364	31.7373	11.9733	2.97253	4.22911	10.6768
YDR292C	SRP101	119.393	85.1828	9.6937	3.67549	12.3166	23.1759
YDR293C	SSD1
YDR294C	DPL1	64.6012	46.6801	23.1542	6.74672	2.79004	6.91893
YDR295C	PLO2			5.428	0.768334
YDR296W	MHR1	42.5099	46.2281	4.814	0.88171	8.83047	52.4301
YDR297W	SUR2	134.109	245.086	16.0313	10.5501	8.36543	23.2306
YDR299W	BFR2	32.9631	28.042	5.0934	2.52845	6.47173	11.0906
YDR300C	PRO1	19.0963	27.5299	4.3877	3.02138	4.35223	9.11169
YDR301W	CFT1
YDR302W	GPI11	102.999	89.602	1.9389	1.39218	53.1226	64.361
YDR303C	RSC3
YDR304C	CPR5	749.603	558.985	12.537	4.27303	59.7912	130.817
YDR305C	HNT2	81.4954	66.8266	10.9926	4.22047	7.41366	15.8339
YDR307W	YDR307W			2.1181
YDR308C	SRB7	21.1852	21.8941	3.2555	1.35626	6.50751	16.143
YDR309C	GIC2	36.606	73.4475	4.1264	4.19798	8.87117	17.4959
YDR310C	SUM1	75.0954	50.6517	21.7192	5.53986	3.45756	9.14314
YDR311W	TFB1	2.554		7.0921	2.2299	0.360119
YDR313C	PIB1	20.5046	18.071	12.7813	4.22984	1.60427	4.27226
YDR314C	YDR314C			2.1273	0.505559
YDR315C	IPK1	25.1056	24.6697	2.7922	0.817482	8.99133	30.1776
YDR316W	YDR316W	2.7776	13.3247	2.1228	1.57469	1.30846	8.46179
YDR317W	YDR317W	47.6397	146.742	5.3069	5.45424	8.97694	26.9042
YDR318W	MCM21	28.7759	16.537	5.3234	1.15486	5.40555	14.3195
YDR319C	YDR319C	30.1324	21.6674	11.9068	3.01086	2.53069	7.19641
YDR320C	SWA2	7.3206	8.23428	1.6494	0.6512	4.43834	12.6448
YDR320C-A	DAD4	8.1117	9.16616	34.0922	9.95527	0.237934	0.920735
YDR321W	ASP1	42.4106	120.058		0.76172		157.614
YDR322C-A	TIM11	11.2502	23.0543	2.5077	0.870487	4.48626	26.4843
YDR323C	PEP7	34.1321		3.2431		10.5245
YDR324C	YDR324C		0.94527	2.0505
YDR325W	YCG1	26.9462	21.5542	6.7503	1.64143	3.99185	13.1314
YDR326C	YDR326C
YDR328C	SKP1	721.317	570.635	78.3715	21.8256	9.20381	26.1452
YDR329C	PEX3	5.9244	13.8541		1.17174		11.8236
YDR331W	GPI8	72.8275	119.452	6.7458	4.64933	10.796	25.6922
YDR332W	YDR332W	3.23		1.3972	0.276502	2.31177
YDR333C	YDR333C
YDR334W	SWR1	9.0893	12.014
YDR335W	MSN5	82.733	189.392	6.0239	9.38779	13.7341	20.1743
YDR336W	YDR336W	143.121	120.927	22.9267	7.90598	6.24256	15.2957
YDR337W	MRPS28	161.799	116.827	36.1397	11.1391	4.47703	10.488
YDR338C	YDR338C
YDR339C	YDR339C	126.842	100.579	14.7282	4.04462	8.61216	24.8674
YDR340W	YDR340W	45.9333	53.015	9.0968	2.28025	5.04939	23.2496
YDR341C	YDR341C	232.572	178.496	27.2516	5.99617	8.53427	29.7684
YDR342C	HXT7			1.8336	0.998393
YDR344C	YDR344C			0.881	0.675849
YDR345C	HXT3	67.3845	46.6793	23.8092	6.69587	2.83019	6.97136
YDR347W	MRP1	362.745	335.365	49.9564	14.8153	7.26123	22.6364
YDR348C	YDR348C	58.3815	39.9263	8.9132	3.91847	6.55	10.1893
YDR349C	YPS7	32.0592	25.6999	3.2858	0.774045	9.75689	33.2021
YDR34C	HXT6
YDR350C	TCM10	107.869	86.9033	6.419	2.1779	16.8046	39.9024
YDR351W	SBE2			1.9724	0.322844
YDR352W	YDR352W	67.0455	49.2227	18.9689	6.17858	3.5345	7.96667
YDR353W	TRR1	524.81	463.606	58.8017	17.5693	8.92508	26.3872
YDR354W	TRP4	26.5696	43.7399		0.970237		45.0817
YDR356W	SPC110
YDR357C	YDR357C	188.653	137.047	4.1938	1.27995	44.9838	107.072
YDR358W	GGA1			3.0822	1.57414
YDR360W	YDR360W			1.6625
YDR363W	ESC2
YDR364C	CDC40			1.2011	0.503555
YDR365C	YDR365C	18.401	8.11577	10.3172	2.52389	1.78353	3.21558
YDR366C	YDR366C	226.553	183.121	6.7284	1.95786	33.6711	93.5311
YDR367W	YDR367W	163.9	92.0618	3.5862	1.05836	45.7031	86.9852
YDR368W	YPR1	186.328	135.561	15.0188	4.03931	12.4063	33.5603
YDR369C	XRS2
YDR371W	CTS2	16.566	10.9246	1.2115	0.299498	13.674	36.4763
YDR372C	YDR372C	106.951	235.903	2.3957	3.69608	44.6427	63.8251
YDR373W	FRQ1	110.27	113.112	5.7277	1.6011	19.2521	70.6469
YDR374C	YDR374C	155.092	169.202	14.1848	3.72614	10.9337	45.4096
YDR375C	BCS1	15.7588	35.1926	3.3773	2.98165	4.66609	11.803
YDR376W	ARH1	41.5431	27.5063	5.286	0.731209	7.85908	37.6175
YDR378C	LSM6	90.5407	66.5331	6.8862	2.23676	13.1481	29.7452
YDR379C-A	YDR379C-A	27.2971	44.7808	7.2649	3.59628	3.7574	12.452
YDR379W	RGA2	6.5028	3.62734	2.8833		2.25533
YDR380W	ARO10	24.869	7.57634	3.9892		6.23408
YDR381C-A	YDR381C-A	1.4683	3.62948	1.5794		0.929657
YDR382W	RPP2B	750.846	756.092	16.7791	6.27402	44.7489	120.511
YDR383C	NKP1	267.234	204.917	38.7996	10.9371	6.88755	18.736
YDR385W	EFT2	27.1535	20.8942	2.2652	0.498245	11.9872	41.9356
YDR386W	MUS81	7.2185	4.52681	2.8482	1.01237	2.53441	4.47149
YDR387C	YDR387C	2.8011		1.8388		1.52333
YDR388W	RVS167	22.2693	47.7753	4.2363	2.81146	5.25678	16.993
YDR389W	SAC7	1.9497	2.80824	0.4627	0.424297	4.21375	6.61857
YDR390C	UBA2	14.4663	7.05154	5.275	1.62219	2.74243	4.34693
YDR391C	YDR391C	75.3729	47.8197	24.8183	7.69296	3.03699	6.21604
YDR392W	SPT3	196.222	231.818	8.5592	5.43299	22.9253	42.6685
YDR393W	SHE9	4.0249	2.75365	2.7994	1.19549	1.43777	2.30337
YDR397C	NCB2	146.044	137.218	33.7742	9.9184	4.32412	13.8347
YDR398W	UTP5	14.4811	6.43626	10.4335	2.37394	1.38794	2.71121
YDR399W	HPT1	762.494	597.193	85.9241	26.2448	8.87404	22.7547
YDR400W	URH1	2.5905	17.2153	0.6823	0.532012	3.79672	32.3589
YDR403W	DIT1	4.0326		0.7629	0.407964	5.28588
YDR404C	RPB7	75.1493	69.4219	6.7919	1.20496	11.0645	57.6137
YDR405W	MRP20	73.5779	51.4349	16.8513	6.10073	4.3663	8.43095
YDR406W	PDR15	11.204	49.7007	1.2519	0.754756	8.9496	65.85
YDR407C	TRS120	110.522	297.733	8.4401	13.7592	13.0948	21.6389
YDR408C	ADE8	168.608	156.62	14.0436	7.94346	12.006	19.7169
YDR410C	STE14	149.045	113.782	14.1701	4.09172	10.5183	27.8078
YDR411C	YDR411C	154.252	276.014	9.7065	8.80693	15.8916	31.3406
YDR414C	ERD1	21.2859	112.575	2.8693	1.76522	7.4185	63.7736
YDR415C	YDR415C	40.5982	136.349	2.5249	4.20349	16.0791	32.4371
YDR416W	SYF1
YDR417C	YDR417C	444.02	533.007	8.4791	3.72108	52.3664	143.24
YDR418W	RPL12B	1739.57	1517.78	67.2751	18.5989	25.8576	81.6058
YDR420W	HKR1	5.3408	10.5849	6.8082	5.28279	0.784466	2.00366
YDR422C	SIP1			3.0671	0.434016
YDR423C	CAD1	29.7048	100.831	3.9644	5.37834	7.49289	18.7477
YDR424C	DYN2	57.7936	55.3299	8.8697	3.19443	6.51585	17.3208
YDR425W	SNX41	5.3658	5.72024	2.3701	1.74543	2.26396	3.27726
YDR427W	RPN9	60.3169	110.527	3.7659	4.09783	16.0166	26.972
YDR428C	YDR428C	60.6294	51.8142	7.2863	1.89218	8.32101	27.3834
YDR429C	TIF35	583.036	493.494	52.1839	18.4597	11.1727	26.7336
YDR430C	CYM1	29.0023	13.7645	3.4463	0.972692	8.41549	14.151
YDR432W	NPL3	20.2859	25.1136	4.8814	2.64603	4.15575	9.49106
YDR435C	PPM1	69.2163	159.673	4.7167	3.83826	14.6747	41.6002
YDR437W	YDR437W	11.5197	10.36	4.8257	3.1551	2.38716	3.28359
YDR438W	THI74	12.9704	35.1349	1.6638	1.06092	7.79565	33.1175
YDR439W	LRS4	44.9497	174.983	2.8039	4.40108	16.0311	39.7591
YDR441C	APT2	62.8062	64.641	13.3198	3.56221	4.71525	18.1463
YDR443C	SSN2	23.1874	22.617	3.4926	1.39228	6.63901	16.2446
YDR444W	YDR444W	8.1514	6.86686	4.0969	1.01678	1.98965	6.75353
YDR447C	RPS17B	2120.38	2015.91	72.9722	25.7275	29.0573	78.3561
YDR449C	UTP6			0.7835
YDR450W	RPS18A	668.565	560.223
YDR451C	YHP1	70.4053	126.904	7.1438	5.60414	9.85544	22.6448
YDR452W	PPN1
YDR453C	TSA2	29.4669	21.7956	2.5184	1.05335	11.7006	20.6916
YDR454C	GUK1	513.704	454.99	17.4499	5.59712	29.4388	81.2901
YDR456W	NHX1	0.9346		1.2734		0.733941
YDR458C	YDR458C	28.2796	28.7069	15.5176	3.48205	1.82242	8.24425
YDR459C	YDR459C	51.6705	168.069	1.675	2.70259	30.8481	62.1879
YDR460W	TFB3	39.8321	38.8126	20.8537	6.78835	1.91007	5.71753
YDR462W	MRPL28	32.3939	34.755	4.6534	2.35225	6.96134	14.7752
YDR463W	STP1	4.8668	6.24853
YDR465C	RMT2	16.6936	17.7449	1.7148	0.697192	9.73501	25.452
YDR466W	YDR466W
YDR468C	TLG1	123.673	96.405	17.1796	6.42467	7.19882	15.0054
YDR469W	SDC1	103.385	85.2169	8.8919	2.13336	11.6269	39.945
YDR470C	UGO1	42.4331	18.4165	4.3177	0.74664	9.82771	24.6658
YDR471W	RPL27B	1129.26	843.298	59.2206	18.0594	19.0687	46.6957
YDR472W	TRS31	30.4263	18.2622	4.2556	0.80656	7.14971	22.6421
YDR474C	YDR474C	1.9965		3.2923	0.558064	0.606415
YDR475C	JIP4	18.6339	10.7362	2.6385	0.465128	7.06231	23.0822
YDR476C	YDR476C	98.8456	105.608	36.4434	11.6985	2.7123	9.02748
YDR478W	SNM1	43.3454	37.4714	12.4229	2.93145	3.48915	12.7825
YDR480W	DIG2	45.7345	47.6331	13.4802	5.3598	3.39272	8.88711
YDR481C	PHO8	7.4248	6.61802	6.3666	1.61708	1.16621	4.09258
YDR482C	CWC21	33.7379	28.0641	10.0849	2.5291	3.34539	11.0965
YDR483W	KRE2		3.36635	0.7171	0.168336		19.9978
YDR484W	SAC2			2.9172	1.58516
YDR485C	VPS72			1.6875	1.5278
YDR486C	VPS60	82.3787	79.9452	15.2359	5.14266	5.40688	15.5455
YDR487C	RIB3	539.83	374.803	24.209	6.39792	22.2987	58.582
YDR488C	PAC11	62.869	41.2016	5.9102	2.69217	10.6374	15.3042
YDR490C	PKH1				0.444788
YDR492W	YDR492W	198.845	185.47	36.6162	11.9595	5.43051	15.5081
YDR493W	YDR493W	12.7222	14.5687	4.6017	1.10816	2.76467	13.1467
YDR494W	RSM28	42.8443	34.4589	17.7916	5.36616	2.40812	6.42151
YDR495C	VPS3	18.9062	11.9271	1.8374	0.373295	10.2896	31.9509
YDR496C	PUF6	60.7922	41.6648	18.2145	4.46161	3.33757	9.33853
YDR497C	ITR1	15.1323	9.07939	2.6213	0.89694	5.77282	10.1226
YDR498C	SEC20	69.9141	147.628	3.3016	3.41261	21.1758	43.2594
YDR499W	LCD1
YDR500C	RPL37B	943.442	538.61	42.7896	13.1521	22.0484	40.9526
YDR501W	PLM2	342.366	235.61	9.6918	4.14087	35.3254	56.8988
YDR502C	SAM2	108.877	172.545	4.713	2.1787	23.1015	79.1966
YDR503C	LPP1	26.4327	18.6244	1.8415		14.3539
YDR504C	SPG3	15.4554	14.849
YDR505C	PSP1			0.6828	0.473094
YDR507C	GIN4	35.0398	77.3445	6.2694	4.282	5.58902	18.0627
YDR508C	GNP1	21.335	11.2445	6.2007	2.07349	3.44074	5.42301
YDR509W	YDR509W			3.9587	1.05881
YDR510W	SMT3	153.551	146.596	4.1707	2.64152	36.8166	55.4966
YDR511W	ACN9	59.9221	65.1522	10.2261	4.21421	5.85972	15.4601
YDR512C	EMI1	56.8034	61.2141	5.5526	1.4776	10.2301	41.4281
YDR513W	GRX2	82.1417	62.7799	5.5291	1.54148	14.8563	40.7271
YDR514C	YDR514C	11.2939	27.9982	1.5115	4.07634	7.47198	6.86847
YDR516C	EMI2	21.7815	24.2984	28.5616	13.2928	0.762615	1.82794
YDR517W	GRH1	39.9041	142.977	5.3218	5.18525	7.49823	27.5739
YDR518W	EUG1	105.174	123.856	4.7162	1.39749	22.3005	88.6276
YDR519W	FPR2	66.1799	70.762	1.4391	0.407263	45.987	173.75
YDR520C	YDR520C
YDR522C	SPS2	58.5357	52.051	1.664	0.617533	35.1777	84.2886
YDR526C	YDR526C	3.6578	4.15394	5.1135	2.07123	0.715322	2.00554
YDR527W	YDR527W	12.0818	49.2421	2.3497	3.94092	5.14185	12.4951
YDR528W	HLR1	17.0756	26.2804	2.4178	1.17635	7.06245	22.3407
YDR529C	QCR7	90.8732	57.3851	8.7807	2.85735	10.3492	20.0833
YDR530C	APA2	26.4936	28.1882	18.9358	7.58414	1.39913	3.71673
YDR531W	YDR531W	56.6373	110.504	2.7555	1.44258	20.5543	76.602
YDR532C	KRE28	33.2966	124.017	5.3655	3.80705	6.20568	32.5756
YDR533C	YDR533C	62.6884	37.7994	11.9296	2.85284	5.25486	13.2497
YDR536W	STL1			0.6819
YDR539W	YDR539W	29.8888	23.9729	5.4411	1.34023	5.49315	17.8872
YDR541C	YDR541C	28.1099	79.3357	3.2344	2.27815	8.69092	34.8247
YEL001C	YEL001C	400.963	405.145	7.0364	3.71401	56.9841	109.086
YEL002C	WBP1	184.468	162.467	22.8551	7.91129	8.0712	20.5361
YEL003W	GIM4	120.861	135.35	4.6771	2.76572	25.8411	48.9383
YEL004W	YEA4	48.2354	46.4518	11.081	2.81767	4.35298	16.4859
YEL005C	VAB2	59.5215	48.479	13.2659	4.57593	4.4868	10.5943
YEL006W	YEA6	16.7988	21.3304	7.2969	3.12985	2.30218	6.81517
YEL008W	YEL008W	6.1116	2.3172	7.4096	2.10139	0.824822	1.1027
YEL009C	GCN4	3295.93	2238.93	353.102	98.3486	9.33424	22.7652
YEL010W	YEL010W	11.4398	15.4175	1.0672	0.319888	10.7195	48.1965
YEL011W	GLC3
YEL012W	UBC8	58.7343	61.5233	14.2214	6.6156	4.12999	9.29972
YEL013W	VAC8	5.0324	5.8347	1.9869	0.620789	2.53279	9.39884
YEL014C	YEL014C	22.6125	12.0899	3.1482	1.16447	7.18268	10.3823
YEL015W	DCP3	49.5647	43.8862	12.882	5.44156	3.84759	8.06501
YEL016C	YEL016C	48.3108	31.5323	8.686	2.44182	5.56192	12.9134
YEL017W	GTT3	162.609	179.14	33.785	10.0738	4.81307	17.7829
YEL018W	EAF5	108.026	100.373	60.1236	19.1634	1.79674	5.23774
YEL019C	MMS21	25.2657	15.1762	11.7614	3.93415	2.14819	3.85755
YEL020C	YEL020C	32.4666	22.4767	19.8877	5.10754	1.6325	4.40069
YEL020W-A	TIM9	134.041	96.1305	51.9305	16.008	2.58115	6.00517
YEL021W	URA3	3.4958	8.58396
YEL022W	GEA2	33.3565	41.1484	2.1909	0.752552	15.225	54.6784
YEL024W	RIP1	16.8742	27.8635	11.7918	7.10714	1.43101	3.92049
YEL025C	SRI1	15.8169	14.7453		0.979104		15.06
YEL026W	SNU13	755.898	496.15	15.8835	3.76627	47.5901	131.735
YEL027W	CUP5	462.667	517.612	11.1608	4.37323	41.4546	118.359
YEL028W	YEL028W	25.2861	14.5406	9.3119	2.91833	2.71546	4.9825
YEL029C	BUD16	41.0492	38.6201	8.6623	3.15309	4.73883	12.2483
YEL030C-A	YEL030C-A	358.897	443.895	10.9838	5.37869	32.6751	82.5285
YEL032W	MCM3	14.0547	10.3227	1.939	1.22805	7.24843	8.40574
YEL033W	YEL033W	637.889	767.214	64.1075	22.3557	9.95031	34.3185
YEL034C-A	YEL034C-A		2.38608		0.5009		4.76359
YEL034W	HYP2	365.505	650.247	28.1812	10.3606	12.9698	62.7616
YEL035C	UTR5	12.4351	13.0611	54.2204	20.9398	0.229344	0.623747
YEL036C	ANP1	211.276	182.731	30.2189	10.0403	6.99151	18.1997
YEL037C	RAD23	227.2	181.58	61.95	13.0198	3.66747	13.9464
YEL038W	UTR4	103.368	111.092	14.5745	5.91015	7.09236	18.7969
YEL039C	CYC7	27.3891	29.6443	7.4882	3.41091	3.65763	8.69102
YEL040W	UTR2	616.976	539.528	176.93	44.3666	3.48712	12.1607
YEL041W	YEL041W	104.012	66.2047	24.6096	4.14352	4.22648	15.9779
YEL042W	GDA1	447.413	384.847	31.9782	10.3498	13.9912	37.1839
YEL046C	GLY1	23.979	15.2097	71.4152	14.0461	0.335769	1.08285
YEL047C	YEL047C	216.377	218.478	51.4909	15.5853	4.20225	14.0182
YEL049W	PAU2	64.355	28.1571	3.3863	0.662623	19.0045	42.4934
YEL050C	RML2	82.2929	67.1617	26.2312	7.8158	3.13721	8.59307
YEL051W	VMA8	566.187	495.154	44.8098	11.9486	12.6353	41.4403
YEL052W	AFG1	112.204	103.142	20.4579	8.9406	5.48462	11.5364
YEL053C	MAK10	72.3981	42.8212	14.2285	3.79222	5.08825	11.2919
YEL053W-A	YEL053W-A	2.8858	2.31934	0.727	0.31077	3.96946	7.46319
YEL054C	RPL12A	2347.46	2802.44	94.7032	27.6887	24.7876	101.212
YEL055C	POL5	92.2067	71.0546	7.4663	2.19328	12.3497	32.3966
YEL056W	HAT2	257.673	221.543	37.5839	13.0169	6.85593	17.0197
YEL057C	YEL057C	25.4327	18.5584	3.4606	1.32515	7.34922	14.0048
YEL058W	PCM1	21.4187	10.8729	9.6081	1.777	2.22923	6.1187
YEL059C-A	SOM1	25.6836	21.4713	18.296	4.93951	1.40378	4.34686
YEL060C	PRB1	5.7151		1.0458		5.46481
YEL061C	CIN8	72.2164	86.6793	28.9156	14.2056	2.49749	6.10179
YEL063C	CAN1	6.7126	3.40372	3.2471	0.924846	2.06726	3.68031
YEL064C	YEL064C	195.574	149.896	62.9967	17.1927	3.10451	8.71859
YEL065W	SIT1
YEL066W	HPA3	77.1138	74.8257	3.4895	1.77189	22.0988	42.2294
YEL067C	YEL067C	11.1565	10.3587	1.2521	0.73627	8.91023	14.0692
YEL069C	HXT13	2.1832	2.45327	1.5925	0.343185	1.37093	7.14853
YEL070W	YEL070W	8.3334	8.03204	4.0894	1.14323	2.03781	7.02573
YEL071W	DLD3	546.515	403.409	114.37	28.0315	4.77848	14.3913
YEL072W	RMD6	22.953	23.5065
YEL073C	YEL073C	7.8394	6.44717	1.5722	0.477503	4.98626	13.5018
YEL077C	YEL077C	621.761	580.137	124.446	58.2052	4.99622	9.9671
YER002W	NOP16	181.295	188.434	21.6364	9.15046	8.37915	20.5928
YER003C	PMI40	237.746	219.823	20.4793	4.57453	11.6091	48.0537
YER004W	YER004W	198.22	216.952	27.1735	12.1666	7.29461	17.8318
YER005W	YND1
YER006W	NUG1	507.527	387.031	77.4308	22.7265	6.55459	17.03
YER007C-A	YER007C-A	26.2917	22.1427		0.249398		88.7845
YER007W	PAC2	58.7975	42.3957	20.568	8.4144	2.85869	5.03847
YER008C	SEC3	166.071	135.14	19.3126	9.93754	8.59909	13.599
YER009W	NTF2	987.468	823.026	10.6605	3.60329	92.6287	228.409
YER010C	YER010C	196.887	152.303	14.0152	4.46561	14.0481	34.1058
YER011W	TIR1	414.492	381.035	7.1611	2.29588	57.881	165.964
YER012W	PRE1	475.862	364.149	36.1424	7.00804	13.1663	51.9616
YER013W	PRP22	28.712	29.098	6.6822	3.56131	4.29679	8.17059
YER014W	HEM14
YER015W	FAA2	8.2046	9.54544	0.971	1.08111	8.44964	8.82931
YER016W	BIM1	218.617	173.41	18.9477	7.59787	11.5379	22.8236
YER017C	AFG3	72.5344	46.849	19.5435	5.95398	3.71143	7.86851
YER018C	SPC25	18.5397	26.7649	24.115	12.3013	0.768804	2.17579
YER019C-A	SBH2	465.919	441.142	26.9362	6.47026	17.2971	68.1799
YER019W	ISC1	53.9402	42.5006	19.6052	6.14787	2.75132	6.91306
YER020W	GPA2	112.441	99.3815	97.2613	30.1153	1.15607	3.30003
YER021W	RPN3	36.8758	38.4192	3.4457	1.71392	10.702	22.416
YER022W	SRB4	40.5916	40.8885	11.5112	5.9616	3.52627	6.85864
YER023W	PRO3	578.585	488.524	24.216	7.62577	23.8927	64.0623
YER025W	GCD11	202.009	224.78	26.8108	7.55528	7.53463	29.7514
YER027C	GAL83	96.7198	90.8198	22.0706	7.20573	4.38229	12.6038
YER028C	MIG3	86.2684	66.826	16.9569	5.22192	5.08751	12.7972
YER029C	SMB1	108.268	99.3761	39.0845	11.1178	2.77011	8.93843
YER030W	YER030W	188.994	151.755	32.6391	7.5888	5.79043	19.9973
YER031C	YPT31	226.604	263.36	11.9006	3.02814	19.0414	86.9708
YER032W	FIR1	7.7782		1.9502		3.98841
YER033C	ZRG8			0.6552
YER034W	YER034W	31.765	22.0773	26.1646	7.6383	1.21404	2.89034
YER035W	EDC2	105.5	71.0128	209.648	47.6236	0.503223	1.49113
YER036C	KRE30	33.7451	18.8638	11.7488	2.62895	2.87222	7.17541
YER037W	PHM8	36.6754	31.0406	17.3423	4.20845	2.11479	7.37579
YER038C	KRE29	144.622	114.542	23.6435	6.27422	6.11679	18.2559
YER039C	HVG1	29.7094	23.361	10.4401	3.4051	2.8457	6.86059
YER039C-A	YER039C-A	132.293	137.54	2.198	1.44724	60.1879	95.0359
YER040W	GLN3
YER041W	YEN1	1471.92	869.542	48.2218	9.99104	30.5239	87.0322
YER042W	MXR1	170.36	141.829	7.3259	2.52679	23.2545	56.1301
YER043C	SAH1	845.819	569.888	102.18	29.3643	8.27774	19.4075
YER044C	ERG28	161.019	152.786	8.7956	4.17113	18.3068	36.6295
YER045C	ACA1	35.7683	29.5454	18.7249	3.88145	1.9102	7.61194
YER046W	SPO73	20.744	15.102	3.2679	1.44128	6.34781	10.4782
YER047C	SAP1			1.3539
YER048C	CAJ1	172.515	152.197	40.1521	11.4702	4.29654	13.2689
YER050C	RSM18	256.253	241.482	23.746	7.78529	10.7914	31.0178
YER052C	HOM3	276.916	183.485	55.7714	13.3321	4.9652	13.7627
YER053C	YER053C	153.008	121.82	164.804	53.8528	0.928423	2.26209
YER054C	GIP2	19.2571	12.1075	24.8685	7.40919	0.774357	1.63412
YER055C	HIS1	888.485	664.093	56.8492	15.7862	15.6288	42.0681
YER056C	FCY2	482.519	428.781	99.0386	32.7138	4.87203	13.107
YER056C-A	RPL34A	2329.05	1905.39	112.937	37.1246	20.6225	51.3242
YER057C	HMF1	493.643	465.702	10.385	4.21176	47.5343	110.572
YER060W	FCY21	288.558	301.015	55.4699	20.1183	5.20206	14.9623
YER060W-A	FCY22
YER061C	CEM1	51.4247	59.7473	23.5352	10.2324	2.18501	5.83902
YER062C	HOR2	466.584	339.961	62.503	18.6139	7.46499	18.2639
YER063W	THO1	129.743	135.614	17.7837	6.22172	7.29561	21.7969
YER064C	YER064C	57.7602	39.9415	21.7801	6.02933	2.65197	6.62453
YER065C	ICL1	21.1944	14.8595	14.6471	4.31772	1.447	3.44152
YER066W	YER066W	41.0868	35.2175	10.6326	4.99672	3.86423	7.04813
YER067W	YER067W	123.597	94.7714	62.6263	37.4655	1.97357	2.52956
YER068W	MOT2	7.2609	2.90604	5.8864	0.919435	1.2335	3.16068
YER069W	ARG5,6
YER070W	RNR1			1.654	0.363425
YER071C	YER071C	105.894	92.407	6.8921	2.55009	15.3646	36.2368
YER072W	VTC1	220.984	360.656	36.4425	10.4094	6.06391	34.6471
YER073W	ALD5	150.287	119.678	99.1785	29.5461	1.51532	4.05054
YER074W	RPS24A	2438.99	2346.87	144.305	47.0878	16.9017	49.8403
YER074W-A	YER074W-A	6.354	13.6831	2.2146	0.966078	2.86914	14.1635
YER075C	PTP3		5.03034	1.3246	1.13121		4.44687
YER076C	YER076C	13.5084	9.90232	8.6425	2.75299	1.56302	3.59693
YER076W-A	YER076W-A	1002.96	865.681	10.3515	2.68316	96.8907	322.636
YER077C	YER077C	10.7	2.07478	24.9796	6.99977	0.42835	0.296406
YER078C	YER078C	10.1309	14.3851	1.6955	1.11082	5.97517	12.95
YER079C-A	YER079C-A			1.4637	0.597893
YER079W	YER079W	629.118	631.502	23.4801	7.43394	26.7937	84.9485
YER081W	SER3	99.6208	94.2655	120.529	24.7858	0.826527	3.8032
YER082C	UTP7	2.0631		2.8163	1.01458	0.732557
YER083C	RMD7	59.3108	66.5131	5.5728	2.48546	10.6429	26.7609
YER084W	YER084W		2.77087
YER084W-A	YER084W-A	82.6013	98.1592	10.237	3.74968	8.0689	26.178
YER087W	YER087W	13.7656	8.18578	5.4586	1.81562	2.52182	4.50852
YER088C	DOT6	9.5745		0.7586		12.6213
YER089C	PTC2	97.6075	75.6752	18.8479	6.04988	5.17869	12.5086
YER090W	TRP2	67.363	82.9948	2.1247	0.317884	31.7047	261.085
YER092W	IES5	113.181	102.662	32.2417	9.86078	3.51038	10.4112
YER093C	YER093C	100.295	213.914	9.4132	13.19	10.6547	16.2178
YER093C-A	YER093C-A			1.3891	0.421091
YER094C	PUP3	284.447	194.996	30.934	10.6744	9.19529	18.2677
YER095W	RAD51	48.9949	33.7565	18.4933	4.78791	2.64933	7.05036
YER098W	UBP9			1.6304	1.11092
YER099C	PRS2	12.8189	27.2208	7.6429	1.8019	1.67723	15.1068
YER100W	UBC6	163.799	144.621	24.8723	8.64946	6.58562	16.7202
YER101C	AST2	31.4114	27.0032	10.4479	4.08931	3.00648	6.60335
YER102W	RPS8B	2731.48	2429.31	79.0952	27.6322	34.5341	87.9158
YER103W	SSA4
YER104W	RTT105	11.9888	4.37026	1.5411	0.652152	7.77938	6.70129
YER105C	NUP157	25.054	61.1084	1.2501	1.24003	20.0416	49.28
YER106W	MAM1		4.56068	3.2135	2.22469		2.05003
YER107C	GLE2	233.885	159.242	27.0287	7.19697	8.6532	22.1263
YER109C	FLO8	74.0215	72.1561	2.675	1.21417	27.6716	59.4282
YER110C	KAP123	317.039	452.932	19.4908	9.59766	16.2661	47.1919
YER111C	SWI4	12.5903	7.52637	1.9848		6.34336
YER112W	LSM4	235.515	185.178	17.5098	5.97543	13.4505	30.99
YER113C	YER113C	80.7745	101.18	9.9657	4.2338	8.10525	23.8983
YER114C	BOI2	80.4899	90.6036	8.3164	5.07468	9.67845	17.8541
YER115C	SPR6	75.9792	64.0615	12.9132	4.71797	5.88384	13.5782
YER116C	SLX8	29.2822	28.5255	18.7158	6.16966	1.56457	4.6235
YER117W	RPL23B	2201.19	2171.31	151.113	47.5452	14.5665	45.6683
YER118C	SHO1
YER119C	AVT6	27.1717	26.8447	2.9255		9.28788
YER120W	SCS2	296.424	273.357	17.0093	6.1111	17.4271	44.7312
YER121W	YER121W	38.5525	32.2951	5.1453	1.79057	7.49276	18.0362
YER123W	YCK3	11.0844	6.26012	7.9762	4.16166	1.38968	1.50424
YER124C	DSE1	43.5194	49.5273	319.44	98.0202	0.136236	0.505276
YER125W	RSP5	9.6844
YER126C	NSA2	28.1567	19.3276	62.6162	22.8935	0.449671	0.844238
YER127W	LCP5	260.573	208.01	72.4581	22.2606	3.59618	9.34431
YER128W	YER128W	21.505	16.0168	4.5374	1.69979	4.7395	9.4228
YER129W	PAK1	42.8601	79.414	9.6817	5.47448	4.42692	14.5062
YER130C	YER130C	20.9101	57.6645	38.9791	21.8271	0.536444	2.64188
YER131W	RPS26B	2198.01	2862.95	106.574	42.861	20.6242	66.7962
YER132C	PMD1	3.5353	5.50584		0.418285		13.1629
YER134C	YER134C	44.6087	41.9631	11.2664	3.21191	3.95945	13.0648
YER135C	YER135C		4.16936	4.4056	1.42514		2.92557
YER136W	GDI1	66.8054	115.696	7.5867	5.79732	8.80559	19.9568
YER137C	YER137C	19.5574	20.0179		0.852301		23.4869
YER138C	YER138C	1450.38	4031.83	75.2643	75.1322	19.2704	53.6632
YER139C	YER139C	32.5323	22.9093	6.6621	2.43386	4.88319	9.41276
YER140W	YER140W	29.6661	21.4071	16.7367	5.16075	1.77252	4.14805
YER141W	COX15	25.3285	48.0795	5.7527	4.49858	4.40289	10.6877
YER142C	MAG1	40.8533	48.3297	6.6831	3.707	6.11293	13.0374
YER143W	DDI1	72.69	57.71	24.7214	7.25964	2.94037	7.94943
YER145C	FTR1	182.299	200.189	32.6742	14.1987	5.57928	14.0991
YER146W	LSM5	147.731	138.482	13.7901	4.36211	10.7129	31.7465
YER147C	SCC4	7.5685	9.39328	14.3898	5.13956	0.525963	1.82764
YER147C-A	YER147C-A	93.1745	120.317	14.5994	5.97437	6.38208	20.1388
YER148W	SPT15	158.518	145.723	21.5367	5.87733	7.36037	24.7941
YER149C	PEA2	18.5886	31.5456	4.191	2.17269	4.43536	14.5192
YER150W	SPI1	75.5499	48.4934	58.7822	14.7207	1.28525	3.29424
YER151C	UBP3			5.6392	2.27168
YER152C	YER152C	50.1018	112.205	11.4943	8.69956	4.35884	12.8977
YER153C	PET122	8.1004	7.57263	35.045	14.2834	0.231143	0.53017
YER154W	OXA1	92.6295	226.609	13.9504	11.0373	6.63992	20.5311
YER156C	YER156C	218.371	247.095	41.3937	21.1312	5.27546	11.6934
YER157W	SEC34
YER158C	YER158C	1.2831		1.6664		0.769983
YER159C	BUR6	243.72	184.369	147.492	38.503	1.65244	4.78844
YER160C	YER160C	227.885	706.483	13.5091	10.1318	16.869	69.7295
YER161C	SPT2	47.6379	81.152	21.613	11.2366	2.20413	7.22213
YER162C	RAD4			0.7774	0.60611
YER163C	YER163C	81.8825	79.1554	7.1664	1.89433	11.4259	41.7854
YER164W	CHD1	38.1263	95.6734	3.7275	1.65651	10.2284	57.7561
YER165W	PAB1	30.4353	12.8465	0.6898		44.1219
YER166W	DNF1	76.7507	83.5096	5.101	3.21256	15.0462	25.9947
YER167W	BCK2	5.2554		1.0422		5.0426
YER168C	CCA1	56.5362	51.9694	9.1309	4.03601	6.19174	12.8764
YER169W	RPH1	2.9451		1.2355	0.80651	2.38373
YER170W	ADK2	21.6253	25.6247	6.2836	2.16417	3.44155	11.8404
YER171W	RAD3
YER172C	BRR2		6.21972
YER173W	RAD24	37.83	43.7828	8.7585	5.09176	4.31923	8.59875
YER174C	GRX4	102.289	98.8866	25.0355	8.07802	4.08575	12.2414
YER175C	TMT1	16.4944	16.139	5.6885	1.41422	2.8996	11.4119
YER176W	ECM32	62.7217	53.6103	32.8263	12.2196	1.91071	4.38722
YER177W	BMH1	955.208	1290.91	106.362	59.1893	8.98073	21.8099
YER178W	PDA1	303.196	454.02	13.5714	7.65844	22.3408	59.2836
YER179W	DMC1	29.5165	67.6617	4.3714	2.89463	6.75218	23.3749
YER180C	ISC10	105.4	103.704	18.1363	6.87693	5.81157	15.0801
YER180C-A	SLO1	5.8698	5.51361		0.757763		7.27617
YER182W	YER182W	79.1857	59.1201	11.3853	3.76632	6.95508	15.6971
YER183C	FAU1	86.8947	70.4554	11.2946	2.86091	7.69347	24.6269
YER184C	YER184C
YER186C	YER186C	90.1919	219.089	8.8059	7.72662	10.2422	28.3551
YER187W	YER187W	226.282	254.494	30.6974	8.40072	7.37139	30.2943
YER187W-A	KHS1				0.141683
YER188W	YER188W	8.6954	14.0333	3.3728	4.01281	2.5781	3.49713
YFL001W	DEG1	41.1161	24.8766	11.8658	2.12905	3.46509	11.6844
YFL002C	SPB4	21.1096	14.4872	9.1826	2.21136	2.29887	6.55125
YFL004W	VTC2
YFL006W	YFL006W	230.201	114.777	20.502	4.09698	11.2282	28.0151
YFL008W	SMC1	31.9375	28.6672	1.1612	0.844486	27.5039	33.9463
YFL009W	CDC4	6.276		0.6594		9.51774
YFL010W-A	AUA1	164.551	147.795	9.5729	3.32449	17.1893	44.4564
YFL013C	IES1	41.5215	47.8249	28.5389	12.8918	1.45491	3.70972
YFL014W	HSP12	17.2794	25.3746	2.5168	1.13186	6.86562	22.4185
YFL016C	MDJ1	235.036	173.485	204.716	54.2281	1.14811	3.19917
YFL017C	GNA1	184.849	175.452	26.2322	8.28434	7.04665	21.1787
YFL017W-A	SMX2	13.7348	8.54502	16.6396	4.84397	0.825428	1.76405
YFL018C	LPD1	274.087	236.249	25.5398	8.05262	10.7318	29.3381
YFL019C	YFL019C
YFL020C	PAU5	92.1329	58.7031	6.9233	1.8044	13.3077	32.5333
YFL021W	GAT1	42.5128	38.1228	6.9899	2.14954	6.08203	17.7353
YFL022C	FRS2	127.081	93.5626	12.5165	2.72634	10.153	34.318
YFL023W	BUD27	13.5037	19.5243	4.5588	1.26142	2.96212	15.4781
YFL024C	EPL1		4.89303		0.392684		12.4605
YFL025C	BST1	57.7498	69.5516	2.2859	1.50701	25.2635	46.1521
YFL026W	STE2	285.765	467.33	53.9949	32.6001	5.29245	14.3353
YFL029C	CAK1	13.5625	33.5717	1.9962	3.00009	6.79416	11.1902
YFL030W	AGX1	68.7381	99.3876	4.4227	2.64283	15.5421	37.6066
YFL031W	HAC1			58.5524	18.6907
YFL032W	YFL032W	3.0773	3.66932	29.6322	7.11495	0.10385	0.51572
YFL033C	RIM15
YFL034C-B	MOB2	26.5453	82.9684	1.3565	2.16026	19.569	38.4066
YFL034W	YFL034W	58.6408	88.0031	5.8422	3.84107	10.0375	22.9111
YFL036W	RPO41	6.1754	6.44335
YFL038C	YPT1	384.71	402.614	23.1999	10.0026	16.5824	40.2509
YFL040W	YFL040W	6.3777	7.46076	1.2545	0.798694	5.08386	9.3412
YFL041W	FET5	35.3888	26.1808	9.1115	2.08977	3.88397	12.5281
YFL042C	YFL042C	6.0212	2.30144	5.1427	1.21503	1.17082	1.89415
YFL043C	YFL043C	18.5513	38.7013	3.6405	3.99207	5.09581	9.69454
YFL044C	YFL044C	35.0898	66.4719	23.7226	15.5732	1.47917	4.26836
YFL045C	SEC53	770.105	918.375	29.7975	12.5905	25.8446	72.9417
YFL046W	YFL046W	75.6475	97.063	4.4277	3.20079	17.0851	30.3247
YFL047W	RGD2	39.0797	44.7624	8.7233	3.3061	4.47992	13.5393
YFL048C	EMP47	166.331	259.168	15.0385	7.21615	11.0603	35.915
YFL049W	YFL049W	290.914	278.759	11.2289	3.59498	25.9076	77.5414
YFL050C	ALR2			1.0843	0.42104
YFL051C	YFL051C			3.2404	0.762622
YFL052W	YFL052W			1.3363	1.81567
YFL054C	YFL054C	9.9032	10.2172	3.5072	2.12659	2.82368	4.8045
YFL055W	AGP3
YFL056C	AAD6			1.2925	0.513475
YFL057C	AAD16	8.65	18.2803	4.2954	2.982	2.01378	6.13022
YFL058W	THI5	11.7206	12.1587	3.4468	1.92985	3.40043	6.30035
YFL059W	SNZ3	22.8204	24.2455	4.4628	1.79007	5.11347	13.5444
YFL061W	YFL061W	3.5381	11.3261	1.9102	2.35966	1.85221	4.7999
YFL067W	YFL067W	69.0077	32.6869	36.8153	7.93273	1.87443	4.12052
YFR001W	LOC1	213.446	258.64	21.4698	9.72561	9.9417	26.5937
YFR002W	NIC96	80.3919	76.2991	31.9372	12.9607	2.51719	5.88695
YFR003C	YFR003C	85.9449	113.423	22.4841	12.7039	3.82247	8.92821
YFR004W	RPN11	130.901	203.269	24.7231	14.9073	5.2947	13.6356
YFR005C	SAD1	67.3917	92.3748	8.0324	3.33541	8.38998	27.6952
YFR006W	YFR006W	18.0238	41.4477	2.7535	1.54533	6.54578	26.8212
YFR007W	YFR007W	14.448	8.7574	4.2718	1.47514	3.38218	5.93664
YFR008W	YFR008W	131.924	138.231	14.6528	7.35278	9.00332	18.7999
YFR009W	GCN20
YFR010W	UBP6	181.313	171.378	61.8923	20.0448	2.92949	8.54977
YFR011C	YFR011C	198.342	253.87	7.3637	4.40294	26.9351	57.6593
YFR013W	IOC3	11.9175	4.7537
YFR014C	CMK1	56.8216	56.8088	18.5783	9.81138	3.05849	5.7901
YFR015C	GSY1			4.146	1.44584
YFR016C	YFR016C
YFR017C	YFR017C	17.2827	26.957	31.6002	17.5701	0.546917	1.53425
YFR018C	YFR018C	7.6578	16.7511	4.2672	2.51091	1.79457	6.67131
YFR020W	YFR020W	7.7962	18.0904	3.9643	3.19493	1.9666	5.66221
YFR021W	AUT10	179.721	97.8371	63.0462	14.4995	2.85062	6.74762
YFR022W	YFR022W				0.388776
YFR023W	PES4	247.96	214.086	2.2784		108.831
YFR024C	YFR024C	118.878	123.218	17.3007	7.68885	6.87131	16.0255
YFR024C-A	LSB3
YFR025C	HIS2	56.4384	68.3088	3.9786	1.72865	14.1855	39.5157
YFR028C	CDC14	29.0149	14.6938	6.267	1.17845	4.62979	12.4688
YFR029W	PTR3	57.2327	43.3376	8.639	3.80389	6.62492	11.393
YFR030W	MET10	45.451	49.9466	3.6664	1.16327	12.3966	42.9363
YFR031C	SMC2	60.4035	83.892	9.5144	5.09507	6.34864	16.4653
YFR031C-A	RPL2A	1941.73	2804.28	58.0992	51.3978	33.421	54.5602
YFR032C	YFR032C	6.0111	8.22033	2.1671	0.875097	2.7738	9.39362
YFR032C-A	RPL29		4.19491		0.388776		10.79
YFR033C	QCR6	27.6023	58.9796	12.4286	10.0991	2.22087	5.84008
YFR034C	PHO4	25.7872	66.0143	24.4167	15.718	1.05613	4.19991
YFR035C	YFR035C	239.284	214.446	12.4753	5.461	19.1806	39.2686
YFR036W	CDC26	161.964	192.822	30.3644	13.9858	5.334	13.787
YFR037C	RSC8	133.075	65.837	40.8342	10.1237	3.2589	6.50328
YFR038W	YFR038W	25.6345	36.7646	14.8196	5.3351	1.72977	6.89108
YFR039C	YFR039C	52.5565	62.5456	8.1519	3.07053	6.44715	20.3697
YFR040W	SAP155	5.4062	7.05728	1.5631	0.717733	3.45864	9.83275
YFR041C	YFR041C	65.8562	82.0035	3.635	3.24242	18.1172	25.2908
YFR042W	YFR042W	107.317	135.357	5.3803	2.3817	19.9462	56.832
YFR043C	YFR043C	67.6492	73.8512	5.2666	2.49693	12.8449	29.5767
YFR044C	YFR044C	257.266	267.587	10.9204	5.1117	23.5583	52.3479
YFR045W	YFR045W	128.184	164.621	7.2065	6.45048	17.7872	25.5208
YFR046C	YFR046C	46.6178	37.5374	13.5336	4.55464	3.4446	8.24158
YFR047C	BNA6	126.011	146.267	17.6818	8.16219	7.1266	17.92
YFR048W	RMD8	39.0936	41.6879	27.6792	10.2061	1.41238	4.08462
YFR049W	YMR31	85.5726	106.133	5.1052	1.84318	16.7619	57.5815
YFR050C	PRE4	321.825	466.086	47.4658	21.8749	6.78015	21.3069
YFR051C	RET2	311.632	322.363	29.5038	13.4545	10.5624	23.9596
YFR052W	RPN12	545.484	473.439	52.4767	16.2139	10.3948	29.1996
YFR053C	HXK1	303.974	267.762	88.3188	42.2836	3.44178	6.33251
YFR054C	YFR054C	81.7161	92.4649	9.4468	7.52066	8.65014	12.2948
YFR055W	IRC7	90.7617	93.8815	215.272	59.4824	0.421615	1.57831
YGL001C	ERG26	144.683	156.5	22.1533	9.02321	6.531	17.3442
YGL002W	ERP6	45.5204	54.6039	9.7681	6.03645	4.66011	9.04569
YGL003C	CDH1	14.6916	9.0185	22.8369	7.59486	0.643327	1.18745
YGL004C	RPN14	64.5052	74.7012	22.3512	8.13604	2.88598	9.18152
YGL005C	COD5	73.8719	71.0231	10.0441	4.94287	7.35476	14.3688
YGL006W	PMC1	23.1864	33.6982	2.3036	2.45981	10.0653	13.6995
YGL008C	PMA1	2.6355	2.52091	2.5627	0.839225	1.02841	3.00385
YGL011C	SCL1	396.27	499.347	34.2881	17.6601	11.5571	28.2754
YGL012W	ERG4	416.017	367.063	20.3466	6.85624	20.4465	53.5371
YGL013C	PDR1	27.3328	45.6727	1.982	2.27138	13.7905	20.1079
YGL014W	PUF4
YGL017W	ATE1	413.456	242.978	99.5675	25.7155	4.15252	9.44869
YGL018C	JAC1		7.67201		0.675498		11.3576
YGL019W	CKB1	149.969	134.283	27.3345	9.11013	5.48642	14.7399
YGL021W	ALK1
YGL022W	STT3
YGL023C	PIB2			0.99
YGL025C	PGD1	79.1658	69.8556	21.567	7.35518	3.67069	9.49747
YGL029W	CGR1	126.982	124.54	54.406	21.3832	2.33398	5.82417
YGL030W	RPL30	444.759	825.623	35.9993	24.8644	12.3547	33.205
YGL031C	RPL24A	1284.09	1338.96	21.259	17.2878	60.4023	77.4512
YGL032C	AGA2	52.6948	65.4466	2.4793	1.19494	21.2539	54.77
YGL033W	HOP2	15.615	10.9909	2.3057	0.847942	6.77235	12.9618
YGL035C	MIG1	47.9665	43.0614	20.4361	5.81937	2.34715	7.39967
YGL036W	MTC2	38.0781	34.8485	6.5058	1.98246	5.85295	17.5784
YGL037C	PNC1	81.198	158.976	19.814	22.2142	4.09801	7.15652
YGL038C	OCH1	113.703	112.943	87.1285	23.3536	1.305	4.83621
YGL039W	YGL039W	341.088	233.058	20.9646	8.15438	16.2697	28.5807
YGL040C	HEM2	180.604	172.91	49.0568	15.1911	3.68153	11.3823
YGL041C	YGL041C
YGL042C	YGL042C	196.272	219.468	5.8987	2.93105	33.2737	74.8771
YGL043W	DST1	164.957	198.74	13.1341	6.13429	12.5594	32.3981
YGL045W	RIM8	21.5432	28.8757	9.6671	4.67102	2.22851	6.18188
YGL046W	YGL046W	2.1615	4.00009	5.1951	4.41732	0.416065	0.905549
YGL047W	YGL047W	28.1938	36.7118	9.8702	5.24281	2.85646	7.00231
YGL048C	RPT6	391.449	214.049	57.3631	14.5932	6.82405	14.6678
YGL049C	TIF4632	61.5374	61.7164	16.9948	7.00438	3.62095	8.81111
YGL050W	YGL050W	88.8721	86.5346	15.8837	7.77392	5.59518	11.1314
YGL051W	MST27	40.6764	73.0478	8.4998	6.79667	4.78557	10.7476
YGL053W	PRM8	64.6397	82.1193	18.5125	10.9928	3.49168	7.47029
YGL054C	ERV14	197.216	244.811	2.425	2.22765	81.3262	109.897
YGL055W	OLE1	53.8934	81.6196	32.3741	22.96	1.66471	3.55486
YGL056C	SDS23	23.1543	27.4917	4.6904	1.94699	4.93653	14.1201
YGL057C	YGL057C	41.3531	38.8465	15.293	4.99111	2.70405	7.78313
YGL058W	RAD6	68.6585	119.932	11.8864	10.5897	5.77622	11.3253
YGL061C	DUO1	48.2407	89.8438	5.4796	3.0798	8.80369	29.172
YGL062W	PYC1	43.1594	48.625	2.1925	1.9551	19.685	24.8708
YGL063W	PUS2	12.3221	5.69087	17.9264	5.02303	0.687372	1.13296
YGL064C	MRH4	22.1449	15.979	8.4594	2.25846	2.61779	7.07518
YGL065C	ALG2	118.408	102.482	18.1449	4.58545	6.5257	22.3493
YGL066W	SGF73	72.456	92.7993	30.8287	11.2969	2.35028	8.21455
YGL067W	NPY1	294.596	206.465	26.8611	6.29927	10.9674	32.776
YGL068W	YGL068W	5.1987	20.059	0.9599	1.22014	5.41588	16.44
YGL069C	YGL069C	5.3882	4.98667		0.539978		9.23495
YGL070C	RPB9	56.9918	89.7584	6.6404	4.21627	8.58259	21.2886
YGL071W	RCS1	71.876	75.0276	29.3262	8.13689	2.45091	9.22067
YGL072C	YGL072C	75.8294	97.3681	11.1886	7.62131	6.77738	12.7758
YGL073W	HSF1	9.7036	8.78171	2.0952	0.419487	4.63135	20.9344
YGL074C	YGL074C	2.8275	10.0278	6.432	3.44813	0.439599	2.90819
YGL075C	MPS2	2.5699		1.6529		1.55478
YGL076C	RPL7A	75.0295	69.529	3.8139	1.97344	19.6726	35.2324
YGL077C	HNM1	26.2533	19.2647	2.2547	1.08066	11.6438	17.8268
YGL078C	DBP3	206.502	234.029	53.6148	25.0563	3.85159	9.34014
YGL079W	YGL079W	31.8233	68.59	3.3457	1.83907	9.5117	37.296
YGL080W	YGL080W	55.3472	79.2786	3.9618	2.32404	13.9702	34.1124
YGL082W	YGL082W	56.5358	48.1027	19.1193	4.69212	2.957	10.2518
YGL083W	SCY1
YGL084C	GUP1	90.6092	80.2237	11.8663	4.50264	7.63584	17.8171
YGL086W	MAD1			1.0344	0.318235
YGL087C	MMS2	43.0773	70.21	2.3596	2.44117	18.2562	28.7608
YGL088W	YGL088W			0.9653	0.981158
YGL089C	MFAlpha2
YGL090W	LIF1	15.5853	15.8202	13.0065	4.77218	1.19827	3.31509
YGL091C	NBP35	94.9174	84.1234	21.2405	7.62126	4.4687	11.038
YGL092W	NUP145	110.804	86.7284	9.2174	3.56907	12.0212	24.3
YGL093W	SPC105	8.178	6.33013	4.6464	1.51001	1.76007	4.1921
YGL094C	PAN2	34.1785	53.1923	2.0247	1.9522	16.8808	27.2474
YGL096W	TOS8	38.7221	37.067	20.6415	11.5559	1.87593	3.20763
YGL097W	SRM1	126.597	94.1473	22.2673	4.60815	5.68532	20.4306
YGL098W	USE1	49.3534	71.4051	17.8525	8.56084	2.76451	8.3409
YGL099W	LSG1	98.145	80.1125	12.9039	4.00149	7.60584	20.0207
YGL100W	SEH1	264.698	237.796	25.7605	8.90588	10.2753	26.7011
YGL101W	YGL101W	96.7562	236.982	15.3673	12.3847	6.29624	19.1351
YGL102C	YGL102C	1529.16	2544.52	30.0935	30.5791	50.8136	83.2111
YGL103W	RPL28	2062.24	2616.04	261.546	112.017	7.88479	23.354
YGL104C	VPS73	29.2342	19.7254	5.1761	1.29539	5.64792	15.2274
YGL105W	ARC1	1019.21	856.396	64.43	15.9127	15.8188	53.8183
YGL106W	MLC1	149.405	241.413	12.3369	6.71706	12.1104	35.9403
YGL107C	RMD9			0.9601
YGL108C	YGL108C	4.2943	21.478		1.12004		19.1762
YGL109W	YGL109W	29.8327	45.3707	3.1583	1.97284	9.44581	22.9977
YGL110C	CUE3	13.4536	8.67546	5.9322		2.26789
YGL111W	NSA1	191.419	135.124	56.8189	14.4358	3.36893	9.36031
YGL112C	TAF6	91.8079	91.4558	13.1516	5.49777	6.98074	16.6351
YGL113W	SLD3	22.1971	10.4582	17.098	7.11961	1.29823	1.46893
YGL114W	YGL114W	7.3547		3.2061		2.29397
YGL115W	SNF4	139.345	171.956	8.0322	4.3597	17.3482	39.4422
YGL116W	CDC20	21.0755	10.4539	14.369	2.84558	1.46673	3.67374
YGL118C	YGL118C
YGL119W	ABC1	57.9123	51.051	19.3513	6.49702	2.99268	7.85761
YGL121C	GPG1			1.1941
YGL122C	NAB2	5.6464	3.4359	1.6383	1.04348	3.4465	3.29273
YGL123W	RPS2	1029.04	1902.89	25.8409	18.0453	39.822	105.451
YGL124C	MON1	20.2721	27.279		0.542733		50.2623
YGL125W	MET13	10.54	7.17039	10.2751	3.29893	1.02578	2.17355
YGL127C	SOH1	6.4976	8.96606		0.599346		14.9597
YGL128C	CWC23	15.7568	10.8906	1.7968	0.108617	8.76937	100.266
YGL129C	RSM23	62.3485	56.746	22.0316	5.05529	2.82996	11.2251
YGL130W	CEG1	34.4696	31.3335	7.5029	2.16748	4.59417	14.4562
YGL131C	YGL131C	624.261	603.238	79.0969	39.0606	7.89235	15.4437
YGL132W	YGL132W	4.3416	2.89523	1.3904	0.816931	3.12255	3.54404
YGL133W	ITC1
YGL134W	PCL10	63.3877	72.8347	20.6474	9.72391	3.07001	7.49027
YGL135W	RPL1B	47.344	135.244	1.3203	1.84734	35.8585	73.2102
YGL136C	MRM2	65.334	75.1907	3.3439	2.3571	19.5383	31.8996
YGL137W	SEC27	124.17	155.231	18.3729	7.99751	6.75831	19.4099
YGL139W	YGL139W			3.4038	1.66663
YGL140C	YGL140C	25.6254	49.6176	4.7035	2.98892	5.44816	16.6005
YGL142C	GPI10	284.078	365.338	2.5364	1.62645	112	224.624
YGL143C	MRF1	48.3686	51.635	18.1937	6.09827	2.65854	8.46715
YGL144C	ROG1
YGL146C	YGL146C	3.3177	11.2203	0.5612	1.75816	5.9118	6.38187
YGL147C	RPL9A	661.976	1112.04	12.5428	15.0379	52.7774	73.9494
YGL148W	ARO2	738.252	555.932	28.0799	6.64426	26.2911	83.6711
YGL149W	YGL149W			0.8572	0.611771
YGL150C	INO80	37.4486	84.6248	3.5038	2.37699	10.688	35.6016
YGL151W	NUT1	61.4788	173.172	4.4633	8.24426	13.7743	21.0052
YGL152C	YGL152C	4.2351	13.8248
YGL153W	PEX14	89.4751	70.0588	22.0778	7.28945	4.05272	9.61099
YGL154C	LYS5	95.8706	72.9894	10.5821	3.41401	9.0597	21.3793
YGL155W	CDC43	95.5525	96.6415	13.1715	5.25584	7.25449	18.3875
YGL156W	AMS1	5.6802	18.7134	3.9035	2.03912	1.45516	9.1772
YGL157W	YGL157W	852.662	981.936	88.7781	31.3446	9.60442	31.3272
YGL159W	YGL159W	59.2061	51.7669	12.8376	3.07313	4.61193	16.845
YGL161C	YIP5	11.8847	17.192	3.8299	2.56898	3.10314	6.69216
YGL162W	SUT1	51.6458	35.8926	16.8707	5.79452	3.06127	6.19423
YGL163C	RAD54			4.112	1.28972
YGL164C	YRB30	75.5916	56.1933	18.3301	4.85379	4.12391	11.5772
YGL165C	YGL165C		4.33773	2.0086	1.61011		2.69405
YGL166W	CUP2
YGL167C	PMR1	15.9197	37.8274	11.9865	6.43765	1.32814	5.87596
YGL168W	HUR1	139.77	140.054	2.7645	0.64624	50.5588	216.721
YGL169W	SUA5	166.366	137.753	36.5459	11.4513	4.55224	12.0295
YGL170C	SPO74	18.7829	5.17608	1.491		12.5975
YGL171W	ROK1	39.7416	21.0464	16.2411	4.08064	2.44698	5.15761
YGL172W	NUP49	186.461	167.654	31.7553	8.68328	5.87181	19.3077
YGL173C	KEM1	41.3035	159.233	4.8221	3.1072	8.56546	51.2466
YGL174W	BUD13	19.2192	40.3585	5.0233	2.83	3.82601	14.261
YGL177W	YGL177W		1.787	2.6509	0.693284		2.57759
YGL178W	MPT5		8.08572	0.9218	0.274899		29.4135
YGL179C	YGL179C	138.831	101.3	30.4347	5.8605	4.56161	17.2852
YGL180W	APG1			9.2704	3.51396
YGL181W	GTS1
YGL184C	STR3	12.0495	7.50364	4.2737	0.930157	2.81945	8.06707
YGL185C	YGL185C	19.5736	11.411	11.405	3.00665	1.71623	3.79525
YGL186C	TPN1	65.831	42.7397	13.1044	3.0061	5.02358	14.2177
YGL190C	CDC55	12.6044	8.91721	8.4122	1.35826	1.49835	6.56517
YGL191W	COX13	20.0001	16.0615	1.351	0.733013	14.8039	21.9116
YGL192W	IME4	15.4012	10.7246	22.5328	7.28083	0.683501	1.47299
YGL194C	HOS2	8.5105	5.71923	22.1683	7.03569	0.383904	0.812888
YGL196W	YGL196W	68.2453	85.0829	20.1054	6.05679	3.39438	14.0475
YGL197W	MDS3		18.403		0.388626		47.3541
YGL198W	YIP4	148.336	183.654	32.7683	17.4492	4.5268	10.5251
YGL199C	YGL199C	69.904	85.8038	50.7003	16.7528	1.37877	5.12175
YGL200C	EMP24	575.899	519.169	14.8442	5.74682	38.7962	90.3401
YGL201C	MCM6	106.621	126.702	6.8863	3.76642	15.4831	33.64
YGL202W	ARO8	306.798	224.547	15.3041	4.0567	20.0468	55.3522
YGL203C	KEX1	17.6091	8.50788	2.2374	1.48131	7.87034	5.7435
YGL204C	YGL204C	4.9625	6.96151	1.7791	1.06072	2.78933	6.56302
YGL205W	POX1	3.0519		2.8338	0.930858	1.07696
YGL206C	CHC1
YGL207W	SPT16	143.257	171.793	10.2447	4.56872	13.9836	37.6019
YGL208W	SIP2	86.7409	77.3871	29.007	9.42687	2.99034	8.20921
YGL209W	MIG2	125.383	123.547	107.819	38.6298	1.16291	3.19823
YGL210W	YPT32	70.6715	138.35	6.6727	5.54923	10.5911	24.9314
YGL212W	VAM7	52.2444	37.6635	59.6069	19.6704	0.876482	1.91473
YGL213C	SKI8	73.8056	63.1008	11.2917	1.7773	6.53627	35.5038
YGL214W	YGL214W	79.0711	89.5297	4.6908	2.57033	16.8566	34.832
YGL215W	CLG1	398.226	370.015	30.5379	8.1657	13.0404	45.3133
YGL216W	KIP3				0.291632
YGL217C	YGL217C
YGL218W	YGL218W				0.467483
YGL219C	MDM34	134.177	94.2268	21.5467	5.94988	6.22728	15.8368
YGL220W	YGL220W	149.796	183.523	12.3503	6.81425	12.129	26.9322
YGL222C	EDC1	5.5607	4.79107	29.3659	14.7047	0.189359	0.325819
YGL223C	COG1	88.7962	70.1013	10.2611	3.43436	8.65367	20.4118
YGL224C	SDT1	144.42	128.968	12.627	4.72729	11.4374	27.2816
YGL225W	VGR4	835.766	654.87	16.6349	4.92238	50.2417	133.039
YGL227W	VID30	6.981	23.8724	2.5481	2.23666	2.73969	10.6732
YGL228W	SHE10	37.5017	21.7007	5.0951	1.07029	7.36035	20.2756
YGL229C	SAP4	38.7187	51.6451	8.4938	4.60289	4.55847	11.2202
YGL231C	YGL231C	74.9187	126.174	1.4076	1.13512	53.2244	111.155
YGL233W	SEC15	49.3195	43.9433	4.147	1.51958	11.8928	28.918
YGL235W	YGL235W			3.9145	2.05946
YGL236C	MTO1	20.1359		20.5291	3.60685	0.980847
YGL237C	HAP2	45.3015	119.64	6.5132	5.27894	6.95534	22.6636
YGL238W	CSE1		3.1784
YGL239C	YGL239C			4.1596	0.68637
YGL240W	DOC1	27.824	22.3742	27.6506	8.43619	1.00627	2.65217
YGL241W	KAP114	44.5641	48.5914	6.3653	2.00686	7.0011	24.2127
YGL242C	YGL242C	16.6947	27.1696		0.652803		41.6199
YGL243W	TAD1	271.635	200.782	22.5842	6.40544	12.0276	31.3456
YGL244W	RTF1	102.47	67.4414	12.3994	2.94408	8.2641	22.9075
YGL245W	YGL245W	569.023	654.868	25.5026	12.6291	22.3123	51.8541
YGL246C	RAI1	58.9254	48.0179	7.6462	2.1049	7.70649	22.8124
YGL247W	YGL247W	33.1896	43.8506	7.4661	4.4074	4.44537	9.94931
YGL248W	PDE1	62.3793	48.7543	26.4342	6.39552	2.3598	7.6232
YGL249W	ZIP2			3.6446	1.02955
YGL250W	YGL250W	12.9176	40.1653	3.3033	2.71813	3.91051	14.7768
YGL251C	HFM1	14.5993	19.8877	7.9961	4.2349	1.8258	4.69614
YGL252C	RTG2	44.5301	34.3112	12.5694	3.87899	3.54274	8.84539
YGL253W	HXK2	1142.87	935.834	275.818	80.7765	4.14357	11.5855
YGL254W	FZF1	42.7711	39.0108	38.4605	12.3721	1.11208	3.15311
YGL255W	ZRT1	78.1506	56.409	14.6713	3.4312	5.32677	16.44
YGL256W	ADH4	318.024	230.543	95.156	28.6825	3.34213	8.03777
YGL257C	MNT2	50.2131	32.5271	6.4115	1.56497	7.83172	20.7845
YGL259W	YPS5			0.6767	1.0769
YGL261C	YGL261C	112.532	118	11.5039	4.95038	9.78204	23.8366
YGL262W	YGL262W	2.0909
YGR002C	YGR002C	55.6035	43.4577	18.9567	6.39131	2.93318	6.7995
YGR003W	YGR003W	11.0357	11.3589
YGR004W	YGR004W	23.54	20.2366	4.3529	1.97825	5.40789	10.2296
YGR005C	TFG2	112.459	92.9505	20.4645	6.07523	5.49532	15.2999
YGR006W	PRP18			11.5299	7.94601
YGR007W	MUQ1	13.2817	22.4262	12.1775	7.43354	1.09068	3.01689
YGR008C	STF2	63.3414	90.5801	99.5871	53.9509	0.63604	1.67893
YGR009C	SEC9	44.1898	33.5287	11.876	3.87088	3.72093	8.66178
YGR010W	NMA2	39.7022	26.8136	8.6	2.06192	4.61653	13.0042
YGR012W	YGR012W	75.1261	62.8163	15.7571	5.21346	4.76776	12.0489
YGR013W	SNU71	378.831	296.244	24.4717	11.3617	15.4804	26.074
YGR014W	MSB2	335.354	450.648	26.7832	30.3111	12.5211	14.8674
YGR015C	YGR015C	213.748	216.231	22.4625	8.75763	9.51578	24.6905
YGR016W	YGR016W				0.650048
YGR017W	YGR017W	30.6605	71.8796	9.0738	4.44172	3.37901	16.1828
YGR019W	UGA1	98.6634	74.6605	36.1105	9.3954	2.73226	7.94649
YGR020C	VMA7	202.766	324.473	10.0128	7.74796	20.2507	41.8785
YGR021W	YGR021W	105.327	107.773	115.001	45.5668	0.915884	2.36516
YGR022C	YGR022C	16.823	33.9328	8.1116	7.07222	2.07394	4.79805
YGR023W	MTL1	3.3731
YGR024C	YGR024C	181.279	172.675	14.9893	6.40954	12.0939	26.9403
YGR025W	YGR025W	182.319	248.65	5.2699	4.77924	34.5963	52.0272
YGR026W	YGR026W	380.479	350	21.7194	9.81569	17.5179	35.6572
YGR027C	RPS25A	1894.03	2146.98	70.2037	31.5474	26.9791	68.0555
YGR028W	MSP1	64.1417	75.9893	14.7058	6.27773	4.36166	12.1046
YGR029W	ERV1	52.0455	75.3452	2.4791	2.71317	20.9937	27.7702
YGR030C	POP6	7.1424	11.4624		0.832662		13.766
YGR032W	GSC2	16.2224	36.5984	2.4653	1.84704	6.58029	19.8146
YGR033C	YGR033C	80.2932	133.075	15.267	10.2232	5.25927	13.017
YGR034W	RPL26B	1247.96	1908.18	60.894	37.2506	20.494	51.2254
YGR035C	YGR035C	10.8532	18.927	4.5012	2.15395	2.41118	8.78712
YGR036C	CAX4	11.0365	18.9658	4.3952	4.27418	2.51103	4.4373
YGR037C	ACB1	24.9827	101.722	2.9402	4.04297	8.49694	25.1602
YGR038W	ORM1	168.286	230.463	9.9897	7.1625	16.8459	32.1764
YGR040W	KSS1	17.7635	17.8528	37.9049	13.5321	0.468633	1.31929
YGR041W	BUD9	32.4449	36.7802	8.2709	3.956	3.92278	9.29734
YGR042W	YGR042W	93.022	92.8154	13.7964	5.85734	6.74248	15.846
YGR043C	YGR043C	17.5992	13.2289	7.3845	2.28115	2.38326	5.79924
YGR044C	RME1	108.913	118.287	37.3705	15.7943	2.91441	7.48918
YGR045C	YGR045C
YGR046W	YGR046W	32.4314	24.6119	15.3085	4.53255	2.11852	5.43004
YGR047C	TFC4	33.562	43.0217	5.8297	3.71491	5.75707	11.5808
YGR048W	UFD1	99.3546	92.9002	34.1183	13.3108	2.91206	6.9793
YGR049W	SCM4	139.371	230.343	5.8244	5.78755	23.9289	39.7997
YGR050C	YGR050C	1342.37	2014.68	23.7755	19.4862	56.4602	103.39
YGR051C	YGR051C	17.2984	63.2149	8.6433	6.72783	2.00137	9.39604
YGR052W	YGR052W			1.5802
YGR054W	YGR054W	59.6171	56.9086	19.2338	6.05569	3.0996	9.39754
YGR055W	MUP1	72.1351	55.6798	15.3142	5.31786	4.71034	10.4703
YGR058W	YGR058W	51.5181	51.7083	12.5772	5.17192	4.09615	9.99788
YGR060W	ERG25	140.177	239.247	3.8509	1.43992	36.4011	166.152
YGR061C	ADE6	339.855	287.542	21.4953	6.92512	15.8107	41.5216
YGR062C	COX18	30.1825	34.5025	38.3445	21.2686	0.78714	1.62223
YGR063C	SPT4	2.6847	20.8535	1.0221	2.74338	2.62665	7.60139
YGR064W	YGR064W	5.7638	22.4947		1.26658		17.7602
YGR065C	VHT1	7.5097	0.774989	1.8355	0.506711	4.09136	1.52945
YGR067C	YGR067C	4.0032
YGR068C	YGR068C	90.844	76.5713	26.4045	6.8407	3.44047	11.1935
YGR069W	YGR069W	28.7381	39.2075
YGR071C	YGR071C	61.5499	50.6747	10.1828	2.92789	6.0445	17.3075
YGR073C	YGR073C	34.702	72.1651	2.8674	2.30736	12.1023	31.2761
YGR074W	SMD1	54.9736	88.0876	10.4742	7.15398	5.24848	12.3131
YGR075C	PRP38	83.4309	113.262	5.7329	3.53831	14.553	32.0102
YGR076C	MRPL25	39.4434	84.6525	3.5839	2.81286	11.0057	30.0948
YGR078C	PAC10	75.452	139.513	19.4324	14.3389	3.88279	9.72973
YGR079W	YGR079W	102.344	95.3279	46.1507	18.3464	2.21761	5.196
YGR080W	TWF1	133.823	142.263	21.7321	8.3164	6.15785	17.1063
YGR081C	YGR081C	38.0349	126.903	3.443	6.39321	11.047	19.8496
YGR082W	TOM20	29.7671	83.1148		1.95646		42.4823
YGR083C	GCD2			1.6799
YGR084C	MRP13	153.93	157.623	30.1379	11.3391	5.10753	13.9008
YGR086C	PIL1	729.174	866.651	174.476	62.8166	4.17921	13.7965
YGR087C	PDC6	9.8285	11.5055	0.964		10.1955
YGR090W	UTP22
YGR091W	PRP31	109.945	115.915	43.9934	12.6928	2.49912	9.13232
YGR092W	DBF2	26.2711	13.6612	17.9301	3.45329	1.4652	3.956
YGR093W	YGR093W	93.2919	102.774	15.9038	7.9919	5.86601	12.8597
YGR094W	VAS1	397.419	397.63	9.984	3.48601	39.8055	114.065
YGR095C	RPR46	79.787	69.8018	6.662	2.30746	11.9764	30.2505
YGR096W	TPC1	28.4057	30.9922	12.9131	7.30037	2.19976	4.2453
YGR097W	ASK10	26.0884	35.5246	5.8803	5.10213	4.43658	6.96269
YGR098C	ESP1			0.9884	0.564276
YGR099W	TEL2	24.4755	15.44	7.0089	2.25706	3.49206	6.84078
YGR101W	PCP1	323.499	336.576	58.7042	19.9089	5.51067	16.9058
YGR102C	YGR102C	44.7311	73.1494	2.8288	3.26652	15.8127	22.3937
YGR103W	NOP7	378.996	181.392	43.6246	13.811	8.68767	13.1338
YGR104C	SRB5	81.7778	112.499	18.5111	9.52807	4.41777	11.8072
YGR105W	VMA21	30.7454	75.5229		0.521691		144.766
YGR106C	YGR106C	218.346	466.302	3.9138	6.23339	55.7887	74.8071
YGR107W	YGR107W
YGR108W	CLB1	78.5315	80.1687	34.5897	11.3618	2.27037	7.05597
YGR109C	CLB6	30.8936	23.0995	1.8814	0.846339	16.4205	27.2935
YGR110W	YGR110W	35.2085	35.538	12.6765	5.26967	2.77746	6.74387
YGR111W	YGR111W	48.8888	37.1985	7.586	2.71141	6.44461	13.7192
YGR112W	SHY1	16.1496	8.23327	19.3049	6.65944	0.836554	1.23633
YGR113W	DAM1	41.6397	49.3169	21.2043	8.35718	1.96374	5.90114
YGR114C	YGR114C	32.0644	78.4466	4.7278	2.5558	6.7821	30.6936
YGR115C	YGR115C	169.515	299.996	16.321	9.83077	10.3863	30.516
YGR116W	SPT6
YGR117C	YGR117C	89.2222	93.2222	15.1972	4.96892	5.87096	18.7611
YGR118W	RPS23A	855.129	1756.16	46.4473	31.4356	18.4107	55.8653
YGR119C	NUP57	157.412	209.907	37.5038	18.43	4.19723	11.3894
YGR120C	COG2	175.317	177.838	30.0556	12.494	5.83308	14.2339
YGR121C	MEP1	36.9544	41.9223	21.7134	7.54296	1.70192	5.55781
YGR122W	YGR122W	15.4209	6.32461	4.1332		3.73098
YGR123C	PPT1	163.808	187.747	17.13	6.57172	9.56262	28.5689
YGR124W	ASN2	325.893	118.278	39.779	8.17862	8.19259	14.4618
YGR126W	YGR126W			6.0158	5.36506
YGR127W	YGR127W	38.999	39.8895	27.2908	12.3242	1.42902	3.23667
YGR128C	UTP8	62.4871	37.7549	4.7284	1.14754	13.2153	32.9007
YGR130C	YGR130C			6.0565	2.21432
YGR132C	PHB1	259.127	279.998	57.3879	21.1104	4.51536	13.2635
YGR133W	PEX4		6.77761
YGR134W	CAF130			0.7806
YGR135W	PRE9	315.077	593.136	38.662	27.7145	8.14954	21.4017
YGR136W	LSB1	160.416	256.175	85.2349	42.0921	1.88205	6.08607
YGR137W	YGR137W	50.1574	132.059	4.574	4.10785	10.9658	32.1479
YGR138C	TPO2	15.9109	5.7916	24.9334	3.26862	0.638136	1.77188
YGR139W	YGR139W
YGR140W	CBF2	99.3305	76.4394	7.8142	2.94618	12.7115	25.9452
YGR141W	VPS62	31.3547	32.7162	26.0101	10.4568	1.20548	3.1287
YGR142W	BTN2	113.505	53.0783	218.316	60.426	0.519913	0.878402
YGR143W	SKN1			0.7607
YGR145W	ENP2			4.2538	1.64128
YGR147C	NAT2	159.447	168.582	70.0932	27.0659	2.27478	6.22857
YGR148C	RPL24B	685.488	1072.66	15.6804	11.0542	43.7163	97.0365
YGR149W	YGR149W	154.348	147.109	52.2864	14.5971	2.95197	10.078
YGR150C	YGR150C	23.8889	19.0586	6.8304	2.68686	3.49744	7.09325
YGR151C	YGR151C	30.2145	58.33	2.0415	0.749696	14.8001	77.8048
YGR152C	RSR1	165.676	166.437	15.2119	5.0607	10.8912	32.8881
YGR154C	YGR154C	20.9144	16.0766	1.6301		12.8301
YGR155W	CYS4	79.6119	171.847	16.1568	9.13433	4.92745	18.8133
YGR156W	PTI1	72.217	69.0465	13.2135	4.61391	5.4654	14.9649
YGR157W	CHO2	2.4015		0.7699	0.117985	3.11924
YGR158C	MTR3	66.6162	100.195	7.6002	3.8305	8.76506	26.1571
YGR159C	NSR1	28.0505	160.165	19.709	27.408	1.42323	5.84375
YGR160W	YGR160W	55.9492	93.9178	13.9594	10.8478	4.00799	8.65777
YGR161C	RTS3	18.7757	18.4948	15.5193	11.2896	1.20983	1.63821
YGR161W-C	YGR161W-C	2.4568	3.24716	3.5318	1.11437	0.695623	2.91389
YGR163W	GTR2	113.597	126.612	25.3386	8.78534	4.48318	14.4118
YGR164W	YGR164W		4.27966		0.661019		6.47433
YGR165W	MRPS35	110.237	101.979	39.667	12.7899	2.77906	7.97337
YGR166W	KRE11	275.145	188.646	8.8312	2.08251	31.156	90.5858
YGR167W	CLC1	217.184	442.131	13.2205	9.93568	16.4278	44.4993
YGR168C	YGR168C	35.5048	24.4207	7.2424	1.3034	4.90235	18.7361
YGR169C	PUS6	18.2907	11.1951	3.4794		5.25685
YGR169C-A	YGR169C-A	1528.69	2808.42	154.865	99.7879	9.87108	28.1439
YGR170W	PSD2	16.2704	42.242	1.9248	2.16342	8.45303	19.5256
YGR171C	MSM1	359.657	231.027	9.1456	1.83461	39.3257	125.927
YGR172C	YIP1	57.1948	122.431	1.963	0.37079	29.1364	330.188
YGR173W	GIR1
YGR175C	ERG1	310.847	251.802	65.9569	19.7891	4.71288	12.7243
YGR176W	YGR176W	54.6499	90.4072	5.2718	4.59447	10.3665	19.6774
YGR177C	ATF2	5.5487		2.9369	2.08852	1.88931
YGR178C	PBP1	4.642		1.0344		4.48763
YGR179C	OKP1	35.9236	24.5412	7.4874	2.45024	4.79787	10.0158
YGR180C	RNR4	814.121	927.461	96.0018	37.4422	8.48027	24.7705
YGR181W	TIM13	166.593	222.648	7.764	2.52143	21.4571	88.3022
YGR182C	YGR182C	34.7937	40.0026		0.268786		148.827
YGR183C	QCR9	25.3976	42.2801	16.3118	6.89541	1.55701	6.13163
YGR185C	TYS1	690.558	583.653	24.3349	7.8681	28.3772	74.1797
YGR186W	TFG1	14.9623		2.1732	0.148196	6.88492
YGR187C	HGH1	153.915	109.322	15.8074	3.8054	9.73689	28.7282
YGR188C	BUB1	31.8574	72.9007	15.4839	8.15548	2.05745	8.93887
YGR189C	CRH1	178.16	202.755	33.0135	12.6062	5.39658	16.0837
YGR190C	YGR190C	4.5103	5.30754	5.1251	2.45029	0.880041	2.16608
YGR191W	HIP1	29.3239	7.9213	16.1647	3.2306	1.81407	2.45196
YGR192C	TDH3	7125.29	7241.11	475.554	201.652	14.9831	35.9089
YGR193C	PDX1	112.266	107.681	17.1458	6.41175	6.54772	16.7943
YGR194C	XKS1	23.3411	10.8904	15.8566	3.69152	1.47201	2.9501
YGR195W	SKI6	91.7482	190.307	18.8823	12.908	4.85895	14.7433
YGR196C	FYV8			2.6846
YGR197C	SNG1	18.2924	19.8979	7.5232	3.35174	2.43147	5.9366
YGR198W	YGR198W			3.9857	0.923794
YGR199W	PMT6
YGR200C	ELP2	10.2336	9.64234	1.7769	1.11252	5.75924	8.66711
YGR202C	PCT1	79.5388	74.5813	40.8903	13.6412	1.94518	5.46734
YGR203W	HUR1	27.7006	43.861	10.952	4.59357	2.52927	9.54836
YGR204W	ADE3	9.5858	34.6389	3.4747	4.4603	2.75874	7.76605
YGR205W	YGR205W	41.204	38.9669	19.9609	11.1042	2.06424	3.5092
YGR206W	YGR206W	26.7055	53.6421	2.8149	2.38501	9.48719	22.4914
YGR207C	ETF-BETA	122.091	185.74	14.3261	8.82071	8.52229	21.0573
YGR208W	SER2	31.4363	57.4659	3.4225	4.05775	9.18519	14.162
YGR209C	TRX2	673.442	837.502	41.261	20.7257	16.3215	40.4089
YGR210C	YGR210C	204.206	173.174	58.478	18.4949	3.49201	9.36337
YGR211W	ZPR1	370.935	223.465	417.448	90.5577	0.888576	2.46766
[truncated: 3,138 more rows]
