# Supplementary material for: RNA-controlled nucleocytoplasmic shuttling of mRNA decay factors regulates mRNA synthesis and a novel mRNA decay pathway
Source: Nat Commun. 2022 Nov 23;13:7184. doi: 10.1038/s41467-022-34417-z (PMC9684461; doi:10.1038/s41467-022-34417-z)
Supplement: Supplementary file 11 — Source Data [file 41467_2022_34417_MOESM11_ESM.zip › Source data file/Fig5(a-d)(l-o)GRO data.xlsx]

## Sheet: Hoja1
ORF name	Gene name	HL wt	HL dNLS1	HL dNLS1/2	log2 HL (dNLS1/wt)	log2 HL (dNLS1/2/wt)	TR wt	TR dNLS1	TR dNLS1/2	log2 (dNLS1/wt)	log2 (dNLS1/2/wt)	mRNA wt	mRNA dNLS1	mRNA dNLS1/2	log2 (dNLS1/wt)	log2 (dNLS1/2/wt)
YAL001C	TFC3	0.71751	0.785645	1.27564	0.130879	0.830151	14.7276	16.5245	31.0068	0.166088	1.07406	10.5672	12.9824	39.5536	0.296967	1.90422
YAL002W	VPS8	2.33211	2.9771	2.65443	0.352272	0.186766	107.816	65.0529	28.7331	-0.728885	-1.90778	251.439	193.669	76.27	-0.376614	-1.72102
YAL003W	EFB1	1.70744	3.688	4.05283	1.111	1.24709	3249.07	1322.21	897.299	-1.29708	-1.85637	5547.61	4876.3	3636.6	-0.186078	-0.609277
YAL004W	YAL004W	0.729961	1.42569	2.41025	0.965768	1.72329	203.797	69.9475	43.3752	-1.54279	-2.23219	148.764	99.7233	104.545	-0.577018	-0.508899
YAL005C	SSA1	1.73272	3.42262	5.40479	0.982068	1.6412	371.83	284.369	173.687	-0.386877	-1.09815	644.275	973.288	938.742	0.595191	0.543053
YAL007C	ERP2	1.40842	3.12284	3.67039	1.14878	1.38185	271.72	113.08	65.4506	-1.26477	-2.05364	382.697	353.132	240.229	-0.115993	-0.67179
YAL008W	FUN14											4.1102
YAL009W	SPO7	1.01319	0.727271	0.782777	-0.478335	-0.372226	55.4352	74.7306	42.8687	0.430898	-0.370878	56.1662	54.3494	33.5566	-0.0474376	-0.743104
YAL011W	SWC1	0.739075	1.32503	2.20413	0.842237	1.57642	173.416	92.8808	55.3369	-0.900786	-1.64792	128.167	123.07	121.97	-0.0585496	-0.071507
YAL012W	CYS3	4.07403	15.091	19.5453	1.88916	2.26229	171.641	70.4557	58.6972	-1.28461	-1.54803	699.272	1063.25	1147.26	0.604553	0.714262
YAL013W	DEP1	0.388515	1.38002	2.00045	1.82865	2.36428	429.285	195.408	135.1	-1.13545	-1.66791	166.784	269.666	270.26	0.693197	0.69637
YAL014C	SYN8	0.534021	2.34335	3.26401	2.1336	2.61168	28.1092	14.1262	16.7034	-0.992664	-0.750902	15.0109	33.1027	54.5201	1.14094	1.86078
YAL015C	NTG1	2.08974	5.40615	7.68265	1.37128	1.87828	30.4604	16.3429	9.50753	-0.898274	-1.67979	63.6542	88.352	73.0431	0.473007	0.198492
YAL016W	TPD3	0.270663	0.841889	1.42795	1.63713	2.39937	486.715	277.091	159.812	-0.812716	-1.6067	131.736	233.28	228.203	0.824417	0.792672
YAL017W	FUN31	6.86752	9.644	6.14602	0.489843	-0.160136	4.3832	3.89677	14.7534	-0.169704	1.75099	30.1017	37.5805	90.6749	0.320139	1.59086
YAL019W	FUN30	1.0191	1.76866	2.63535	0.795358	1.3707	167.963	106.665	76.7674	-0.655056	-1.12958	171.171	188.654	202.309	0.140302	0.241121
YAL020C	ATS1	0.962546	2.04016	2.80739	1.08375	1.5443	81.5037	55.8143	40.9812	-0.546231	-0.991904	78.4511	113.87	115.05	0.53752	0.552395
YAL021C	CCR4	0.95162	2.12659	2.22115	1.16009	1.22285	17.6126	10.5962	5.90334	-0.733066	-1.577	16.7605	22.5337	13.1122	0.427019	-0.354153
YAL022C	FUN26	0.692901	1.15934	1.7269	0.742577	1.31746	153.185	94.6474	62.9032	-0.694638	-1.28407	106.142	109.728	108.627	0.0479392	0.0333928
YAL023C	PMT2	0.356642	1.20742	1.7491	1.75937	2.29407	1145.01	581.447	383.489	-0.977642	-1.57811	408.359	702.048	670.761	0.781731	0.71596
YAL024C	LTE1	0.784288	1.30771	0.94991	0.73759	0.276407	130.558	68.8856	206.114	-0.922415	0.658752	102.395	90.0826	195.79	-0.184825	0.935159
YAL025C	MAK16	1.43076	2.51409	3.75505	0.813253	1.39205	291.406	127.475	106.233	-1.19282	-1.4558	416.932	320.483	398.91	-0.379564	-0.0637502
YAL027W	YAL027W	0.329012	0.543528	0.809411	0.724215	1.29873	243.437	118.314	68.5829	-1.04093	-1.82763	80.0937	64.3067	55.5118	-0.31672	-0.528894
YAL028W	FRT2						27.443	25.4512	13.3371	-0.108704	-1.04099
YAL029C	MYO4	3.86728	4.42321	6.84959	0.193773	0.824698	46.3136	35.5051	26.2719	-0.383409	-0.817915	179.108	157.046	179.952	-0.189637	0.00678286
YAL030W	SNC1	4.83032	6.38879	5.77601	0.403424	0.257955	17.0004	6.34661	5.32809	-1.42151	-1.67388	82.1173	40.5471	30.7751	-1.01809	-1.41592
YAL031C	FUN21	0.181439	0.431514	0.916406	1.24992	2.3365	318.472	183.744	116.094	-0.793466	-1.45587	57.7833	79.2882	106.39	0.456454	0.880632
YAL032C	PRP45	0.60621	1.39315	1.99471	1.20046	1.71829	94.3932	47.3963	30.7033	-0.99391	-1.62029	57.2221	66.03	61.244	0.20655	0.097996
YAL033W	POP5	0.698587	1.09329	1.65473	0.646169	1.24408	174.534	83.0333	58.7924	-1.07174	-1.56981	121.927	90.7798	97.2854	-0.425575	-0.325723
YAL034W-A	MTW1	0.791296	1.68109	2.84427	1.08711	1.84577	91.6207	34.8851	26.1158	-1.39306	-1.81075	72.4991	58.6451	74.2803	-0.305952	0.0350158
YAL035W	FUN12	2.85808	2.02315	3.09011	-0.498442	0.112612	718.453	356.878	234.76	-1.00946	-1.61371	2053.39	722.018	725.434	-1.5079	-1.50109
YAL036C	FUN11	2.72766	8.24331	14.4389	1.59556	2.40422	300.465	128.221	66.2874	-1.22856	-2.18039	819.564	1056.97	957.114	0.367	0.223834
YAL037W	YAL037W	0.241274	1.20297	1.27738	2.31786	2.40445	59.6949	23.6126	14.471	-1.33805	-2.04445	14.4028	28.4053	18.4849	0.979809	0.36
YAL038W	CDC19	0.505957	2.28288	2.61752	2.17377	2.37112	3688.59	1028.11	930.088	-1.84307	-1.98763	1866.27	2347.06	2434.53	0.3307	0.383485
YAL039C	CYC3	0.379035	1.16503	1.57225	1.61997	2.05243	202.218	90.3225	58.0435	-1.16275	-1.80071	76.6477	105.229	91.2591	0.457212	0.251726
YAL040C	CLN3	1.14582	0.738747	1.41707	-0.633227	0.306537	229.969	251.127	133.949	0.126982	-0.779759	263.502	185.52	189.815	-0.506245	-0.473222
YAL041W	CDC24	3.89759	8.48337	4.283	1.12206	0.136039	5.5786	1.99321	2.23786	-1.48481	-1.31778	21.7431	16.9092	9.58476	-0.362753	-1.18174
YAL042W	ERV46	1.38248	2.69017	3.50346	0.96044	1.34152	231.049	128.925	89.216	-0.841669	-1.37282	319.42	346.829	312.565	0.118771	-0.0312983
YAL043C	PTA1	1.49516	2.93524	7.33526	0.973182	2.29455	20.6185	10.2482	3.20705	-1.00856	-2.68462	30.8279	30.0811	23.5245	-0.0353806	-0.390072
YAL044C	GCV3	7.6305	19.1852	24.8987	1.33014	1.70622	73.1975	22.4506	22.0548	-1.70504	-1.7307	558.534	430.72	549.135	-0.374894	-0.024482
YAL045C	YAL045C	1.5136	4.20263	5.81157	1.47331	1.94094	31.9422	9.33938	9.53068	-1.77407	-1.74481	48.3477	39.25	55.3882	-0.300755	0.196131
YAL047C	SPC72	1.02527	5.21642	5.96255	2.34705	2.53992	31.8537	6.95366	3.63912	-2.19562	-3.1298	32.6588	36.2732	21.6984	0.151433	-0.589883
YAL048C	YAL048C	0.05028	0.0837958	0.191633	0.736893	1.93029	239.825	135.729	83.0447	-0.821252	-1.53002	12.0584	11.3735	15.9141	-0.0843586	0.400265
YAL049C	YAL049C	0.663158	1.68522	2.25902	1.34551	1.76828	406.091	158.254	105.402	-1.35956	-1.9459	269.302	266.693	238.105	-0.0140468	-0.177627
YAL051W	OAF1	1.44453	1.5005	1.73905	0.0548511	0.267701	31.4146	50.179	42.037	0.675647	0.420225	45.3792	75.2937	73.1044	0.730498	0.687927
YAL053W	YAL053W	1.54215	1.65988	3.45537	0.106136	1.1639	40.696	23.499	13.156	-0.792289	-1.62917	62.7593	39.0055	45.4588	-0.686153	-0.46527
YAL054C	ACS1						78.4374	32.1373	22.6866	-1.28729	-1.7897
YAL056W	GPB2	0.123936					101.017	34.7016	36.1949	-1.54152	-1.48074	12.5196
YAL058W	CNE1	1.91131	13.6111	12.2239	2.83215	2.67707	18.217	3.62831	4.13616	-2.32792	-2.13892	34.8184	49.3852	50.5599	0.504229	0.538143
YAL059W	ECM1	0.414351	1.59673	1.63028	1.9462	1.97619	866.326	254.563	176.772	-1.76689	-2.29302	358.963	406.468	288.187	0.179308	-0.316827
YAL060W	BDH1	0.462223	0.758937	0.936617	0.715391	1.01887	534.476	276.73	206.756	-0.949646	-1.3702	247.047	210.021	193.651	-0.234255	-0.351329
YAL061W	YAL061W	0.441692	0.830532	2.15798	0.910995	2.28857	17.9383	11.6031	6.23143	-0.628538	-1.52541	7.9232	9.63671	13.4473	0.282457	0.763161
YAL062W	GDH3	0.998285	3.76443	5.31938	1.91491	2.41374	70.2555	32.6248	22.0362	-1.10664	-1.67273	70.135	122.814	117.219	0.808264	0.741002
YAL063C	FLO9	0.332836	0.257518	1.20275	-0.370137	1.85346	69.1305	54.5846	35.1271	-0.340829	-0.97674	23.0091	14.0565	42.2492	-0.710966	0.876721
YAL064C-A	YAL064C-A	4.01141	3.05606	4.64594	-0.392438	0.211861	29.7362	34.697	19.94	0.222592	-0.576555	119.284	106.036	92.64	-0.169846	-0.364694
YAL065C	YAL065C	0.617043	0.50054	0.983677	-0.301884	0.672814	86.8201	82.7794	50.9634	-0.0687569	-0.768568	53.5717	41.4344	50.1315	-0.370641	-0.0957542
YAL067C	SEO1						3.3693
YAR002C-A	ERP1	2.50488	3.97678	4.84562	0.66686	0.951941	53.7431	60.8592	66.2526	0.179397	0.301897	134.62	242.024	321.035	0.846257	1.25384
YAR003W	SWD1	0.594779	1.69529	2.04303	1.51111	1.78029	754.067	314.129	246.25	-1.26333	-1.61457	448.503	532.542	503.096	0.247777	0.165716
YAR007C	RFA1	0.748309	1.98925	3.12458	1.41052	2.06195	19.2633	7.93569	2.9308	-1.27943	-2.71649	14.4149	15.786	9.15752	0.131088	-0.654531
YAR008W	SEN34	2.54672	5.17873	7.71855	1.02396	1.59969	93.4727	54.7384	33.2238	-0.771991	-1.49233	238.048	283.475	256.439	0.251968	0.107362
YAR009C	YAR009C
YAR010C	YAR010C		1.3025	2.51897				10.5216	10.3204			22.2145	13.7043	25.9968	-0.69687	0.22683
YAR015W	ADE1	0.672859	3.32296	4.45424	2.30409	2.7268	1289.29	332.523	214.892	-1.95505	-2.58489	867.51	1104.96	957.182	0.349042	0.141912
YAR019C	CDC15	5.85268	1.64087	3.49667	-1.83463	-0.743116	11.8413	21.3344	9.27749	0.849352	-0.35202	69.3033	35.007	32.4403	-0.985279	-1.09514
YAR020C	PAU7		6.9228	4.60564				2.3539	2.09186			18.5135	16.2956	9.63436	-0.184098	-0.942317
YAR023C	YAR023C	0.971484	1.89063	2.85791	0.960605	1.5567	407.284	138.639	94.4549	-1.55471	-2.10834	395.67	262.114	269.944	-0.594102	-0.55164
YAR027W	UIP3	0.577493	0.714591	0.724569	0.307316	0.32732	223.701	160.204	125.636	-0.481664	-0.832317	129.186	114.48	91.0322	-0.174349	-0.504997
YAR028W	YAR028W	0.0540902	0.118545	0.0902034	1.132	0.737815	784.942	356.336	218.816	-1.13935	-1.84287	42.4577	42.2419	19.7379	-0.00735191	-1.10505
YAR029W	FUN57	0.623558	1.1723	1.83293	0.910745	1.55555	394.129	134.137	99.5034	-1.55495	-1.98585	245.762	157.249	182.382	-0.64421	-0.430297
YAR031W	PRM9	0.959359	1.36837	2.07522	0.512321	1.11312	342.473	182.541	125.538	-0.90777	-1.44786	328.555	249.785	260.519	-0.395449	-0.334745
YAR033W	MST28	0.578857	1.05449	1.39206	0.865268	1.26594	372.901	177.497	100.137	-1.071	-1.89682	215.856	187.169	139.397	-0.205727	-0.630876
YAR035W	YAT1	0.864619	1.41658	1.42131	0.712279	0.717084	29.3955	18.6779	9.66151	-0.654263	-1.60527	25.4159	26.4588	13.732	0.0580161	-0.88819
YAR042W	SWH1	0.0192899	0.037888	0.0426447	0.973897	1.14452	689.989	225.414	145.512	-1.61399	-2.24544	13.3098	8.5405	6.20532	-0.640097	-1.10091
YAR044W	OSH1	0.0962251	0.313133	0.463768	1.70229	2.26892	426.191	196.388	127.214	-1.11779	-1.74425	41.0103	61.4955	58.9977	0.584494	0.524672
YAR047C	YAR047C	0.753832					25.6906	12.9505	6.2003	-0.988229	-2.05083	19.3664
YAR050W	FLO1	0.619821	0.616662	0.496603	-0.007373	-0.319758	79.1909	82.0713	193.812	0.051543	1.29125	49.0842	50.6102	96.2477	0.04417	0.971494
YAR053W	YAR053W	1.54739	1.53539	1.84918	-0.011229	0.257055	87.5713	35.4511	25.8767	-1.30463	-1.7588	135.507	54.4313	47.8508	-1.31586	-1.50175
YAR060C	YAR060C	0.057652	0.132834	0.236788	1.20419	2.03816	187.248	69.2376	49.3628	-1.43532	-1.92345	10.7952	9.19713	11.6885	-0.231134	0.114705
YAR062W	YAR062W	0.0272998		0.107992		1.98396	207.335	96.1257	58.8062	-1.10897	-1.81792	5.6602	6.51306	6.35059	0.202483	0.166039
YAR064W	YAR064W	8.26638	10.9312	9.92552	0.40312	0.263887	11.3887	12.4027	7.23718	0.123056	-0.654103	94.1433	135.576	71.8328	0.526176	-0.390215
YAR066W	YAR066W
YAR068W	YAR068W	0.262815	0.475504	0.763174	0.855409	1.53796	949.683	487.461	372.403	-0.962159	-1.35058	249.591	231.79	284.209	-0.10675	0.187383
YAR069C	YAR069C			2.11096				12.8284	7.86097			8.0544	11.9845	16.5942	0.573321	1.04283
YAR070C	YAR070C	0.912602	0.64667	1.15346	-0.496956	0.337913	21.9878	16.4986	11.5152	-0.414357	-0.933169	20.0661	10.6692	13.2823	-0.911313	-0.595256
YAR071W	PHO11	2.50163	11.9692	15.8993	2.25839	2.66802	65.1468	36.0848	27.4657	-0.852302	-1.24606	162.973	431.908	436.684	1.40609	1.42196
YAR073W	IMD1	0.21469	1.45181	2.18019	2.75752	3.34413	1008.37	311.308	251.918	-1.69561	-2.001	216.488	451.961	549.229	1.06191	1.34312
YBL001C	ECM15	41.736		10.2852		-2.02073	5.1211	17.1667	13.8098	1.74509	1.43117	213.734	181.054	142.036	-0.2394	-0.589557
YBL002W	HTB2	1.66858	2.7112	3.32939	0.700307	0.996634	2234.96	1079.92	756.781	-1.04932	-1.5623	3729.22	2927.88	2519.62	-0.349016	-0.565669
YBL007C	SLA1											33.6419	10.9177	11.6675	-1.62359	-1.52777
YBL008W	HIR1	0.172714	0.801092	1.94137	2.21358	3.49062	52.9117	16.883	8.55741	-1.64801	-2.62834	9.1386	13.5249	16.6131	0.565569	0.862278
YBL010C	YBL010C	0.720872	1.66518	2.57375	1.20786	1.83605	159.686	77.7533	45.8178	-1.03826	-1.80126	115.113	129.473	117.923	0.169599	0.0347954
YBL011W	SCT1						10.9203	3.52351	2.53317	-1.63193	-2.108		8.14244
YBL012C	YBL012C						208.056	96.3384	64.2566	-1.11079	-1.69505
YBL013W	FMT1	5.52337					2.0987					11.5919	12.5024	9.66463	0.109091	-0.262331
YBL014C	RRN6
YBL015W	ACH1	4.22594	9.31569	11.7233	1.14039	1.47203	7.3493	3.20684	1.79296	-1.19646	-2.03527	31.0577	29.8739	21.0193	-0.0560641	-0.563238
YBL016W	FUS3	0.431358	1.51217	2.17041	1.80967	2.33101	996.214	411.976	263.272	-1.27389	-1.9199	429.724	622.98	571.409	0.535774	0.411111
YBL018C	POP8	0.55737	1.34809	1.39265	1.27421	1.32113	243.532	87.5027	55.3893	-1.47671	-2.13643	135.737	117.961	77.138	-0.202503	-0.815305
YBL019W	APN2	0.0611025	0.135224		1.14605		182.439	93.4851	61.3855	-0.964607	-1.57145	11.1475	12.6415		0.181444
YBL020W	RFT1	2.60101	5.27514	6.25336	1.02014	1.26556	131.716	39.117	28.3382	-1.75156	-2.21661	342.595	206.348	177.209	-0.731428	-0.951055
YBL021C	HAP3	0.318895	0.546289	0.707752	0.776584	1.15016	209.424	91.6807	58.9644	-1.19174	-1.82851	66.7843	50.0841	41.7322	-0.415156	-0.678349
YBL022C	PIM1	4.50388	9.55097	19.7823	1.08448	2.13497	2.4611	2.50195	2.75981	0.0237473	0.165264	11.0845	23.896	54.5954	1.10823	2.30024
YBL023C	MCM2	0.328695	1.24366	2.09389	1.91977	2.67137	206.118	90.5984	52.9524	-1.18591	-1.9607	67.7499	112.674	110.877	0.733862	0.710666
YBL024W	NCL1	0.425709	0.587303	1.08932	0.464237	1.35549	785.003	400.498	219.299	-0.970904	-1.8398	334.183	235.214	238.886	-0.506667	-0.484314
YBL025W	RRN10	0.326966	0.819131	1.16352	1.32495	1.83129	204.11	87.1632	55.4795	-1.22755	-1.87932	66.737	71.3981	64.5516	0.0973978	-0.0480343
YBL026W	LSM2	0.466761	0.490965	0.726992	0.0729363	0.639256	293.757	134.07	77.3574	-1.13164	-1.92501	137.114	65.8237	56.2382	-1.0587	-1.28576
YBL027W	RPL19B	7.25001	7.52723	10.7052	0.0541364	0.562254	322.179	164.421	143.103	-0.970467	-1.17081	2335.8	1237.63	1531.95	-0.916331	-0.608551
YBL028C	YBL028C	0.903529	1.4048	2.04562	0.636725	1.1789	491.589	174.437	103.229	-1.49474	-2.25161	444.165	245.05	211.167	-0.85802	-1.07271
YBL029W	YBL029W	1.04546	1.92645	1.23927	0.8818	0.245342	52.3702	18.1111	11.0915	-1.53187	-2.2393	54.7512	34.8902	13.7453	-0.650068	-1.99396
YBL030C	PET9	1.36761	2.82639	3.65446	1.04731	1.418	100.952	50.2661	48.0019	-1.00601	-1.0725	138.063	142.072	175.421	0.0412987	0.3455
YBL031W	SHE1	0.508519	1.25083	1.53758	1.29851	1.59629	184.136	79.8355	53.0414	-1.20567	-1.79558	93.6368	99.8606	81.5556	0.0928405	-0.199291
YBL032W	YBL032W		15.3425	12.3214				5.20205	14.8583			85.5901	79.8126	183.076	-0.100828	1.09692
YBL033C	RIB1	0.498056	1.27203	1.49135	1.35275	1.58224	147.359	79.408	51.7914	-0.891982	-1.50855	73.3932	101.009	77.2393	0.460772	0.0736887
YBL034C	STU1	0.708961	1.72589	1.25205	1.28356	0.820511	36.95	15.6767	21.691	-1.23695	-0.768476	26.1961	27.0563	27.1582	0.0466105	0.0520357
YBL035C	POL12	0.20482	0.637557	0.740545	1.6382	1.85423	463.717	189.684	110.404	-1.28965	-2.07046	94.9786	120.934	81.7589	0.34855	-0.216227
YBL036C	YBL036C	0.745538	1.84407	2.34665	1.30654	1.65425	340.575	125.374	103.71	-1.44174	-1.71542	253.911	231.198	243.37	-0.135195	-0.0611736
YBL037W	APL3	0.730796	0.761268	0.961658	0.0589356	0.396055	54.0248	31.8488	35.6678	-0.762383	-0.599001	39.4811	24.2455	34.3002	-0.703448	-0.202945
YBL039C	URA7	0.506477	1.60817	2.60001	1.66686	2.35995	41.5632	13.96	9.82502	-1.57401	-2.08077	21.0508	22.4501	25.5451	0.0928482	0.279172
YBL040C	ERD2	1.26329	1.77157	2.22581	0.487844	0.817144	410.471	186.345	121.672	-1.1393	-1.75428	518.544	330.123	270.819	-0.651461	-0.937137
YBL041W	PRE7	0.440125	0.998982	1.15796	1.18255	1.3956	863.956	316.242	220.417	-1.44993	-1.97072	380.248	315.92	255.234	-0.267382	-0.575119
YBL042C	FUI1	0.158811	0.536732	0.832537	1.7569	2.39021	838.198	226.514	146.088	-1.88769	-2.52045	133.115	121.577	121.624	-0.130795	-0.130244
YBL043W	ECM13	0.0657144	0.14393	0.23864	1.13108	1.86056	338.618	113.759	73.7585	-1.57367	-2.19878	22.2521	16.3734	17.6017	-0.442591	-0.338223
YBL045C	COR1	0.855108	3.05909	3.79631	1.83892	2.15042	184.695	91.004	64.5945	-1.02115	-1.51566	157.934	278.389	245.221	0.817778	0.634755
YBL046W	YBL046W	0.253465	0.597962	0.783551	1.23827	1.62824	403.444	172.562	125.135	-1.22525	-1.68888	102.259	103.185	98.0496	0.013013	-0.0606422
YBL047C	EDE1
YBL048W	YBL048W	0.0954614		0.199382		1.06255	119.1	50.1679	29.5431	-1.24733	-2.01128	11.3694		5.89036		-0.94873
YBL049W	MOH1	0.19339	0.295582	0.33083	0.612048	0.774576	100.507	46.3071	33.5355	-1.11799	-1.58353	19.437	13.6875	11.0946	-0.505941	-0.808954
YBL050W	SEC17	1.87625	3.57592	4.12736	0.93046	1.13736	109.276	64.2744	48.169	-0.765665	-1.1818	205.03	229.84	198.811	0.164795	-0.0444394
YBL051C	PIN4	0.66557	1.89476	2.18978	1.50936	1.71812	923.003	396.098	287.897	-1.22048	-1.68078	614.323	750.512	630.431	0.288877	0.037341
YBL052C	SAS3	1.13075	1.72103	2.80557	0.605992	1.31101	122.556	44.4141	24.4683	-1.46435	-2.32445	138.58	76.4381	68.6477	-0.858359	-1.01344
YBL053W	YBL053W	1.54105	2.87454	3.64351	0.899418	1.24142	551.516	176.438	131.09	-1.64424	-2.07284	849.913	507.178	477.629	-0.744821	-0.831424
YBL055C	YBL055C	0.276195	0.718494	0.927223	1.37929	1.74723	1497.68	633.836	421.953	-1.24054	-1.82757	413.65	455.407	391.245	0.138746	-0.0803401
YBL056W	PTC3	0.123775	0.37607	0.380528	1.60329	1.62029	665.293	300.058	256.228	-1.14875	-1.37656	82.3463	112.843	97.5019	0.454539	0.243727
YBL057C	PTH2	0.555487	1.27743	1.17833	1.20142	1.08491	238.586	91.8535	67.5311	-1.3771	-1.82089	132.531	117.336	79.5737	-0.175685	-0.735971
YBL058W	SHP1	0.391968	1.02987	1.19504	1.39365	1.60826	1178.26	483.472	372.453	-1.28515	-1.66152	461.838	497.911	445.097	0.108501	-0.0532654
YBL059W	YBL059W	0.496122	1.05238	1.14284	1.08489	1.20386	192.043	77.6433	55.3842	-1.3065	-1.79389	95.2771	81.7106	63.2954	-0.221607	-0.590028
YBL060W	YBL060W
YBL061C	SKT5						134.943	35.5305	27.0839	-1.92522	-2.31684
YBL062W	YBL062W	1.22912	1.98251	2.7921	0.68971	1.18373	252.124	123.579	83.9437	-1.02869	-1.58664	309.89	244.998	234.379	-0.338985	-0.402909
YBL063W	KIP1	0.300848	0.407508	0.646346	0.437797	1.10327	150.707	69.132	67.7094	-1.12432	-1.15432	45.3398	28.1719	43.7637	-0.686523	-0.0510432
YBL064C	PRX1	1.3643	2.40226	2.55797	0.816236	0.906841	224.787	117.074	88.267	-0.941138	-1.34861	306.675	281.242	225.784	-0.124902	-0.441769
YBL065W	YBL065W						5.3744	14.2082	14.1652	1.40255	1.39817
YBL066C	SEF1	0.281279	0.53792	0.864244	0.935392	1.61944	107.874	76.3104	75.8066	-0.499397	-0.508953	30.3427	41.0489	65.5154	0.435995	1.11048
YBL067C	UBP13	0.461488	0.834585	1.62111	0.854767	1.81262	53.0389	22.2173	13.7689	-1.25537	-1.94564	24.4768	18.5422	22.3209	-0.400599	-0.133019
YBL068W	PRS4	0.949418	2.58454	3.24529	1.44479	1.77323	330.24	141.328	97.8719	-1.22446	-1.75455	313.535	365.269	317.623	0.22033	0.0186882
YBL069W	AST1	0.0741343	0.408343	0.718785	2.46157	3.27735	412.112	127.203	80.3848	-1.6959	-2.35804	30.5516	51.9424	57.7794	0.765666	0.919308
YBL072C	RPS8A	8.65336	28.0359	43.5286	1.69595	2.33063	173.249	34.8806	23.4775	-2.31235	-2.8835	1499.18	977.911	1021.94	-0.616403	-0.552864
YBL073W	YBL073W	0.442056	0.852183	1.22235	0.946935	1.46735	109.026	38.2435	25.7898	-1.51139	-2.0798	48.1957	32.5905	31.5241	-0.564454	-0.612448
YBL074C	AAR2	0.131176	0.276391	0.26073	1.0752	0.991049	304.157	130.784	82.4975	-1.21763	-1.88239	39.8982	36.1474	21.5096	-0.142433	-0.891344
YBL075C	SSA3
YBL076C	ILS1	4.70283	6.62243	8.34487	0.493831	0.827361	137.416	96.0129	97.1718	-0.517251	-0.499942	646.244	635.838	810.886	-0.0234195	0.327419
YBL077W	YBL077W	2.71364	5.72219	8.86527	1.07634	1.70794	675.962	255.954	149.42	-1.40106	-2.17757	1834.32	1464.62	1324.64	-0.324717	-0.469638
YBL079W	NUP170	1.54826	3.43789	4.63814	1.15088	1.5829	37.5166	22.1625	34.811	-0.759406	-0.107985	58.0853	76.1925	161.459	0.391476	1.47492
YBL080C	PET112	0.383185	0.804598	1.21067	1.07023	1.65969	306.511	129.538	88.8744	-1.24256	-1.7861	117.45	104.226	107.597	-0.172332	-0.126407
YBL081W	YBL081W	1.06315	1.30627	2.0763	0.297111	0.965675	650.795	300.511	198.668	-1.11479	-1.71184	691.891	392.548	412.495	-0.817676	-0.746167
YBL082C	RHK1	0.530295	1.63197	2.45891	1.62175	2.21315	389.983	180.593	118.153	-1.11067	-1.72276	206.806	294.723	290.527	0.511084	0.490397
YBL083C	YBL083C	0.749884	2.59813	3.23916	1.79273	2.11088	211.551	75.5471	50.7345	-1.48556	-2.05997	158.639	196.281	164.337	0.307177	0.0509145
YBL085W	BOI1	1.10233	2.71127	3.9083	1.29841	1.82598	605.312	205.785	151.178	-1.55654	-2.00143	667.255	557.939	590.848	-0.258132	-0.175453
YBL086C	YBL086C	0.747546	1.62382	1.93948	1.11915	1.37544	243.211	137.974	99.1101	-0.817818	-1.29511	181.811	224.044	192.222	0.301336	0.0803322
YBL087C	RPL23A	5.58615	7.52312	12.5683	0.429476	1.16987	782.184	316.022	195.574	-1.30748	-1.99979	4369.4	2377.47	2458.04	-0.878008	-0.829926
YBL090W	MRP21	0.61881	1.07962	1.54135	0.802951	1.31662	305.88	125.171	87.7472	-1.28907	-1.80154	189.282	135.136	135.249	-0.486121	-0.484918
YBL091C	MAP2	1.3654	2.77467	3.26831	1.02299	1.25922	250.458	141.157	89.9951	-0.827266	-1.47665	341.975	391.664	294.132	0.195725	-0.217427
YBL092W	RPL32	34.9317	31.6554	47.7573	-0.142083	0.451185	33.7065	16.2884	15.8382	-1.04918	-1.08962	1177.43	515.616	756.389	-1.19127	-0.638436
YBL093C	ROX3	1.86332	2.17431	3.50354	0.222686	0.910938	153.689	148.909	89.2583	-0.045579	-0.783955	286.371	323.776	312.72	0.177107	0.126983
YBL095W	YBL095W	0.200536	0.315077	0.434006	0.651843	1.11385	416.093	168.63	103.938	-1.30305	-2.00119	83.4416	53.1314	45.1095	-0.651202	-0.887337
YBL096C	YBL096C	0.147	0.216087	0.193201	0.55579	0.394285	227.644	84.8386	61.7111	-1.42398	-1.88318	33.4637	18.3325	11.9227	-0.868195	-1.48889
YBL097W	BRN1
YBL098W	BNA4	0.252318	1.11552	1.55236	2.14439	2.62115	239.737	76.941	46.9841	-1.63963	-2.3512	60.4899	85.8289	72.9364	0.504769	0.269946
YBL099W	ATP1	0.883581	2.29558	3.16589	1.37742	1.84118	218.629	98.1616	74.0628	-1.15525	-1.56166	193.176	225.337	234.475	0.222168	0.279513
YBL100C	YBL100C	0.258851	0.311406	0.48836	0.266676	0.915822	177.494	102.026	72.0824	-0.798828	-1.30005	45.9444	31.7716	35.2021	-0.532152	-0.384226
YBL101C	ECM21	0.374663	0.369111	0.263846	-0.0215406	-0.505899	62.2919	36.4906	35.3547	-0.771521	-0.817144	23.3385	13.4691	9.32819	-0.793062	-1.32304
YBL102W	SFT2	3.06374	7.09459	6.91678	1.21143	1.17481	309.964	95.3402	76.9149	-1.70095	-2.01077	949.649	676.4	532.003	-0.489519	-0.83596
YBL103C	RTG3	0.129905	0.386515	0.6251	1.57307	2.26663	334.635	160.481	101.948	-1.06019	-1.71475	43.4709	62.0283	63.728	0.512877	0.551877
YBL104C	YBL104C	0.148017					23.9061	10.0981	7.12834	-1.2433	-1.74574	3.5385	4.24971		0.264226
YBL105C	PKC1	0.592768	1.68857	2.51565	1.51026	2.08539	60.5621	52.0681	70.9059	-0.218014	0.227491	35.8993	87.9208	178.374	1.29225	2.31288
YBL106C	SRO77	0.827835	1.12026	1.61533	0.436424	0.964415	32.5257	25.4614	23.3987	-0.353268	-0.475153	26.9259	28.5235	37.7966	0.0831565	0.489262
YBR001C	NTH2			0.168124			68.8347	29.9347	21.425	-1.20131	-1.68384			3.60205
YBR003W	COQ1	0.335075	1.14299	1.5248	1.77026	2.18606	280.634	123.865	84.0458	-1.17992	-1.73944	94.0336	141.577	128.153	0.590343	0.446621
YBR004C	YBR004C	0.446268	0.825612	0.815861	0.887552	0.870411	281.731	173.502	120.553	-0.699365	-1.22465	125.728	143.246	98.3548	0.188187	-0.354236
YBR005W	YBR005W	0.246317	0.501566	0.332742	1.02592	0.433884	24.2362	15.6207	34.0059	-0.633702	0.488623	5.9698	7.83483	11.3152	0.392219	0.922508
YBR006W	UGA2	0.374965	1.01131	1.37543	1.4314	1.87505	367.571	189.818	134.582	-0.953404	-1.44953	137.826	191.965	185.108	0.477997	0.425515
YBR007C	YBR007C	3.07572	4.23087		0.460033		2.8924	2.60779		-0.14944		8.8962	11.0332	7.89455	0.310593	-0.172332
YBR008C	FLR1						40.8167	14.0788	10.9782	-1.53563	-1.89451
YBR009C	HHF1	0.364505	0.685718	0.620706	0.911679	0.767972	4918.61	1591.38	1298.14	-1.62797	-1.92181	1792.86	1091.24	805.763	-0.716293	-1.15383
YBR010W	HHT1	0.622698	1.3075	1.83718	1.0702	1.56089	5418.72	2370.99	1560.81	-1.19247	-1.79566	3374.23	3100.06	2867.49	-0.122263	-0.234772
YBR011C	IPP1	2.00821	4.80338	6.01169	1.25814	1.58186	644.233	218.461	134.208	-1.56021	-2.26311	1293.76	1049.35	806.815	-0.302071	-0.681256
YBR012C	YBR012C	1.04719	2.41251	3.27155	1.20401	1.64345	236.571	76.8021	89.9097	-1.62306	-1.39573	247.735	185.286	294.144	-0.419047	0.247726
YBR013C	YBR013C	8.83	4.86772	6.11952	-0.859167	-0.528994	25.869	36.8625	25.3019	0.51093	-0.0319764	228.423	179.436	154.836	-0.348237	-0.560971
YBR014C	YBR014C	3.18885	9.29603	15.0872	1.54358	2.24222	13.1568	3.84885	3.18993	-1.77331	-2.04421	41.9551	35.7791	48.1271	-0.229731	0.198003
YBR015C	MNN2	2.91357	3.98073	5.45247	0.450244	0.90412	53.2574	33.7136	20.092	-0.659652	-1.40636	155.169	134.205	109.551	-0.209408	-0.502239
YBR016W	YBR016W	2.18859	4.03834	4.8131	0.883762	1.13697	285.421	152.748	111.813	-0.901943	-1.352	624.67	616.847	538.169	-0.0181813	-0.215035
YBR017C	KAP104						12.7793	4.77439	3.24469	-1.42042	-1.97766
YBR018C	GAL7	0.378599	1.52307	2.60736	2.00824	2.78385	87.3696	37.0451	21.9228	-1.23785	-1.9947	33.078	56.4223	57.1606	0.770393	0.78915
YBR019C	GAL10	0.0608104	0.215279	0.304848	1.82382	2.3257	330.21	155.29	92.3986	-1.08842	-1.83744	20.0802	33.4306	28.1675	0.735396	0.488259
YBR020W	GAL1	0.806304	0.827798	1.81905	0.0379548	1.17379	14.3694	12.6845	8.55878	-0.179939	-0.747524	11.5861	10.5002	15.5688	-0.141984	0.426267
YBR021W	FUR4	0.212495	0.600907	0.983919	1.49971	2.21111	235.713	101.361	59.4106	-1.21753	-1.98824	50.0878	60.9085	58.4552	0.282183	0.222873
YBR022W	YBR022W	0.402514	0.59964	0.790631	0.575058	0.973967	234.033	111.238	81.2214	-1.07306	-1.52678	94.2014	66.7028	64.2161	-0.498002	-0.552813
YBR023C	CHS3	0.905409	1.36025	2.2788	0.58723	1.33163	258.329	154.181	66.671	-0.744588	-1.95408	233.894	209.725	151.93	-0.157358	-0.622447
YBR024W	SCO2	0.918679	1.92106	2.03444	1.06427	1.147	148.404	68.6119	54.2651	-1.113	-1.45144	136.336	131.808	110.399	-0.0487313	-0.304441
YBR025C	YBR025C	0.938734	4.4633	5.87413	2.24932	2.64559	940.526	346.997	225.791	-1.43854	-2.05848	882.904	1548.75	1326.33	0.810778	0.58711
YBR026C	ETR1	0.75507	1.75064	2.22889	1.2132	1.56164	139.061	92.7108	57.5646	-0.584914	-1.27247	105.001	162.303	128.305	0.628289	0.289172
YBR027C	YBR027C	0.865117	0.894755	0.625172	0.0485964	-0.468643	53.7794	21.7522	11.7801	-1.30589	-2.1907	46.5255	19.4629	7.3646	-1.25729	-2.65934
YBR028C	YBR028C	0.725327	0.694753	1.00595	-0.0621318	0.471854	45.4526	42.5166	38.2855	-0.0963367	-0.247566	32.968	29.5385	38.5132	-0.158468	0.224288
YBR029C	CDS1	0.355192	0.949121	1.2744	1.41799	1.84314	1281.05	530.687	327.654	-1.27139	-1.96708	455.019	503.686	417.561	0.146598	-0.12394
YBR030W	YBR030W	0.417263	1.26752	1.79197	1.60298	2.10251	146.917	70.2306	44.3446	-1.06483	-1.72817	61.303	89.0188	79.4641	0.538152	0.374346
YBR031W	RPL4A	3.22204	13.7371	17.161	2.09203	2.41308	494.091	141.402	95.1871	-1.80498	-2.37594	1591.98	1942.46	1633.5	0.287057	0.0371441
YBR032W	YBR032W	0.810376	6.64771	7.65186	3.03619	3.23915	133.685	14.1057	9.74701	-3.24449	-3.77773	108.335	93.7704	74.5827	-0.208291	-0.538582
YBR033W	EDS1	0.199997	0.826191	1.1065	2.0465	2.46795	232.958	73.8553	44.3939	-1.6573	-2.39164	46.591	61.0186	49.1218	0.389198	0.0763112
YBR034C	HMT1	0.282852	1.28624	1.71191	2.18504	2.59748	1331.29	397.051	282.416	-1.74543	-2.23693	376.558	510.702	483.469	0.439611	0.360551
YBR035C	PDX3	0.670046	1.90969	1.97841	1.51101	1.56201	543.885	179.485	135.541	-1.59944	-2.00457	364.428	342.762	268.157	-0.0884292	-0.442555
YBR036C	CSG2	0.322358	0.732394	0.788429	1.18396	1.29032	560.285	324.876	231.635	-0.786269	-1.27431	180.612	237.937	182.628	0.397688	0.0160116
YBR037C	SCO1	0.162279	0.356115	0.412567	1.13386	1.34615	155.214	80.511	55.3898	-0.946998	-1.48656	25.188	28.6712	22.852	0.186863	-0.140415
YBR039W	ATP3	0.497073	1.15617	1.57062	1.21782	1.6598	611.089	266.744	174.243	-1.19593	-1.81028	303.756	308.401	273.669	0.0218958	-0.15048
YBR040W	FIG1	0.0321724					218.784	62.8929	39.4504	-1.79854	-2.4714	7.0388
YBR041W	FAT1	0.177684	0.844823	1.16105	2.24934	2.70805	457.549	192.927	138.911	-1.24587	-1.71977	81.2989	162.989	161.283	1.00347	0.988283
YBR042C	YBR042C	1.11551	2.49872	3.29216	1.16349	1.56133	119.476	52.9955	31.7272	-1.17277	-1.91292	133.276	132.421	104.451	-0.00928716	-0.35159
YBR044C	TCM62	0.0888041	0.179429	0.198414	1.01472	1.15981	282.217	104.887	64.0599	-1.42797	-2.13931	25.062	18.8198	12.7104	-0.413252	-0.979496
YBR046C	ZTA1	23.1449		30.3324		0.390167	4.0814		3.24333		-0.331589	94.4636	63.8461	98.3781	-0.56516	0.0585783
YBR047W	YBR047W						2.2855
YBR048W	RPS11B	4.21876	6.27752	8.06432	0.573375	0.934733	1573.07	681.417	421.399	-1.20698	-1.90032	6636.42	4277.61	3398.3	-0.6336	-0.965591
YBR049C	REB1	0.265556	0.72375	1.44007	1.44647	2.43905	564.252	302.72	173.47	-0.898355	-1.70165	149.841	219.094	249.81	0.548118	0.737401
YBR050C	REG2	0.137793	0.297552	0.366472	1.11064	1.4112	247.177	141.498	99.1786	-0.80476	-1.31744	34.0593	42.1031	36.3462	0.305876	0.0937551
YBR051W	YBR051W	0.896827					42.0771	10.8421	9.69371	-1.9564	-2.11791	37.7359
YBR052C	YBR052C	0.802286	1.32305	1.07369	0.721677	0.420386	392.002	216.685	198.958	-0.855263	-0.978397	314.498	286.684	213.619	-0.133586	-0.558011
YBR053C	YBR053C	0.416169	0.651908	0.513893	0.647498	0.304299	211	135.405	85.1379	-0.639961	-1.30937	87.8119	88.2719	43.7518	0.0075378	-1.00507
YBR054W	YRO2	0.0382473	0.351201	0.304574	3.19887	2.99336	1851.91	942.656	914.391	-0.974208	-1.01813	70.8304	331.062	278.499	2.22466	1.97523
YBR055C	PRP6	0.215347	0.482704	1.05832	1.16448	2.29704	431.974	167.626	96.9802	-1.3657	-2.15518	93.0242	80.9138	102.636	-0.20122	0.141862
YBR056W	YBR056W	0.313313	0.241152	0.294304	-0.377663	-0.0902976	304.081	333.381	236.141	0.132718	-0.364806	95.2725	80.3956	69.4973	-0.244944	-0.455104
YBR057C	MUM2	0.544992	1.22671	1.97572	1.17049	1.85808	503.281	225.604	128.591	-1.15757	-1.96857	274.284	276.752	254.061	0.0129202	-0.110495
YBR058C	UBP14	0.112087	0.660628	1.0541	2.55922	3.23331	121.463	45.9713	25.3317	-1.40171	-2.2615	13.6144	30.3699	26.7021	1.15751	0.971818
YBR058C-A	TSC3	4.20496		3.28473		-0.356316	11.0425	14.0484	8.60459	0.34734	-0.359889	46.4333	36.5029	28.2638	-0.347148	-0.716205
YBR060C	ORC2	0.273366	0.732577	0.907573	1.42215	1.73118	329.549	133.719	88.5486	-1.3013	-1.89595	90.0875	97.9592	80.3643	0.120854	-0.164772
YBR061C	TRM7	0.39435	0.868285	1.0514	1.13869	1.41477	365.758	161.831	109.529	-1.1764	-1.73958	144.237	140.515	115.159	-0.037711	-0.324809
YBR062C	YBR062C	0.380533	0.84164	0.781518	1.14518	1.03826	405.293	130.519	107.06	-1.6347	-1.92054	154.228	109.85	83.6696	-0.489521	-0.882286
YBR063C	YBR063C	0.477935	1.20049	1.68069	1.32874	1.81417	116.025	51.216	31.9115	-1.17976	-1.86228	55.4522	61.4842	53.6336	0.148972	-0.0481088
YBR065C	ECM2	0.550222	1.58663	2.26411	1.52788	2.04086	497.61	183.296	121.158	-1.44084	-2.03813	273.796	290.823	274.314	0.0870429	0.0027291
YBR066C	NRG2	2.32313	1.65291	2.24218	-0.491065	-0.0511657	196.661	257.407	184.521	0.388346	-0.0919194	456.868	425.47	413.731	-0.102719	-0.143085
YBR067C	TIP1	1.22102	3.11567	3.99915	1.35145	1.7116	660.973	324.641	202.321	-1.02575	-1.70794	807.064	1011.48	809.113	0.325706	0.00365694
YBR068C	BAP2	3.68049	4.94958	8.8566	0.427408	1.26686	44.7355	37.1301	15.7883	-0.268831	-1.50257	164.649	183.778	139.83	0.158577	-0.235711
YBR069C	TAT1	0.0461937	0.207619		2.16817		386.819	79.9974	53.3884	-2.27363	-2.85706	17.8686	16.609		-0.105466
YBR070C	SAT2	0.483137	1.52604	1.48734	1.65929	1.62223	190.374	55.5353	46.2618	-1.77736	-2.04094	91.9767	84.749	68.8072	-0.118072	-0.418709
YBR071W	YBR071W	0.128556	0.156869	0.30082	0.287167	1.22651	560.779	365.966	212.767	-0.615721	-1.39816	72.0913	57.4088	64.0045	-0.328554	-0.171653
YBR072W	HSP26	5.2014	2.86306	3.58297	-0.861345	-0.537745	48.135	79.6816	53.9043	0.72716	0.163314	250.369	228.133	193.138	-0.134185	-0.37443
YBR074W	YBR074W	0.0608438	0.249514	0.28039	2.03594	2.20425	141.687	78.9675	54.8892	-0.84338	-1.36812	8.6208	19.7035	15.3904	1.19256	0.836135
YBR075W	YBR075W	0.519796	1.72399	2.7407	1.72973	2.39853	1465.13	546.006	343.93	-1.42404	-2.09084	761.567	941.309	942.609	0.305697	0.307689
YBR076W	ECM8	0.36958	0.396636	0.291589	0.101927	-0.341951	164.964	99.7179	64.8911	-0.726228	-1.34606	60.9675	39.5517	18.9215	-0.6243	-1.68801
YBR077C	YBR077C	0.0774068	0.274721	0.335627	1.82743	2.11632	517.105	223.505	155.181	-1.21015	-1.7365	40.0275	61.4015	52.083	0.617283	0.37982
YBR078W	ECM33	3.70299	4.74552	7.58325	0.357875	1.03412	60.368	55.9796	27.3438	-0.108883	-1.14257	223.542	265.652	207.355	0.248992	-0.108446
YBR079C	RPG1	0.467727	1.11718	1.17583	1.25612	1.32994	606.939	299.312	310.408	-1.0199	-0.967385	283.882	334.386	364.986	0.236223	0.362553
YBR080C	SEC18			2.41041			28.1834	20.4775	7.45915	-0.460804	-1.91776		27.4148	17.9796
YBR081C	SPT7						6.4533	0.844843		-2.93328				11.7385
YBR082C	UBC4	4.07556	2.82519	3.15455	-0.528654	-0.369565	415.524	464.322	421.922	0.160194	0.0220418	1693.5	1311.8	1330.97	-0.36846	-0.347523
YBR083W	TEC1	0.567491	2.49573	2.72978	2.13679	2.26612	2863.82	1050.26	772.1	-1.4472	-1.89108	1625.2	2621.16	2107.66	0.689594	0.375031
YBR084C-A	RPL19A	6.00729	7.51385	10.1071	0.322839	0.75058	467.416	207.063	140.724	-1.17464	-1.73184	2807.9	1555.84	1422.31	-0.851798	-0.981256
YBR084W	MIS1	1.40059	2.41243	2.06209	0.784452	0.558072	125.52	66.8669	80.3129	-0.90855	-0.644211	175.802	161.312	165.612	-0.124098	-0.0861392
YBR086C	IST2	0.515889	1.42169	3.49195	1.46247	2.7589	69.6346	46.1137	64.378	-0.59461	-0.113236	35.9237	65.5592	224.805	0.867862	2.64566
YBR087W	RFC5	0.613759	1.56105	2.02529	1.34678	1.72239	486.182	217.204	137.96	-1.16244	-1.81724	298.398	339.067	279.409	0.184334	-0.094858
YBR089W	YBR089W	1.05812	3.70148	4.3603	1.8066	2.04293	261.589	80.827	52.0315	-1.6944	-2.32985	276.793	299.179	226.873	0.112204	-0.286922
YBR090C	NHP6B	0.426186	1.07902	1.28501	1.34017	1.59223	867.955	301.055	232.495	-1.52759	-1.90042	369.91	324.845	298.758	-0.187422	-0.308197
YBR091C	MRS5		1.91795	3.02139				16.1167	10.2921			36.0382	30.911	31.0965	-0.221408	-0.212775
YBR092C	PHO3	3.57309	5.10534	7.41286	0.514835	1.05286	279.872	251.734	162.937	-0.152867	-0.780457	1000.01	1285.19	1207.83	0.361968	0.272402
YBR093C	PHO5	0.823019	2.77476	4.12711	1.75336	2.32613	1364.32	540.823	417.27	-1.33495	-1.70913	1122.86	1500.65	1722.12	0.418416	0.617008
YBR094W	YBR094W	0.517234	0.961364	1.75421	0.894266	1.76193	138.991	63.3422	32.4763	-1.13375	-2.09753	71.8909	60.8949	56.9702	-0.239487	-0.335601
YBR095C	RXT2	1.08112	1.16375	1.31349	0.106253	0.280881	58.877	49.6122	66.4419	-0.247009	0.174388	63.6532	57.7362	87.271	-0.140756	0.45527
YBR096W	YBR096W	1.48502	3.88454	3.99067	1.38726	1.42614	187.141	70.1733	47.5904	-1.41513	-1.97539	277.909	272.591	189.918	-0.0278754	-0.549241
YBR097W	VPS15
YBR099C	YBR099C											5.0579
YBR100W	YBR100W	0.325074	0.40543	0.778162	0.318684	1.2593	160.779	73.2003	44.137	-1.13516	-1.86502	52.2651	29.6776	34.3457	-0.816475	-0.605719
YBR101C	FES1	0.633826	0.678667	0.723508	0.0986173	0.190922	921.046	1169.38	903.788	0.344396	-0.0272881	583.783	793.618	653.898	0.443013	0.163634
YBR102C	EXO84	0.128373	0.773603	6.69535	2.59125	5.70475	50.8806	15.612	16.797	-1.70446	-1.59892	6.5317	12.0775	112.462	0.886786	4.10583
YBR103W	SIF2	0.230663	0.633985	0.873177	1.45866	1.92049	269.765	117.986	91.4092	-1.19309	-1.56129	62.2248	74.8012	79.8164	0.265572	0.359196
YBR104W	YMC2	1.39972	3.9865	6.29523	1.50999	2.16912	175.005	53.0483	31.1072	-1.72202	-2.49208	244.958	211.477	195.827	-0.212035	-0.322955
YBR105C	VID24	0.113346	0.413286	0.483709	1.86641	2.0934	1248.68	369.763	222.561	-1.75573	-2.48813	141.533	152.818	107.655	0.110673	-0.39473
YBR106W	PHO88	0.756527	2.95856	3.39761	1.96743	2.16706	1486.63	458.808	340.569	-1.69608	-2.12602	1124.67	1357.41	1157.12	0.271352	0.0410311
YBR107C	IML3	0.20429	0.632607	0.713185	1.63069	1.80366	277.551	115.658	83.217	-1.26288	-1.7378	56.7009	73.1663	59.3491	0.367807	0.0658557
YBR108W	YBR108W						7.9967	1.65043		-2.27656
YBR109C	CMD1	1.15076	2.55189	3.11001	1.14898	1.43433	578.941	216.936	158.943	-1.41615	-1.86491	666.222	553.598	494.316	-0.267164	-0.430571
YBR110W	ALG1	0.455102	1.46321	1.99662	1.68488	2.1333	301.278	124.521	83.8308	-1.27471	-1.84554	137.112	182.2	167.378	0.41017	0.287756
YBR111C	YSA1	1.4435	1.80115	1.9583	0.319349	0.44003	465.963	258.062	150.044	-0.852499	-1.63483	672.617	464.808	293.831	-0.533151	-1.1948
YBR111W-A	SUS1	0.708941	1.44889	3.23673	1.03121	2.1908	619.67	205.197	134.866	-1.59449	-2.19998	439.309	297.308	436.525	-0.563278	-0.00917335
YBR112C	CYC8	2.16648	1.20947	1.67406	-0.84098	-0.372004	132.153	155.556	161.56	0.235223	0.289859	286.307	188.14	270.461	-0.605758	-0.0821446
YBR114W	RAD16	0.293376	0.292783	0.359753	-0.0029192	0.294255	259.766	113.647	73.02	-1.19265	-1.83085	76.209	33.274	26.2692	-1.19557	-1.53659
YBR115C	LYS2	2.32651	4.84399	6.30499	1.05803	1.43833	57.0324	36.4211	48.7524	-0.647007	-0.22631	132.686	176.423	307.383	0.41102	1.21202
YBR116C	YBR116C	0.422439	1.37248	1.45477	1.69997	1.78398	573.678	170.04	155.869	-1.75437	-1.8799	242.344	233.376	226.755	-0.054402	-0.0959229
YBR117C	TKL2	0.208653	1.47993	2.45482	2.82635	3.55644	43.1405	24.8056	14.3978	-0.798378	-1.58319	9.0014	36.7106	35.3441	2.02798	1.97325
YBR118W	TEF2	5.33917	13.0012	16.2731	1.28396	1.6078	1505.99	437.259	294.307	-1.78416	-2.35532	8040.75	5684.91	4789.29	-0.500193	-0.74752
YBR119W	MUD1	0.967308	1.45702	1.89671	0.590969	0.971454	109.576	76.4884	65.4793	-0.518618	-0.74282	105.994	111.445	124.195	0.0723507	0.228634
YBR120C	CBP6	0.634937	1.95643	1.83415	1.62354	1.53042	235.083	88.1068	65.4971	-1.41584	-1.84367	149.263	172.375	120.131	0.207696	-0.313241
YBR121C	GRS1	2.54148	3.89219	6.31354	0.614913	1.31278	693.746	325.824	202.285	-1.09031	-1.77801	1763.14	1268.17	1277.14	-0.475402	-0.465234
YBR122C	MRPL36	0.761556	1.61797	2.23078	1.08717	1.55053	215.511	101.895	72.2356	-1.08068	-1.57698	164.124	164.863	161.142	0.00648402	-0.0264518
YBR123C	TFC1	0.482594	0.842032	1.24478	0.803066	1.36701	408.476	165.506	99.1687	-1.30337	-2.0423	197.128	139.361	123.443	-0.500305	-0.675286
YBR124W	YBR124W	0.282314	0.438981	0.791854	0.636858	1.48794	104.727	51.3512	35.665	-1.02816	-1.55405	29.5659	22.5422	28.2415	-0.391306	-0.0661161
YBR125C	PTC4	0.409683	1.3085	1.73253	1.67533	2.0803	194.402	101.666	70.0006	-0.935208	-1.4736	79.6432	133.029	121.278	0.740122	0.606699
YBR126C	TPS1	0.377814	0.410356	0.382449	0.119202	0.0175914	522.32	666.837	571.598	0.352401	0.130069	197.339	273.641	218.607	0.471603	0.14766
YBR127C	VMA2	0.0445087	0.291768	0.554969	2.71266	3.64025	275.919	107.31	65.7154	-1.36246	-2.06994	12.2808	31.3096	36.47	1.3502	1.5703
YBR128C	APG14	0.0955335	0.153004	0.183528	0.67949	0.94192	272.97	136.055	79.8793	-1.00455	-1.77285	26.0778	20.817	14.6601	-0.325058	-0.830929
YBR129C	OPY1	0.916265	3.19135	4.66321	1.80033	2.34749	1569.61	525.518	282.093	-1.57859	-2.47616	1438.17	1677.11	1315.46	0.221742	-0.128675
YBR130C	SHE3	0.249402	1.00289	1.54561	2.00762	2.63163	478.452	238.715	152.403	-1.00308	-1.65048	119.327	239.405	235.556	1.00453	0.981153
YBR131W	CCZ1	0.184584	0.78684	1.09416	2.0918	2.56748	148.133	66.3344	34.9249	-1.15907	-2.08457	27.343	52.1946	38.2135	0.932729	0.482911
YBR132C	AGP2	0.159935	0.448878	0.589628	1.48884	1.88232	184.748	74.1983	42.7231	-1.3161	-2.11247	29.5476	33.3059	25.1907	0.172739	-0.230149
YBR133C	HSL7	0.22368	0.928996	1.2925	2.05424	2.53066	316.764	127.223	82.9912	-1.31604	-1.93238	70.8537	118.19	107.266	0.738191	0.598282
YBR134W	YBR134W	1.09009	2.22596	3.05988	1.02998	1.48903	183.536	60.6	36.5092	-1.59867	-2.32973	200.071	134.893	111.714	-0.568692	-0.8407
YBR135W	CKS1	3.06146	5.4338	5.85118	0.827743	0.934508	149.818	62.7297	46.5901	-1.25599	-1.68512	458.662	340.861	272.607	-0.428251	-0.75061
YBR139W	YBR139W	3.26352	2.5501	3.73354	-0.355877	0.194113	28.8325	39.1887	21.3961	0.442741	-0.430347	94.0955	99.935	79.8832	0.0868636	-0.236234
YBR141C	YBR141C	0.459853	1.63323	2.6114	1.82848	2.50558	389.162	135.49	67.5782	-1.52218	-2.52574	178.957	221.287	176.474	0.306302	-0.0201597
YBR142W	MAK5	0.384069	1.37557	2.69344	1.84059	2.81001	388.202	123.292	59.1165	-1.65472	-2.71517	149.096	169.598	159.227	0.18587	0.0948355
YBR143C	SUP45	1.34488	4.86001	6.39382	1.85348	2.2492	210.659	72.5598	45.1392	-1.53767	-2.22246	283.311	352.641	288.612	0.315811	0.0267436
YBR144C	YBR144C	0.346393	0.530013	0.549601	0.613619	0.665976	206.476	80.9152	51.6687	-1.35149	-1.99861	71.5216	42.8861	28.3972	-0.737869	-1.33263
YBR145W	ADH5	0.163494	0.477454	0.629762	1.54612	1.94557	870.127	398.733	261.889	-1.1258	-1.73227	142.261	190.376	164.928	0.420318	0.213298
YBR146W	MRPS9	0.976776	1.45605	1.72916	0.575964	0.823974	138.161	125.297	87.9319	-0.140999	-0.651887	134.952	182.438	152.049	0.434965	0.172087
YBR147W	YBR147W	0.740406	1.93176	2.77758	1.38353	1.90744	88.0237	28.4578	20.582	-1.62907	-2.09651	65.1733	54.9736	57.168	-0.245543	-0.189072
YBR149W	ARA1	0.668385	1.08312	1.22332	0.696437	0.872045	438.01	292.423	198.628	-0.582909	-1.14089	292.76	316.728	242.985	0.113528	-0.268848
YBR150C	TBS1	0.673456	0.44553	0.378958	-0.596059	-0.829545	45.2585	40.0944	41.359	-0.174788	-0.129989	30.4796	17.8633	15.6733	-0.770848	-0.959534
YBR151W	APD1	1.1914	1.78056	2.52033	0.579674	1.08096	109.947	151.172	91.6266	0.459375	-0.262975	130.991	269.17	230.929	1.03905	0.817981
YBR152W	SPP381	0.0715972	0.362305	0.502917	2.33923	2.81235	325.611	126.944	87.6025	-1.35896	-1.8941	23.3128	45.9924	44.0568	0.980274	0.918242
YBR153W	RIB7	0.176419	0.635876	0.687092	1.84974	1.9615	775.797	267.706	206.695	-1.53503	-1.90818	136.865	170.228	142.018	0.31471	0.0533189
YBR154C	RPB5	1.26585	3.89696	5.27264	1.62225	2.05842	527.447	204.271	156.325	-1.36854	-1.75448	667.667	796.036	824.244	0.253706	0.303943
YBR155W	CNS1	2.17832	7.33252	10.3276	1.75109	2.24521	249.89	72.9643	41.4008	-1.77603	-2.59356	544.341	535.012	427.569	-0.0249389	-0.348353
YBR156C	SLI15	0.675157	1.07983	1.64677	0.67751	1.28634	371.474	225.021	135.257	-0.723201	-1.45756	250.804	242.985	222.737	-0.0456905	-0.171218
YBR157C	ICS2	0.266076	0.487692	0.724358	0.874134	1.44486	324.334	163.857	107.335	-0.985043	-1.59536	86.2975	79.9119	77.7489	-0.110909	-0.150496
YBR158W	AMN1	0.15983	0.480565	0.71181	1.5882	2.15496	3673.74	1383.66	928.957	-1.40876	-1.98356	587.172	664.937	661.241	0.179433	0.171392
YBR159W	YBR159W	0.723064	2.495	2.68971	1.78684	1.89526	1172.68	429.538	285.265	-1.44895	-2.03944	847.923	1071.7	767.28	0.337891	-0.144179
YBR160W	CDC28	0.729851	1.69752	2.73016	1.21775	1.90331	291.754	121.033	75.2246	-1.26936	-1.95547	212.937	205.455	205.375	-0.0516035	-0.0521645
YBR161W	YBR161W	0.556078	1.57547	2.13499	1.50243	1.94087	338.691	147.681	101.799	-1.19748	-1.73424	188.339	232.668	217.341	0.304946	0.206631
YBR162C	TOS1	1.2654	5.75992	9.97741	2.18645	2.97907	402.67	167.26	92.2974	-1.2675	-2.12524	509.54	963.407	920.89	0.918952	0.853834
YBR162W-A	YSY6	1.56865	5.30002	5.40125	1.75647	1.78377	167.002	33.7413	37.1135	-2.30728	-2.16985	261.968	178.829	200.459	-0.550805	-0.38608
YBR163W	DEM1	0.272876	0.948481	1.30311	1.79737	2.25565	53.7218	18.4497	15.3869	-1.54191	-1.8038	14.6594	17.4992	20.051	0.255464	0.451845
YBR164C	ARL1	1.34699	2.89162	3.95835	1.10214	1.55516	199.416	79.8939	52.1644	-1.31962	-1.93464	268.611	231.023	206.485	-0.21748	-0.37948
YBR165W	UBS1	0.395406	1.39119	1.95726	1.81492	2.30743	245.707	95.0838	67.0176	-1.36967	-1.87433	97.1539	132.28	131.171	0.445249	0.433103
YBR166C	TYR1	0.381536	1.89904	2.45465	2.31538	2.68562	126.457	49.9346	31.9692	-1.34053	-1.98389	48.2478	94.8276	78.4732	0.974843	0.701736
YBR167C	POP7	1.9273	4.14172	4.54649	1.10365	1.23817	296.432	122.773	84.9437	-1.2717	-1.80312	571.313	508.494	386.196	-0.168052	-0.564949
YBR169C	SSE2	0.684066	0.850927	1.06322	0.3149	0.636238	153.212	159.36	93.6509	0.056763	-0.710162	104.807	135.604	99.5719	0.371663	-0.0739242
YBR170C	NPL4	0.191	0.438006	0.425723	1.19737	1.15634	232.588	87.9658	52.0659	-1.40277	-2.15937	44.4245	38.5295	22.1657	-0.205392	-1.00303
YBR171W	SEC66	1.11157	1.87518	2.02549	0.754437	0.865674	21.7091	7.36551	7.58949	-1.55944	-1.51622	24.1311	13.8117	15.3724	-0.805007	-0.65055
YBR172C	SMY2	0.191498	0.452847	0.70157	1.24169	1.87325	984.622	343.606	194.547	-1.51881	-2.33945	188.554	155.601	136.489	-0.277121	-0.466194
YBR173C	UMP1	0.542346	1.27073	2.05507	1.22837	1.9219	761.405	266.735	134.943	-1.51325	-2.49632	412.945	338.948	277.317	-0.284888	-0.574414
YBR175W	SWD3	0.461179	1.39705	1.72616	1.59899	1.90417	251.163	99.621	64.7791	-1.3341	-1.95502	115.831	139.176	111.819	0.264885	-0.0508582
YBR176W	ECM31	0.612919	1.91187	2.50237	1.64121	2.02953	139.125	58.597	35.4868	-1.24748	-1.97103	85.2722	112.03	88.8011	0.393733	0.0585024
YBR177C	EHT1	0.651066	1.26766	1.71308	0.961297	1.39572	198.74	95.8089	61.6991	-1.05265	-1.68756	129.393	121.454	105.696	-0.0913562	-0.291844
YBR178W	YBR178W	0.642422	1.28309	1.78147	0.998025	1.47148	390.594	183.04	115.189	-1.09351	-1.76167	250.926	234.857	205.206	-0.0954826	-0.290191
YBR179C	FZO1	0.452969	1.74305	2.93273	1.94413	2.69476	63.5103	19.601	16.4781	-1.69607	-1.94644	28.7682	34.1655	48.3259	0.248064	0.748321
YBR180W	DRT1	7.14552	10.3804	12.154	0.538749	0.766321	41.9226	15.5765	9.83397	-1.42835	-2.09188	299.559	161.69	119.522	-0.889606	-1.32556
YBR181C	RPS6B	6.29865	9.32151	9.59152	0.565521	0.606716	2287.07	912.006	590.416	-1.32639	-1.9537	14405.5	8501.28	5662.99	-0.760865	-1.34698
YBR182C	SMP1	1.74526	2.96469	4.02004	0.764437	1.20377	299.417	144.501	84.0895	-1.05107	-1.83216	522.56	428.401	338.043	-0.286637	-0.628389
YBR183W	YPC1	0.157821	0.228704	0.242904	0.535188	0.622094	125.512	74.5433	50.0727	-0.751679	-1.32573	19.8085	17.0483	12.1628	-0.216491	-0.703639
YBR185C	MBA1	0.286205	0.497099	0.703119	0.796482	1.29672	286.327	149.379	94.0444	-0.938688	-1.60625	81.9483	74.256	66.1244	-0.142206	-0.30953
YBR186W	PCH2	3.90767	4.03733	5.68547	0.0470913	0.54097	88.2676	57.0231	37.5025	-0.630338	-1.2349	344.921	230.221	213.219	-0.583247	-0.693929
YBR187W	YBR187W	0.558155	1.18264	1.59545	1.08328	1.51522	665.59	253.399	159.154	-1.39322	-2.06421	371.503	299.681	253.922	-0.309947	-0.548985
YBR188C	NTC20	0.979666	3.19823	3.41577	1.70691	1.80185	236.582	60.1557	52.9144	-1.97556	-2.16061	231.771	192.392	180.743	-0.268653	-0.358756
YBR189W	RPS9B	2.90853	5.25451	6.63457	0.853265	1.18971	1444.25	543.262	330.876	-1.4106	-2.12596	4200.64	2854.57	2195.22	-0.557334	-0.936246
YBR190W	YBR190W	1.33438	3.33914	4.38102	1.32331	1.7151	150.058	43.1432	34.0178	-1.79832	-2.14116	200.234	144.061	149.033	-0.475004	-0.426058
YBR191W	RPL21A	3.27383	4.47479	4.3727	0.450839	0.417544	2355.71	856.921	638.273	-1.45893	-1.88392	7712.21	3834.54	2790.98	-1.00809	-1.46637
YBR192W	RIM2	2.36881	3.04881	8.21111	0.364083	1.79341	33.6308	13.1241	2.11851	-1.35756	-3.98866	79.6651	40.013	17.3954	-0.99348	-2.19525
YBR193C	MED8	0.678231	1.08018	1.66628	0.671428	1.29679	36.8124	22.8378	14.4741	-0.688768	-1.34672	24.9673	24.669	24.1179	-0.0173397	-0.049934
YBR194W	SOY1	0.800708	1.67446	2.13654	1.06435	1.41593	552.13	159.862	130.2	-1.78818	-2.08428	442.094	267.683	278.177	-0.723832	-0.668351
YBR195C	MSI1	1.24319	2.89746	4.10672	1.22074	1.72394	254.539	103.095	63.6043	-1.30391	-2.00069	316.441	298.714	261.205	-0.0831682	-0.27675
YBR196C	PGI1	0.929849	3.49109	4.64705	1.90861	2.32125	325.416	87.686	49.8546	-1.89187	-2.70648	302.587	306.12	231.677	0.016746	-0.385237
YBR197C	YBR197C	0.368014	0.947336	1.43335	1.36412	1.96156	550.609	226.255	161.874	-1.28308	-1.76616	202.632	214.339	232.023	0.0810365	0.195407
YBR200W	BEM1	1.02473	1.41431	3.00969	0.464856	1.55437	76.6464	47.1201	30.1713	-0.701876	-1.34504	78.5418	66.6424	90.8063	-0.23702	0.209332
YBR201W	DER1	0.580831	1.32485	1.86644	1.18964	1.6841	210.094	67.4541	54.6085	-1.63905	-1.94383	122.029	89.3668	101.923	-0.449411	-0.259735
YBR202W	CDC47	0.862037	2.94589		1.77288		11.6415	2.73278		-2.09083		10.0354	8.05047	7.17012	-0.317952	-0.485029
YBR203W	COS111		1.3441	0.893732			31.7528	14.5521	12.2335	-1.12566	-1.37605		19.5594	10.9335
YBR204C	YBR204C	1.16715	2.55988	3.72285	1.13308	1.67341	68.5859	39.1573	22.1331	-0.80863	-1.63171	80.0501	100.238	82.3982	0.324454	0.0417095
YBR205W	KTR3	1.40899	4.7937	6.23008	1.76648	2.14459	405.95	168.967	98.8828	-1.26456	-2.03751	571.977	809.979	616.048	0.501926	0.107084
YBR207W	FTH1	0.28162	0.624241	0.713342	1.14835	1.34084	676.327	365.305	261.148	-0.88862	-1.37285	190.467	228.039	186.288	0.259734	-0.0320078
YBR208C	DUR1,2	13.0021	2.36749	3.89263	-2.45732	-1.73993	3.47	12.395	9.43274	1.83675	1.44274	45.1174	29.3451	36.7182	-0.620564	-0.29719
YBR210W	YBR210W	1.02118	2.82162	3.60995	1.46629	1.82174	235.249	67.7747	49.5709	-1.79537	-2.24662	240.231	191.235	178.948	-0.329077	-0.42488
YBR211C	AME1	0.311313	0.745592	0.930835	1.26002	1.58016	267.903	105.861	57.0314	-1.33953	-2.23188	83.4016	78.9293	53.0868	-0.0795142	-0.651722
YBR212W	NGR1	0.740855	0.839985	1.52722	0.181172	1.04365	214.373	132.553	82.7935	-0.693556	-1.37254	158.82	111.343	126.444	-0.512383	-0.32889
YBR213W	MET8	0.299912	0.871979	1.05903	1.53975	1.82013	177.796	69.5135	50.0149	-1.35486	-1.8298	53.3233	60.6144	52.9671	0.184894	-0.0096691
YBR214W	SDS24	4.38683	3.34026	4.17126	-0.393216	-0.0726932	207.221	144.624	102.919	-0.518861	-1.00966	909.042	483.083	429.303	-0.912077	-1.08235
YBR215W	HPC2	0.390415					37.5874	15.393	3.73133	-1.28797	-3.33249	14.6747
YBR216C	YBR216C						1.1132	3.49465		1.65043
YBR217W	APG12	0.542722	0.861534	1.90787	0.666695	1.81368	158.05	91.3773	52.8462	-0.790474	-1.58051	85.7772	78.7247	100.824	-0.123779	0.23317
YBR219C	YBR219C	0.294242	0.893507	1.28361	1.60247	2.12513	1850.8	448.465	298.547	-2.04508	-2.63212	544.584	400.706	383.218	-0.442611	-0.506991
YBR220C	YBR220C	0.313188	1.25054	1.68918	1.99745	2.43122	86.2962	32.6378	13.2085	-1.40275	-2.70783	27.0269	40.8149	22.3115	0.594698	-0.276606
YBR221C	PDB1	2.98096	8.25119	11.6108	1.46883	1.96161	467.466	169.756	98.7449	-1.46139	-2.24308	1393.5	1400.69	1146.5	0.00743183	-0.281469
YBR223C	TDP1						16.5527	22.1995	11.6944	0.423461	-0.501245
YBR225W	YBR225W						4.259	3.09623		-0.460001
YBR227C	MCX1	0.00387177	0.00737069	0.0124708	0.928808	1.68749	17015.6	6286.69	4623.94	-1.43648	-1.87966	65.8803	46.3373	57.6644	-0.507673	-0.192166
YBR228W	SLX1	0.40691	0.719526	0.738677	0.822336	0.860233	43.5194	21.6386	20.5699	-1.00805	-1.08112	17.7085	15.5695	15.1945	-0.185718	-0.220891
YBR231C	AOR1	0.179409	0.328734	0.558271	0.873665	1.63771	115.909	58.612	52.4639	-0.983721	-1.14359	20.7951	19.2677	29.2891	-0.110056	0.494121
YBR232C	YBR232C		1.52176	4.42356			29.6901	9.81163	5.27391	-1.59742	-2.49304		14.931	23.3294
YBR233W-A	DAD3	0.89774	1.54701	2.5867	0.785113	1.52674	310.419	107.293	102.155	-1.53266	-1.60345	278.675	165.984	264.245	-0.747543	-0.0767073
YBR234C	ARC40	16.5644	5.8187	9.04763	-1.50932	-0.872475	7.5116	18.7085	19.9932	1.3165	1.41232	124.425	108.859	180.891	-0.192818	0.539843
YBR235W	YBR235W	0.668087	1.14876	1.6038	0.781971	1.26339	76.0042	45.9473	76.9439	-0.726099	0.0177272	50.7774	52.7825	123.403	0.0558724	1.28112
YBR236C	ABD1	0.272839	0.800655	1.03966	1.55313	1.92999	388.525	160.091	99.1545	-1.27911	-1.97026	106.005	128.178	103.086	0.274022	-0.0402716
YBR237W	PRP5
YBR238C	YBR238C	0.0263052	0.0964255	0.249234	1.87406	3.24408	1052.45	298.304	154.118	-1.8189	-2.77165	27.685	28.7641	38.4115	0.0551648	0.472434
YBR239C	YBR239C	0.0901764	0.213519	0.32798	1.24354	1.86278	394.868	154.24	88.8736	-1.35619	-2.15154	35.6078	32.9333	29.1487	-0.112647	-0.28876
YBR241C	YBR241C	0.0748014	0.197085	0.218515	1.39768	1.5466	484.627	185.828	131.192	-1.3829	-1.8852	36.2508	36.624	28.6674	0.0147762	-0.338602
YBR242W	YBR242W	0.59024	1.81774	2.61704	1.62277	2.14856	542.829	175.87	117.935	-1.62599	-2.20251	320.399	319.686	308.64	-0.00321355	-0.0539473
YBR243C	ALG7	0.804475	2.05285	3.00984	1.35151	1.90357	153.281	65.8673	38.4339	-1.21855	-1.99573	123.311	135.215	115.68	0.132958	-0.0921645
YBR244W	GPX2	0.625316	0.729795	0.987983	0.222906	0.659901	1085.41	605.112	397.933	-0.842973	-1.44765	678.726	441.607	393.151	-0.620066	-0.787747
YBR245C	ISW1	1.16509	1.83086	2.64028	0.652073	1.18024	84.0135	65.7862	99.217	-0.352837	0.239966	97.8837	120.445	261.961	0.299236	1.42021
YBR246W	YBR246W	0.429528	1.37943	2.01144	1.68325	2.22741	288.159	125.626	70.6894	-1.19773	-2.0273	123.773	173.292	142.188	0.485516	0.200104
YBR247C	ENP1	0.444931	1.33426	2.21347	1.58439	2.31466	1064.47	356.756	205.193	-1.57712	-2.37508	473.614	476.006	454.19	0.0072683	-0.0604176
YBR248C	HIS7	0.237884	1.328	1.77099	2.48093	2.89622	741.694	196.565	136.712	-1.91582	-2.43968	176.438	261.039	242.116	0.565109	0.45654
YBR249C	ARO4	0.869678	3.92286	5.9165	2.17335	2.76619	872.808	257.95	159.079	-1.75858	-2.45593	759.062	1011.9	941.189	0.414775	0.310266
YBR250W	YBR250W	0.552609	1.00277	1.31202	0.859667	1.24746	261.793	89.258	49.2474	-1.55238	-2.41031	144.669	89.5056	64.6137	-0.692709	-1.16285
YBR251W	MRPS5	0.562261	1.3575	1.86946	1.27164	1.73331	331.617	135.704	87.2973	-1.28905	-1.92551	186.455	184.218	163.199	-0.0174183	-0.192199
YBR252W	DUT1	0.528229	1.87548	2.14512	1.82802	2.02183	557.381	149.769	108.546	-1.89592	-2.36035	294.425	280.888	232.845	-0.0679021	-0.338527
YBR253W	SRB6	0.66453	1.31669	1.72455	0.98651	1.37581	261.837	85.9176	60.1267	-1.60764	-2.12259	173.998	113.127	103.691	-0.621131	-0.746778
YBR254C	TRS20	0.136761	0.347414	0.54103	1.345	1.98405	174.214	56.2323	46.8245	-1.63139	-1.89553	23.8257	19.5359	25.3334	-0.28639	0.0885249
YBR255W	YBR255W	0.329611	0.595603	1.00906	0.853588	1.61418	246.69	146.184	76.8614	-0.754912	-1.68237	81.3116	87.0677	77.558	0.0986766	-0.0681861
YBR256C	RIB5	0.850919	2.15521	2.30158	1.34073	1.43553	536.394	154.142	121.158	-1.79904	-2.1464	456.428	332.207	278.855	-0.458304	-0.710871
YBR257W	POP4	0.639953	1.62041	2.09799	1.34032	1.71297	431.448	138.546	85.4169	-1.63882	-2.33659	276.106	224.502	179.204	-0.298495	-0.623622
YBR258C	SHG1	0.505437	0.834585	1.33946	0.723526	1.40604	149.803	52.618	33.8479	-1.50944	-2.14593	75.7161	43.9142	45.3377	-0.785912	-0.739888
YBR260C	RGD1	0.541142	1.26633	1.76421	1.22658	1.70494	232.277	110.503	58.2923	-1.07176	-1.99447	125.695	139.934	102.84	0.154816	-0.289529
YBR261C	YBR261C	1.03543	2.9005	3.90116	1.48607	1.91367	334.626	134.009	86.2828	-1.32022	-1.9554	346.483	388.694	336.604	0.165851	-0.0417333
YBR262C	YBR262C	0.475293	0.803845	0.787575	0.7581	0.7286	286.863	108.612	78.1644	-1.40118	-1.87578	136.344	87.3073	61.5603	-0.643078	-1.14718
YBR263W	SHM1	0.279178	0.597244	1.93302	1.09713	2.7916	49.4813	17.4402	7.0052	-1.50447	-2.82039	13.8141	10.416	13.5412	-0.407335	-0.0287841
YBR264C	YPT10	0.837003	1.52759	2.30684	0.867948	1.46262	163.489	79.4195	45.071	-1.04163	-1.85892	136.841	121.32	103.972	-0.17368	-0.396305
YBR265W	TSC10	0.267275	0.827147	1.25624	1.62982	2.23271	755.029	270.879	161.193	-1.47888	-2.22774	201.801	224.057	202.497	0.150934	0.00496886
YBR266C	YBR266C	0.0396689	0.593205	1.10309	3.90245	4.7974	927.628	298.24	192.77	-1.63707	-2.26667	36.798	176.918	212.642	2.26538	2.53073
YBR267W	YBR267W	0.425135	1.4943	2.49213	1.81348	2.55139	269.101	91.4857	54.4359	-1.55653	-2.30552	114.404	136.707	135.661	0.256946	0.245865
YBR268W	MRPL37	1.21691	2.14947	2.83183	0.820757	1.21852	180.844	61.8881	38.1077	-1.54701	-2.24659	220.07	133.026	107.915	-0.726252	-1.02807
YBR269C	YBR269C	0.384059	1.249	1.25782	1.70138	1.71153	189.086	62.3295	42.8277	-1.60106	-2.14243	72.6203	77.8498	53.8696	0.10032	-0.430901
YBR271W	YBR271W	0.272323	1.45546	2.94307	2.41808	3.43393	172.222	55.5617	28.2703	-1.6321	-2.60691	46.8999	80.8678	83.2013	0.785981	0.827022
YBR272C	HSM3
YBR273C	YBR273C	0.504904	1.39897	1.83718	1.47029	1.86341	79.7532	42.8406	26.0417	-0.896564	-1.61472	40.2677	59.9329	47.8432	0.573725	0.24869
YBR274W	CHK1	0.394324	0.822228	1.26716	1.06016	1.68415	124.824	59.1085	32.6582	-1.07846	-1.93438	49.2211	48.6007	41.3832	-0.0183013	-0.250231
YBR277C	YBR277C	0.484318	2.69247	4.63351	2.4749	3.25808	96.0026	26.5848	18.6716	-1.85247	-2.36223	46.4958	71.5787	86.5152	0.62243	0.895853
YBR278W	DPB3	1.87666	2.49355	4.30407	0.410034	1.19753	96.59	70.599	44.7768	-0.452225	-1.10912	181.267	176.042	192.723	-0.0421915	0.0884116
YBR279W	PAF1	3.36959	3.42846	5.48179	0.0249873	0.702074	29.2418	24.1224	34.1223	-0.277658	0.222681	98.5329	82.7027	187.051	-0.252671	0.924755
YBR280C	YBR280C											26.0332	27.2	7.54776	0.0632534	-1.78623
YBR281C	YBR281C	0.625632	0.974969	1.79203	0.640041	1.51821	201.959	119.291	53.5839	-0.759576	-1.91419	126.352	116.305	96.0242	-0.119534	-0.395981
YBR282W	MRPL27	1.50064	3.65318	4.24467	1.28357	1.50008	178.207	60.7077	45.756	-1.55361	-1.96152	267.425	221.776	194.219	-0.270032	-0.461449
YBR283C	SSH1	0.28131	0.67186	0.799107	1.256	1.50623	1974.68	819.788	492.378	-1.2683	-2.00378	555.498	550.783	393.463	-0.0122994	-0.497553
YBR285W	YBR285W	1.38809		1.80863		0.381799	5.0952	2.47022	3.48319	-1.0445	-0.548728	7.0726		6.29983		-0.166929
YBR286W	APE3	0.39542	0.962115	1.08965	1.28282	1.46241	1192.59	458.359	329.459	-1.37955	-1.85593	471.576	440.994	358.996	-0.0967313	-0.393524
YBR287W	YBR287W	0.0722308	0.0732966	0.0883526	0.0211323	0.290658	977.149	810.207	571.538	-0.270289	-0.773731	70.5803	59.3854	50.4968	-0.249157	-0.483073
YBR288C	APM3	0.510051	2.17883	2.71263	2.09484	2.41098	1731.08	596.032	387.336	-1.53821	-2.16001	882.939	1298.65	1050.7	0.556632	0.250965
YBR289W	SNF5	4.29205	4.61733	7.90545	0.105393	0.881181	251.527	110.436	55.7771	-1.18751	-2.17297	1079.57	509.917	440.943	-1.08212	-1.29179
YBR290W	BSD2	0.358596	0.65997	0.946034	0.880042	1.39953	439.76	253.361	153.699	-0.795523	-1.51661	157.696	167.211	145.404	0.0845182	-0.117078
YBR291C	CTP1	0.210619	0.582431	0.792729	1.46745	1.91219	281.713	111.613	66.3324	-1.33573	-2.08644	59.3341	65.0067	52.5836	0.131727	-0.174248
YBR293W	YBR293W	0.382126	1.59182	2.30404	2.05856	2.59205	1903.87	654.086	365.079	-1.54138	-2.38265	727.516	1041.19	841.155	0.517181	0.209392
YBR294W	SUL1						7.5144	2.5189		-1.57686
YBR295W	PCA1	0.402271	0.993013	1.20526	1.30365	1.5831	137.696	64.4586	141.421	-1.09504	0.0385138	55.3909	64.0082	170.449	0.208609	1.62162
YBR296C	PHO89	0.539868		0.847622		0.650816	9.5516	17.1093	11.2788	0.840966	0.239799	5.1566	9.14657	9.56016	0.826811	0.890615
YBR297W	MAL33	0.241217	0.744159	0.892785	1.62528	1.88798	122.409	56.875	36.9207	-1.10584	-1.72921	29.5271	42.324	32.9622	0.519438	0.158775
YBR298C	MAL31	2.22441	2.57185	4.2377	0.209384	0.92986	51.8601	54.5243	25.7367	0.0722733	-1.0108	115.358	140.228	109.065	0.281657	-0.0809362
YBR299W	MAL32	0.447406					17.7872	4.22688	2.27638	-2.07317	-2.96603	7.9581
YBR300C	YBR300C	0.953546	1.67224	2.26236	0.810405	1.24645	669.023	228.277	174.529	-1.55127	-1.93859	637.944	381.734	394.848	-0.740864	-0.692134
YBR301W	DAN3	1.33259	3.57229	4.04048	1.42262	1.6003	522.201	155.839	120.24	-1.74455	-2.11868	695.878	556.701	485.829	-0.321931	-0.518387
YCL001W	RER1	1.09231	1.30234	1.46384	0.253724	0.422384	39.8347	34.4533	27.0804	-0.209382	-0.556777	43.5117	44.8698	39.6415	0.0443427	-0.134393
YCL001W-A	YCL001W-A	1.38775	4.45413	6.51387	1.68239	2.23077	10.4817	2.59236	2.79006	-2.01554	-1.90951	14.546	11.5467	18.1741	-0.333145	0.321259
YCL002C	YCL002C	0.315025	0.566923	0.93824	0.847687	1.57449	141.281	69.8461	42.0517	-1.01631	-1.74833	44.5069	39.5974	39.4546	-0.168624	-0.173835
YCL003W	YCL003W	0.379374	1.14438	1.74866	1.59288	2.20456	199.434	83.6235	50.5028	-1.25393	-1.98148	75.6602	95.6973	88.3124	0.338944	0.223081
YCL004W	PGS1	0.146324	0.355035	0.471404	1.2788	1.6878	117.322	49.2187	30.2575	-1.25319	-1.95511	17.167	17.4744	14.2635	0.0256022	-0.26731
YCL005W	YCL005W	0.910714	1.77421	2.36952	0.962109	1.37952	289.889	127.654	85.4117	-1.18327	-1.763	264.006	226.484	202.384	-0.221161	-0.383474
YCL005W-A	VMA9	11.2907	5.70664	6.9049	-0.984424	-0.709446	30.9472	38.5012	26.0387	0.315095	-0.249154	349.416	219.713	179.794	-0.669329	-0.9586
YCL007C	CWH36	1.71862	2.28271	2.24291	0.409498	0.384119	484.421	204.897	143.723	-1.24136	-1.75297	832.536	467.721	322.357	-0.831866	-1.36885
YCL008C	STP22	0.53044	3.13997	4.46891	2.56549	3.07466	105.862	41.0212	25.431	-1.36775	-2.05753	56.1535	128.805	113.649	1.19775	1.01714
YCL009C	ILV6	1.09569	3.04114	3.5397	1.47277	1.69178	765.108	241.282	174.994	-1.66495	-2.12836	838.324	733.771	619.426	-0.192179	-0.436575
YCL010C	SGF29	0.126501	0.284313	0.338074	1.16833	1.41819	162.348	78.2122	51.2821	-1.05363	-1.66256	20.5372	22.2368	17.3372	0.114707	-0.244372
YCL011C	GBP2	0.476746	2.10673	3.41091	2.14371	2.83886	290.704	115.661	61.6476	-1.32965	-2.23744	138.592	243.667	210.275	0.814067	0.601429
YCL012C	YCL012C	2.60282	1.25112	1.35452	-1.05685	-0.942294	48.6125	76.4965	76.0782	0.654066	0.646155	126.53	95.7064	103.049	-0.402788	-0.296139
YCL014W	BUD3	0.885097	1.16448	1.21185	0.395783	0.453308	46.9102	66.3764	53.807	0.50077	0.197893	41.5201	77.2944	65.2063	0.896553	0.651202
YCL016C	DCC1	0.420631	0.81203	1.26574	0.948978	1.58935	162.97	92.7069	53.5754	-0.813856	-1.60496	68.5501	75.2808	67.8125	0.135122	-0.0156074
YCL017C	NFS1	0.23585	0.579777	0.579949	1.29763	1.29806	637.999	262.463	165.347	-1.28144	-1.94806	150.472	152.17	95.8927	0.0161886	-0.65
YCL018W	LEU2	4.59942					1.4594	3.05841	1.59637	1.06741	0.129424	6.7124
YCL020W	YCL020W	0.608589	1.18886	1.25613	0.966044	1.04545	2729.94	873.204	535.184	-1.64448	-2.35076	1661.41	1038.12	672.261	-0.678434	-1.30532
YCL021W-A	YCL021W-A	0.887575	2.26222	2.46093	1.3498	1.47126	413.002	130.859	99.6657	-1.65813	-2.05098	366.57	296.031	245.27	-0.30834	-0.579717
YCL022C	YCL022C	0.790581	1.73484	1.77039	1.13382	1.16308	195.983	71.1979	40.3569	-1.46082	-2.27984	154.94	123.517	71.4474	-0.327	-1.11676
YCL023C	YCL023C	0.380566	0.182294	0.27715	-1.06188	-0.457481	76.0055	34.2895	26.4134	-1.14834	-1.52483	28.9251	6.25078	7.32047	-2.21021	-1.98231
YCL024W	KCC4	0.746057					9.5175	4.41084		-1.10953		7.1006
YCL025C	AGP1						128.393	32.5443	16.5287	-1.98009	-2.95752
YCL026C-A	FRM2						6.4915	2.20623		-1.55697
YCL026C-B	HBN1	1.48503	3.90392	5.06004	1.39443	1.76866	269.435	76.3467	53.942	-1.8193	-2.32046	400.119	298.051	272.949	-0.424867	-0.551798
YCL027W	FUS1	2.27115	2.35546	3.20616	0.0525838	0.497421	21.1296	15.6853	10.237	-0.429851	-1.04548	47.9885	36.9461	32.8213	-0.377267	-0.548058
YCL028W	RNQ1	2.73463	3.45285	4.88222	0.336442	0.836194	77.1534	51.5624	29.1633	-0.581412	-1.40358	210.986	178.037	142.382	-0.244969	-0.567382
YCL029C	BIK1	0.257832	0.685724	0.991531	1.4112	1.94323	1294.3	481.944	276.343	-1.42523	-2.22764	333.712	330.481	274.002	-0.0140345	-0.284412
YCL030C	HIS4	1.58054		6.96624		2.13996	5.4651	3.76206	2.23047	-0.538723	-1.2929	8.6378	12.3701	15.538	0.518126	0.847064
YCL031C	RRP7	0.968956	1.58912	2.24452	0.713729	1.2119	1052.69	433.305	261.582	-1.28063	-2.00875	1020.01	688.576	587.125	-0.566899	-0.796846
YCL032W	STE50	0.389662	0.853297	1.09515	1.13083	1.49083	330.261	143.636	87.5022	-1.20119	-1.91622	128.69	122.564	95.8277	-0.0703608	-0.425385
YCL033C	YCL033C	1.65428	3.44306	3.3226	1.05749	1.00611	134.919	57.5144	43.0594	-1.2301	-1.64769	223.193	198.026	143.069	-0.172607	-0.641579
YCL034W	LSB5	0.248593	0.494848	0.631489	0.993198	1.34497	99.5844	53.5692	41.2095	-0.894516	-1.27294	24.756	26.5086	26.0233	0.0986819	0.0720268
YCL035C	GRX1	0.386324	0.673009	0.6041	0.800814	0.644975	436.436	234.438	193.236	-0.896561	-1.17541	168.606	157.779	116.734	-0.0957467	-0.530432
YCL036W	GFD2	0.0590806	0.205751	0.387333	1.80015	2.71282	501.106	158.853	92.7104	-1.65742	-2.43431	29.6056	32.6842	35.9098	0.142723	0.278506
YCL037C	SRO9	0.0303963	0.0282424	0.0323411	-0.106032	0.0894736	1932.17	773.426	487.53	-1.32089	-1.98666	58.7308	21.8434	15.7672	-1.42692	-1.89719
YCL038C	AUT4							2.97715				68.4978	26.523	15.932	-1.36881	-2.10413
YCL039W	MOH2
YCL040W	GLK1	0.876153	0.510292	0.521642	-0.779859	-0.748123	546.313	1166.05	1010.65	1.09384	0.887489	478.653	595.029	527.199	0.313978	0.139366
YCL043C	PDI1	0.495176	1.68747	2.24191	1.76885	2.17872	1113.3	409.654	258.483	-1.44236	-2.1067	551.278	691.278	579.496	0.326485	0.0720188
YCL044C	YCL044C	1.05798	2.44826	3.38288	1.21044	1.67693	171.321	78.9002	44.9471	-1.1186	-1.9304	181.255	193.168	152.051	0.0918386	-0.253466
YCL046W	YCL046W	0.078239	0.116361	0.243971	0.572652	1.64075	101.288	38.4423	31.31	-1.3977	-1.69377	7.9247	4.4732	7.63876	-0.825049	-0.0530187
YCL047C	YCL047C	0.722764	1.36137	1.47348	0.913459	1.02763	206.111	100.094	67.5457	-1.04207	-1.60949	148.97	136.265	99.5274	-0.128612	-0.581856
YCL048W	YCL048W	0.678636	2.24385	3.04657	1.72527	2.16647	207.738	87.2671	54.5342	-1.25126	-1.92953	140.978	195.814	166.142	0.47401	0.236943
YCL050C	APA1	0.861138	1.73264	2.80719	1.00865	1.70481	984.436	550.713	308.364	-0.837996	-1.67466	847.736	954.186	865.636	0.170656	0.0301458
YCL051W	LRE1	0.662295	1.01154		0.611006		33.6477	10.4314		-1.68957		22.2847	10.5518	7.18145	-1.07856	-1.63371
YCL052C	PBN1	1.21061	1.47041	1.62986	0.280488	0.429012	215.485	114.267	70.6951	-0.915184	-1.6079	260.868	168.019	115.223	-0.634696	-1.17889
YCL054W	SPB1
YCL055W	KAR4	0.137445	0.47982	0.726622	1.80364	2.40235	877.163	278.992	149.165	-1.65262	-2.55594	120.562	133.866	108.386	0.151012	-0.153591
YCL056C	YCL056C	1.25489	2.14335	3.17352	0.772304	1.33852	189.679	70.3581	48.6973	-1.43077	-1.96165	238.027	150.802	154.542	-0.658467	-0.623128
YCL057W	PRD1	5.00399					15.5473	6.70939		-1.21241		77.7985	42.8711		-0.859738
YCL058C	FYV5	0.859759	1.44431	1.82709	0.748377	1.08754	711.136	263.732	227.894	-1.43105	-1.64177	611.406	380.911	416.382	-0.682674	-0.554222
YCL059C	KRR1	2.87433	6.91461	12.4457	1.26642	2.11435	144.609	56.9092	43.7126	-1.34543	-1.72604	415.656	393.505	544.033	-0.079008	0.388305
YCL061C	MRC1	0.268681	0.611939	0.849007	1.18749	1.65988	284.783	103.139	53.785	-1.46527	-2.40459	76.5157	63.1146	45.6638	-0.277782	-0.744704
YCL063W	VAC17	0.306939	0.978449	1.6987	1.67254	2.4684	166.385	46.2668	34.8704	-1.84648	-2.25445	51.07	45.2696	59.2341	-0.173932	0.213953
YCL064C	CHA1	0.588895	1.96498	2.06754	1.73843	1.81184	5030.99	1540.46	1023.72	-1.70749	-2.29702	2962.72	3026.97	2116.59	0.0309485	-0.485183
YCL066W	HMLALPHA1	0.719148	1.02936	2.23711	0.517389	1.63727	503.21	197.334	126.143	-1.35052	-1.99609	361.882	203.129	282.197	-0.833128	-0.358821
YCL067C	MHLALPHA2	2.37877	2.97871	4.25773	0.324468	0.839866	29.5744	14.252	17.4613	-1.05318	-0.760188	70.3508	42.4525	74.3455	-0.728717	0.0796782
YCL068C	YCL068C	0.0620093	0.293424	0.540712	2.24243	3.1243	107.866	52.5486	34.2206	-1.03752	-1.6563	6.6887	15.419	18.5035	1.20491	1.468
YCL069W	YCL069W	0.247855	0.629187	1.01308	1.34399	2.03118	380.896	179.583	103.312	-1.08474	-1.88238	94.4071	112.991	104.663	0.259247	0.14879
YCL073C	YCL073C	1.56758	3.04251	5.24687	0.956723	1.74291	51.7627	24.7262	22.0572	-1.06587	-1.23066	81.1423	75.2299	115.731	-0.109149	0.512255
YCL074W	YCL074W	0.560046					12.8693	3.74615	2.32103	-1.78045	-2.4711	7.2074
YCL075W	YCL075W	0.841576	1.69544	2.96291	1.0105	1.81585	247.048	64.8412	52.9077	-1.92981	-2.22324	207.91	109.935	156.761	-0.919312	-0.407393
YCL076W	YCL076W						1.8509
YCR002C	CDC10	1.19872	3.67685	4.95028	1.61698	2.04602	398.137	155.369	91.3824	-1.35756	-2.12328	477.254	571.27	452.369	0.259414	-0.0772585
YCR003W	MRPL32	0.571883	1.02102	1.32846	0.836218	1.21596	307.798	134.794	95.7736	-1.19123	-1.68428	176.024	137.627	127.232	-0.355013	-0.468317
YCR004C	YCP4	3.90406	5.67533	7.45839	0.539729	0.933887	180.292	105.191	67.998	-0.777322	-1.40678	703.873	596.996	507.155	-0.237593	-0.472888
YCR005C	CIT2	0.115578	0.28648	0.366514	1.30956	1.665	3353.18	1931.45	1133.34	-0.795851	-1.56495	387.556	553.321	415.385	0.513714	0.100045
YCR006C	YCR006C	0.161608	0.193534	0.307364	0.260093	0.927449	151.832	73.7988	50.1573	-1.0408	-1.59794	24.5372	14.2826	15.4165	-0.78071	-0.670492
YCR007C	YCR007C	0.294063	0.627159	0.706748	1.09271	1.26507	322.861	127.392	94.8228	-1.34163	-1.7676	94.9412	79.8951	67.0158	-0.248928	-0.502532
YCR008W	SAT4	24.0435	22.8283		-0.0748233		5.6557	3.22504		-0.810391		135.983	73.622	53.3996	-0.885214	-1.34852
YCR009C	RVS161	0.690292	0.8104	0.897957	0.231428	0.379439	386.525	417.284	294.408	0.110467	-0.392746	266.815	338.167	264.366	0.341895	-0.013307
YCR010C	ADY2	0.162088	0.269633	0.364038	0.734219	1.16731	170.069	55.0875	35.1081	-1.62632	-2.27624	27.5661	14.8534	12.7807	-0.892103	-1.10893
YCR011C	ADP1	8.33853	3.14123	5.04528	-1.40846	-0.724858	18.3601	32.4144	25.3157	0.820061	0.463456	153.096	101.821	127.725	-0.588402	-0.261402
YCR012W	PGK1	0.680531	1.8683	2.1756	1.45699	1.67668	2572.66	985.809	589.127	-1.38388	-2.12661	1750.77	1841.79	1281.71	0.0731132	-0.449927
YCR013C	YCR013C	0.660584	1.05273	0.900185	0.672323	0.446478	4929.67	2052.02	1604.35	-1.26445	-1.6195	3256.47	2160.22	1444.21	-0.592126	-1.17302
YCR014C	POL4	0.370731					21.8881	5.36829		-2.02761		8.1146
YCR015C	YCR015C	0.473938	0.276283	0.306572	-0.778553	-0.628473	93.7417	35.3937	28.4688	-1.4052	-1.71931	44.4278	9.77869	8.72775	-2.18375	-2.34778
YCR016W	YCR016W	0.584111	1.44649	2.0946	1.30824	1.84236	537.259	186.195	111.689	-1.5288	-2.26613	313.819	269.33	233.943	-0.220558	-0.423772
YCR017C	CWH43						6.1685	6.52286	3.96691	0.0805839	-0.636903
YCR018C	SRD1
YCR019W	MAK32	0.885456	1.60392	1.95033	0.857108	1.13923	191.038	90.0526	54.9433	-1.08502	-1.79784	169.155	144.437	107.158	-0.227909	-0.658614
YCR020C	PET18	1.18359	1.58162	3.10538	0.41824	1.3916	81.3831	35.6608	22.4381	-1.19039	-1.85878	96.324	56.4019	69.6787	-0.772151	-0.467179
YCR020C-A	MAK31	1.68667	3.1151	3.60211	0.8851	1.09466	168.556	69.7423	42.6083	-1.27312	-1.98402	284.299	217.254	153.48	-0.388025	-0.889361
YCR021C	HSP30	0.0765538	0.153795	0.103516	1.00646	0.435307	222.871	493.938	369.02	1.14812	0.727492	17.0616	75.9654	38.1994	2.15459	1.1628
YCR022C	YCR022C	0.733834	0.911162	0.918917	0.312253	0.32448	104.488	38.7042	25.4713	-1.43277	-2.03639	76.6768	35.2658	23.406	-1.12052	-1.71191
YCR023C	YCR023C	0.119876	0.375749	0.463718	1.64823	1.95171	363.091	135.028	93.9947	-1.42707	-1.94968	43.5257	50.7368	43.587	0.221166	0.00203008
YCR024C	YCR024C	0.503468	1.95659	2.65263	1.95837	2.39745	711.379	261.418	159.97	-1.44426	-2.15281	358.157	511.489	424.343	0.514111	0.244639
YCR024C-A	PMP1	2.81702	2.21995	3.28734	-0.34364	0.222749	14.6294	20.0473	11.5049	0.454537	-0.346616	41.2113	44.504	37.8206	0.110896	-0.123867
YCR025C	YCR025C	0.352847	0.64339	0.815473	0.866651	1.2086	201.835	61.4027	36.5175	-1.71681	-2.46652	71.217	39.5058	29.779	-0.850156	-1.25792
YCR026C	YCR026C
YCR028C	FEN2	0.34356	0.479223	0.739491	0.480137	1.10597	61.5037	53.1417	23.5173	-0.210828	-1.38695	21.1302	25.4668	17.3909	0.269309	-0.280977
YCR028C-A	RIM1	1.95027		2.52887		0.374824	9.8864	14.9317	8.61733	0.594866	-0.198204	19.2811	16.3061	21.7921	-0.241773	0.17662
YCR030C	SYP1	3.17887	6.25254	7.60827	0.975927	1.25905	237.146	106.658	51.2546	-1.15278	-2.21002	753.856	666.883	389.959	-0.176854	-0.950966
YCR031C	RPS14A	2.63852	5.08502	4.84459	0.946525	0.876645	653.843	271.43	245.946	-1.26837	-1.4106	1725.18	1380.23	1191.51	-0.321842	-0.533956
YCR032W	BPH1							14.1	9.6512
YCR033W	SNT1			0.372239			42.6378	21.8574	17.7336	-0.964011	-1.26565			6.60112
YCR034W	FEN1	0.985813	3.74339	5.71483	1.92496	2.53532	1144.03	364.982	201.971	-1.64823	-2.5019	1127.8	1366.27	1154.23	0.276728	0.0334203
YCR036W	RBK1	4.38065	2.45879	3.93855	-0.833195	-0.153479	43.073	70.0134	21.4222	0.700848	-1.00768	188.688	172.148	84.3723	-0.132348	-1.16116
YCR038C	BUD5	1.32537	1.08567	1.30928	-0.287808	-0.0176155	63.7883	60.6422	59.5286	-0.0729692	-0.0997094	84.5429	65.8374	77.9397	-0.360777	-0.117325
YCR039C	MATALPHA2	0.854561	1.73124	2.1448	1.01855	1.32759	315.468	132.249	91.7066	-1.25423	-1.78239	269.587	228.955	196.692	-0.235687	-0.454808
YCR040W	MATALPHA1	0.557492	0.801841	0.693829	0.524365	0.315629	81.1865	32.5096	23.5211	-1.32038	-1.78728	45.2608	26.0675	16.3196	-0.79601	-1.47165
YCR041W	YCR041W	0.391898	0.588939	0.854369	0.587643	1.12438	432.352	165.23	122.743	-1.38773	-1.81656	169.438	97.3104	104.868	-0.800088	-0.692178
YCR042C	TSM1	0.404629	0.595236	1.2991	0.556861	1.68284	12.3135	9.15179	25.7834	-0.428114	1.0662	4.9824	5.44747	33.4951	0.128746	2.74904
YCR043C	YCR043C	1.84223	3.34739	4.12034	0.861588	1.16131	85.3258	34.611	27.2456	-1.30175	-1.64696	157.189	115.857	112.261	-0.440163	-0.485647
YCR044C	PER1	0.410729	0.927931	1.04309	1.17583	1.3446	237.494	102.448	62.237	-1.213	-1.93204	97.5454	95.0646	64.9187	-0.0371661	-0.58744
YCR045C	YCR045C	0.225798	0.672501	1.14465	1.5745	2.3418	528.996	218.434	121.739	-1.27606	-2.11947	119.446	146.897	139.348	0.298443	0.22233
YCR046C	IMG1	0.717342	1.52129	2.16657	1.08457	1.59468	216.099	92.1962	53.0219	-1.22891	-2.02703	155.017	140.257	114.876	-0.144347	-0.432349
YCR047C	BUD23	0.594783	1.67057	2.51212	1.4899	2.07847	267.558	97.1008	66.708	-1.4623	-2.00392	159.139	162.213	167.579	0.0276032	0.0745506
YCR048W	ARE1	2.0387	3.15299	4.57958	0.629071	1.16757	12.5247	11.9092	7.2188	-0.072705	-0.794945	25.5341	37.5494	33.0591	0.556366	0.372622
YCR049C	YCR049C	0.188256					90.3635	45.2153	33.1466	-0.99893	-1.44688	17.0115
YCR052W	RSC6	0.540464	1.8566	2.23701	1.78039	2.0493	830.294	337.303	231.864	-1.29958	-1.84035	448.744	626.238	518.681	0.480817	0.208953
YCR054C	CTR86	1.02509	1.90576	2.13411	0.894622	1.05789	183.84	81.589	46.2377	-1.172	-1.99131	188.452	155.489	98.6764	-0.277381	-0.933416
YCR057C	PWP2	1.20902	2.31458	2.79099	0.936914	1.20694	679.692	275.787	196.07	-1.30133	-1.79351	821.76	638.33	547.231	-0.364415	-0.586568
YCR059C	YIH1	0.726292	1.99939	2.5312	1.46094	1.8012	353.386	126.37	75.3049	-1.48359	-2.23043	256.662	252.664	190.612	-0.0226496	-0.429229
YCR060W	YCR060W	0.676953	1.09518	1.5708	0.694041	1.21437	179.917	77.32	43.623	-1.21842	-2.04417	121.795	84.6793	68.5231	-0.524379	-0.829798
YCR061W	YCR061W	0.434221	1.7815		2.03659		48.2298	20.5461	11.3874	-1.23106	-2.08249	20.9424	36.6029		0.805529
YCR063W	BUD31	0.0231722	0.0550378		1.24803		592.503	219.305	134.376	-1.43389	-2.14054	13.7296	12.07		-0.185859
YCR064C	YCR064C	0.0377696					552.611	174.586	114.888	-1.66233	-2.26604	20.8719
YCR065W	HCM1	0.0445286	0.126069	0.204506	1.5014	2.19934	984.454	365.632	222.618	-1.42893	-2.14476	43.8364	46.0947	45.5267	0.0724728	0.0545851
YCR066W	RAD18	0.3133	0.673568	0.896032	1.10428	1.516	340.399	160.559	96.1616	-1.08413	-1.8237	106.647	108.147	86.1639	0.0201509	-0.307692
YCR067C	SED4	2.31076	2.09062	2.18913	-0.144433	-0.0780112	94.4891	94.7433	98.5679	0.00387545	0.0609697	218.341	198.072	215.777	-0.140558	-0.0170415
YCR068W	CVT17	0.110857	0.311809	0.493143	1.49195	2.1533	447.384	173.385	101.853	-1.36753	-2.13502	49.5959	54.0629	50.2283	0.124419	0.0182805
YCR069W	CPR4	0.939791	2.23517	2.98361	1.24997	1.66665	342.534	137.984	85.6809	-1.31174	-1.9992	321.911	308.418	255.638	-0.0617724	-0.332557
YCR071C	IMG2	1.42619	2.88397	3.30973	1.01589	1.21455	124.013	53.9681	38.0645	-1.20032	-1.70398	176.867	155.643	125.983	-0.184424	-0.489429
YCR072C	RSA4	0.121732	0.424576	0.724405	1.80232	2.57309	781.547	268.81	164.734	-1.53975	-2.24619	95.1392	114.13	119.334	0.262571	0.326897
YCR073W-A	SOL2	0.99573	1.79062	2.45415	0.846635	1.3014	70.6028	38.9563	42.1083	-0.857868	-0.74562	70.3013	69.756	103.34	-0.0112335	0.55578
YCR075C	ERS1	0.723425	1.8022	2.33129	1.31684	1.68821	309.299	120.809	79.5394	-1.35628	-1.95926	223.755	217.721	185.429	-0.0394349	-0.271048
YCR077C	PAT1						45.711	14.3608	10.3442	-1.67041	-2.14371		6.61549
YCR079W	YCR079W	0.180537	0.428093	0.584026	1.24563	1.69374	314.076	177.298	107.005	-0.824936	-1.55343	56.7022	75.9	62.4937	0.420696	0.140306
YCR081W	SRB8	1.14102	2.95361	2.6763	1.37216	1.22992	14.472	6.7073	49.4363	-1.10946	1.77231	16.5128	19.8107	132.306	0.262697	3.00223
YCR082W	YCR082W	3.34203	4.05358	4.56556	0.278472	0.450066	40.5005	38.4342	29.1041	-0.0755476	-0.476718	135.354	155.796	132.876	0.202924	-0.0266529
YCR083W	TRX3	1.22312	0.620655		-0.978709		9.6251	10.1387	7.85766	0.0749967	-0.292701	11.7727	6.29262		-0.903712
YCR084C	TUP1	0.760789	1.48326	2.88212	0.963199	1.92156	31.7903	19.3972	12.0098	-0.71274	-1.40438	24.1857	28.771	34.6136	0.250459	0.517185
YCR086W	CSM1	0.561223	1.67672	2.18603	1.579	1.96167	259.358	86.9316	54.0126	-1.57699	-2.26358	145.557	145.76	118.073	0.00200776	-0.301906
YCR087W	YCR087W	4.26015	3.46613	5.63954	-0.297581	0.404671	124.543	124.793	78.9468	0.00288644	-0.657692	530.573	432.547	445.223	-0.294694	-0.253021
YCR088W	ABP1	0.462198	2.06453	3.16577	2.15923	2.77597	89.6412	31.5737	17.2992	-1.50544	-2.37345	41.432	65.1848	54.7655	0.653789	0.402522
YCR090C	YCR090C	1.33521	2.90604	3.56329	1.12198	1.41614	272.11	97.1671	69.7217	-1.48565	-1.96451	363.325	282.371	248.439	-0.363667	-0.54837
YCR091W	KIN82	0.229251	0.519245	0.654624	1.17948	1.51374	143.996	83.5133	48.767	-0.785948	-1.56205	33.0112	43.3638	31.924	0.393536	-0.0483131
YCR094W	CDC50	0.990647	3.29788	5.30841	1.7351	2.42184	144.536	69.1882	40.5938	-1.06283	-1.8321	143.184	228.175	215.488	0.672271	0.589742
YCR096C	HMRA2	0.955438	2.04535	3.06901	1.09811	1.68354	308.127	109.225	83.8355	-1.49622	-1.87789	294.397	223.404	257.292	-0.398107	-0.194354
YCR097W-A	YCR097W-A	0.548694	0.720773	1.08298	0.393543	0.980926	135.967	57.2761	39.032	-1.24725	-1.80053	74.6045	41.2831	42.2707	-0.853712	-0.819604
YCR099C	YCR099C	0.0539499	0.200518	0.262305	1.89404	2.28155	227.135	76.9181	55.949	-1.56215	-2.02136	12.2539	15.4235	14.6757	0.331889	0.260189
YCR101C	YCR101C						180.752	65.6792	42.7537	-1.4605	-2.07989
YCR102C	YCR102C	0.458579	1.03994	1.80808	1.18126	1.97922	88.8767	52.4282	26.1814	-0.761463	-1.76326	40.757	54.5221	47.3382	0.419794	0.215958
YCR102W-A	YCR102W-A
YCR104W	PAU3	2.23719	3.31372	6.27753	0.566767	1.48851	97.7219	42.2826	24.1179	-1.20862	-2.01858	218.622	140.113	151.401	-0.64185	-0.530069
YCR105W	ADH7	0.167807	0.349526	0.511608	1.0586	1.60824	147.869	64.7233	32.625	-1.19196	-2.18027	24.8134	22.6225	16.6912	-0.133361	-0.572029
YCR106W	RDS1	0.140185	0.186826	0.191195	0.41437	0.447718	282.439	134.257	72.3519	-1.07295	-1.96484	39.5936	25.0827	13.8333	-0.658577	-1.51712
YCR107W	AAD3	0.398028	1.19765	1.71498	1.58927	2.10725	370.879	169.337	110.377	-1.13105	-1.74852	147.62	202.807	189.294	0.458218	0.358739
YDL002C	NHP10	0.441533	0.991663	1.60243	1.16733	1.85967	90.7158	62.0883	39.1225	-0.547032	-1.21336	40.054	61.5707	62.6909	0.620297	0.64631
YDL003W	MCD1	0.917487	3.13459	6.06947	1.77252	2.72581	69.4668	23.3352	10.5099	-1.57382	-2.72458	63.7349	73.1463	63.7895	0.198702	0.00123467
YDL004W	ATP16	9.54826	5.75382	5.73071	-0.730718	-0.736524	27.029	47.3812	39.5186	0.809807	0.548025	258.08	272.623	226.47	0.0790893	-0.188499
YDL005C	MED2	0.574133	1.20557	1.49605	1.07025	1.3817	303.962	146.391	196.791	-1.05407	-0.627228	174.515	176.484	294.408	0.0161877	0.75447
YDL006W	PTC1	0.999008	1.97125	2.39294	0.980544	1.26021	326.567	190.145	135.689	-0.780279	-1.26707	326.243	374.823	324.696	0.200265	-0.00685588
YDL007W	RPT2	3.32064	3.06832	2.99294	-0.114014	-0.149898	18.7248	24.6992	49.4218	0.399512	1.4002	62.1784	75.7849	147.917	0.285498	1.2503
YDL008W	APC11	3.82425	2.74979	2.9525	-0.475855	-0.373239	113.331	158.841	116.72	0.487035	0.0425113	433.407	436.778	344.617	0.0111791	-0.330728
YDL010W	YDL010W	5.1191	2.33556	2.62406	-1.13212	-0.964087	27.8568	61.2396	40.0611	1.13643	0.524173	142.602	143.029	105.123	0.00431284	-0.439914
YDL011C	YDL011C	3.05639	1.77222	2.44648	-0.786268	-0.321122	48.0052	42.0343	40.9829	-0.191625	-0.228168	146.722	74.494	100.264	-0.977894	-0.54929
YDL012C	YDL012C	0.352662	0.900644	0.928289	1.35267	1.39629	104.032	96.649	75.7747	-0.106199	-0.457238	36.6881	87.0464	70.3408	1.24647	0.939049
YDL013W	HEX3	0.260006	0.657655	0.906901	1.33879	1.8024	183.862	98.3043	60.8395	-0.903298	-1.59554	47.8052	64.6503	55.1754	0.435489	0.206857
YDL015C	TSC13	1.24032	2.61871	3.35325	1.07815	1.43485	407.718	301.888	186.857	-0.43356	-1.12563	505.7	790.557	626.579	0.644586	0.309213
YDL017W	CDC7	0.295805	0.650341	0.688197	1.13655	1.21817	26.8822	17.0948	12.1126	-0.653092	-1.15014	7.9519	11.1175	8.33585	0.483455	0.0680298
YDL018C	ERP3	2.92697	2.98918	3.49945	0.0303427	0.257722	46.8199	45.0667	25.5256	-0.0550615	-0.875179	137.04	134.712	89.3254	-0.0247188	-0.617458
YDL019C	OSH2
YDL020C	RPN4	1.68481	2.06056	3.69282	0.290454	1.13214	32.02	36.1035	18.2477	0.173165	-0.811257	53.9476	74.3936	67.3855	0.463619	0.320879
YDL021W	GPM2	1.17029	2.31342	2.98072	0.983166	1.3488	249.237	182.37	107.225	-0.45065	-1.21688	291.678	421.897	319.607	0.532516	0.131923
YDL022W	GPD1	1.25205	1.22167	1.16445	-0.0354314	-0.104638	66.2491	86.3091	150.347	0.381612	1.18232	82.947	105.441	175.071	0.346181	1.07768
YDL023C	YDL023C			0.0433523			70.593	158.2	157.676	1.16415	1.15937			6.83563
YDL024C	DIA3	0.562622	0.856052	0.776013	0.605531	0.463914	29.8998	16.4344	16.759	-0.863416	-0.835198	16.8223	14.0687	13.0052	-0.257884	-0.371285
YDL025C	YDL025C	0.84794	2.23472	6.92981	1.39806	3.03078	14.2819	14.6927	6.60153	0.0409131	-1.11331	12.1102	32.8341	45.7474	1.43897	1.91747
YDL026W	YDL026W	0.336716		0.830828		1.30302	14.909	20.3983	18.566	0.452263	0.316478	5.0201		15.4251		1.61949
YDL027C	YDL027C		5.30882	8.59912				2.97829	10.962			24.8768	15.8112	94.2635	-0.653854	1.9219
YDL029W	ARP2			4.71471				2.94837	2.9844			11.71		14.0706		0.264941
YDL030W	PRP9	1.66843	1.36787	2.87118	-0.286559	0.783151	11.414	14.5652	12.3456	0.351716	0.113197	19.0435	19.9233	35.4466	0.0651572	0.896349
YDL031W	DBP10	1.61342	2.0875	2.93276	0.371658	0.86214	146.101	107.593	70.6623	-0.441383	-1.04795	235.721	224.6	207.236	-0.0697253	-0.185808
YDL033C	YDL033C	0.713008	1.42285	1.67981	0.99679	1.23631	47.1354	37.1738	66.0982	-0.342523	0.4878	33.6079	52.8926	111.032	0.654267	1.72411
YDL034W	YDL034W	0.18301					27.8313	47.9099	32.1878	0.783617	0.209805	5.0934
YDL036C	YDL036C	1.05925	1.19839	1.13473	0.178056	0.0993127	69.5478	61.4396	95.6427	-0.178836	0.45965	73.6682	73.6284	108.529	-0.000779939	0.558963
YDL037C	BSC1
YDL038C	YDL038C	3.24009					17.8754	7.19802		-1.3123		57.9179	41.8688	14.1745	-0.468134	-2.03072
YDL039C	PRM7	0.324533	0.864338	1.41969	1.41323	2.12914	100.086	103.171	78.1603	0.0438043	-0.356731	32.4812	89.1749	110.964	1.45703	1.77241
YDL041W	KRE26			0.247098			24.5585	21.497	15.3407	-0.192087	-0.678854			3.79067
YDL042C	SIR2	0.668329	1.29755	2.43514	0.957154	1.86537	76.8868	33.3646	14.0182	-1.20442	-2.45544	51.3857	43.2921	34.1362	-0.247263	-0.590065
YDL043C	PRP11	0.0830656	0.232321	0.239402	1.4838	1.52711	350.165	117.589	86.0113	-1.57429	-2.02544	29.0867	27.3183	20.5913	-0.0904905	-0.498328
YDL044C	MTF2	0.283026	0.858934	1.09601	1.60162	1.95326	589.444	229.066	148.334	-1.3636	-1.99051	166.828	196.752	162.576	0.23802	-0.037246
YDL045C	FAD1	0.437972	1.20445	1.45081	1.45947	1.72794	384.757	133.671	87.5987	-1.52526	-2.13497	168.512	161	127.089	-0.065792	-0.407021
YDL046W	NPC2	0.238136	1.29134	1.7314	2.43901	2.86208	437.291	198.749	138.253	-1.13765	-1.66129	104.135	256.652	239.37	1.30136	1.20079
YDL047W	SIT4	0.659663	1.00032	0.778606	0.600666	0.239163	136.882	128.304	238.065	-0.0933598	0.798425	90.2959	128.346	185.359	0.507306	1.03759
YDL049C	KNH1	0.353618	1.22342	1.15647	1.79065	1.70947	473.405	110.299	91.0496	-2.10165	-2.37835	167.405	134.942	105.296	-0.311002	-0.668886
YDL050C	YDL050C	1.69302	5.86857	7.24169	1.79341	2.09673	375.308	95.578	84.4901	-1.97333	-2.15122	635.404	560.906	611.851	-0.179915	-0.0544939
YDL052C	SLC1	3.54667	5.55027	6.59274	0.646091	0.894413	469.595	296.328	190.178	-0.664224	-1.30407	1665.5	1644.7	1253.79	-0.0181322	-0.409658
YDL053C	PBP4	2.85903	1.9051	2.30957	-0.585662	-0.307904	104.946	123.413	76.8345	0.233849	-0.449823	300.044	235.114	177.454	-0.351813	-0.757727
YDL055C	PSA1	2.7502	5.54731	7.33492	1.01225	1.41524	33.8269	22.0554	36.5052	-0.617041	0.109929	93.0309	122.348	267.762	0.395209	1.52517
YDL057W	YDL057W	3.69362	3.04007	5.03007	-0.280934	0.445542	28.6706	29.9257	45.2172	0.0618129	0.657301	105.898	90.9761	227.446	-0.219121	1.10284
YDL058W	USO1	1.10869	2.21602	2.78024	0.999118	1.32636	24.6236	14.9418	30.3032	-0.720684	0.299429	27.2999	33.1114	84.2503	0.278434	1.62579
YDL060W	TSR1	0.44708	1.14195	1.98465	1.3529	2.15028	147.745	57.9109	32.4804	-1.3512	-2.18547	66.0537	66.1316	64.4622	0.00169981	-0.035187
YDL061C	RPS29B	137.891	34.8622	37.4246	-1.98379	-1.88147	7.1053	14.2083	12.9487	0.999764	0.865841	979.758	495.332	484.601	-0.98403	-1.01563
YDL062W	YDL062W	0.496285	0.723898	1.22257	0.544619	1.30067	84.3544	52.3094	29.593	-0.689394	-1.51121	41.8638	37.8666	36.1794	-0.144776	-0.210534
YDL063C	YDL063C	2.84271	3.79922	5.10983	0.418434	0.846006	42.0046	45.7704	30.603	0.123868	-0.456875	119.407	173.892	156.376	0.542301	0.389132
YDL064W	UBC9	5.92661	4.63605	6.10244	-0.354309	0.0421796	69.4846	70.724	43.3026	0.0255072	-0.68224	411.808	327.88	264.251	-0.328801	-0.64006
YDL065C	PEX19	6.86678	6.4622	7.94523	-0.0876084	0.210456	60.6722	58.3754	70.3122	-0.0556751	0.212739	416.623	377.233	558.646	-0.143283	0.423195
YDL066W	IDP1	2.7844	3.97278	6.23872	0.512783	1.16388	16.5652	13.3413	18.2798	-0.312253	0.142096	46.1241	53.0022	114.043	0.20053	1.30598
YDL067C	COX9	4.79941	1.15349	2.19831	-2.05685	-1.12646	10.1099	26.1938	20.0916	1.37346	0.990827	48.5216	30.2144	44.1677	-0.683388	-0.135635
YDL068W	YDL068W	0.932321		5.06596		2.44194	12.1189	5.14965	4.49644	-1.23471	-1.4304	11.2987	33.2753	22.7788	1.5583	1.01154
YDL069C	CBS1	2.52693	1.84501	2.42908	-0.45376	-0.0569766	57.8337	66.3829	39.8281	0.198902	-0.538125	146.142	122.477	96.7457	-0.254858	-0.595102
YDL070W	BDF2	0.365453	0.895315	1.05295	1.29271	1.52668	1205.49	919.889	579.437	-0.39009	-1.0569	440.55	823.591	610.117	0.902622	0.46978
YDL071C	YDL071C	0.0303608	0.0630765	0.0610095	1.05489	1.00682	223.502	193.349	134.408	-0.209077	-0.733671	6.7857	12.1958	8.20014	0.845814	0.273151
YDL072C	YDL072C	2.77535	1.58633	2.05705	-0.806976	-0.432093	205.318	315.895	202.394	0.621583	-0.0206921	569.83	501.114	416.335	-0.185394	-0.452786
YDL073W	YDL073W	0.803215	1.79354	4.69537	1.15895	2.54738	51.9714	33.3152	20.8402	-0.641539	-1.31835	41.7442	59.7521	97.8526	0.517414	1.22903
YDL074C	BRE1	0.231031	0.807713	2.38722	1.80576	3.36918	49.4623	29.75	12.3877	-0.733439	-1.99743	11.4273	24.0295	29.5721	1.07232	1.37175
YDL075W	RPL31A	6.56292	3.73762	5.71045	-0.812216	-0.200732	253.549	241.359	127.019	-0.0710886	-0.997226	1664.02	902.108	725.334	-0.883304	-1.19796
YDL076C	RXT3	1.29963	1.53142	1.75705	0.236776	0.435058	163.463	129.175	91.3881	-0.339639	-0.838888	212.441	197.821	160.573	-0.102863	-0.40383
YDL078C	MDH3	5.63041	5.64312	5.94126	0.00325288	0.0775292	65.838	52.2396	77.1378	-0.333776	0.228518	370.695	294.794	458.296	-0.330523	0.306047
YDL079C	MRK1	2.85245	4.2518	6.13132	0.575875	1.104	55.2855	49.7865	23.0939	-0.151145	-1.25939	157.699	211.683	141.596	0.42473	-0.155388
YDL080C	THI3	3.71319	6.02926	5.25649	0.699323	0.50144	13.2446	14.3687	14.0214	0.117526	0.082225	49.1797	86.6327	73.7033	0.816849	0.583665
YDL081C	RPP1A	11.3522	12.0095	11.1719	0.0812038	-0.0230962	25.0696	18.1098	17.1518	-0.469167	-0.54758	284.595	217.49	191.618	-0.387964	-0.570676
YDL082W	RPL13A	4.50046	6.06804	6.72415	0.431159	0.57928	1139.87	746.688	453.569	-0.610289	-1.32947	5129.93	4530.93	3049.86	-0.17913	-0.750193
YDL083C	RPS16B	5.29842	4.45123	6.88773	-0.251357	0.378467	1012.62	667.46	436.545	-0.601344	-1.2139	5365.31	2971.02	3006.81	-0.852701	-0.835429
YDL084W	SUB2	1.89897	2.1999	3.34212	0.212217	0.815544	45.6465	26.374	37.3124	-0.791389	-0.290849	86.6815	58.0201	124.702	-0.579172	0.524694
YDL085C-A	YDL085C-A	5.96263		7.89482		0.404958	1.8034	2.4887	1.14048	0.464675	-0.661083	10.753		9.00385		-0.256125
YDL085W	NDE2	0.830946	1.65689	2.86397	0.995651	1.78519	85.5976	42.4309	18.6494	-1.01246	-2.19844	71.127	70.3033	53.4113	-0.0168057	-0.413251
YDL086W	YDL086W	1.23793	2.34255	2.64142	0.920154	1.09339	164.197	121.57	76.5467	-0.433644	-1.10102	203.264	284.784	202.192	0.48651	-0.00762935
YDL087C	LUC7	0.159403	0.171059	0.187222	0.101816	0.232068	62.8206	72.4207	43.4695	0.205164	-0.531234	10.0138	12.3882	8.13844	0.30698	-0.299166
YDL088C	ASM4	0.748238	0.892885	1.70659	0.254977	1.18955	58.763	65.9933	37.5353	0.167411	-0.646659	43.9687	58.9244	64.0574	0.422388	0.542888
YDL091C	YDL091C	10.9122	1.3999	5.24431	-2.96255	-1.05711	2.1512	8.4289	17.7888	1.9702	3.04776	23.4743	11.7996	93.2901	-0.992346	1.99064
YDL092W	SRP14	6.40602	3.71369	4.93159	-0.786576	-0.377377	52.3367	61.2917	40.8219	0.227868	-0.358478	335.27	227.618	201.317	-0.558708	-0.735855
YDL093W	PMT5													8.4079
YDL095W	PMT1	1.03977	2.93612	4.32338	1.49764	2.05589	80.5519	33.0958	18.298	-1.28327	-2.13823	83.7554	97.173	79.1092	0.214373	-0.0823375
YDL097C	RPN6	0.985119	1.68422	1.72109	0.773715	0.80495	54.5242	41.4321	73.0197	-0.396149	0.421388	53.7128	69.7809	125.673	0.377566	1.22634
YDL098C	SNU23	19.5696	3.9081	5.19399	-2.32407	-1.9137	8.4755	35.1697	22.2687	2.05296	1.39365	165.862	137.447	115.663	-0.271113	-0.520051
YDL099W	YDL099W	33.3926	7.69794	9.69055	-2.11699	-1.78488	13.4601	43.7465	65.574	1.70048	2.28444	449.468	336.758	635.449	-0.416506	0.499556
YDL100C	YDL100C	6.20391	10.1627	9.05364	0.712032	0.545321	70.8795	42.8688	70.4543	-0.72544	-0.00868086	439.73	435.662	637.868	-0.0134081	0.53664
YDL101C	DUN1	1.2933		2.36782		0.872508	26.7072	27.1696	12.8752	0.0247634	-1.05264	34.5403	34.9891	30.4861	0.0186229	-0.180129
YDL102W	CDC2	3.72829	7.2573	9.43439	0.960919	1.33942	120.638	68.176	48.9701	-0.823354	-1.30072	449.774	494.773	462.003	0.137566	0.038699
YDL104C	QRI7	4.54971	2.97424	3.06055	-0.61325	-0.571984	5.2346	5.40221	13.7661	0.0454704	1.39496	23.8159	16.0675	42.1317	-0.56778	0.82298
YDL105W	QRI2	4.95032	7.56915	6.61303	0.61261	0.41779	40.0015	18.0521	28.6221	-1.14789	-0.482924	198.02	136.639	189.279	-0.535279	-0.0651342
YDL106C	PHO2	0.457241	1.18221	4.00816	1.37046	3.13191	30.3374	10.7129	3.39186	-1.50175	-3.16095	13.8715	12.6649	13.5951	-0.131289	-0.0290359
YDL107W	MSS2	26.1206	4.38671	5.6081	-2.57397	-2.2196	7.5459	27.883	40.4236	1.88562	2.42143	197.103	122.315	226.7	-0.688352	0.20183
YDL108W	KIN28	7.02675	4.52585	4.95828	-0.634669	-0.503018	64.8353	54.2469	102.707	-0.257238	0.663685	455.581	245.513	509.251	-0.891907	0.160667
YDL109C	YDL109C	0.198599	0.54654	1.09836	1.46047	2.46742	137.83	73.4097	46.7983	-0.908844	-1.55836	27.3728	40.1214	51.4013	0.551629	0.909062
YDL110C	YDL110C	0.861836	0.971896	1.49076	0.173388	0.790566	67.4823	63.6892	46.7687	-0.0834604	-0.528967	58.1587	61.8993	69.721	0.089928	0.261599
YDL111C	RPR42	1.52981	1.67763	2.59691	0.133076	0.763445	174.796	163.762	101.255	-0.0940683	-0.787679	267.404	274.733	262.95	0.0390076	-0.0242341
YDL112W	TRM3						1.203							4.27181
YDL113C	CVT20	0.620373	0.723456	1.29153	0.221769	1.05787	90.1087	68.6562	33.108	-0.392276	-1.44448	55.901	49.6697	42.76	-0.170507	-0.386611
YDL114W	YDL114W	1.51136	2.89565	3.78843	0.938046	1.32576	711.078	406.89	239.709	-0.805369	-1.56873	1074.69	1178.21	908.118	0.132678	-0.242972
YDL115C	IWR1	1.64612	1.76012	2.61965	0.0966026	0.670304	152.589	148.993	87.0158	-0.0344058	-0.810298	251.179	262.245	227.951	0.0621968	-0.139993
YDL116W	NUP84						48.3204	15.5	9.9253	-1.64036	-2.28345		11.2083
YDL117W	CYK3	0.3376	0.772048	1.20865	1.19338	1.84001	116.419	81.272	48.1111	-0.518499	-1.27489	39.3031	62.7459	58.1494	0.674877	0.565122
YDL118W	YDL118W			2.11477				5.9361	6.60601				5.75923	13.9702
YDL119C	YDL119C	0.737791	1.53062	2.09532	1.05283	1.50588	146.552	100.099	60.2093	-0.549991	-1.28336	108.125	153.212	126.157	0.502838	0.222529
YDL120W	YFH1	5.2461	3.60239	3.91121	-0.542292	-0.423632	42.784	57.715	46.7559	0.431875	0.128078	224.449	207.912	182.872	-0.110417	-0.295554
YDL121C	YDL121C	5.31526	6.9696	8.76666	0.390937	0.721887	45.2845	25.6666	16.6338	-0.819124	-1.4449	240.699	178.886	145.823	-0.428187	-0.72301
YDL124W	YDL124W	0.330452	0.254207	0.247986	-0.378438	-0.414186	357.382	502.345	412.719	0.491211	0.207694	118.098	127.7	102.348	0.112773	-0.206491
YDL125C	HNT1	3.15073	2.00358	2.86042	-0.653104	-0.139456	255.939	378.692	238.41	0.565226	-0.102355	806.393	758.74	681.953	-0.0878779	-0.241811
YDL126C	CDC48	0.286147	1.63532	2.93056	2.51474	3.35635	100.672	42.5948	19.7513	-1.24092	-2.34965	28.8071	69.6562	57.8823	1.27383	1.0067
YDL127W	PCL2	0.171136	0.748468	1.03857	2.1288	2.60138	238.712	131.146	74.2539	-0.864102	-1.68473	40.8522	98.1584	77.1177	1.2647	0.916647
YDL128W	VCX1	1.18983	2.45811	2.93598	1.0468	1.30309	40.039	31.8239	58.0294	-0.331294	0.535377	47.6396	78.2268	170.373	0.715501	1.83846
YDL129W	YDL129W	2.00731	2.53627	3.18429	0.337447	0.665708	386.405	291.519	178.454	-0.406521	-1.11456	775.635	739.373	568.248	-0.0690741	-0.448856
YDL130W	RPP1B	3.47516	2.31786	3.75269	-0.584286	0.110847	226.222	259.137	150.576	0.195975	-0.587249	786.159	600.644	565.066	-0.388311	-0.476402
YDL130W-A	STF1	1.34277	2.54553	4.19385	0.922752	1.64306	129.667	85.5717	52.1763	-0.599605	-1.31334	174.113	217.825	218.819	0.323147	0.329718
YDL132W	CDC53		0.816702	2.72087			36.2427	10.3862	3.01523	-1.80302	-3.58735		8.48242	8.20405
YDL134C	PPH21	6.25351	10.412	6.84287	0.735511	0.129935	10.9924	6.62498	29.0535	-0.730518	1.40221	68.7411	68.9794	198.809	0.00499309	1.53214
YDL135C	RDI1	5.50778	3.27575	4.40061	-0.749646	-0.323767	69.0994	117.2	70.9109	0.762227	0.0373336	380.585	383.918	312.051	0.0125816	-0.286434
YDL136W	RPL35B	41.8995	9.73003	14.9583	-2.10642	-1.48599	180.36	277.832	161.037	0.623329	-0.163493	7557.01	2703.31	2408.83	-1.48309	-1.64948
YDL137W	ARF2	7.96108	10.9729	10.6257	0.462913	0.41652	164.126	135.448	114.119	-0.27706	-0.524262	1306.62	1486.27	1212.59	0.185853	-0.107742
YDL138W	RGT2	0.797925	2.09472	3.15849	1.39243	1.98491	313.829	99.2139	81.2677	-1.66137	-1.94923	250.412	207.826	256.683	-0.268931	0.0356845
YDL139C	SCM3	0.411387	0.432838	0.505212	0.073328	0.29639	60.3329	52.1968	31.356	-0.208982	-0.944201	24.8202	22.5928	15.8414	-0.135654	-0.647812
YDL140C	RPO21	5.32417	9.19559	3.93838	0.788386	-0.434954	40.2526	19.6194	103.375	-1.0368	1.36073	214.312	180.412	407.128	-0.248412	0.925773
YDL142C	CRD1	1.40766	1.91703	2.52397	0.445578	0.842397	83.5729	71.4199	44.4695	-0.22671	-0.910218	117.642	136.914	112.24	0.218869	-0.0678211
YDL143W	CCT4	2.33785	5.43151	10.89	1.21617	2.21975	117.457	83.8916	41.9154	-0.485538	-1.48658	274.598	455.658	456.459	0.73063	0.733164
YDL144C	YDL144C	12.1812	7.49211	6.72413	-0.701213	-0.857238	23.3328	29.0859	51.7044	0.317961	1.14793	284.222	217.915	347.667	-0.383252	0.290689
YDL145C	COP1	2.0369	3.27203	3.5501	0.683812	0.801485	98.466	82.0789	121.577	-0.262614	0.304177	200.565	268.565	431.612	0.421198	1.10566
YDL146W	YDL146W	1.26457	2.27841	3.80113	0.849374	1.58778	122.459	102.767	45.6103	-0.252924	-1.42487	154.859	234.145	173.371	0.59645	0.162906
YDL147W	RPN5	2.57756	2.51804	3.44383	-0.0337009	0.418011	23.9035	28.6407	32.6488	0.260846	0.44981	61.6126	72.1185	112.437	0.227145	0.867821
YDL148C	NOP14	1.04986	1.8109	3.44101	0.786508	1.71263	48.1106	20.4764	10.7523	-1.23239	-2.16171	50.5096	37.0808	36.9988	-0.445886	-0.449081
YDL149W	APG9	1.47277	1.88722	2.81294	0.357737	0.933551	37.7225	21.7037	13.3882	-0.797482	-1.49447	55.5564	40.9598	37.6601	-0.439745	-0.560916
YDL151C	BUD30	0.255534	1.48386	2.15311	2.53777	3.07483	250.164	142.867	112.017	-0.808201	-1.15915	63.9255	211.995	241.186	1.72957	1.91568
YDL153C	SAS10	0.604244	1.4898	2.40117	1.30192	1.99053	414.305	169.93	100.516	-1.28575	-2.04326	250.341	253.162	241.357	0.0161671	-0.0527274
YDL154W	MSH5	0.531581	1.23257	1.49998	1.21331	1.49658	30.2475	14.753	8.36852	-1.03581	-1.85377	16.079	18.1842	12.5526	0.177506	-0.357192
YDL155W	CLB3	3.23719	6.76051	7.07813	1.06239	1.12863	90.8706	52.2728	123.591	-0.797754	0.443692	294.166	353.391	874.796	0.264635	1.57232
YDL156W	YDL156W	1.03239	0.665813	0.35366	-0.6328	-1.54555	40.7039	35.2936	18.16	-0.20576	-1.1644	42.0223	23.4989	6.42245	-0.83856	-2.70996
YDL157C	YDL157C	38.4768	13.5831	25.6513	-1.50218	-0.584959	1.5973	4.75086	2.77926	1.57255	0.799066	61.459	64.5313	71.2915	0.0703744	0.214107
YDL158C	YDL158C	18.0705		8.40422		-1.10445	7.6935	8.12346	7.92342	0.078455	0.0424824	139.026	71.0158	66.5901	-0.969139	-1.06197
YDL161W	ENT1	3.96888	2.77316	3.38818	-0.5172	-0.228221	32.5769	39.0772	27.3743	0.262478	-0.251025	129.294	108.367	92.7492	-0.254722	-0.479246
YDL162C	YDL162C			3.7939			2.6849	3.98623	2.92118	0.570157	0.121681			11.0826
YDL165W	CDC36	9.31739	6.71377	10.9456	-0.472803	0.232348	10.2124	15.4543	10.5175	0.597686	0.0424666	95.1529	103.757	115.12	0.124883	0.274815
YDL166C	FAP7	2.60386	2.6447	4.059	0.0224502	0.640471	143.647	154.198	83.1479	0.102258	-0.788779	374.037	407.808	337.497	0.124709	-0.148308
YDL167C	NRP1	0.391265	2.31722	8.21982	2.56617	4.39289	23.1508	9.14112	4.199	-1.34062	-2.46295	9.0581	21.182	34.515	1.22556	1.92994
YDL168W	SFA1	4.08287	6.60614	8.66022	0.694225	1.08482	21.1383	16.6079	23.8959	-0.34799	0.176905	86.3049	109.714	206.944	0.346236	1.26173
YDL169C	UGX2	3.40205	3.88479	5.51199	0.19143	0.696168	29.5893	29.4436	17.309	-0.00711954	-0.773555	100.664	114.382	95.4069	0.184311	-0.0773877
YDL172C	YDL172C	2.79513	3.97182	4.33981	0.506884	0.634717	145.801	105.14	73.8074	-0.47169	-0.98216	407.532	417.596	320.31	0.0351949	-0.347443
YDL173W	YDL173W	1.69352	2.5177	2.55953	0.572081	0.595856	179.482	148.652	117.647	-0.271902	-0.609381	303.957	374.261	301.121	0.300179	-0.0135251
YDL174C	DLD1	1.27833	1.84852	3.57713	0.532116	1.48455	94.1555	74.7409	37.208	-0.333147	-1.33943	120.361	138.16	133.098	0.198969	0.145115
YDL175C	AIR2	6.02385	4.50984	6.56085	-0.417612	0.123197	33.9569	37.1765	51.8001	0.130686	0.60925	204.551	167.66	339.853	-0.286925	0.732446
YDL176W	YDL176W						10.5084	6.48884		-0.69551
YDL177C	YDL177C	5.82803	5.96484	5.95785	0.0334745	0.0317829	25.8744	26.6626	19.7563	0.0432897	-0.389216	150.797	159.038	117.705	0.0767642	-0.357433
YDL178W	DLD2	3.0066	2.78308	4.44426	-0.111454	0.563808	111.955	86.3147	41.1731	-0.375243	-1.44315	336.605	240.221	182.984	-0.486696	-0.87934
YDL179W	PCL9	0.121591	0.284523	0.322485	1.22652	1.4072	474.214	362.103	221.674	-0.389139	-1.0971	57.6599	103.027	71.4866	0.837378	0.310105
YDL181W	INH1			9.25426					3.19158			10.2617	8.37781	29.5357	-0.292625	1.52519
YDL182W	LYS20	7.78402	3.46954	6.23692	-1.16577	-0.319683	38.4176	64.8717	97.2052	0.755821	1.33927	299.043	225.075	606.261	-0.409949	1.01958
YDL184	RPL47A	8.08381	1.90496	2.71615	-2.08527	-1.57347	25.6537	32.5603	21.2755	0.343945	-0.269974	207.38	62.026	57.7874	-1.74133	-1.84345
YDL185W	VMA1	9.01736	11.5854	20.994	0.361534	1.2192	102.016	63.0056	34.715	-0.695238	-1.55516	919.912	729.947	728.807	-0.333704	-0.335959
YDL186W	YDL186W	0.207965	0.230517	0.442137	0.148534	1.08816	261.942	176.195	106.128	-0.572076	-1.30344	54.4747	40.6159	46.9233	-0.423542	-0.215282
YDL188C	PPH22	9.17662	6.1465	7.28142	-0.578198	-0.333743	9.4182	13.1821	23.3369	0.485061	1.30909	86.4272	81.024	169.926	-0.0931367	0.975348
YDL189W	RBS1	0.444567	2.55825	7.53955	2.52468	4.084	24.6579	7.17868	5.03337	-1.78026	-2.29245	10.9621	18.3648	37.9493	0.744422	1.79155
YDL190C	UFD2	0.609702	1.1789	1.68405	0.951271	1.46576	103.809	55.0185	33.8956	-0.915947	-1.61476	63.2927	64.8616	57.0819	0.0353247	-0.149005
YDL191W	RPL35A	8.37233	6.73726	6.71233	-0.313466	-0.318816	802.392	511.103	359.567	-0.650693	-1.15805	6717.89	3443.44	2413.53	-0.964159	-1.47686
YDL192W	ARF1	6.92736	7.08232	8.21933	0.0319174	0.246715	190.554	176.586	139.307	-0.109833	-0.451939	1320.04	1250.64	1145.01	-0.077916	-0.205223
YDL193W	YDL193W	4.75158	3.51231	4.24298	-0.435986	-0.16333	19.9028	31.8519	49.5681	0.67841	1.31644	94.5698	111.874	210.316	0.242424	1.15311
YDL194W	SNF3	0.67873					20.8339	12.1853	7.62081	-0.773787	-1.45092	14.1406
YDL195W	SEC31
YDL196W	YDL196W
YDL197C	ASF2	1.43428	1.54364	2.58696	0.106015	0.850932	194.26	110.96	67.7451	-0.807956	-1.5198	278.623	171.282	175.254	-0.701942	-0.66887
YDL199C	YDL199C	0.164637	0.604518	2.31577	1.8765	3.81413	28.0618	9.92785	4.43234	-1.49905	-2.66247	4.62	6.00157	10.2643	0.377447	1.15167
YDL202W	MRPL11	1.45635	1.03531	1.56579	-0.492289	0.104529	94.0868	119.937	73.3504	0.350212	-0.359188	137.023	124.172	114.851	-0.142077	-0.254659
YDL203C	YDL203C	0.0795384	0.336551	0.597524	2.0811	2.90927	262.175	120.968	80.1716	-1.11591	-1.70937	20.853	40.7118	47.9045	0.965191	1.19991
YDL204W	RTN2	3.73969	3.12852	3.17331	-0.257438	-0.236932	5.2085	5.87922	11.2019	0.174757	1.1048	19.4782	18.3933	35.547	-0.0826812	0.867866
YDL205C	HEM3	0.497253	0.970126	1.33746	0.964191	1.42744	373.102	204.961	125.703	-0.864218	-1.56955	185.526	198.838	168.123	0.0999736	-0.142105
YDL206W	YDL206W	0.189812	0.982266	2.02431	2.37154	3.41479	67.4405	29.4134	18.0809	-1.19714	-1.89915	12.801	28.8918	36.6014	1.1744	1.51564
YDL207W	GLE1	0.738042	0.82596	1.50389	0.162368	1.02692	103.674	67.8712	36.8299	-0.611188	-1.49311	76.5161	56.0589	55.388	-0.44882	-0.46619
YDL208W	NHP2	5.80502	4.5766	5.68973	-0.343024	-0.0289409	155.219	157.604	119.861	0.0220072	-0.372937	901.047	721.293	681.977	-0.321017	-0.401878
YDL209C	CWC2	3.10733	2.96924	3.26537	-0.0655814	0.0715693	76.0204	59.3329	77.1491	-0.357553	0.0212628	236.22	176.174	251.92	-0.423135	0.0928321
YDL210W	UGA4	1.41083	2.57023	3.86581	0.865349	1.45422	62.7893	39.1844	16.1447	-0.68024	-1.95946	88.5852	100.713	62.4123	0.185109	-0.505236
YDL211C	YDL211C			13.592					7.88383			71.1035	46.5176	107.157	-0.612143	0.591731
YDL212W	SHR3	7.78335	5.50536	8.92145	-0.499554	0.196887	65.0201	87.9281	49.6831	0.435439	-0.38813	506.074	484.076	443.245	-0.064115	-0.191243
YDL214C	PRR2	18.7239	12.5761	21.5857	-0.574192	0.205192	7.5667	7.34741	4.88377	-0.0424293	-0.63167	141.678	92.402	105.419	-0.616621	-0.426477
YDL215C	GDH2	0.41576	0.859116	1.41465	1.0471	1.76663	75.5549	38.4572	24.948	-0.974272	-1.5986	31.4127	33.0392	35.2927	0.0728307	0.168023
YDL216C	RRI1	1.66679	1.30607	1.20294	-0.351843	-0.47051	8.7122	9.80543	27.1872	0.170544	1.64182	14.5214	12.8066	32.7045	-0.181298	1.17131
YDL217C	TIM22	2.36927	2.74664	4.03098	0.213227	0.766691	62.4312	67.0666	42.1039	0.103327	-0.568315	147.916	184.208	169.72	0.316554	0.198376
YDL218W	YDL218W	0.993615	2.22488	2.99126	1.16297	1.58999	195.407	91.285	54.1054	-1.09803	-1.85264	194.159	203.099	161.843	0.0649402	-0.262643
YDL219W	DTD1	3.96097	4.94356	7.13412	0.319696	0.848879	194.279	142.774	90.7616	-0.444398	-1.09798	769.535	705.813	647.504	-0.124702	-0.249098
YDL223C	HBT1	0.783158	0.924537	1.32739	0.239429	0.761217	46.8972	48.8305	27.851	0.0582816	-0.751775	36.7279	45.1456	36.9691	0.29771	0.00944266
YDL225W	SHS1	0.932559	2.64035	4.23436	1.50146	2.18288	63.0473	31.5251	16.8932	-0.999935	-1.89999	58.7953	83.2373	71.5321	0.501529	0.28289
YDL226C	GCS1	5.33206	4.50931	6.89164	-0.241788	0.370153	79.0781	69.6193	25.6126	-0.183791	-1.62642	421.649	313.935	176.513	-0.425579	-1.25627
YDL227C	HO	1.01131	3.60186	6.33082	1.83251	2.64616	49.538	19.7181	12.4075	-1.32901	-1.99732	50.0985	71.022	78.5497	0.503499	0.648839
YDL230W	PTP1	5.41478	3.75202	5.04146	-0.529235	-0.103063	30.5759	33.0325	43.6479	0.111491	0.513517	165.562	123.939	220.049	-0.417744	0.410455
YDL231C	BRE4	0.704813	0.861267	1.57019	0.28922	1.15563	78.6108	77.9908	85.7775	-0.0114229	0.125872	55.4059	67.1709	134.687	0.277797	1.2815
YDL232W	OST4	7.58438	2.87876	2.90457	-1.39758	-1.38471	8.2025	17.089	13.6256	1.05893	0.732184	62.2109	49.1952	39.5764	-0.338651	-0.652525
YDL235C	YPD1	4.98745	3.85005	5.99381	-0.373426	0.265171	85.1294	90.5021	64.6621	0.0882937	-0.396736	424.578	348.437	387.572	-0.285132	-0.131565
YDL236W	PHO13	0.53213	0.928871	1.39828	0.803698	1.3938	516.285	365.648	217.657	-0.497713	-1.24611	274.731	339.639	304.345	0.305984	0.147689
YDL237W	YDL237W	4.41475	3.11614	3.87932	-0.502571	-0.186529	35.6719	56.6863	54.246	0.668212	0.604729	157.482	176.642	210.437	0.16564	0.4182
YDL238C	YDL238C	0.176745					50.7323	63.442	30.1509	0.322533	-0.750704	8.9667	10.9153		0.283706
YDL239C	ADY3	1.37471		1.16653		-0.236911	5.6539	6.39691	5.32332	0.178129	-0.0869188	7.7725		6.20981		-0.32383
YDL240W	LRG1	0.630542	1.22344	1.81166	0.956277	1.52265	508.371	241.004	145.738	-1.07683	-1.8025	320.549	294.853	264.028	-0.120549	-0.279854
YDL241W	YDL241W	0.674641	0.657961	0.731838	-0.0361168	0.117404	32.9236	55.5668	41.4597	0.755101	0.332589	22.2116	36.5608	30.3418	0.718984	0.449993
YDL243C	AAD4	4.76552	3.48531	4.23232	-0.451349	-0.171186	46.9149	48.9312	69.2799	0.0607093	0.56239	223.574	170.54	293.215	-0.39064	0.391204
YDL245C	HXT15	2.68333	1.55788	2.97612	-0.784436	0.149411	6.928	10.1357	3.72549	0.548939	-0.895008	18.5901	15.7903	11.0875	-0.235497	-0.745598
YDL246C	SOR2	3.59559	5.58334	7.15456	0.6349	0.992636	38.8765	18.9125	39.1546	-1.03955	0.0102822	139.784	105.595	280.134	-0.404655	1.00292
YDL247W	MPH2	0.0569465	0.190827	0.291579	1.74459	2.35621	185.011	109.58	63.3886	-0.755624	-1.54531	10.5357	20.9109	18.4828	0.988966	0.810896
YDR002W	YRB1	5.6976	4.41223	6.56442	-0.368846	0.204313	209.522	221.054	131.931	0.077296	-0.667313	1193.77	975.34	866.052	-0.29155	-0.463001
YDR003W	YDR003W	1.13956	0.810934	1.05919	-0.490823	-0.105524	53.868	77.108	50.6694	0.517452	-0.0883127	61.3859	62.5295	53.6683	0.0266286	-0.193837
YDR004W	RAD57	1.44762	1.76359	2.07093	0.284834	0.516597	21.2425	21.3244	36.1252	0.00554938	0.766053	30.7511	37.6075	74.8129	0.290383	1.28265
YDR005C	MAF1	1.29065	1.14763	1.54425	-0.169443	0.258806	50.3242	60.04	110.873	0.254672	1.13958	64.951	68.9037	171.215	0.0852295	1.39839
YDR007W	TRP1	2.15659	2.5269	4.35816	0.228614	1.01497	95.8166	71.4385	39.6537	-0.423575	-1.27282	206.637	180.518	172.817	-0.194961	-0.257852
YDR009W	GAL3	7.20905	4.67736	6.7735	-0.624114	-0.0899085	31.2352	32.2258	15.2779	0.0450421	-1.03173	225.176	150.732	103.485	-0.579072	-1.12163
YDR010C	YDR010C	6.24241	4.93014	7.09395	-0.340473	0.184485	10.0161	9.39378	7.75524	-0.0925437	-0.369078	62.5246	46.3127	55.0152	-0.433017	-0.184592
YDR011W	SNQ2	1.19637	3.14465	4.9984	1.39423	2.0628	107.668	100.101	74.7182	-0.105132	-0.527061	128.811	314.783	373.471	1.2891	1.53574
YDR012W	RPL4B	5.40668	7.7177	9.93478	0.513426	0.877745	157.327	100.755	148.035	-0.642909	-0.0878282	850.617	777.599	1470.7	-0.129483	0.789917
YDR013W	YDR013W	2.10007	2.1541	3.1029	0.0366454	0.563174	228.19	201.944	120.426	-0.176279	-0.922088	479.216	435.008	373.669	-0.139633	-0.358914
YDR014W	RAD61	1.00075	0.587881	1.07584	-0.767482	0.104391	55.9627	46.5024	27.8456	-0.267162	-1.00702	56.0045	27.3378	29.9575	-1.03464	-0.902625
YDR014W-A	HED1							3.26943				14.3812	11.0771	10.2944	-0.376599	-0.482331
YDR015C	YDR015C							1.23611				28.0803	25.1297	12.818	-0.160163	-1.13139
YDR017C	KCS1	0.577633	1.15317	1.64704	0.997377	1.51165	186.357	128.018	78.9211	-0.541723	-1.23958	107.646	147.626	129.987	0.455654	0.27207
YDR017W	CDC7	4.46743	2.95452	4.15015	-0.596519	-0.106282	59.8881	58.0159	31.6158	-0.0458221	-0.921621	267.546	171.409	131.21	-0.642341	-1.0279
YDR018C	YDR018C		5.62885	7.84567				4.97302	9.00475			37.5524	27.9924	70.6483	-0.42387	0.91175
YDR019C	GCV1	1.18504	3.30845	3.96544	1.48122	1.74255	71.3638	25.7774	43.735	-1.46908	-0.706406	84.569	85.2833	173.428	0.0121338	1.03614
YDR021W	FAL1	1.40216	1.80892	4.34121	0.36747	1.63044	33.9463	17.3123	34.0862	-0.971455	0.00593271	47.5983	31.3165	147.975	-0.603985	1.63637
YDR022C	CIS1	1.8013	1.34806	2.07589	-0.418158	0.204688	38.1856	57.5683	26.8646	0.592246	-0.507324	68.7838	77.6053	55.7678	0.174087	-0.302637
YDR023W	SES1	6.76416	5.46734	8.45433	-0.307073	0.32178	99.1634	141.341	132.987	0.511297	0.423404	670.757	772.757	1124.31	0.204224	0.745183
YDR024W	FYV1	13.2459	6.84141	7.17416	-0.953183	-0.884665	17.9827	22.5293	17.6625	0.325194	-0.0259242	238.197	154.132	126.713	-0.627989	-0.910589
YDR025W	RPS11A	8.10505	6.49551	11.7363	-0.319379	0.534083	912.759	818.251	166.051	-0.157691	-2.45861	7397.95	5314.95	1948.82	-0.47707	-1.92452
YDR026C	YDR026C	16.4925					1.3125					21.6464	20.6851	19.7026	-0.0655368	-0.135741
YDR029W	YDR029W	0.804585					11.516	38.137	27.8251	1.72755	1.27275	9.2656
YDR030C	RAD28	0.690092	1.40798	2.51466	1.02877	1.8655	412.601	146.429	120.244	-1.49455	-1.77878	284.732	206.168	302.374	-0.465784	0.0867267
YDR031W	YDR031W	13.2932	1.99325	2.78096	-2.73749	-2.25704	4.3607	17.7	13.3349	2.02111	1.61257	57.9677	35.2805	37.0837	-0.716377	-0.644464
YDR032C	PST2	7.40693	4.64202	6.07647	-0.674124	-0.285643	106.338	135.414	90.4796	0.348719	-0.232994	787.639	628.595	549.797	-0.325405	-0.518637
YDR033W	MRH1	0.865254	1.97021	2.40084	1.18715	1.47235	2563.79	1296.89	885.283	-0.983221	-1.53407	2218.33	2555.14	2125.42	0.203931	-0.0617227
YDR034C	LYS14	0.940376	1.3492	1.63194	0.520795	0.795282	72.5933	44.139	34.8306	-0.717782	-1.05948	68.265	59.5524	56.8416	-0.196987	-0.2642
YDR035W	ARO3	2.68036	2.44823	3.2906	-0.130686	0.295926	60.6757	69.6908	124.139	0.19985	1.03276	162.632	170.619	408.491	0.0691641	1.32869
YDR036C	MRP5	1.73428	2.45809	4.10296	0.503204	1.24233	53.4801	28.7602	11.9928	-0.894929	-2.15683	92.7494	70.6952	49.2061	-0.391725	-0.9145
YDR037W	KRS1	10.1126	19.4131	21.8082	0.94087	1.10871	104.195	70.6008	45.133	-0.561522	-1.20702	1053.68	1370.58	984.269	0.379348	-0.0983125
YDR039C	ENA2	0.395027	0.770299	1.07568	0.963466	1.44523	55.8473	36.4526	14.462	-0.615468	-1.94922	22.0612	28.0794	15.5565	0.347998	-0.50399
YDR040C	ENA1	1.56686	5.4153	8.71875	1.78917	2.47625	85.0813	38.3651	20.0343	-1.14905	-2.08637	133.31	207.758	174.674	0.640119	0.389875
YDR041W	RSM10	3.33106	2.8112	3.80641	-0.244791	0.19245	129.337	137.414	82.5749	0.0873905	-0.647365	430.83	386.299	314.314	-0.157401	-0.454915
YDR042C	YDR042C	1.69322	2.82357	3.72131	0.737754	1.13604	19.6739	10.1833	4.79846	-0.950082	-2.03564	33.3122	28.7532	17.8566	-0.212328	-0.899596
YDR043C	NRG1	0.48702	0.547542	0.661604	0.168987	0.441985	229.827	245.255	159.593	0.0937346	-0.526152	111.93	134.287	105.587	0.262721	-0.0841664
YDR044W	HEM13	4.73642	2.36027	3.90325	-1.00484	-0.279119	56.3769	89.021	135.907	0.659041	1.26944	267.025	210.114	530.479	-0.345801	0.990323
YDR045C	RPC11	10.197	7.44763	9.12222	-0.453292	-0.160688	16.5227	18.3489	13.4238	0.151247	-0.29966	168.482	136.656	122.455	-0.302045	-0.460347
YDR046C	BAP3	4.3146	4.38711	6.04624	0.0240471	0.486813	68.7404	87.2175	61.226	0.34346	-0.167013	296.587	382.633	370.187	0.367507	0.319799
YDR047W	HEM12	1.92475	0.949556	1.31086	-1.01935	-0.554162	37.2889	70.8687	102.965	0.926403	1.46534	71.7718	67.2938	134.973	-0.0929432	0.911178
YDR048C	YDR048C						21.7154	7.23413	3.89999	-1.58583	-2.47718
YDR049W	YDR049W	0.425369	1.2022	1.71473	1.49889	2.01119	147.105	83.5329	44.2461	-0.816426	-1.73322	62.5737	100.423	75.8699	0.682463	0.277971
YDR050C	TPI1	8.8225	13.3428	18.537	0.5968	1.07115	692.426	458.08	274.305	-0.596059	-1.33588	6108.93	6112.06	5084.79	0.000740469	-0.26473
YDR051C	YDR051C	4.06353	3.82016	4.5397	-0.089102	0.159862	86.2792	87.5985	79.8608	0.0218933	-0.111526	350.599	334.64	362.544	-0.0672088	0.0483359
YDR052C	DBF4	4.02399	3.24616	6.25975	-0.309891	0.637478	9.9869	11.548	6.82904	0.209533	-0.548353	40.1872	37.4867	42.7481	-0.100358	0.0891253
YDR053W	YDR053W	0.403267	0.471816	1.34455	0.226492	1.73731	33.9867	36.107	26.2678	0.0873089	-0.371674	13.7057	17.0359	35.3183	0.313801	1.36564
YDR054C	CDC34	0.404764	0.790075	1.02452	0.964909	1.3398	299.135	211.731	131.314	-0.498566	-1.18778	121.079	167.283	134.534	0.466344	0.152025
YDR055W	PST1						3.5548
YDR056C	YDR056C	5.40353	3.17472	4.58025	-0.767272	-0.238475	35.4384	45.5709	25.3807	0.3628	-0.48158	191.492	144.675	116.25	-0.404473	-0.720055
YDR057W	YOS9	4.76672					5.3494	4.77382		-0.164234		25.4991	38.2781	24.6899	0.586073	-0.0465279
YDR058C	TGL2	0.784185	1.10198	1.37605	0.490835	0.811266	84.8958	63.258	38.0456	-0.424445	-1.15796	66.574	69.7092	52.3526	0.0663896	-0.346697
YDR059C	UBC5	3.19102	2.70052	2.05604	-0.240781	-0.634147	33.8158	40.2931	31.5819	0.252836	-0.0985995	107.907	108.812	64.9337	0.0120555	-0.732746
YDR060W	MAK21	3.24772	5.89405	10.632	0.859831	1.71092	65.5601	43.8833	28.265	-0.579145	-1.2138	212.921	258.651	300.515	0.280686	0.497118
YDR061W	YDR061W	0.830402	1.22096	1.67475	0.556137	1.01206	142.514	113.193	63.4216	-0.332312	-1.16806	118.344	138.205	106.215	0.223825	-0.155995
YDR062W	LCB2	1.22104	4.23331	4.14513	1.79368	1.76331	66.1219	33.5782	21.2182	-0.977603	-1.63983	80.7374	142.147	87.9523	0.816074	0.123484
YDR063W	YDR063W	10.2191	2.91231	3.84614	-1.81103	-1.40979	26.056	62.3964	39.5042	1.25985	0.600392	266.269	181.718	151.939	-0.551186	-0.809396
YDR064W	RPS13	1.94458	2.35113	1.74905	0.273899	-0.152887	314.309	213.625	446.922	-0.557107	0.507839	611.198	502.259	781.688	-0.283208	0.354952
YDR065W	YDR065W	3.31054	2.98348	3.8754	-0.150068	0.22728	122.121	95.955	98.4173	-0.347882	-0.311327	404.286	286.28	381.407	-0.49795	-0.0840472
YDR066C	YDR066C	0.476873	0.775098	0.856161	0.700772	0.844276	189.344	116.521	69.8551	-0.70042	-1.43857	90.293	90.315	59.8072	0.00035195	-0.594294
YDR067C	YDR067C	0.515708	0.937559	0.854929	0.862354	0.72925	183.134	110.003	66.6097	-0.735356	-1.45909	94.4435	103.134	56.9466	0.126998	-0.729842
YDR068W	DOS2	0.93178					5.3489					4.984
YDR069C	DOA4			2.96091			11.1658	11.8449	18.4022	0.0851848	0.72079			54.4873
YDR071C	PAA1	2.93364	1.69077	2.2878	-0.79501	-0.35873	310.321	432.06	281.466	0.47747	-0.140801	910.368	730.513	643.937	-0.31754	-0.49953
YDR072C	IPT1	0.284886	0.493821	0.838174	0.793604	1.55687	345.548	215.709	111.912	-0.679796	-1.62652	98.4416	106.522	93.8019	0.113808	-0.0696517
YDR073W	SNF11	0.84517	0.352731	0.486063	-1.26068	-0.798099	138.019	270.399	185.706	0.970226	0.428152	116.65	95.3782	90.2646	-0.290449	-0.369947
YDR074W	TPS2	0.375678	0.468998	0.687113	0.320086	0.871053	124.237	121.755	103.903	-0.0291108	-0.257852	46.6731	57.103	71.3935	0.290976	0.613201
YDR075W	PPH3	1.17257	2.17298	2.83915	0.890006	1.27579	270.132	161.902	94.9827	-0.738541	-1.50793	316.748	351.81	269.671	0.151465	-0.232135
YDR076W	RAD55	3.63759	6.40501	6.01936	0.81622	0.726628	3.2714	2.4929	8.01105	-0.392086	1.29208	11.9	15.967	48.2214	0.424134	2.01871
YDR077W	SED1	2.04394	3.1743	4.25579	0.635087	1.05808	232.182	324.409	498.758	0.482557	1.10308	474.566	1029.77	2122.61	1.11764	2.16116
YDR078C	SHU2	1.28748	1.38917	1.93699	0.109666	0.589261	107.573	120.659	72.5653	0.165612	-0.567971	138.499	167.615	140.558	0.275278	0.0212899
YDR079C-A	YDR079C-A	0.507567	1.03588	1.85967	1.02919	1.87338	248.351	107.874	71.6739	-1.20303	-1.79286	126.055	111.745	133.29	-0.173841	0.0805202
YDR079W	PET100	1.28078	0.880993	2.01013	-0.539825	0.650261	14.7206	19.2414	14.7977	0.386378	0.00753558	18.8539	16.9515	29.7453	-0.153446	0.657797
YDR080W	VPS41	1.35042	3.44631	4.61668	1.35165	1.77345	22.8502	12.1703	8.46958	-0.908844	-1.43184	30.8573	41.9426	39.1014	0.442803	0.341607
YDR081C	PDC2	0.416192	1.29794	3.92317	1.6409	3.2367	45.5071	26.6062	15.4495	-0.774331	-1.55853	18.9397	34.5331	60.6109	0.866568	1.67816
YDR082W	STN1	1.78888	1.85092	3.46844	0.0491884	0.955228	63.8823	34.5188	14.0858	-0.888034	-2.18118	114.278	63.8916	48.8556	-0.838846	-1.22595
YDR083W	RRP8	2.36519	3.02186	4.05633	0.353486	0.778221	140.816	83.0078	72.1162	-0.762493	-0.965415	333.056	250.838	292.527	-0.409007	-0.187195
YDR084C	YDR084C	8.77173	3.92461	5.67389	-1.16031	-0.628524	12.4435	32.4779	18.7191	1.38407	0.589117	109.151	127.463	106.21	0.223757	-0.0394065
YDR085C	AFR1	0.473528	0.425942	0.593225	-0.152793	0.325131	94.4563	103.08	61.0275	0.126043	-0.630188	44.7277	43.906	36.2031	-0.0267495	-0.305057
YDR086C	SSS1	1.25173	1.46267	2.38836	0.22468	0.932092	264.606	136.426	62.5685	-0.955726	-2.08034	331.216	199.546	149.436	-0.731046	-1.14824
YDR087C	RRP1	1.72424	2.62746	3.51094	0.607705	1.02589	278.979	184.609	98.2254	-0.595679	-1.50599	481.027	485.054	344.863	0.0120263	-0.480093
YDR088C	SLU7	3.48782	3.29099	4.11388	-0.083804	0.238175	50.3146	37.5129	41.9063	-0.42359	-0.26381	175.488	123.455	172.398	-0.507394	-0.0256347
YDR091C	RLI1	2.97534	5.22837	7.14347	0.813306	1.26357	21.1068	21.7578	11.9978	0.0438275	-0.814937	62.7999	113.758	85.706	0.857133	0.448634
YDR092W	UBC13	1.48583	1.3534	1.95084	-0.13468	0.392825	288.243	240.115	156.57	-0.263556	-0.880479	428.279	324.972	305.442	-0.398236	-0.487654
YDR093W	DNF2	4.45452	4.53603	2.98746	0.0261631	-0.576348	31.8647	34.2592	79.1543	0.104532	1.31271	141.942	155.401	236.47	0.130695	0.73636
YDR094W	YDR094W	28.2042		8.96992		-1.65274	6.0466	19.9733	12.45	1.72387	1.04195	170.54	114.932	111.676	-0.569324	-0.610793
YDR095C	YDR095C	2.88064	1.5327	0.910444	-0.910309	-1.66175	33.4989	27.411	25.3976	-0.289359	-0.399424	96.4982	42.0129	23.1231	-1.19967	-2.06117
YDR096W	GIS1	0.22344	0.309737	0.398311	0.47116	0.834009	53.7259	37.5882	30.1321	-0.51534	-0.834316	12.0045	11.6425	12.0019	-0.0441795	-0.000306998
YDR097C	MSH6
YDR098C	GRX3	2.5714	4.41409	5.21142	0.779562	1.01912	184.804	136.232	76.0152	-0.439929	-1.28163	475.205	601.341	396.147	0.339633	-0.262514
YDR099W	BMH2	7.94313	6.52899	7.57699	-0.282848	-0.0680822	93.0261	99.1776	59.1798	0.0923793	-0.652531	738.918	647.53	448.405	-0.190469	-0.720614
YDR100W	TVP15	4.89361	2.25292	2.50428	-1.1191	-0.966505	29.0585	54.0924	38.4432	0.896466	0.40377	142.201	121.866	96.2725	-0.222636	-0.562735
YDR101C	YDR101C	3.30551	4.62598	7.3225	0.484888	1.14747	91.0095	87.9032	46.5572	-0.0501021	-0.967013	300.832	406.638	340.915	0.434786	0.180453
YDR103W	STE5	0.399696	0.391857	0.778886	-0.0285755	0.962511	41.7968	43.1889	29.5261	0.0472684	-0.5014	16.706	16.9239	22.9975	0.0186928	0.461111
YDR108W	GSG1	0.133858	0.4639	0.857138	1.79312	2.67883	75.1874	41.5467	22.8956	-0.855758	-1.71542	10.0644	19.2735	19.6247	0.937359	0.963409
YDR109C	YDR109C	0.41727	0.764488	5.58902	0.873515	3.74354	16.8227	11.3326	3.53086	-0.569932	-2.25232	7.0196	8.66363	19.734	0.303583	1.49123
YDR110W	FOB1	0.753797	1.59628	3.42211	1.08246	2.18264	57.0473	29.1807	10.9259	-0.967144	-2.38441	43.0021	46.5805	37.3897	0.115319	-0.201767
YDR111C	YDR111C	5.74357	3.65647	6.12394	-0.651494	0.0925118	25.9477	24.2738	7.28485	-0.0962073	-1.83264	149.032	88.7565	44.6119	-0.747702	-1.74012
YDR113C	PDS1	5.77831	5.04358	6.64314	-0.196199	0.201217	14.8621	10.9146	12.567	-0.445373	-0.241995	85.8778	55.0489	83.4845	-0.641572	-0.0407777
YDR116C	MRPL1	0.566943	0.970119	1.16748	0.774959	1.04212	318.88	224.545	144.62	-0.506013	-1.14074	180.787	217.835	168.841	0.268945	-0.0986256
YDR117C	YDR117C
YDR118W	APC4	0.154363		0.265864		0.784361	99.5653	55.9846	32.6619	-0.830612	-1.60804	15.3692	18.0297	8.68362	0.23033	-0.823674
YDR119W	YDR119W						6.5549	1.30423		-2.32938
YDR120C	TRM1	0.841766	2.79607	3.59768	1.73191	2.09557	58.3958	22.0904	13.0338	-1.40244	-2.1636	49.1556	61.7664	46.8915	0.329465	-0.0680307
YDR121W	DPB4	3.17611	3.75016	5.88141	0.239689	0.888898	83.4813	73.7323	40.1583	-0.179156	-1.05576	265.146	276.508	236.187	0.0605335	-0.166857
YDR122W	KIN1	1.06278	1.20495	1.22936	0.181132	0.210066	61.0977	61.567	36.6218	0.0110391	-0.738416	64.9334	74.1852	45.0214	0.192171	-0.52835
YDR123C	INO2	0.809686	1.55022	2.00644	0.937038	1.3092	139.595	131.288	84.7068	-0.0885149	-0.720696	113.028	203.524	169.959	0.848523	0.588508
YDR124W	YDR124W	0.722554	0.91716	1.02187	0.344068	0.500034	92.8859	70.8817	44.0028	-0.390046	-1.07786	67.1151	65.0099	44.9652	-0.0459787	-0.57783
YDR125C	ECM18	6.25634	4.20721	4.54503	-0.572456	-0.461029	6.2352	10.0738	22.6629	0.692101	1.86183	39.0095	42.3826	103.004	0.119645	1.4008
YDR126W	SWF1	3.84428	3.40154	3.8107	-0.176524	-0.0126557	96.9069	81.3237	133.792	-0.252923	0.465325	372.537	276.626	509.843	-0.429447	0.452669
YDR127W	ARO1	2.69845	4.50798	3.63683	0.740351	0.430554	68.998	49.7615	104.994	-0.471525	0.60568	186.187	224.324	381.845	0.268827	1.03623
YDR128W	YDR128W	1.73014	2.53603	4.17322	0.551679	1.27027	92.8084	74.0414	59.8635	-0.325924	-0.632579	160.572	187.771	249.824	0.225756	0.637691
YDR129C	SAC6	0.352326	0.930488	0.978462	1.40108	1.4736	147.25	114.219	71.482	-0.366466	-1.04261	51.88	106.279	69.9425	1.03461	0.43099
YDR130C	FIN1	0.798589	0.967807	1.03448	0.277265	0.373387	107.154	95.8839	66.1652	-0.16032	-0.695535	85.5717	92.7971	68.4469	0.116946	-0.322148
YDR131C	YDR131C	0.558124	1.59898	2.03175	1.51849	1.86406	45.2815	30.039	13.8219	-0.592086	-1.71197	25.2727	48.0316	28.0826	0.926405	0.152096
YDR132C	YDR132C	1.26323	1.20564	1.87111	-0.0673228	0.56677	27.9952	40.1374	16.6429	0.519766	-0.750274	35.3645	48.3912	31.1406	0.452443	-0.183504
YDR133C	YDR133C	43.9429	3.15625	4.83087	-3.79935	-3.18528	13.9802	109.251	71.0097	2.96619	2.34463	614.33	344.823	343.038	-0.833157	-0.840644
YDR134C	YDR134C	2.38427	3.07983	3.3068	0.369303	0.471888	548.473	271.944	240.356	-1.01211	-1.19025	1307.71	837.539	794.808	-0.642812	-0.718363
YDR135C	YCF1	4.39155	15.8493	5.87689	1.85162	0.420323	9.2225	3.17254	16.8371	-1.53952	0.868416	40.5011	50.2826	98.95	0.312097	1.28874
YDR137W	RGP1						103.701	44.1787	22.2044	-1.23101	-2.22352
YDR138W	HPR1							5.89103
YDR139C	RUB1											12.202	11.1619	7.843	-0.128533	-0.63764
YDR140W	FYV9	1.66201	2.16969	3.00338	0.384558	0.853659	131.066	91.1568	55.5745	-0.523875	-1.2378	217.833	197.782	166.911	-0.139317	-0.384143
YDR141C	DOP1	0.886148	0.931221	0.980017	0.071577	0.145259	39.3167	38.7616	84.0612	-0.0205148	1.0963	34.8404	36.0956	82.3814	0.0510622	1.24156
YDR142C	PEX7	0.615688	1.42487	1.39308	1.21056	1.17801	71.7144	29.6674	100.373	-1.27338	0.485029	44.1537	42.2722	139.827	-0.0628258	1.66304
YDR143C	SAN1	2.04433	1.69937	2.56574	-0.266623	0.327747	50.3615	58.6868	29.6895	0.220716	-0.762367	102.955	99.7308	76.1755	-0.0459078	-0.434619
YDR144C	MKC7	4.49014	9.96192	18.9456	1.14966	2.07703	17.9967	11.4136	5.5024	-0.656983	-1.7096	80.8077	113.701	104.246	0.492681	0.36743
YDR145W	TAF12	4.45606	3.20374	5.61223	-0.476013	0.332805	156.173	137.712	63.9053	-0.181484	-1.28913	695.915	441.195	358.651	-0.657497	-0.95633
YDR146C	SWI5						39.5174	17.0625	7.21462	-1.21166	-2.45349
YDR147W	EKI1	2.23946	6.68837	24.0816	1.57851	3.42671	25.2998	8.83522	10.2824	-1.51779	-1.29895	56.6578	59.0932	247.616	0.0607171	2.12776
YDR148C	KGD2	1.51084	1.79229	1.31991	0.246449	-0.194915	8.8246	14.8454	44.8524	0.750416	2.34558	13.3326	26.6073	59.2011	0.996865	2.15067
YDR149C	YDR149C	0.399481	0.251412	0.171979	-0.668072	-1.21589	133.607	114.237	71.186	-0.225967	-0.908334	53.3736	28.7206	12.2425	-0.894039	-2.12423
YDR151C	CTH1	0.485915	0.367558	0.482422	-0.40273	-0.0104064	446.142	565.81	320.321	0.342812	-0.477987	216.787	207.968	154.53	-0.059918	-0.488393
YDR152W	GIR2	3.20837	3.18406	4.72485	-0.0109714	0.55843	238.739	200.722	115.659	-0.250236	-1.04556	765.962	639.11	546.471	-0.261207	-0.487128
YDR153C	ENT5	0.944205	1.26683	1.55176	0.42405	0.716737	29.7821	38.6554	108.648	0.376223	1.86715	28.1204	48.9697	168.597	0.800273	2.58389
YDR155C	CPR1	13.0308	9.93356	8.89976	-0.391543	-0.550088	482.499	489.956	390.868	0.0221257	-0.303846	6287.35	4867.01	3478.63	-0.369417	-0.853934
YDR156W	RPA14	2.00004	1.46892	1.62524	-0.445277	-0.29938	100.098	177.066	135.948	0.822869	0.441642	200.201	260.095	220.948	0.377593	0.142262
YDR158W	HOM2	6.32685	7.19349	7.81476	0.185206	0.304714	83.8767	69.658	110.815	-0.267982	0.401814	530.675	501.084	865.994	-0.0827756	0.706527
YDR161W	TCI1	3.30837	6.01364	8.67981	0.862117	1.39154	43.8912	24.5078	34.612	-0.840692	-0.342659	145.208	147.381	300.426	0.0214245	1.04888
YDR162C	NBP2	1.4942	1.9766	2.67266	0.403645	0.838899	67.6408	72.2238	42.9912	0.0945815	-0.653851	101.069	142.758	114.901	0.498227	0.185048
YDR163W	YDR163W	6.73559	2.95262	3.54697	-1.18981	-0.925217	34.3991	51.7776	44.3863	0.589956	0.367742	231.698	152.88	157.437	-0.599851	-0.557475
YDR164C	SEC1	0.443047	1.32911	6.64902	1.58492	3.90761	20.4055	10.4686	3.40363	-0.96289	-2.58381	9.0406	13.9139	22.6308	0.622034	1.3238
YDR165W	TRM82	1.18171	1.81968	3.56177	0.622809	1.59172	133.56	76.7911	33.1686	-0.798482	-2.0096	157.829	139.735	118.139	-0.175673	-0.417881
YDR167W	TAF10	3.55236	3.07793	4.85287	-0.206817	0.450061	46.604	52.2404	33.085	0.164712	-0.494277	165.554	160.792	160.557	-0.0421053	-0.0442154
YDR168W	CDC37	1.4041	2.14555	3.14881	0.611709	1.16517	123.749	100.458	51.462	-0.30082	-1.26583	173.755	215.538	162.044	0.310888	-0.100667
YDR169C	STB3	3.23971	2.73617	3.46436	-0.243711	0.0967214	103.043	83.9756	43.0477	-0.295201	-1.25923	333.829	229.771	149.133	-0.538913	-1.16251
YDR171W	HSP42	5.27879	0.902534	1.29879	-2.54815	-2.02304	24.0568	93.148	153.063	1.95308	2.6696	126.991	84.0693	198.795	-0.595072	0.646562
YDR172W	SUP35	0.603099	2.15461	4.16105	1.83696	2.78648	219.893	103.954	59.8701	-1.08086	-1.87689	132.617	223.98	249.122	0.756103	0.909588
YDR173C	ARG82	8.71853	3.5793	3.82152	-1.28441	-1.18994	30.676	51.8923	78.5435	0.758409	1.35638	267.45	185.738	300.156	-0.525999	0.166443
YDR174W	HMO1	3.31018	2.44164	4.01638	-0.439058	0.278987	278.39	269.333	152.884	-0.0477199	-0.864674	921.521	657.613	614.039	-0.486778	-0.585687
YDR175C	RSM24	0.429138	0.748979	0.869652	0.803483	1.019	183.803	140.838	85.8546	-0.384119	-1.09819	78.8768	105.485	74.6636	0.419364	-0.0791966
YDR176W	NGG1	0.312481	0.782671	1.3823	1.32464	2.14523	398.842	189.996	107.781	-1.06985	-1.88771	124.63	148.705	148.986	0.254792	0.257518
YDR177W	UBC1	4.82085	4.32288	6.55284	-0.157295	0.442833	57.2946	64.0164	36.7243	0.160041	-0.641664	276.208	276.735	240.648	0.00274646	-0.198831
YDR178W	SDH4			3.04693				35.1753	20.129			93.6005	79.124	61.3317	-0.2424	-0.609884
YDR179C	CSN9	30.1812	7.46346	10.2054	-2.01573	-1.56432	6.0242	15.524	9.67202	1.36566	0.683047	181.817	115.863	98.7067	-0.65007	-0.881269
YDR179W-A	YDR179W-A	5.82073	4.85096	4.81671	-0.262928	-0.27315	536.983	441.16	414.658	-0.283576	-0.372953	3125.63	2140.05	1997.29	-0.546504	-0.646103
YDR182W	CDC1	1.68672	2.38356	4.61145	0.498898	1.451	48.8522	37.175	17.8452	-0.394092	-1.45289	82.3998	88.6086	82.2924	0.104806	-0.0018823
YDR184C	ATC1	0.640318	0.907523	1.12491	0.503146	0.812948	556.888	397.84	249.464	-0.4852	-1.15856	356.585	361.049	280.624	0.0179467	-0.345608
YDR185C	YDR185C	0.358058	0.438012	0.558275	0.290776	0.640783	102.553	83.8925	62.7704	-0.289758	-0.708215	36.72	36.7459	35.0432	0.0010182	-0.0674323
YDR186C	YDR186C	0.342414	1.48854	2.08829	2.12008	2.60851	100.635	52.7339	32.0917	-0.932333	-1.64886	34.4589	78.4965	67.0168	1.18775	0.959646
YDR187C	YDR187C	0.58144	1.02615	1.3453	0.819536	1.21022	555.143	333.927	257.002	-0.733328	-1.11108	322.782	342.658	345.745	0.0862086	0.0991452
YDR188W	CCT6	1.16401	3.91203	6.87601	1.74882	2.56247	68.8542	30.714	16.1978	-1.16465	-2.08775	80.1469	120.154	111.376	0.584171	0.474721
YDR189W	SLY1	0.704874	1.84747	2.64276	1.39012	1.90661	351.078	190.639	106.443	-0.880947	-1.72171	247.466	352.201	281.303	0.509168	0.184897
YDR190C	RVB1
YDR191W	HST4	3.06344	2.35354	4.48632	-0.380318	0.550382	10.5949	12.935	17.0062	0.287911	0.682689	32.4568	30.4431	76.2952	-0.0924073	1.23307
YDR192C	NUP42	1.93405	1.93825	2.26762	0.00313056	0.229551	23.2808	22.8106	37.2254	-0.0294389	0.677148	45.0263	44.2127	84.4131	-0.0263083	0.9067
YDR193W	YDR193W	0.382229		0.813838		1.0903	21.2009	26.5025	14.6377	0.322003	-0.534438	8.1036	15.6292	11.9127	0.947612	0.555867
YDR194C	MSS116	0.816129	1.67166	1.9111	1.03441	1.22754	31.2263	11.4907	9.38089	-1.44229	-1.73496	25.4847	19.2086	17.9278	-0.407881	-0.50743
YDR195W	REF2	1.00843	1.54848	3.22564	0.618738	1.67747	619.053	328.818	181.789	-0.912772	-1.76779	624.274	509.17	586.387	-0.294034	-0.0903265
YDR196C	YDR196C	1.78492	1.3601	1.66308	-0.392151	-0.102002	78.9099	96.8512	58.0018	0.295563	-0.444107	140.848	131.727	96.4617	-0.0965879	-0.546109
YDR197W	CBS2	2.97806	1.03806	2.55599	-1.52049	-0.220493	9.3857	19.4051	46.3546	1.0479	2.30418	27.9512	20.1436	118.482	-0.472587	2.08368
YDR198C	YDR198C	2.39234	3.85096	4.05197	0.686798	0.760203	14.0855	7.48469	20.0209	-0.912197	0.507298	33.6973	28.8233	81.1243	-0.225399	1.2675
YDR199W	YDR199W	12.1742	5.58812	7.05609	-1.12339	-0.786884	16.0971	24.3866	19.6988	0.599287	0.291305	195.969	136.275	138.996	-0.524102	-0.495579
YDR200C	VPS64	0.7184	1.75946	3.1209	1.29227	2.1191	71.3071	49.3707	27.7152	-0.530391	-1.36337	51.227	86.8657	86.4962	0.761882	0.755733
YDR202C	RAV2	11.0494	3.67128	4.10554	-1.58962	-1.42833	25.104	54.7831	84.7748	1.12581	1.75572	277.385	201.124	348.046	-0.463802	0.327392
YDR203W	YDR203W	5.46802	6.01013	1.30611	0.136378	-2.06575	21.4881	25.4086	15.3654	0.241781	-0.483848	117.497	152.709	20.0689	0.378159	-2.54959
YDR204W	COQ4	5.15821	2.64553	3.711	-0.963312	-0.475062	34.8487	53.95	69.012	0.630518	0.985742	179.757	142.726	256.104	-0.332794	0.51068
YDR205W	MSC2	0.829285	2.15997	3.33868	1.38107	2.00934	615.285	286.371	186.515	-1.10337	-1.72196	510.247	618.555	622.715	0.277707	0.287377
YDR207C	UME6	0.322656	0.996598	2.28829	1.62702	2.8262	17.0135	6.49418	3.35227	-1.38946	-2.34347	5.4895	6.47209	7.67097	0.237557	0.482735
YDR209C	YDR209C	2.78256	1.47666	1.82036	-0.914076	-0.61219	93.7206	144.479	110.562	0.624418	0.238412	260.783	213.346	201.262	-0.289658	-0.373777
YDR210W	YDR210W											4.1822
YDR211W	GCD6	0.477054	1.48363	1.80501	1.63691	1.91978	54.1274	32.5607	16.2644	-0.733226	-1.73464	25.8217	48.3082	29.3575	0.903684	0.185143
YDR212W	TCP1	2.81185	6.90352	16.7732	1.29581	2.57657	30.2585	13.4556	3.69884	-1.16914	-3.0322	85.0823	92.8907	62.0413	0.126675	-0.455631
YDR213W	UPC2	13.0654					1.2265					16.0247	8.88996		-0.850049
YDR214W	YDR214W	5.51246	4.07855	4.80079	-0.43464	-0.199423	77.7842	72.4831	118.795	-0.101833	0.610923	428.782	295.626	570.309	-0.536473	0.4115
YDR215C	YDR215C	0.570197		0.480427		-0.247144	10.3622	19.8253	18.6755	0.936013	0.849817	5.9085		8.97222		0.602673
YDR216W	ADR1		1.32492	2.0764			8.8219	9.02852	15.6411	0.0333996	0.826181		11.9621	32.4772
YDR217C	RAD9	1.72399	2.09773	3.59647	0.283081	1.06083	32.254	21.3487	29.7004	-0.595333	-0.118994	55.6055	44.7838	106.817	-0.312252	0.941837
YDR218C	SPR28	1.42515	1.3296	2.04174	-0.100118	0.518687	18.2121	23.3598	31.7442	0.35913	0.801598	25.955	31.0593	64.8136	0.259011	1.32028
YDR219C	YDR219C			0.981827			18.0593	6.65642	34.9468	-1.43992	0.952419			34.3117
YDR221W	YDR221W	0.113644		0.380888		1.74485	54.1832	37.676	20.7062	-0.5242	-1.38778	6.1576	12.6516	7.88674	1.03888	0.357061
YDR222W	YDR222W	1.34441	1.35666	1.80508	0.0130932	0.425098	86.8886	76.2088	109.115	-0.189209	0.328612	116.814	103.39	196.962	-0.176115	0.75371
YDR223W	YDR223W	0.791765	0.695119	1.03992	-0.187812	0.393321	20.693	13.4778	27.5485	-0.618563	0.412829	16.384	9.36865	28.6481	-0.806375	0.80615
YDR224C	HTB1	1.9151	1.90042	2.03861	-0.0111022	0.0901681	1181.09	793.761	661.488	-0.573345	-0.836334	2261.91	1508.48	1348.52	-0.584447	-0.746166
YDR225W	HTA1	1.40083	2.14738	2.70191	0.616293	0.947695	727.819	363.936	311.775	-0.999895	-1.22307	1019.55	781.51	842.39	-0.383602	-0.275377
YDR226W	ADK1	3.25306	3.85662	5.69443	0.245539	0.807753	465.826	342.276	226.825	-0.444631	-1.03821	1515.36	1320.03	1291.64	-0.199092	-0.230459
YDR227W	SIR4	4.6077					1.013					4.6676		10.5906		1.18203
YDR228C	PCF11	1.59255	1.43374	3.14172	-0.151549	0.980219	51.7231	40.3892	17.6372	-0.356837	-1.55219	82.3715	57.9078	55.411	-0.508387	-0.571972
YDR229W	IVY1	1.22033	1.00631	1.79098	-0.278193	0.553476	13.7602	11.9714	23.2553	-0.200914	0.757059	16.792	12.0469	41.6498	-0.479107	1.31053
YDR232W	HEM1						41.1114	20.1424	8.47882	-1.02931	-2.2776		4.4185
YDR233C	RTN1	1.43907	2.55222	2.61551	0.826611	0.861949	1196.76	751.371	515.775	-0.671541	-1.21432	1722.23	1917.66	1349.01	0.15507	-0.352375
YDR234W	LYS4	0.695937	1.571	2.63655	1.17465	1.92162	55.2566	33.7885	19.2754	-0.709616	-1.51939	38.4551	53.0816	50.8204	0.465037	0.402232
YDR235W	PRP42						2.1987
YDR236C	FMN1
YDR237W	MRPL7
YDR238C	SEC26											9.1065
YDR239C	YDR239C
YDR240C	SNU56	0.347887	2.78134	2.07969	2.99909	2.57968	31.0888	6.95728	3.89639	-2.1598	-2.99618	10.8154	19.3506	8.10329	0.839288	-0.416507
YDR241W	BUD26	5.15481					2.9262					15.084
YDR242W	AMD2	0.97238	2.32162	2.73351	1.25554	1.49116	19.7139	12.9209	7.67976	-0.609506	-1.36008	19.1694	29.9975	20.9927	0.646037	0.131084
YDR243C	PRP28
YDR244W	PEX5						2.8117
YDR245W	MNN10	2.24252	2.94824	4.07002	0.394734	0.859915	42.41	23.244	14.3752	-0.867544	-1.56083	95.1053	68.5291	58.5072	-0.47281	-0.700912
YDR246W	TRS23	0.804887	1.02567	1.45793	0.349705	0.857063	439.075	276.991	182.036	-0.664629	-1.27024	353.406	284.101	265.396	-0.314924	-0.413179
YDR247W	YDR247W
YDR248C	YDR248C											78.7076	42.6836	175.942	-0.88282	1.16052
YDR249C	YDR249C	2.55621	2.01893	2.60507	-0.340413	0.0273149	31.4246	24.5712	34.7754	-0.354925	0.146174	80.3278	49.6076	90.5923	-0.695338	0.173489
YDR253C	MET32	0.982099	1.28125	2.03759	0.383613	1.05292	80.4235	57.6164	37.2996	-0.481138	-1.10846	78.9838	73.821	76.0011	-0.0975248	-0.0555359
YDR255C	RMD5	18.5099	10.7983	9.1864	-0.777496	-1.01073	1.4567	2.42735	5.8583	0.736679	2.00778	26.9634	26.2112	53.8167	-0.0408177	0.997052
YDR256C	CTA1	0.540118	1.11312	1.85097	1.04326	1.77694	55.4072	41.4677	18.7786	-0.418086	-1.56098	29.9264	46.1585	34.7587	0.625177	0.215955
YDR257C	RMS1	0.283843					85.1629	41.9392	21.0572	-1.02193	-2.01591	24.1729
YDR259C	YAP6	2.11795	2.08841	3.13831	-0.0202672	0.567317	11.2317	7.58967	14.8199	-0.565467	0.399956	23.7882	15.8503	46.5093	-0.585734	0.967274
YDR260C	SWM1	0.0817539	0.248533	0.200725	1.60408	1.29586	126.455	127.701	79.8558	0.01414	-0.663157	10.3382	31.7378	16.0291	1.61822	0.632707
YDR262W	YDR262W	0.607614	1.2897	1.318	1.08581	1.11712	260.615	208.033	139.307	-0.325104	-0.903647	158.353	268.3	183.607	0.760704	0.213475
YDR264C	AKR1			0.24779			157.466	66.7189	32.2988	-1.23887	-2.28549		13.4493	8.00331
YDR265W	PEX10	7.22497	8.01555	6.69214	0.149811	-0.110524	39.1025	34.2957	70.4654	-0.189234	0.849654	282.514	274.899	471.564	-0.0394236	0.73913
YDR266C	YDR266C	0.51816	1.07032	1.45042	1.04657	1.485	137.768	98.5015	60.0048	-0.48402	-1.19909	71.3857	105.428	87.0322	0.562552	0.285914
YDR267C	YDR267C	3.42848	1.50456	3.15969	-1.18823	-0.117785	26.6089	41.0572	61.6258	0.625726	1.21163	91.228	61.7729	194.718	-0.562503	1.09384
YDR268W	MSW1	1.52987	1.31693	1.71663	-0.216234	0.166173	59.6733	54.2021	58.6215	-0.138738	-0.0256545	91.2923	71.3801	100.632	-0.354972	0.140519
YDR270W	CCC2	0.790363	1.81567	2.68199	1.19991	1.76272	99.9923	65.3634	35.5782	-0.613335	-1.49082	79.0302	118.678	95.4204	0.586579	0.271894
YDR272W	GLO2	3.18289	2.44369	3.05139	-0.381277	-0.0608717	106.865	127.375	81.6393	0.253301	-0.388449	340.139	311.266	249.113	-0.127976	-0.449321
YDR273W	DON1	10.3776	6.34644	8.57472	-0.70946	-0.275318	19.9159	16.2763	32.1201	-0.29115	0.689555	206.68	103.296	275.421	-1.00061	0.414237
YDR274C	YDR274C	0.0668631		0.0439403		-0.605667	90.6972	122.515	105.928	0.433828	0.22396	6.0643		4.65453		-0.381707
YDR275W	YDR275W	0.764604	0.668027	1.19089	-0.194806	0.639259	172.763	238.036	145.661	0.462386	-0.24618	132.095	159.014	173.466	0.26758	0.393079
YDR277C	MTH1	2.41248	2.02781	2.90489	-0.250596	0.267967	27.7071	38.3527	36.895	0.469072	0.41317	66.8428	77.7719	107.176	0.218476	0.681137
YDR278C	YDR278C											41.4922	130.207	39.5661	1.6499	-0.0685753
YDR279W	YDR279W	5.12748	5.00135	5.83615	-0.0359345	0.186765	80.4577	59.9191	70.0387	-0.425214	-0.200079	412.546	299.676	408.756	-0.461148	-0.0133136
YDR280W	RRP45	0.759843	1.34747	1.82768	0.826475	1.26624	373.103	238.322	136.196	-0.64666	-1.4539	283.5	321.131	248.922	0.179815	-0.187656
YDR281C	PHM6	4.45708	1.12934	0.942111	-1.98061	-2.24213	10.3786	32.1604	25.2749	1.63167	1.28409	46.2582	36.3202	23.8118	-0.348937	-0.958035
YDR282C	YDR282C	2.29691	2.67616	2.66694	0.220468	0.215489	80.9205	102.755	157.124	0.344638	0.957331	185.867	274.99	419.041	0.565106	1.17282
YDR284C	DPP1	1.53736	2.3716	3.31311	0.62541	1.10773	121.262	91.6526	53.8991	-0.403879	-1.16979	186.423	217.364	178.574	0.22153	-0.0620604
YDR285W	ZIP1	0.298344	0.573185	1.55659	0.942025	2.38334	33.4909	21.1257	10.9947	-0.664768	-1.60696	9.9918	12.1089	17.1142	0.277257	0.776375
YDR286C	YDR286C	6.00259	1.68814	3.22724	-1.83015	-0.895284	6.2606	12.2576	5.36826	0.969309	-0.221846	37.5798	20.6926	17.3247	-0.860843	-1.11713
YDR288W	YDR288W	0.293754	0.507122	0.622589	0.787725	1.08367	351.959	251.727	145.162	-0.483544	-1.27774	103.389	127.656	90.3761	0.304181	-0.194072
YDR289C	RTT103	4.4629	2.07239	3.4995	-1.10669	-0.350834	6.7712	10.1607	28.9388	0.585515	2.09552	30.2192	21.0569	101.271	-0.521174	1.74469
YDR291W	YDR291W	0.858872	1.42695	2.01807	0.732423	1.23246	163.254	127.529	76.3192	-0.35629	-1.097	140.214	181.978	154.018	0.376133	0.135464
YDR292C	SRP101	1.8449	2.98155	5.27022	0.692519	1.51432	156.007	123.938	63.7327	-0.331987	-1.2915	287.817	369.528	335.886	0.360532	0.222819
YDR293C	SSD1
YDR294C	DPL1	0.202447	0.678652	0.994555	1.74512	2.2965	376.289	218.437	124.523	-0.784626	-1.59543	76.1788	148.242	123.845	0.960497	0.701071
YDR295C	PLO2	0.171315	0.252152		0.557641		129.997	75.3518	40.108	-0.78676	-1.69651	22.2704	19.0001		-0.229119
YDR296W	MHR1	3.64628	4.34258	4.65385	0.252128	0.352001	70.5598	27.5709	19.7885	-1.3557	-1.83419	257.281	119.729	92.0925	-1.10357	-1.48219
YDR297W	SUR2	2.37052	2.65213	2.76436	0.161947	0.221739	194.415	166.049	207.767	-0.227528	0.0958275	460.864	440.383	574.341	-0.0655811	0.317567
YDR299W	BFR2	1.00952	1.73416	2.7649	0.780566	1.45356	180.153	75.5065	39.7914	-1.25455	-2.1787	181.869	130.941	110.019	-0.473984	-0.725138
YDR300C	PRO1	5.70503	1.33434	1.58501	-2.09611	-1.84775	8.1253	31.1302	69.5181	1.93782	3.0969	46.3551	41.5382	110.187	-0.15829	1.24915
YDR301W	CFT1
YDR302W	GPI11	4.31647	3.57341	4.15652	-0.272552	-0.0544771	36.8072	39.8558	25.2179	0.114803	-0.54554	158.877	142.421	104.819	-0.157749	-0.600017
YDR303C	RSC3						17.7469	8.11213	3.03877	-1.12941	-2.54601
YDR304C	CPR5	46.9025	18.7942	21.5492	-1.31938	-1.12203	55.1609	101.764	63.5454	0.883504	0.204141	2587.19	1912.56	1369.35	-0.435877	-0.917891
YDR305C	HNT2	1.44786	1.32157	1.53568	-0.131672	0.0849548	96.4658	97.9785	63.8317	0.0224475	-0.595743	139.669	129.485	98.025	-0.109224	-0.510789
YDR307W	YDR307W						41.44	17.2248	8.09811	-1.26654	-2.35537
YDR308C	SRB7	3.84952	1.66946	1.84282	-1.2053	-1.06276	25.3043	43.3721	32.1394	0.777385	0.344962	97.4095	72.408	59.2273	-0.427914	-0.7178
YDR309C	GIC2	2.33509	2.40238	2.47408	0.0409854	0.0834122	103.812	81.2317	128.721	-0.353856	0.310282	242.41	195.149	318.467	-0.312871	0.393695
YDR310C	SUM1	0.937061	1.10952	2.00268	0.243722	1.09572	189.226	145.069	84.1164	-0.383373	-1.16965	177.316	160.957	168.459	-0.13965	-0.0739312
YDR311W	TFB1	0.219383	0.58734	0.822136	1.42075	1.90593	129.536	81.4436	41.276	-0.669477	-1.64997	28.4179	47.835	33.9345	0.751268	0.255951
YDR313C	PIB1	0.353363	0.397022	0.51762	0.168067	0.550741	91.5095	92.2885	54.0017	0.012229	-0.760918	32.3361	36.6406	27.9523	0.180296	-0.210177
YDR314C	YDR314C						32.1014	18.6752	8.86614	-0.78151	-1.85626
YDR315C	IPK1	0.91438	0.729829	1.03278	-0.325236	0.175672	34.888	44.6203	23.8759	0.35497	-0.547177	31.9009	32.5652	24.6586	0.0297336	-0.371505
YDR316W	YDR316W	2.68344	3.35181	2.83097	0.320858	0.0772149	7.5767	11.1725	28.2698	0.560315	1.89962	20.3316	37.4482	80.031	0.881173	1.97684
YDR317W	YDR317W	3.67262	3.45373	3.37817	-0.0886536	-0.120568	59.0496	58.574	117.46	-0.011666	0.992167	216.867	202.299	396.798	-0.10032	0.871599
YDR318W	MCM21	1.74877	1.36174	2.17977	-0.36089	0.317836	43.3368	51.3566	30.9457	0.244956	-0.485855	75.786	69.9342	67.4544	-0.115933	-0.168019
YDR319C	YDR319C	0.513053	0.678937	0.940401	0.404169	0.874167	173.721	155.54	102.337	-0.159485	-0.763446	89.1282	105.602	96.2378	0.244685	0.110721
YDR320C	SWA2	0.259074	0.966437	1.69635	1.89931	2.71099	63.818	33.086	16.789	-0.94774	-1.92645	16.5336	31.9756	28.4799	0.951569	0.784545
YDR320C-A	DAD4	0.121206	0.208643	0.418659	0.783569	1.78831	711.235	247.468	162.632	-1.52308	-2.12872	86.2061	51.6324	68.0872	-0.739512	-0.340405
YDR321W	ASP1			12.0522					22.601			81.8138	116.586	272.392	0.510981	1.73527
YDR322C-A	TIM11	10.5739	6.89922	11.1157	-0.616002	0.0720964	24.7948	32.8268	27.1133	0.404837	0.128962	262.178	226.479	301.384	-0.211165	0.201058
YDR323C	PEP7	2.26508	2.1564	2.33613	-0.0709404	0.0445586	67.8943	38.8629	8.97616	-0.804899	-2.91912	153.786	83.8037	20.9695	-0.875839	-2.87456
YDR324C	YDR324C	0.13352	0.844099	1.47476	2.66036	3.46536	80.9627	23.6873	10.8043	-1.77314	-2.90565	10.8101	19.9944	15.9338	0.887219	0.55971
YDR325W	YCG1	1.20455	1.62261	2.5471	0.429817	1.08036	85.3517	74.6313	43.0183	-0.193639	-0.98847	102.811	121.098	109.572	0.236178	0.091885
YDR326C	YDR326C
YDR328C	SKP1	2.25086	2.59143	4.06754	0.203271	0.853678	483.203	387.059	215.249	-0.320076	-1.16662	1087.62	1003.04	875.535	-0.116804	-0.312944
YDR329C	PEX3		3.84081	4.1154				6.53152	16.8379			25.2765	25.0864	69.2948	-0.0108937	1.45495
YDR331W	GPI8	1.13148	1.97497	1.68328	0.803621	0.573067	113.174	80.0984	120.659	-0.498691	0.0924049	128.053	158.192	203.104	0.304929	0.665472
YDR332W	YDR332W	0.61121	0.920716	1.60653	0.591089	1.39421	20.3274	15.68	6.07356	-0.374502	-1.74281	12.4243	14.4368	9.75738	0.216587	-0.348599
YDR333C	YDR333C	0.326748		2.15937		2.72436	36.4969	15.6001	5.2387	-1.22622	-2.80049	11.9253	19.3598	11.3123	0.69904	-0.076137
YDR334W	SWR1	4.43386	4.31442	3.64573	-0.039394	-0.282355	11.2482	10.249	15.5927	-0.134211	0.471174	49.8729	44.2185	56.8466	-0.173604	0.188819
YDR335W	MSN5	1.3752	2.43308	3.37688	0.823144	1.29605	163.047	112.302	188.186	-0.537902	0.206871	224.222	273.24	635.481	0.285242	1.50292
YDR336W	YDR336W	1.16974	2.08546	2.68427	0.834178	1.19834	427.869	287.65	174.287	-0.572854	-1.29571	500.495	599.883	467.833	0.261324	-0.0973636
YDR337W	MRPS28	1.00536	1.82657	2.16406	0.86143	1.10603	531.479	365.752	243.731	-0.539146	-1.12472	534.326	668.072	527.448	0.322283	-0.0186903
YDR338C	YDR338C						1.3139	4.38646		1.7392
YDR339C	YDR339C	2.04917	1.55307	2.0911	-0.399913	0.0292242	122.124	169.032	86.9142	0.468954	-0.490678	250.251	262.519	181.746	0.0690414	-0.461454
YDR340W	YDR340W	7.42998	4.34851	5.04624	-0.772837	-0.558149	118.439	87.4081	67.8897	-0.43831	-0.802883	880.002	380.095	342.588	-1.21115	-1.36103
YDR341C	YDR341C	0.847804	2.53022	3.34813	1.57746	1.98155	427.422	221.72	120.145	-0.946919	-1.83088	362.37	561.001	402.263	0.630539	0.150677
YDR342C	HXT7	0.420536		1.85336		2.13984	18.0384	8.86913	4.61073	-1.02421	-1.968	7.5858	10.2785	8.54537	0.438259	0.171842
YDR344C	YDR344C	0.774622	0.823724		0.088669		9.4987	9.65262	6.85531	0.0231907	-0.470509	7.3579	7.9511		0.11186
YDR345C	HXT3	0.48388	1.29456	1.7331	1.41974	1.84064	359.69	131.621	73.8851	-1.45036	-2.2834	174.047	170.391	128.05	-0.0306246	-0.442763
YDR347W	MRP1	1.07118	2.54518	2.74739	1.24856	1.35886	870.259	477.311	287.763	-0.866516	-1.59656	932.208	1214.84	790.598	0.382046	-0.237708
YDR348C	YDR348C	1.43583	2.18083	3.25835	0.602994	1.18226	137.367	105.911	59.3537	-0.375188	-1.21063	197.236	230.974	193.395	0.227805	-0.0283734
YDR349C	YPS7	13.9631	8.99558	15.1529	-0.634327	0.117981	32.8506	36.6838	16.4036	0.159222	-1.00191	458.695	329.992	248.562	-0.475105	-0.883926
YDR34C	HXT6	1.31296					7.214	3.14587		-1.19734		9.4717	10.4822	6.59468	0.146243	-0.522322
YDR350C	TCM10	8.30737	7.34835	12.17	-0.176972	0.550868	125.248	101.039	51.2614	-0.309865	-1.28884	1040.48	742.473	623.853	-0.486837	-0.737971
YDR351W	SBE2						51.6341	21.8134	9.54119	-1.24311	-2.43608
YDR352W	YDR352W	0.164644	0.585692	0.759358	1.83079	2.20543	374.985	220.702	127.604	-0.76473	-1.55516	61.739	129.264	96.897	1.06606	0.65027
YDR353W	TRR1	1.57837	3.69819	4.96677	1.22838	1.65387	516.717	348.535	202.242	-0.568071	-1.35329	815.571	1288.95	1004.49	0.660313	0.300579
YDR354W	TRP4	2.27804	4.13401	4.40074	0.859748	0.949953	28.6868	18.2659	33.3831	-0.651237	0.218732	65.3497	75.5112	146.911	0.20851	1.16869
YDR356W	SPC110
YDR357C	YDR357C	45.0745	18.0492	24.7952	-1.32038	-0.86225	28.9326	42.4656	24.7341	0.5536	-0.226196	1304.12	766.47	613.286	-0.766778	-1.08845
YDR358W	GGA1	0.419484	0.570717		0.444161		39.8602	29.2379	10.8192	-0.447111	-1.88135	16.7207	16.6865		-0.00295074
YDR360W	YDR360W	0.830848					11.7646	13.7113	6.52022	0.220909	-0.85146	9.7746
YDR363W	ESC2			0.720376					12.8786					9.27742
YDR364C	CDC40		1.99754	1.84804			9.8386	11.1096	33.8366	0.175277	1.78206		22.1918	62.5314
YDR365C	YDR365C	5.8705	4.88602	7.5044	-0.264822	0.354254	59.8196	74.1895	44.5442	0.310597	-0.42538	351.171	362.492	334.278	0.0457749	-0.0711255
YDR366C	YDR366C	58.5289	15.1182	22.3634	-1.95286	-1.38801	76.4284	100.813	72.8866	0.399497	-0.0684554	4473.27	1524.1	1629.99	-1.55337	-1.45647
YDR367W	YDR367W	6.75242	5.85825	7.21383	-0.204936	0.0953611	50.9842	46.0406	28.2824	-0.147144	-0.850148	344.267	269.717	204.024	-0.35208	-0.754787
YDR368W	YPR1	1.97697	6.22912	7.3964	1.65573	1.90353	326.755	176.574	98.8426	-0.887937	-1.725	645.986	1099.9	731.079	0.767796	0.178524
YDR369C	XRS2	0.990546	1.96893	3.94367	0.991114	1.99324	25.4815	10.0187	2.38308	-1.34675	-3.41855	25.2406	19.7262	9.39809	-0.355636	-1.42531
YDR371W	CTS2	0.907108	2.51146	2.04104	1.46918	1.16996	66.333	33.9223	13.8909	-0.967492	-2.25559	60.1712	85.1945	28.3519	0.501686	-1.08563
YDR372C	YDR372C	25.4733	7.03002	6.93959	-1.85738	-1.87606	9.3571	31.1971	61.7879	1.73728	2.72319	238.356	219.316	428.783	-0.120106	0.84713
YDR373W	FRQ1	4.86687	3.58252	4.26278	-0.442017	-0.191198	49.4413	58.9523	38.7206	0.253833	-0.352617	240.624	211.198	165.057	-0.188185	-0.543815
YDR374C	YDR374C	1.59984	5.37443	6.17896	1.74818	1.94944	387.892	180.003	103.125	-1.10763	-1.91126	620.564	967.413	637.205	0.640551	0.0381771
YDR375C	BCS1	0.584663	0.883571	1.10111	0.595741	0.913278	26.5866	26.36	51.5651	-0.0123498	0.955695	15.5442	23.2909	56.7787	0.583391	1.86897
YDR376W	ARH1	1.65451	2.13014	2.93022	0.364547	0.824608	101.221	52.2016	24.4748	-0.955342	-2.04814	167.471	111.197	71.7164	-0.590796	-1.22353
YDR378C	LSM6	1.38149	1.89812	2.2072	0.458346	0.675985	77.2099	57.401	39.976	-0.42771	-0.949652	106.665	108.954	88.2349	0.0306356	-0.273666
YDR379C-A	YDR379C-A	0.170146	0.597518	0.558716	1.81221	1.71534	134.42	73.5447	59.2125	-0.870056	-1.18278	22.871	43.9443	33.0829	0.942156	0.532567
YDR379W	RGA2	0.424234	0.973193	1.19533	1.19787	1.49448	68.7244	35.4849	20.9655	-0.953617	-1.7128	29.1552	34.5337	25.0607	0.244251	-0.218329
YDR380W	ARO10	2.07035	6.6226	10.0483	1.67752	2.279	93.772	32.7523	20.8294	-1.51756	-2.17053	194.141	216.906	209.3	0.15996	0.108464
YDR381C-A	YDR381C-A	0.338009	0.932258	1.93935	1.46367	2.52044	48.1635	14.7378	9.51327	-1.70842	-2.33993	16.2797	13.7394	18.4496	-0.244753	0.180514
YDR382W	RPP2B	10.3093	8.22691	9.04	-0.325529	-0.189557	99.3939	73.1911	55.6477	-0.441489	-0.836837	1024.69	602.137	503.055	-0.767018	-1.02639
YDR383C	NKP1	1.71366	2.20654	2.57508	0.364706	0.587537	635.08	378.205	234.78	-0.747768	-1.43563	1088.31	834.525	604.576	-0.383063	-0.848094
YDR385W	EFT2	3.77622	16.55	23.8008	2.13182	2.65599	36.0608	8.15405	4.18295	-2.14484	-3.10784	136.173	134.949	99.5573	-0.0130264	-0.451846
YDR386W	MUS81	0.175504	0.689416	1.06905	1.97387	2.60675	150.624	67.4981	33.6441	-1.15803	-2.16252	26.435	46.5343	35.9672	0.815846	0.444232
YDR387C	YDR387C	0.274637	0.84652	1.38738	1.62402	2.33677	40.256	20.2904	6.95666	-0.988405	-2.53274	11.0558	17.1762	9.65154	0.63561	-0.195972
YDR388W	RVS167	12.6049	12.1239	12.0352	-0.056131	-0.0667267	13.4428	17.7879	29.4117	0.404062	1.12956	169.445	215.658	353.975	0.347931	1.06283
YDR389W	SAC7	2.29992		3.5011		0.606226	13.0025	17.3915	5.82659	0.419592	-1.15806	29.9047	30.2419	20.3995	0.016177	-0.551838
YDR390C	UBA2	0.412222	0.859334	1.4433	1.0598	1.80788	121.994	63.7709	36.9434	-0.935844	-1.72343	50.2888	54.8005	53.3204	0.123953	0.0844491
YDR391C	YDR391C	1.34501	0.77682	0.734081	-0.791969	-0.873609	74.6873	161.613	107.905	1.11361	0.530832	100.455	125.544	79.2113	0.321643	-0.342777
YDR392W	SPT3	6.56504	5.00816	6.37842	-0.390522	-0.0416049	52.8355	52.6422	61.0742	-0.00528705	0.209055	346.867	263.641	389.557	-0.395809	0.16745
YDR393W	SHE9	0.419135	1.29005	1.2525	1.62194	1.57933	58.6825	28.3086	23.0154	-1.05169	-1.35033	24.5959	36.5196	28.8269	0.570253	0.228999
YDR397C	NCB2	2.71197	2.19819	2.93019	-0.303023	0.111654	165.178	186.321	121.293	0.173772	-0.445516	447.957	409.57	355.413	-0.129251	-0.333862
YDR398W	UTP5	0.169096	1.27155	1.54202	2.91067	3.1889	430.352	108.37	68.1717	-1.98955	-2.65827	72.7708	137.798	105.122	0.921123	0.530632
YDR399W	HPT1	1.26248	1.88705	2.96431	0.579875	1.23144	820.662	516.071	292.832	-0.66922	-1.48671	1036.07	973.853	868.047	-0.0893446	-0.255276
YDR400W	URH1		3.25479	5.4481				9.34567	8.82072			25.2208	30.4182	48.0562	0.270322	0.930109
YDR403W	DIT1	2.6935	2.71173	2.88506	0.00973109	0.0991207	7.1762	6.37576	2.37521	-0.170623	-1.59517	19.3291	17.2893	6.85262	-0.160892	-1.49605
YDR404C	RPB7	6.73581	6.58637	6.67299	-0.0323674	-0.0135193	44.6947	46.469	44.0061	0.0561651	-0.022399	301.055	306.062	293.652	0.0237977	-0.0359183
YDR405W	MRP20	3.27106	3.315	4.55933	0.0192516	0.479064	75.706	90.3394	53.4334	0.254947	-0.502665	247.639	299.475	243.62	0.274199	-0.0236015
YDR406W	PDR15		2.22754	6.29495				10.7499	7.67587			23.0535	23.9459	48.3192	0.0547935	1.06761
YDR407C	TRS120	1.7221	2.85136	6.03456	0.727476	1.80908	119.929	71.9804	68.4559	-0.736505	-0.808935	206.53	205.242	413.101	-0.0090291	1.00014
YDR408C	ADE8	1.10282	1.87778	3.01428	0.767823	1.45061	162.163	117.45	81.2517	-0.465394	-0.996976	178.838	220.546	244.915	0.302429	0.453633
YDR410C	STE14	0.755098	0.862827	1.46123	0.192408	0.952449	216.758	166.054	95.7971	-0.384434	-1.17803	163.673	143.276	139.982	-0.192027	-0.22558
YDR411C	YDR411C	5.61248	3.36951	5.60394	-0.7361	-0.00219709	112.362	99.1704	130.005	-0.180171	0.210411	630.629	334.156	728.539	-0.916271	0.208214
YDR414C	ERD1	4.49154	3.73433	6.82003	-0.266359	0.602569	33.7111	28.2089	52.2232	-0.257075	0.631467	151.415	105.341	356.164	-0.523434	1.23404
YDR415C	YDR415C	3.04678	3.27314	3.80974	0.10339	0.322405	47.4065	38.197	72.9373	-0.311625	0.621571	144.437	125.024	277.872	-0.208235	0.943976
YDR416W	SYF1						2.6039
YDR417C	YDR417C	14.1818	17.888	19.9761	0.334949	0.494232	103.23	62.5091	46.7791	-0.723724	-1.14193	1463.99	1118.16	934.464	-0.388775	-0.647695
YDR418W	RPL12B	14.9374	15.6355	13.126	0.0659015	-0.1865	267.81	185.775	128.932	-0.527655	-1.0546	4000.38	2904.69	1692.36	-0.461754	-1.2411
YDR420W	HKR1	0.0765741	0.086782	0.097309	0.180538	0.345716	141.191	111.084	238.243	-0.346001	0.754783	10.8116	9.64008	23.1832	-0.165463	1.1005
YDR422C	SIP1			0.448775			111.588	41.1911	23.4187	-1.43778	-2.25245		11.6673	10.5097
YDR423C	CAD1	2.26587	2.602	3.35604	0.19956	0.566698	59.3052	50.9639	76.2398	-0.218684	0.362386	134.378	132.608	255.864	-0.0191233	0.929084
YDR424C	DYN2	1.66338	1.10638	1.34499	-0.588271	-0.306528	61.5387	64.7326	45.822	0.0729981	-0.425452	102.362	71.6189	61.63	-0.515273	-0.73198
YDR425W	SNX41	0.653901	0.902155	0.520687	0.464303	-0.328656	73.6983	40.4809	35.5787	-0.86439	-1.05062	48.1914	36.52	18.5253	-0.400088	-1.37927
YDR427W	RPN9	1.58928	3.21237	3.60497	1.01527	1.18162	144.21	72.8295	113.049	-0.985576	-0.351225	229.189	233.955	407.538	0.0296925	0.830394
YDR428C	YDR428C	1.37519	1.40786	1.80749	0.033877	0.394358	62.7927	75.9992	44.7933	0.275386	-0.487313	86.3517	106.996	80.9634	0.309263	-0.0929549
YDR429C	TIF35	1.74129	2.98556	3.65627	0.777842	1.07021	401.884	310.377	185.569	-0.372758	-1.11482	699.798	926.649	678.49	0.405084	-0.0446099
YDR430C	CYM1	1.58065	2.08666	2.46055	0.400678	0.638465	61.3557	51.3567	35.42	-0.256646	-0.792632	96.9819	107.164	87.1529	0.144032	-0.154167
YDR432W	NPL3	1.12277	1.06145	1.2551	-0.0810259	0.160739	43.1693	47.0461	42.4781	0.124071	-0.023285	48.4694	49.9373	53.3145	0.043045	0.137454
YDR435C	PPM1	8.31416	4.22533	5.63078	-0.976507	-0.562237	25.7074	36.8124	51.6902	0.518008	1.00771	213.736	155.544	291.056	-0.458499	0.44547
YDR437W	YDR437W	1.92642	1.03633	0.700061	-0.894445	-1.46037	16.0402	53.5373	38.6627	1.73885	1.26925	30.9002	55.4821	27.0662	0.844407	-0.191122
YDR438W	THI74	5.29513	2.59592	3.55098	-1.02842	-0.576447	12.6538	20.3567	30.9389	0.685935	1.28985	67.0035	52.8445	109.863	-0.342484	0.713402
YDR439W	LRS4	4.67932	3.29031	4.41452	-0.508078	-0.0840438	49.2318	58.1801	87.9317	0.240935	0.836793	230.371	191.43	388.176	-0.267142	0.75275
YDR441C	APT2	0.974804	1.09315	1.26956	0.165303	0.381148	98.3189	113.619	76.2117	0.20866	-0.367456	95.8417	124.202	96.7556	0.373963	0.013692
YDR443C	SSN2	3.47987	2.16764	2.40397	-0.682906	-0.533615	32.5485	28.5701	30.9598	-0.188084	-0.0721963	113.264	61.9298	74.4263	-0.87099	-0.605811
YDR444W	YDR444W	1.21608	1.89303	2.99342	0.638457	1.29955	69.2096	34.07	21.6721	-1.02247	-1.67514	84.1646	64.4955	64.8736	-0.384014	-0.375583
YDR447C	RPS17B	11.8145	7.16735	8.43661	-0.721045	-0.48582	363.093	399.664	247.642	0.138449	-0.552083	4289.76	2864.53	2089.26	-0.582596	-1.0379
YDR449C	UTP6
YDR450W	RPS18A	6.19302	3.78661	4.65466	-0.709734	-0.411965	256.768	275.383	154.395	0.100974	-0.733843	1590.17	1042.77	718.656	-0.60876	-1.14581
YDR451C	YHP1	3.30939	4.38318	4.272	0.40541	0.368345	78.6723	38.9198	79.5539	-1.01535	0.0160765	260.358	170.592	339.854	-0.609941	0.384421
YDR452W	PPN1							3.09242				26.937	25.7936	22.094	-0.0625787	-0.285934
YDR453C	TSA2	9.59452	4.54627	7.04814	-1.07753	-0.444968	18.5083	31.6569	15.8698	0.774349	-0.22189	177.578	143.921	111.853	-0.303179	-0.666858
YDR454C	GUK1	7.64122	6.26123	7.60589	-0.287358	-0.00668709	98.1482	111.546	63.6765	0.184609	-0.624201	749.972	698.416	484.316	-0.10275	-0.630888
YDR456W	NHX1	1.44795	2.65667	5.88232	0.875604	2.02237	25.6631	19.134	7.83091	-0.423561	-1.71244	37.1589	50.8325	46.0639	0.452044	0.309929
YDR458C	YDR458C	0.452581	0.678975	0.941774	0.585182	1.0572	176.724	99.398	57.7654	-0.830209	-1.61322	79.9819	67.4888	54.4019	-0.245026	-0.556016
YDR459C	YDR459C	6.89917	5.60441	6.63337	-0.299861	-0.0566809	24.8004	22.0035	49.8241	-0.172628	1.00648	171.102	123.317	330.501	-0.472489	0.949799
YDR460W	TFB3	0.330664	0.527046	0.782574	0.672564	1.24286	168.333	144.741	76.8	-0.217844	-1.13214	55.6617	76.2853	60.1017	0.454721	0.110721
YDR462W	MRPL28	6.02512	3.42441	3.59536	-0.815136	-0.744855	17.1395	34.931	27.6923	1.02718	0.692161	103.267	119.618	99.5637	0.212048	-0.0526942
YDR463W	STP1	1.14192	2.44616	4.7485	1.09906	2.05601	40.5365	18.8491	7.81146	-1.10473	-2.37556	46.2893	46.1078	37.0927	-0.00566744	-0.319544
YDR465C	RMT2	2.47057	3.42459	5.01303	0.471084	1.02084	26.6033	23.7086	16.0342	-0.166197	-0.730455	65.7254	81.192	80.3797	0.304886	0.290381
YDR466W	YDR466W
YDR468C	TLG1	1.93784	1.95778	2.86329	0.0147665	0.563226	159.814	139.598	91.7882	-0.195113	-0.800012	309.694	273.302	262.817	-0.180347	-0.236786
YDR469W	SDC1	2.15654	3.00675	3.27516	0.479485	0.602844	111.85	90.5202	55.1023	-0.305255	-1.02138	241.21	272.172	180.469	0.17423	-0.418539
YDR470C	UGO1	10.5985	2.94453	4.5705	-1.84776	-1.21344	27.1354	40.8688	19.1666	0.590825	-0.501581	287.595	120.339	87.601	-1.25693	-1.71502
YDR471W	RPL27B	17.1283	5.79378	7.05801	-1.56381	-1.27905	282.244	321.625	186.589	0.188436	-0.59708	4834.37	1863.43	1316.95	-1.37537	-1.87613
YDR472W	TRS31	0.716227	1.66178	2.05338	1.21424	1.51951	138.195	87.5377	53.9695	-0.658731	-1.35649	98.9791	145.468	110.82	0.555507	0.163022
YDR474C	YDR474C	0.189165		0.670104		1.82474	61.7291	30.0254	13.4948	-1.03977	-2.19355	11.677	15.8185	9.0429	0.437944	-0.368812
YDR475C	JIP4	18.7945		2.96883		-2.66235	2.6983	14.017	7.87945	2.37705	1.54604	50.7133	27.668	23.3927	-0.874146	-1.1163
YDR476C	YDR476C	0.511269	1.07373	1.44255	1.07048	1.49646	167.636	178.34	123.537	0.0892999	-0.440388	85.707	191.489	178.208	1.15978	1.05608
YDR478W	SNM1	1.23519	1.29868	2.41876	0.0723233	0.969539	118.463	88.4718	43.5179	-0.421148	-1.44476	146.324	114.897	105.259	-0.348825	-0.475216
YDR480W	DIG2	0.537426	1.05779	1.30002	0.976914	1.2744	117.437	102.994	61.125	-0.189325	-0.942056	63.1139	108.946	79.4638	0.787589	0.332339
YDR481C	PHO8	0.755989	2.78098	4.3552	1.87916	2.5263	87.4582	63.3169	32.6941	-0.466003	-1.41956	66.1174	176.083	142.389	1.41315	1.10674
YDR482C	CWC21	4.58215	1.96003	2.48089	-1.22514	-0.885166	21.4778	40.5907	23.2348	0.918304	0.11344	98.4144	79.5592	57.6429	-0.30684	-0.771726
YDR483W	KRE2	6.91626	2.44466	3.3004	-1.50036	-1.06735	2.116	7.32426	8.97985	1.79134	2.08535	14.6348	17.9053	29.6371	0.290986	1.018
YDR484W	SAC2	0.287342	0.444119	0.589771	0.62818	1.03739	64.4557	46.973	27.8397	-0.456477	-1.21117	18.5208	20.8616	16.419	0.171704	-0.173778
YDR485C	VPS72	0.449541	0.617002	5.09637	0.456821	3.50295	40.8403	11.9803	7.81982	-1.76933	-2.38479	18.3594	7.39188	39.8527	-1.31251	1.11816
YDR486C	VPS60	1.51756	0.996012	1.31627	-0.607514	-0.2053	87.7061	119.434	77.1026	0.44546	-0.185897	133.099	118.957	101.487	-0.162053	-0.391197
YDR487C	RIB3	3.74611	4.64753	6.32321	0.311073	0.755266	202.463	163.387	103.302	-0.309366	-0.970798	758.449	759.347	653.198	0.00170712	-0.215532
YDR488C	PAC11	2.78065	2.74078	3.80153	-0.0208342	0.45116	58.0406	35.0257	16.5848	-0.728648	-1.8072	161.39	95.9978	63.0477	-0.749482	-1.35604
YDR490C	PKH1	0.535589		3.61967		2.75666	13.5335	5.3057	2.79502	-1.35092	-2.27561	7.2484		10.1171		0.481055
YDR492W	YDR492W	0.607438	1.41369	1.80208	1.21866	1.56886	1273.61	574.36	356.927	-1.1489	-1.83522	773.638	811.968	643.211	0.069764	-0.266367
YDR493W	YDR493W	0.611129	0.564402	0.969358	-0.114754	0.665554	26.5157	32.4093	20.9462	0.289559	-0.340155	16.2045	18.2918	20.3044	0.174805	0.325398
YDR494W	RSM28	1.03771	1.63398	1.8984	0.654982	0.871377	157.024	141.269	79.7868	-0.152539	-0.976758	162.945	230.83	151.467	0.502443	-0.105381
YDR495C	VPS3	1.4459	2.58998	3.43553	0.840979	1.24857	64.6226	40.4722	29.5306	-0.675107	-1.12983	93.4375	104.822	101.453	0.165873	0.118742
YDR496C	PUF6	0.822291	1.52892	2.60158	0.894791	1.66167	240.208	163.322	83.0471	-0.55656	-1.53228	197.521	249.707	216.054	0.338231	0.129388
YDR497C	ITR1	1.12209	3.28197	2.72254	1.54837	1.27877	53.9638	19.4934	15.2621	-1.46901	-1.82204	60.5522	63.9768	41.5516	0.0793684	-0.543277
YDR498C	SEC20	6.67862	4.97013	5.82792	-0.426267	-0.196569	31.7179	33.8255	47.226	0.092815	0.574285	211.832	168.117	275.23	-0.333452	0.377715
YDR499W	LCD1
YDR500C	RPL37B	5.271	3.29924	3.65637	-0.675944	-0.527664	329.451	325.694	199.979	-0.0165457	-0.720213	1736.54	1074.54	731.198	-0.692489	-1.24788
YDR501W	PLM2	6.76368	6.1479	8.26894	-0.137714	0.289895	181.188	105.718	58.5831	-0.777261	-1.62893	1225.5	649.946	484.421	-0.914974	-1.33903
YDR502C	SAM2	3.60113	12.4465	14.2528	1.78922	1.98472	57.8935	33.3306	49.3661	-0.796554	-0.22988	208.482	414.85	703.606	0.992665	1.75484
YDR503C	LPP1	4.21852	6.88122	6.71926	0.705926	0.671564	14.9821	10.929	7.43114	-0.455074	-1.01158	63.2023	75.205	49.9317	0.250852	-0.34002
YDR504C	SPG3	6.54473	4.28375	6.72846	-0.611457	0.0399434	11.5471	9.63509	6.12375	-0.26116	-0.915043	75.5726	41.2744	41.2034	-0.872617	-0.8751
YDR505C	PSP1
YDR507C	GIN4	0.95888	1.6212	2.57896	0.757641	1.42737	97.9395	72.4399	91.1286	-0.435106	-0.103987	93.9122	117.44	235.017	0.322535	1.32338
YDR508C	GNP1	0.336077	1.25835	2.07676	1.90466	2.62747	370.338	108.048	50.4695	-1.77717	-2.87536	124.462	135.962	104.813	0.127493	-0.247889
YDR509W	YDR509W						51.9806	62.0014	37.875	0.254328	-0.456728
YDR510W	SMT3	46.5544	12.397	10.7838	-1.90893	-2.11005	9.0965	20.331	22.7164	1.1603	1.32035	423.482	252.043	244.97	-0.748629	-0.789693
YDR511W	ACN9	4.57617	2.75003	2.3797	-0.734692	-0.943361	51.572	69.2044	45.3448	0.424276	-0.185649	236.002	190.314	107.907	-0.310416	-1.12901
YDR512C	EMI1	8.79582	4.63546	6.1777	-0.924105	-0.509748	17.6894	25.4333	16.1497	0.523834	-0.131375	155.593	117.895	99.7682	-0.400272	-0.641124
YDR513W	GRX2	29.5007	6.04675	5.49138	-2.28652	-2.42551	13.1418	56.3426	46.3444	2.10006	1.81823	387.692	340.689	254.495	-0.186454	-0.607274
YDR514C	YDR514C	0.890586	2.18972	2.029	1.29792	1.18794	23.5207	27.8859	86.548	0.245605	1.87957	20.9472	61.0624	175.605	1.54353	3.06751
YDR516C	EMI2	0.390725	0.561276	0.326324	0.522558	-0.259848	74.2548	78.2531	52.2305	0.0756639	-0.507592	29.0132	43.9216	17.0441	0.598222	-0.767439
YDR517W	GRH1	2.42593	4.87734	5.15298	1.00756	1.08687	68.8456	28.22	54.2123	-1.28665	-0.344745	167.015	137.638	279.355	-0.27909	0.742125
YDR518W	EUG1	1.73876	4.51539	5.7541	1.37679	1.72653	165.215	79.1346	48.0884	-1.06197	-1.78059	287.27	357.324	276.706	0.314826	-0.0540549
YDR519W	FPR2	8.65846	7.56194	8.67461	-0.195354	0.00268777	20.3872	23.448	16.2432	0.201801	-0.327828	176.522	177.312	140.903	0.00644751	-0.32514
YDR520C	YDR520C						33.6836	7.82975	4.21504	-2.10501	-2.99843
YDR522C	SPS2	6.42829	5.00348	11.0235	-0.361504	0.778074	30.8696	21.7841	6.99751	-0.502909	-2.14127	198.439	108.996	77.137	-0.864413	-1.3632
YDR526C	YDR526C	0.131047	0.284876	0.588949	1.12025	2.16806	135.562	121.073	64.5398	-0.163084	-1.0707	17.765	34.4906	38.0106	0.957167	1.09736
YDR527W	YDR527W	3.61393	2.25481	2.13376	-0.680565	-0.76017	10.6375	23.5306	57.5471	1.14538	2.43558	38.4432	53.057	122.792	0.464814	1.67541
YDR528W	HLR1	3.72203	3.73189	7.46164	0.00381625	1.00341	23.9797	19.4598	15.4123	-0.301319	-0.637728	89.2531	72.6216	115.001	-0.297503	0.365677
YDR529C	QCR7	4.5674	2.73471	2.62885	-0.739984	-0.796942	96.6674	73.7159	58.7842	-0.391053	-0.717601	441.519	201.592	154.535	-1.13104	-1.51454
YDR530C	APA2	0.199023	0.359889	0.551399	0.854613	1.47016	190.283	142.47	92.8143	-0.417482	-1.03573	37.8707	51.2735	51.1777	0.437131	0.434434
YDR531W	YDR531W	8.36579	2.5623	4.44848	-1.70707	-0.91119	14.003	34.0618	36.9952	1.28242	1.4016	117.146	87.2764	164.572	-0.424647	0.490412
YDR532C	KRE28	4.64531	4.11345	4.43101	-0.175424	-0.0681373	34.0495	29.0204	57.061	-0.230568	0.744871	158.17	119.374	252.838	-0.405992	0.676733
YDR533C	YDR533C	0.554182	0.631423	0.696404	0.188247	0.329566	72.7693	99.3013	64.3397	0.448483	-0.177621	40.3274	62.7011	44.8064	0.63673	0.151945
YDR536W	STL1						2.479
YDR539W	YDR539W	0.82772	1.04481	1.88074	0.336023	1.18409	75.8499	58.0367	25.8202	-0.386181	-1.55465	62.7825	60.6372	48.5612	-0.0501583	-0.370559
YDR541C	YDR541C	3.56162	2.82208	3.40038	-0.335774	-0.0668377	24.3441	28.6843	46.2078	0.236692	0.924565	86.7045	80.9497	157.124	-0.099082	0.857727
YEL001C	YEL001C	2.77893	5.7411	6.82703	1.0468	1.29673	226.067	92.3611	74.7231	-1.29139	-1.59712	628.224	530.254	510.137	-0.244595	-0.300394
YEL002C	WBP1	0.233353	0.703719	1.02575	1.59248	2.13608	597.835	251.049	146.863	-1.25178	-2.02528	139.507	176.668	150.644	0.340705	0.110808
YEL003W	GIM4	9.03962	12.9439	12.4392	0.517933	0.460562	304.457	94.5439	83.4985	-1.68718	-1.86641	2752.17	1223.76	1038.66	-1.16925	-1.40585
YEL004W	YEA4	0.42471	1.02278	1.48648	1.26794	1.80735	380.185	147.839	83.2845	-1.36268	-2.19058	161.468	151.206	123.801	-0.0947392	-0.383231
YEL005C	VAB2	0.377875	0.83352	1.14005	1.14131	1.59311	270.598	124.733	69.5448	-1.11731	-1.96013	102.252	103.967	79.2845	0.0239976	-0.367021
YEL006W	YEA6	0.343648	0.830775	1.08743	1.27353	1.66192	126.496	110.33	83.9028	-0.197263	-0.592303	43.4701	91.6597	91.2382	1.07626	1.06961
YEL008W	YEL008W	0.348092	0.598186	0.58202	0.781128	0.7416	116.403	59.1396	40.616	-0.976937	-1.51901	40.5191	35.3765	23.6393	-0.195809	-0.777413
YEL009C	GCN4	0.97587	2.49376	3.49236	1.35356	1.83944	6501.85	2331.65	1302.33	-1.4795	-2.31976	6344.96	5814.56	4548.19	-0.125943	-0.48032
YEL010W	YEL010W	2.23309	3.03378	4.72111	0.442075	1.08008	52.9124	23.4285	17.9618	-1.17534	-1.55867	118.158	71.0768	84.7998	-0.733268	-0.478587
YEL011W	GLC3
YEL012W	UBC8	0.802969	2.15388	1.86581	1.42352	1.21638	121.122	55.3485	39.7468	-1.12985	-1.60755	97.2574	119.214	74.16	0.293674	-0.391167
YEL013W	VAC8		1.23265	3.0021				12.0736	5.50502			12.2793	14.8825	16.5266	0.277387	0.428563
YEL014C	YEL014C	0.596966	1.11526	1.40337	0.901655	1.23317	301.642	79.6121	76.2366	-1.92178	-1.98428	180.07	88.788	106.988	-1.02012	-0.751107
YEL015W	DCP3	0.278766	1.02971	1.68246	1.88511	2.59344	417.392	179.765	113.76	-1.21529	-1.87541	116.355	185.105	191.396	0.669814	0.718028
YEL016C	YEL016C	0.491033	1.07276	1.72386	1.12743	1.81175	234.938	123.106	63.3136	-0.932376	-1.89169	115.362	132.063	109.144	0.195053	-0.079943
YEL017W	GTT3	0.733621	1.70232	2.06542	1.2144	1.49333	499.247	231.708	150.952	-1.10744	-1.72566	366.258	394.442	311.78	0.106954	-0.23233
YEL018W	EAF5	0.228989	0.575329	0.784413	1.32911	1.77634	969.759	365.446	211.755	-1.40797	-2.19523	222.064	210.252	166.104	-0.0788573	-0.41889
YEL019C	MMS21	0.252009	0.574406	0.810153	1.1886	1.68472	349.278	135.027	79.0292	-1.37113	-2.14392	88.0211	77.5601	64.0257	-0.182534	-0.459197
YEL020C	YEL020C	0.140974	0.499101	0.783877	1.8239	2.4752	650.077	240.814	141.309	-1.43269	-2.20176	91.6439	120.19	110.769	0.391212	0.273441
YEL020W-A	TIM9	0.677461	1.60145	3.76209	1.24116	2.47332	1028.23	368.623	200.386	-1.47994	-2.3593	696.585	590.329	753.871	-0.238779	0.11402
YEL021W	URA3						1.0517	1.34434		0.354171
YEL022W	GEA2	2.33161	4.355	5.08413	0.901346	1.12467	34.1188	19.7924	31.8613	-0.785624	-0.0987637	79.5517	86.1956	161.987	0.115722	1.02591
YEL024W	RIP1	0.148567	0.610585	0.716162	2.03908	2.26917	199.283	109.635	92.7725	-0.862106	-1.10305	29.6069	66.9416	66.4402	1.17697	1.16612
YEL025C	SRI1	0.734908	1.17303	2.16158	0.674602	1.55645	47.5722	34.2551	31.3979	-0.4738	-0.599452	34.9612	40.1822	67.8691	0.200802	0.957001
YEL026W	SNU13	1.06473	2.17054	3.6322	1.02756	1.77036	945.26	290.096	214	-1.70418	-2.1431	1006.45	629.664	777.291	-0.676617	-0.372744
YEL027W	CUP5	3.01681	6.6244	6.84793	1.13477	1.18265	471.153	156.728	130.452	-1.58793	-1.85268	1421.38	1038.23	893.323	-0.453166	-0.670035
YEL028W	YEL028W	0.179713	0.466485	0.646049	1.37614	1.84595	344.638	109.568	79.7393	-1.65326	-2.11172	61.9358	51.1117	51.5155	-0.27712	-0.265766
YEL029C	BUD16	0.171445	0.379595	0.47724	1.14672	1.47697	310.157	103.451	66.8935	-1.58405	-2.21306	53.1748	39.2694	31.9242	-0.437338	-0.736091
YEL030C-A	YEL030C-A	1.96229	5.38518	6.81009	1.45646	1.79514	308.283	125.736	92.4499	-1.29385	-1.73751	604.94	677.113	629.592	0.162605	0.0576241
YEL032W	MCM3	0.279859		0.401844		0.521938	63.2809	37.1854	44.6557	-0.767035	-0.502926	17.7097	21.9897	17.9446	0.312291	0.0190126
YEL033W	YEL033W	1.48317	1.66906	2.25654	0.170354	0.60543	1004.63	342.377	233.952	-1.553	-2.10238	1490.03	571.448	527.922	-1.38265	-1.49695
YEL034C-A	YEL034C-A		0.645768	1.54498			92.3606	25.826	21.7082	-1.83845	-2.08903		16.6776	33.5389
YEL034W	HYP2	1.97267	3.66494	5.42526	0.893643	1.45954	837.743	194.693	124.102	-2.1053	-2.75498	1652.59	713.54	673.287	-1.21166	-1.29543
YEL035C	UTR5	0.0435259	0.0876823	0.100451	1.01041	1.20655	1100.97	262.423	190.605	-2.0688	-2.53011	47.9205	23.0099	19.1465	-1.05839	-1.32356
YEL036C	ANP1	1.12915	1.80412	2.83916	0.676063	1.33023	620.637	268.158	153.144	-1.21067	-2.01886	700.791	483.79	434.8	-0.534602	-0.688631
YEL037C	RAD23	0.449535	1.61157	2.6627	1.84196	2.56638	683.267	290.307	177.064	-1.23487	-1.94818	307.153	467.848	471.467	0.607085	0.618201
YEL038W	UTR4	0.378017	1.68998	1.89225	2.16048	2.32358	260.357	68.3433	53.6099	-1.92962	-2.27992	98.4193	115.499	101.443	0.230863	0.0436582
YEL039C	CYC7	2.12024	6.03372	7.37174	1.50882	1.79777	61.4435	14.4312	13.4722	-2.09007	-2.18927	130.275	87.0738	99.3136	-0.581252	-0.391499
YEL040W	UTR2	0.433622	1.34552	1.74157	1.63366	2.00588	2825.14	1369.17	800.596	-1.04502	-1.81918	1225.04	1842.24	1394.3	0.58863	0.186702
YEL041W	YEL041W	0.669716	2.85598	4.35953	2.09236	2.70255	630.792	236.953	125.765	-1.41257	-2.32643	422.452	676.731	548.278	0.679796	0.376119
YEL042W	GDA1	0.724066	2.89894	4.10708	2.00133	2.50392	1021.76	340.734	207.325	-1.58434	-2.30109	739.822	987.765	851.499	0.416991	0.202827
YEL046C	GLY1	0.0217799	0.169802	0.220545	2.96278	3.34	1464.96	426.909	259.803	-1.77886	-2.49538	31.9068	72.49	57.2981	1.18392	0.844623
YEL047C	YEL047C	0.120213	0.348563	0.490127	1.53582	2.02756	1236.21	395.741	235.771	-1.6433	-2.39047	148.609	137.941	115.558	-0.107477	-0.362909
YEL049W	PAU2	1.36305	1.93651	3.73911	0.506616	1.45585	154.765	59.861	17.942	-1.37039	-3.10867	210.954	115.921	67.0871	-0.863778	-1.65282
YEL050C	RML2	0.433768	0.953041	1.15851	1.13561	1.41728	400.81	190.397	117.899	-1.07391	-1.76536	173.859	181.456	136.588	0.0617073	-0.348087
YEL051W	VMA8	0.776523	1.79443	2.09302	1.20842	1.43049	791.994	300.843	178.447	-1.39648	-2.15	615.001	539.841	373.493	-0.188056	-0.719509
YEL052W	AFG1	0.342465	0.878094	1.48552	1.35842	2.11694	380.562	171.762	107.943	-1.14772	-1.81786	130.329	150.824	160.352	0.210698	0.29908
YEL053C	MAK10	0.69168	1.23062	1.65181	0.831214	1.25587	351.3	173.228	80.265	-1.02004	-2.12986	242.987	213.178	132.583	-0.188823	-0.873988
YEL053W-A	YEL053W-A	1.7611	2.07396	1.85445	0.235915	0.0745163	9.7994	5.30123	4.75955	-0.886368	-1.04187	17.2577	10.9945	8.82636	-0.650453	-0.96735
YEL054C	RPL12A	2.18629	4.74724	8.70129	1.1186	1.99274	2055.32	513.285	317.339	-2.00153	-2.69527	4493.53	2436.69	2761.26	-0.882931	-0.702523
YEL055C	POL5	1.41543	1.82521	2.29115	0.366821	0.694832	88.241	84.7434	72.2607	-0.0583483	-0.288239	124.899	154.674	165.56	0.308472	0.406593
YEL056W	HAT2	0.722695	2.57434	3.41414	1.83274	2.24006	997.027	406.711	252.296	-1.29363	-1.98252	720.546	1047.01	861.375	0.539114	0.257549
YEL057C	YEL057C	0.508289	0.951972	1.27336	0.90527	1.32492	154.167	51.0013	32.7853	-1.59588	-2.23337	78.3612	48.5518	41.7474	-0.690614	-0.908453
YEL058W	PCM1	0.300676	1.13063	1.31372	1.91084	2.12738	361.93	140.006	87.8494	-1.37023	-2.04261	108.824	158.294	115.41	0.540612	0.0847711
YEL059C-A	SOM1	1.52112	2.48433	3.975	0.707729	1.38582	301.791	122.011	105.261	-1.30654	-1.51958	459.059	303.116	418.412	-0.598811	-0.133756
YEL060C	PRB1											6.4579	8.16936		0.339157
YEL061C	CIN8	1.59389	0.694756	0.727882	-1.19797	-1.13078	131.612	221.785	246.129	0.752873	0.903127	209.775	154.086	179.153	-0.445101	-0.227648
YEL063C	CAN1	0.0644263	0.525412	0.673704	3.02773	3.38639	351.186	112.064	57.8385	-1.64792	-2.60213	22.6256	58.8795	38.9661	1.37981	0.784262
YEL064C	YEL064C	0.156696	0.575188	0.773709	1.87606	2.30382	2005.24	760.733	437.587	-1.39831	-2.19613	314.213	437.564	338.565	0.477753	0.107692
YEL065W	SIT1
YEL066W	HPA3	1.39599	3.62542	5.49508	1.37686	1.97685	49.5444	16.3654	9.70791	-1.59807	-2.35149	69.1636	59.3316	53.3457	-0.221212	-0.37464
YEL067C	YEL067C	0.27372	1.48919	1.97826	2.44376	2.85346	27.8131	12.2901	10.4721	-1.17826	-1.40921	7.613	18.3024	20.7166	1.2655	1.44425
YEL069C	HXT13	0.498361	0.917541	1.15658	0.880582	1.2146	50.6994	18.0126	10.0086	-1.49296	-2.34073	25.2666	16.5273	11.5757	-0.612377	-1.12613
YEL070W	YEL070W	0.316371	1.4167	1.40742	2.16284	2.15337	60.052	20.8078	12.245	-1.52909	-2.29402	18.9987	29.4784	17.2339	0.633756	-0.140654
YEL071W	DLD3	0.683612	1.81629	2.36797	1.40974	1.7924	1739.26	770.885	488.712	-1.17388	-1.83142	1188.98	1400.15	1157.25	0.235857	-0.039016
YEL072W	RMD6	1.01732	4.38456	7.06679	2.10767	2.79629	84.1667	19.3345	11.2599	-2.12207	-2.90205	85.6241	84.7733	79.5715	-0.014407	-0.105764
YEL073C	YEL073C	0.485722	1.97192	2.67104	2.0214	2.4592	34.9877	15.2158	11.8307	-1.20127	-1.56431	16.9943	30.0045	31.6003	0.820127	0.894886
YEL077C	YEL077C	1.0308	1.45878	2.47192	0.500992	1.26186	752.629	467.147	363.75	-0.688063	-1.04899	775.812	681.463	899.16	-0.187071	0.212872
YER002W	NOP16	0.757671	2.9633	4.30232	1.96756	2.50547	621.364	151.845	105.975	-2.03283	-2.55172	470.789	449.963	455.936	-0.0652745	-0.046249
YER003C	PMI40	1.29456	2.6495	4.25118	1.03326	1.71541	385.242	214.471	107.99	-0.844981	-1.83486	498.717	568.241	459.086	0.188282	-0.119455
YER004W	YER004W	0.801216	1.82092	2.23149	1.1844	1.47775	550.648	199.407	157.623	-1.46542	-1.80465	441.188	363.104	351.735	-0.281012	-0.326904
YER005W	YND1						18.5487	1.00356	5.20612	-4.20812	-1.83304
YER006W	NUG1	0.250953	0.837514	1.42002	1.73869	2.50042	2053.41	682.29	355.862	-1.58957	-2.52863	515.31	571.427	505.332	0.149128	-0.028209
YER007C-A	YER007C-A	4.48028	8.72111	9.06541	0.960924	1.01679	43.448	23.5834	22.2814	-0.881519	-0.963453	194.659	205.673	201.99	0.0794045	0.0533322
YER007W	PAC2	0.196384	0.361977	0.550248	0.882222	1.48641	558.944	213.062	131.31	-1.39143	-2.08973	109.767	77.1235	72.2532	-0.509209	-0.603317
YER008C	SEC3	1.05213	2.12573	4.19626	1.01464	1.99578	337.373	158.218	108.062	-1.09243	-1.64248	354.962	336.328	453.457	-0.0777957	0.353304
YER009W	NTF2	2.26538	4.74067	6.00647	1.06534	1.40677	440.983	161.142	120.055	-1.45239	-1.87703	998.994	763.92	721.104	-0.387054	-0.470268
YER010C	YER010C	1.00101	2.46186	3.22623	1.29829	1.68839	429.465	134.644	84.8713	-1.67339	-2.33919	429.899	331.475	273.814	-0.375098	-0.650801
YER011W	TIR1	4.55103	4.2203	4.8138	-0.108845	0.0809831	201.46	71.219	39.9799	-1.50016	-2.33314	916.848	300.566	192.455	-1.609	-2.25216
YER012W	PRE1	1.02986	2.06887	2.6431	1.0064	1.35978	707.576	289.328	155.022	-1.29018	-2.19041	728.704	598.583	409.739	-0.283783	-0.830629
YER013W	PRP22	0.458474	1.01103	1.50855	1.14091	1.71825	140.804	73.1792	62.441	-0.944178	-1.17312	64.5548	73.986	94.1951	0.196728	0.545128
YER014W	HEM14	1.75761	2.40516	10.3078	0.452517	2.55204	7.5932	7.30396	2.68287	-0.0560285	-1.50093	13.3459	17.5672	27.6544	0.396488	1.05111
YER015W	FAA2	0.25365	0.408169	0.98108	0.686325	1.95153	65.6699	27.0238	18.3733	-1.281	-1.83762	16.6572	11.0303	18.0257	-0.594676	0.113907
YER016W	BIM1	0.805523	1.69251	2.67583	1.07116	1.73199	217.073	104.936	57.905	-1.04867	-1.90642	174.857	177.605	154.944	0.0224952	-0.174429
YER017C	AFG3	0.760849	1.53553	2.53144	1.01305	1.73427	244.888	134.989	73.1743	-0.859286	-1.74272	186.323	207.279	185.236	0.153764	-0.00844191
YER018C	SPC25	0.110908	0.308203	0.302723	1.47452	1.44864	270.411	93.3971	101.227	-1.5337	-1.41755	29.9906	28.7852	30.6439	-0.0591812	0.031088
YER019C-A	SBH2	2.65599	4.30268	5.50854	0.695985	1.05242	432.786	171.078	117.018	-1.339	-1.88693	1149.48	736.093	644.597	-0.643018	-0.834509
YER019W	ISC1	0.404855	0.969113	1.39197	1.25926	1.78165	289.871	159.358	100.393	-0.86314	-1.52976	117.356	154.436	139.743	0.396121	0.251891
YER020W	GPA2	0.28697	0.542606	0.700171	0.919005	1.28681	902.309	504.277	331.24	-0.839406	-1.44574	258.935	273.623	231.925	0.0795988	-0.158936
YER021W	RPN3	1.09538	2.25651	4.30379	1.04266	1.97417	210.557	106.135	102.787	-0.988314	-1.03456	230.64	239.495	442.372	0.054348	0.939615
YER022W	SRB4	0.539033	1.50392	1.82383	1.48028	1.75853	313.909	131.702	78.9944	-1.25307	-1.99053	169.208	198.068	144.073	0.227203	-0.232
YER023W	PRO3	3.52606	6.70572	8.46384	0.927337	1.26326	306.681	141.604	86.6689	-1.11487	-1.82315	1081.37	949.56	733.552	-0.187535	-0.559895
YER025W	GCD11	0.512674	1.97653	3.40495	1.94685	2.73152	654.966	237.117	152.68	-1.46582	-2.10091	335.784	468.669	519.869	0.481034	0.630613
YER027C	GAL83	0.637914	1.43261	1.81893	1.16721	1.51166	289.824	157.905	102.499	-0.876119	-1.49956	184.882	226.216	186.44	0.291095	0.0120999
YER028C	MIG3	0.52192	1.65457	2.24652	1.66455	2.10579	509.066	183.748	114.917	-1.47012	-2.14726	265.692	304.023	258.163	0.194428	-0.0414709
YER029C	SMB1	0.570434	1.04373	1.34614	0.871618	1.23869	419.065	178.108	118.135	-1.23443	-1.82673	239.049	185.897	159.026	-0.362807	-0.588041
YER030W	YER030W	3.35009	4.6179	5.63219	0.463039	0.749497	151.32	78.8227	56.6489	-0.940916	-1.41748	506.934	363.996	319.057	-0.477877	-0.667982
YER031C	YPT31	2.89659	7.59723	7.51261	1.39112	1.37496	173.597	61.7669	60.2845	-1.49084	-1.52588	502.839	469.257	452.894	-0.099718	-0.150924
YER032W	FIR1	2.13364	4.094	3.61264	0.940195	0.759735	26.2016	17.9151	8.79796	-0.54848	-1.57441	55.9048	73.3444	31.7838	0.391715	-0.814679
YER033C	ZRG8						9.5863	3.14482	4.29335	-1.608	-1.15887
YER034W	YER034W	0.283906	0.86843	1.00778	1.613	1.8277	189.167	111.266	81.6374	-0.765652	-1.21236	53.7057	96.6266	82.2726	0.847345	0.615338
YER035W	EDC2	0.0946988	0.195569	0.181573	1.04626	0.939135	1241.65	573.347	463.596	-1.11477	-1.42132	117.582	112.129	84.1767	-0.0685112	-0.48218
YER036C	KRE30	0.199735	1.07868	1.75061	2.43311	3.13169	581.603	157.606	84.5067	-1.88371	-2.7829	116.167	170.007	147.938	0.549397	0.348798
YER037W	PHM8	0.202966	0.381134	0.500483	0.909065	1.30209	223.132	162.347	117.264	-0.45882	-0.928142	45.2882	61.876	58.6886	0.450244	0.373944
YER038C	KRE29	0.461955	1.8434	2.44233	1.99655	2.40244	541.347	218.903	137.996	-1.30626	-1.97193	250.078	403.528	337.032	0.69029	0.430506
YER039C	HVG1	0.173716	0.315519	0.397134	0.860997	1.1929	226.403	82.0218	58.801	-1.46481	-1.94498	39.3297	25.8794	23.3519	-0.603814	-0.752079
YER039C-A	YER039C-A	2.48903	4.0796	5.26681	0.712841	1.08134	52.0174	29.1213	21.4803	-0.836917	-1.27598	129.473	118.803	113.133	-0.124076	-0.194633
YER040W	GLN3											7.7731
YER041W	YEN1	2.3679	5.89136	11.8968	1.31499	2.32889	771.507	297.185	119.046	-1.37632	-2.69616	1826.85	1750.82	1416.26	-0.0613259	-0.36727
YER042W	MXR1	1.79448	4.86354	4.60428	1.43844	1.35941	199.666	59.3123	44.0388	-1.75119	-2.18074	358.298	288.468	202.767	-0.312748	-0.821335
YER043C	SAH1	1.30119	4.61688	5.64596	1.82709	2.11739	1831.17	621.219	375.294	-1.55959	-2.28667	2382.69	2868.09	2118.89	0.267498	-0.169283
YER044C	ERG28	1.04065	2.41145	2.85018	1.21242	1.45357	318.788	121.771	88.8126	-1.38843	-1.84376	331.747	293.644	253.132	-0.176016	-0.390194
YER045C	ACA1	0.17276	0.479012	0.68275	1.47129	1.98259	329.761	177.581	100.12	-0.892943	-1.7197	56.9695	85.0635	68.3567	0.57835	0.262893
YER046W	SPO73	1.32373	2.44546	2.88474	0.885495	1.12383	55.1821	24.587	15.3627	-1.1663	-1.84477	73.0463	60.1266	44.3175	-0.280807	-0.720936
YER047C	SAP1						4.562	2.23605		-1.02871
YER048C	CAJ1	0.87217	1.74176	2.23615	0.997861	1.35834	397.222	218.79	135.694	-0.860401	-1.54958	346.445	381.078	303.434	0.137461	-0.191247
YER050C	RSM18	0.936534	2.31642	3.21268	1.30649	1.77837	617.458	175.14	125.749	-1.81783	-2.29579	578.27	405.698	403.991	-0.511337	-0.517421
YER052C	HOM3	0.328134	1.05776	1.58507	1.68865	2.27219	1745.93	531.754	375.822	-1.71516	-2.21587	572.898	562.466	595.705	-0.0265133	0.0563186
YER053C	YER053C	0.121787	0.160507	0.206437	0.398273	0.761345	954.493	764.659	632.727	-0.319917	-0.593151	116.245	122.733	130.618	0.0783558	0.168193
YER054C	GIP2	0.114014	0.334977	0.366118	1.55486	1.6831	365.577	161.849	105.343	-1.17553	-1.79508	41.6808	54.2156	38.5679	0.379325	-0.111982
YER055C	HIS1	0.583565	2.29651	3.21327	1.97648	2.46108	1230.5	316.084	225.868	-1.96086	-2.44569	718.076	725.888	725.776	0.0156116	0.015389
YER056C	FCY2	0.216179	1.03498	1.7984	2.2593	3.05641	4774.9	968.55	527.063	-2.30157	-3.17942	1032.23	1002.43	947.868	-0.0422678	-0.12301
YER056C-A	RPL34A	4.13141	5.92165	5.60861	0.519364	0.441008	1594.02	629.794	408.249	-1.33972	-1.96515	6585.55	3729.42	2289.71	-0.820352	-1.52414
YER057C	HMF1	4.68831	7.96681	10.6368	0.764935	1.18193	206.692	92.9891	58.4952	-1.15235	-1.82109	969.035	740.827	622.203	-0.387414	-0.639165
YER060W	FCY21	0.24055	0.94774	1.35752	1.97815	2.49656	3103.78	726.072	502.549	-2.09584	-2.62669	746.614	688.127	682.217	-0.117687	-0.130131
YER060W-A	FCY22
YER061C	CEM1	0.0985028	0.475468	0.762709	2.27111	2.9529	829.062	300.446	195.776	-1.46438	-2.08228	81.6649	142.852	149.32	0.806737	0.87062
YER062C	HOR2	0.74449	2.08423	3.55121	1.48519	2.25399	1006.49	456.18	262.434	-1.14166	-1.93931	749.324	950.785	931.958	0.343529	0.314675
YER063W	THO1	0.346553	1.24807	1.89081	1.84855	2.44786	303.13	112.31	74.9664	-1.43245	-2.01562	105.051	140.171	141.747	0.416099	0.432236
YER064C	YER064C	0.26717	1.40487	2.46399	2.39461	3.20517	906.126	309.311	168.896	-1.55065	-2.42358	242.089	434.543	416.158	0.84396	0.781591
YER065C	ICL1	0.570054	0.673596	1.07562	0.240785	0.915997	355.585	124.896	76.5984	-1.50947	-2.21481	202.703	84.1294	82.3908	-1.26868	-1.29881
YER066W	YER066W	0.248511	1.2487	1.46731	2.32905	2.56179	259.51	111.75	75.1749	-1.21551	-1.78747	64.491	139.543	110.305	1.11354	0.774324
YER067W	YER067W	0.851754	1.36893	1.34463	0.684541	0.658695	398.307	194.317	173.37	-1.03547	-1.20002	339.26	266.006	233.118	-0.350929	-0.541327
YER068W	MOT2	0.501351	0.431366		-0.216909		75.6566	34.8275	15.2391	-1.11924	-2.31169	37.9305	15.0234		-1.33615
YER069W	ARG5,6
YER070W	RNR1						20.7576	3.83618	1.13289	-2.4359	-4.19556
YER071C	YER071C	1.39181	4.09952	4.70186	1.55849	1.75626	207.88	79.1386	59.4162	-1.3933	-1.80682	289.33	324.43	279.367	0.16519	-0.0505579
YER072W	VTC1	0.644127	4.08606	5.47806	2.66529	3.08825	916.826	323.254	223.918	-1.50398	-2.03367	590.552	1320.84	1226.64	1.16131	1.05457
YER073W	ALD5	0.266946	0.33083	0.492112	0.309546	0.88244	1602.54	705.946	483.138	-1.18273	-1.72985	427.79	233.548	237.758	-0.873182	-0.84741
YER074W	RPS24A	2.07364	3.14503	3.85547	0.600907	0.894742	2020.27	768.517	451.043	-1.3944	-2.16321	4189.32	2417.01	1738.99	-0.793495	-1.26847
YER074W-A	YER074W-A	0.573721	1.67383	3.5463	1.54473	2.62789	61.0208	22.8419	11.3557	-1.41762	-2.42588	35.0089	38.2334	40.2708	0.127113	0.202013
YER075C	PTP3	0.193067	0.79964	1.33275	2.05025	2.78723	87.3762	27.0976	33.7041	-1.68908	-1.37432	16.8695	21.6683	44.9193	0.361168	1.41292
YER076C	YER076C	0.204568	0.28426	0.35207	0.474626	0.783279	123.501	54.8458	33.727	-1.17107	-1.87254	25.2643	15.5904	11.8742	-0.696439	-1.08926
YER076W-A	YER076W-A	3.53104	7.98597	9.8929	1.17737	1.4863	280.641	101.935	76.0213	-1.46108	-1.88425	990.957	814.049	752.071	-0.283707	-0.397954
YER077C	YER077C	0.0173642					592.674	180.48	112.606	-1.7154	-2.39596	10.2913	10.4075		0.0162034
YER078C	YER078C	0.930183	2.62764	3.21469	1.49818	1.7891	49.3874	26.8877	29.0658	-0.877198	-0.764823	45.9393	70.6511	93.4375	0.620983	1.02427
YER079C-A	YER079C-A						59.7988	23.8304	14.3173	-1.32731	-2.06236
YER079W	YER079W	5.06843	7.1278	11.8211	0.491917	1.22175	416.096	190.964	106.247	-1.12362	-1.9695	2108.95	1361.15	1255.95	-0.631702	-0.747747
YER081W	SER3	0.127362	0.412503	0.556695	1.69547	2.12795	1895.87	730.336	458.216	-1.37622	-2.04876	241.461	301.266	255.087	0.319249	0.0791987
YER082C	UTP7	0.241295	1.22577	1.48736	2.34482	2.62389	92.3542	28.0077	13.5431	-1.72136	-2.76962	22.2846	34.3309	20.1435	0.62346	-0.145732
YER083C	RMD7	1.24939	2.72414	3.5485	1.12458	1.50598	129.149	61.8664	50.9103	-1.06181	-1.34301	161.358	168.533	180.655	0.0627686	0.162976
YER084W	YER084W	1.10327	2.23812	4.23559	1.0205	1.94077	13.5164	7.81813	4.21971	-0.789816	-1.67949	14.9123	17.4979	17.873	0.230679	0.261277
YER084W-A	YER084W-A	0.587689	1.7996	2.28374	1.61455	1.95827	518.218	207.742	136.849	-1.31877	-1.92097	304.551	373.853	312.528	0.295785	0.0372984
YER087W	YER087W	0.334386	0.63019	1.07324	0.914271	1.68238	184.288	89.3022	39.9253	-1.04519	-2.20658	61.6233	56.2774	42.8493	-0.130921	-0.524205
YER088C	DOT6	2.37061					5.9334	2.0982	5.10632	-1.49971	-0.216576	14.0658	17.1346		0.284722
YER089C	PTC2	1.09614	3.35634	4.60408	1.61446	2.07048	355.505	143.292	98.4494	-1.31092	-1.85242	389.684	480.935	453.269	0.303539	0.218065
YER090W	TRP2	0.902659	3.23945	4.91818	1.8435	2.44587	70.1604	37.5301	38.0535	-0.902607	-0.882628	63.3309	121.577	187.154	0.940889	1.56324
YER092W	IES5	0.59681	1.05979	1.24154	0.828428	1.05678	274.076	138.284	91.5972	-0.986942	-1.5812	163.571	146.551	113.721	-0.158514	-0.524416
YER093C	YER093C	1.13508	2.14249	3.47514	0.916491	1.61427	172.14	89.6225	187.554	-0.941647	0.123726	195.393	192.016	651.777	-0.0251554	1.738
YER093C-A	YER093C-A	0.908956	1.67711	2.99186	0.883692	1.71876	23.649	11.9616	5.23024	-0.983374	-2.17683	21.4959	20.0608	15.6481	-0.099682	-0.458072
YER094C	PUP3	0.923346	2.78055	3.94796	1.59043	2.09617	643.277	198.759	121.333	-1.69442	-2.40647	593.967	552.66	479.018	-0.103989	-0.310304
YER095W	RAD51	0.452506	1.40463	1.93026	1.63418	2.09278	310.367	132.402	87.5203	-1.22905	-1.82629	140.443	185.975	168.937	0.405122	0.266495
YER098W	UBP9	0.405786	0.748345	1.54154	0.882985	1.92559	30.1139	13.2704	12.4401	-1.18222	-1.27543	12.2198	9.93081	19.1769	-0.299238	0.650152
YER099C	PRS2	0.684801	1.15821	1.49722	0.758138	1.12853	109.92	54.9656	54.5139	-0.999856	-1.01176	75.2735	63.6616	81.6193	-0.241718	0.116768
YER100W	UBC6	0.603259	1.99055	2.47206	1.72232	2.03487	391.39	175.464	123.386	-1.15744	-1.66543	236.11	349.269	305.019	0.564879	0.36944
YER101C	AST2	0.288448	0.811868	0.660016	1.49293	1.19419	181.517	87.7947	57.0387	-1.0479	-1.67009	52.3582	71.2776	37.6465	0.445034	-0.475902
YER102W	RPS8B	4.12038	12.0585	13.4642	1.54921	1.70828	1131.86	294.696	239.777	-1.94139	-2.23893	4663.68	3553.6	3228.41	-0.392188	-0.530644
YER103W	SSA4
YER104W	RTT105	0.344927	1.00054	1.50751	1.53641	2.1278	81.303	27.822	13.751	-1.54708	-2.56377	28.0436	27.8369	20.7297	-0.010673	-0.435973
YER105C	NUP157	3.08964	4.50886	3.40473	0.545323	0.140099	18.3268	12.0976	35.0141	-0.599234	0.933982	56.6233	54.5464	119.214	-0.0539111	1.07408
YER106W	MAM1	0.273048	0.733034	1.66407	1.42472	2.60749	95.6553	19.9965	11.1573	-2.2581	-3.09986	26.1185	14.6581	18.5666	-0.833372	-0.492366
YER107C	GLE2	0.607938	1.6594	2.19364	1.44866	1.85133	433.661	181.194	110.646	-1.25903	-1.97061	263.639	300.673	242.718	0.189629	-0.119286
YER109C	FLO8	4.70849	2.34633	3.08784	-1.00486	-0.608667	97.3527	56.5371	41.855	-0.784023	-1.21782	458.384	132.655	129.242	-1.78888	-1.82649
YER110C	KAP123	4.48619	4.61028	4.86547	0.0393648	0.117088	177.853	157.353	187.117	-0.176681	0.0732534	797.884	725.443	910.413	-0.137317	0.190342
YER111C	SWI4	0.370808					29.8092	24.12	18.99	-0.305526	-0.65052	11.0535
YER112W	LSM4	0.670137	1.50683	1.64629	1.16899	1.29669	447.029	182.774	117.799	-1.29031	-1.92404	299.57	275.41	193.932	-0.121317	-0.627346
YER113C	YER113C	0.443476	1.22271	1.83456	1.46315	2.04851	571.659	179.171	99.5377	-1.67382	-2.52184	253.517	219.074	182.608	-0.210665	-0.473328
YER114C	BOI2	2.24302	1.81465	2.21292	-0.305749	-0.0194899	73.2441	74.2153	73.0648	0.0190049	-0.00353622	164.288	134.675	161.687	-0.286745	-0.0230261
YER115C	SPR6	0.743234	1.66064	2.21366	1.15985	1.57454	227.837	109.14	66.4743	-1.06182	-1.77713	169.336	181.241	147.151	0.0980227	-0.20259
YER116C	SLX8	0.365533	1.334	1.56546	1.86768	2.09851	254.61	98.5668	59.4728	-1.36911	-2.09798	93.0683	131.488	93.1024	0.498571	0.000528688
YER117W	RPL23B	2.34564	4.95558	5.05053	1.07908	1.10645	2564.78	903.841	560.74	-1.50469	-2.19343	6016.04	4479.06	2832.03	-0.425618	-1.08698
YER118C	SHO1											9.5007	15.3307		0.690314
YER119C	AVT6	2.03224	4.41728	6.8205	1.12008	1.7468	39.4853	25.0943	10.3762	-0.653954	-1.92803	80.2438	110.849	70.7712	0.466129	-0.181228
YER120W	SCS2	0.551407	2.85803	3.27701	2.37383	2.57119	341.157	136.701	99.9014	-1.31942	-1.77186	188.117	390.695	327.378	1.05441	0.799327
YER121W	YER121W	0.993425	1.76446	2.49885	0.828744	1.33078	131.449	41.1879	29.1877	-1.67421	-2.17107	130.585	72.6744	72.9357	-0.84547	-0.840293
YER123W	YCK3	0.0216706		0.155172		2.84006	332.514	137.37	85.319	-1.27535	-1.96248	7.2058	14.0624	13.2391	0.964612	0.877579
YER124C	DSE1	0.00482229	0.0178552	0.0222636	1.88855	2.2069	7420.81	2712.99	1486.51	-1.45169	-2.31965	35.7853	48.441	33.095	0.436862	-0.112753
YER125W	RSP5	1.08639		3.64026		1.7445	19.2843	18.8986	3.31599	-0.0291446	-2.53992	20.9503	36.4017	12.0711	0.797035	-0.795417
YER126C	NSA2	0.0386773	0.0794323	0.0926765	1.03824	1.26072	1314.86	393.597	235.667	-1.74012	-2.48009	50.8554	31.2643	21.8407	-0.701883	-1.21938
YER127W	LCP5	0.410769	1.7661	2.596	2.10417	2.65989	1081.87	349.793	204.151	-1.62895	-2.40581	444.397	617.77	529.976	0.475222	0.254078
YER128W	YER128W	0.370874	1.77755	4.2802	2.26089	3.52868	154.67	33.0576	21.6649	-2.22614	-2.83577	57.3632	58.7615	92.73	0.0347454	0.692911
YER129W	PAK1	0.480018	0.734804	1.05027	0.61427	1.1296	114.894	97.4983	98.1529	-0.236849	-0.227195	55.151	71.6421	103.087	0.377421	0.902402
YER130C	YER130C	0.0271975	0.183328	0.249333	2.75288	3.19653	1398.62	527.443	781.478	-1.40692	-0.839726	38.0389	96.6953	194.848	1.34597	2.3568
YER131W	RPS26B	4.37672	5.8764	8.25298	0.425083	0.915065	1452.24	456.641	337.913	-1.66914	-2.10355	6356.04	2683.41	2788.79	-1.24406	-1.18849
YER132C	PMD1	0.626982	1.32266	1.73927	1.07695	1.47199	37.6073	13.3648	17.0086	-1.49258	-1.14475	23.5791	17.677	29.5826	-0.415632	0.32724
YER134C	YER134C	0.514579	0.765234	1.2058	0.572508	1.22853	214.174	120.452	74.4914	-0.830333	-1.52364	110.21	92.1736	89.8218	-0.257825	-0.295113
YER135C	YER135C	0.156563	0.245354	0.268869	0.648116	0.780157	114.4	62.8374	41.2093	-0.864387	-1.47304	17.9108	15.4174	11.0799	-0.21627	-0.692884
YER136W	GDI1	0.67053	2.45795	2.91374	1.87409	2.1195	310.732	113.872	120.179	-1.44825	-1.37048	208.355	279.893	350.172	0.42583	0.749018
YER137C	YER137C	16.721	4.5775	6.53724	-1.86903	-1.35491	5.9613	14.2103	10.6506	1.25324	0.837241	99.6791	65.0476	69.6257	-0.615796	-0.51767
YER138C	YER138C	19.2075	39.7336	30.5889	1.04869	0.67134	503.448	205.133	314.043	-1.29528	-0.68088	9669.97	8150.66	9606.24	-0.246594	-0.00954014
YER139C	YER139C	0.633044	1.53359	2.13127	1.27653	1.75134	194.676	68.5453	40.6574	-1.50594	-2.25948	123.238	105.12	86.6518	-0.22941	-0.50815
YER140W	YER140W	0.142601	0.414203	0.436173	1.53835	1.61291	532.112	187.87	116.216	-1.50199	-2.19493	75.88	77.8164	50.6901	0.0363549	-0.582015
YER141W	COX15	0.253883	0.460996	0.568019	0.860592	1.16178	194.501	92.0151	95.2825	-1.07983	-1.02949	49.3804	42.4186	54.1223	-0.21924	0.132285
YER142C	MAG1	0.848686	1.30169	1.40574	0.617088	0.728029	110.709	58.5291	44.5328	-0.919551	-1.31383	93.9574	76.1869	62.6017	-0.302463	-0.585806
YER143W	DDI1	0.24473	0.664384	0.96487	1.44082	1.97914	384.407	187.484	109.712	-1.03587	-1.80891	94.0761	124.561	105.858	0.404958	0.170231
YER145C	FTR1	0.187295	0.754137	0.708248	2.00951	1.91894	577.702	167.928	191.551	-1.78249	-1.59259	108.201	126.641	135.666	0.227027	0.326345
YER146W	LSM5	0.847913	1.52397	1.6129	0.845849	0.927669	192.146	70.497	51.5522	-1.44657	-1.8981	162.923	107.435	83.1486	-0.600722	-0.970428
YER147C	SCC4	0.17699	0.414411	0.698001	1.22739	1.97956	253.783	112.829	63.9119	-1.16946	-1.98944	44.917	46.7575	44.6106	0.0579355	-0.00987607
YER147C-A	YER147C-A	0.678907	1.22683	1.63531	0.85365	1.26828	384.744	138.924	99.3727	-1.46961	-1.95298	261.205	170.436	162.505	-0.615957	-0.684701
YER148W	SPT15	0.502769	2.27741	3.31537	2.17943	2.7212	663.731	192.885	118.188	-1.78286	-2.48951	333.703	439.278	391.838	0.39657	0.231691
YER149C	PEA2	0.24101	1.20416	1.73839	2.32086	2.85059	172.051	75.8601	66.672	-1.18142	-1.36768	41.4659	91.3473	115.902	1.13944	1.48291
YER150W	SPI1	0.314982	0.170459	0.171114	-0.885848	-0.880312	150.8	232.194	215.611	0.622689	0.515789	47.4995	39.5795	36.8941	-0.263159	-0.364522
YER151C	UBP3	0.416499					41.7547	13.9652	10.2823	-1.5801	-2.02178	17.3908	23.6363		0.442682
YER152C	YER152C	0.39767	1.27976	1.96654	1.68623	2.30601	236.797	93.8686	116.683	-1.33494	-1.02105	94.1673	120.129	229.463	0.351291	1.28496
YER153C	PET122	0.0439581	0.125303	0.0891714	1.51122	1.02045	385.006	145.38	102.367	-1.40505	-1.91112	16.9241	18.2165	9.12823	0.10617	-0.890671
YER154W	OXA1	0.740549	2.16444	2.36634	1.54733	1.67599	344.205	123.987	181.288	-1.47308	-0.92499	254.901	268.362	428.987	0.0742464	0.750999
YER156C	YER156C	0.397203	2.63184	1.99561	2.72812	2.32888	939.559	216.631	309.835	-2.11674	-1.60049	373.195	570.138	618.31	0.61138	0.728399
YER157W	SEC34						5.475
YER158C	YER158C	0.315323	0.594969	0.723026	0.915986	1.19722	75.2325	28.3959	20.5823	-1.40567	-1.86995	23.7225	16.8947	14.8815	-0.489688	-0.672735
YER159C	BUR6	0.795202	1.1924	1.79746	0.58447	1.17656	1083.03	468.456	289.963	-1.20909	-1.90113	861.229	558.586	521.197	-0.624618	-0.724568
YER160C	YER160C	26.0249	43.1492	32.5308	0.729439	0.321912	143.693	55.8656	115.389	-1.36296	-0.316486	3739.6	2410.56	3753.69	-0.633519	0.00542602
YER161C	SPT2	0.281948	1.04981	1.23056	1.89662	2.12581	318.656	124.264	122.973	-1.35859	-1.37365	89.8445	130.453	151.326	0.53803	0.752156
YER162C	RAD4						2.7914	1.10645		-1.33505
YER163C	YER163C	0.604287	2.42545	2.82606	2.00495	2.22549	201.857	47.5864	37.4226	-2.08472	-2.43136	121.98	115.418	105.758	-0.0797692	-0.205869
YER164W	CHD1	3.66711	2.0696	1.64541	-0.825288	-1.15619	20.5309	41.4741	71.5201	1.01441	1.80055	75.289	85.8349	117.68	0.189125	0.64436
YER165W	PAB1	3.07693	7.75026	11.7526	1.33276	1.93342	43.647	10.0363	4.35064	-2.12066	-3.32658	134.299	77.7837	51.1314	-0.787904	-1.39316
YER166W	DNF1	1.07437	2.34689	1.58162	1.12725	0.557906	118.799	57.5535	128.82	-1.04555	0.116835	127.635	135.072	203.745	0.0817009	0.674741
YER167W	BCK2	3.55084		3.65535		0.0418486	6.1951	17.2059	1.72565	1.4737	-1.84399	21.9978	24.9543	6.30783	0.181929	-1.80214
YER168C	CCA1	0.52295	1.08016	1.60067	1.0465	1.61393	288.693	116.357	73.8945	-1.31098	-1.966	150.972	125.684	118.281	-0.264479	-0.352066
YER169W	RPH1	0.0933643		0.719685		2.94642	49.2726	11.9062	6.37276	-2.04907	-2.9508	4.6003	11.5593	4.58638	1.32926	-0.00437279
YER170W	ADK2	0.343685	1.29689	1.94011	1.91589	2.49698	176.192	55.965	35.0417	-1.65455	-2.33	60.5545	72.5802	67.9847	0.261342	0.166977
YER171W	RAD3	1.2447					7.8014	3.49512	0.522041	-1.15839	-3.9015	9.7104	9.30882		-0.0609318
YER172C	BRR2						58.8884	25.2226	15.7467	-1.22327	-1.90293
YER173W	RAD24	0.379261	1.31391	1.91345	1.79261	2.33492	225.553	92.5488	63.8947	-1.28518	-1.8197	85.5435	121.601	122.26	0.507427	0.515217
YER174C	GRX4	0.449255	1.27022	1.71565	1.49947	1.93315	397.757	129.455	85.0759	-1.61943	-2.22506	178.694	164.436	145.961	-0.119968	-0.291915
YER175C	TMT1	0.058777	0.345464	0.519883	2.55521	3.14486	109.659	30.3632	31.1288	-1.85262	-1.81669	6.4454	10.4894	16.1833	0.702586	1.32817
YER176W	ECM32	0.881553	0.965976	1.05957	0.13194	0.265364	173.361	188.127	174.923	0.117928	0.0129363	152.827	181.727	185.344	0.249868	0.2783
YER177W	BMH1	1.29055	2.79739	2.6274	1.11609	1.02565	1693.17	398.782	635.357	-2.08605	-1.41408	2185.12	1115.55	1669.34	-0.969958	-0.388436
YER178W	PDA1	2.67639	10.3137	8.89642	1.94619	1.73294	289.115	102.836	147.807	-1.4913	-0.967932	773.787	1060.61	1314.95	0.454892	0.765003
YER179W	DMC1	1.27822	3.52604	4.87669	1.46391	1.93176	162.828	57.5905	56.7159	-1.49945	-1.52153	208.13	203.067	276.586	-0.035535	0.410239
YER180C	ISC10	0.6344	1.42117	2.00373	1.16362	1.65923	502.989	204.828	169.974	-1.29611	-1.56521	319.096	291.096	340.583	-0.132494	0.0940145
YER180C-A	SLO1	3.62068	1.45924	2.23963	-1.31104	-0.693002	10.6701	16.3007	9.5374	0.611357	-0.161906	38.633	23.7866	21.3602	-0.699685	-0.854908
YER182W	YER182W	1.14	1.82529	1.88058	0.679088	0.722141	172.568	88.3537	58.9027	-0.965805	-1.55076	196.729	161.271	110.771	-0.286717	-0.828622
YER183C	FAU1	0.823551	2.23473	2.69999	1.44017	1.71302	270.289	87.2831	61.5795	-1.63073	-2.13398	222.597	195.054	166.264	-0.190557	-0.420959
YER184C	YER184C
YER186C	YER186C	0.83511	2.72841	3.70743	1.70802	2.15038	295.911	97.2715	131.195	-1.60507	-1.17345	247.118	265.396	486.398	0.102948	0.976936
YER187W	YER187W	3.28115	6.77755	10.0661	1.04656	1.61724	297.714	114.554	73.8376	-1.3779	-2.0115	976.846	776.397	743.26	-0.331337	-0.394264
YER187W-A	KHS1	2.0961					2.8273					5.9263	5.33142		-0.152611
YER188W	YER188W	0.417551	0.925038	1.9721	1.14756	2.23971	58.7494	30.3139	20.502	-0.954594	-1.51881	24.5309	28.0415	40.4321	0.192965	0.720901
YFL001W	DEG1	0.314678	1.27615	1.90594	2.01986	2.59855	415.133	128.771	66.3494	-1.68876	-2.64542	130.633	164.332	126.458	0.331093	-0.0468664
YFL002C	SPB4	0.160052	0.638842	0.972158	1.99692	2.60265	463.193	161.283	100.805	-1.52202	-2.20004	74.135	103.035	97.9989	0.474903	0.40261
YFL004W	VTC2
YFL006W	YFL006W	1.57755	2.12234	2.95344	0.427972	0.904716	190.005	134.668	82.3758	-0.496625	-1.20574	299.741	285.812	243.292	-0.0686526	-0.301027
YFL008W	SMC1	4.5263	3.60836	4.75499	-0.326988	0.0711108	22.9034	25.7673	30.835	0.169981	0.429006	103.668	92.9777	146.62	-0.157008	0.500117
YFL009W	CDC4	1.25146					8.6226	5.06086	1.08717	-0.76874	-2.98754	10.7908	14.5326		0.42949
YFL010W-A	AUA1	0.637607	1.80527	2.14718	1.50148	1.7517	257.778	81.2244	57.172	-1.66614	-2.17275	164.361	146.632	122.759	-0.164666	-0.421042
YFL013C	IES1	0.117055	0.127652	0.208155	0.125036	0.830477	513.244	225.757	171.832	-1.18487	-1.57865	60.0775	28.8184	35.7676	-1.05984	-0.748171
YFL014W	HSP12	1.35764	1.24449	1.76574	-0.125553	0.379169	28.4094	10.6683	3.7181	-1.41304	-2.93373	38.5698	13.2765	6.56519	-1.53859	-2.55456
YFL016C	MDJ1	0.346704	0.396163	0.469672	0.192389	0.437947	797.279	608.917	407.044	-0.388837	-0.9699	276.42	241.231	191.177	-0.196449	-0.531954
YFL017C	GNA1	1.00977	1.73114	2.44348	0.777705	1.27492	224.914	110.234	72.7491	-1.02881	-1.62838	227.111	190.831	177.761	-0.251103	-0.353457
YFL017W-A	SMX2	0.219997	0.507372	0.554753	1.20556	1.33436	217.833	160.767	135.536	-0.438243	-0.684546	47.9224	81.5689	75.1888	0.767319	0.649818
YFL018C	LPD1	1.04192	3.73408	4.81541	1.84151	2.20842	405.109	171.582	98.4975	-1.23941	-2.04015	422.09	640.701	474.306	0.602099	0.168265
YFL019C	YFL019C						3.4458
YFL020C	PAU5	1.58776	2.56324	3.1215	0.690977	0.975249	155.427	66.7199	45.9267	-1.22005	-1.75884	246.781	171.019	143.36	-0.529075	-0.783586
YFL021W	GAT1	0.659849	2.07625	3.05683	1.65377	2.21183	280.296	88.2829	54.5559	-1.66674	-2.36114	184.953	183.297	166.768	-0.0129729	-0.149315
YFL022C	FRS2	0.69948	2.9337	4.09437	2.06837	2.54929	289.552	99.4998	56.7079	-1.54106	-2.3522	202.536	291.903	232.183	0.527313	0.197086
YFL023W	BUD27	0.502402	1.37786	3.34498	1.45552	2.73508	154.296	49.7404	27.8694	-1.63321	-2.46895	77.5187	68.5355	93.2227	-0.177693	0.266137
YFL024C	EPL1						3.6996							9.61405
YFL025C	BST1	2.00182	2.60464	3.30594	0.37977	0.723749	86.8968	50.6754	44.7583	-0.778017	-0.957147	173.952	131.991	147.968	-0.398247	-0.233398
YFL026W	STE2	0.225285	1.34511	1.82446	2.5779	3.01765	3193.57	735.574	879.746	-2.11823	-1.86001	719.462	989.424	1605.06	0.45967	1.15764
YFL029C	CAK1	0.395125	1.29047	1.48071	1.70751	1.90591	109.37	37.6762	50.3132	-1.53749	-1.1202	43.2147	48.6199	74.4995	0.170026	0.785709
YFL030W	AGX1	1.28434	4.03075	7.73956	1.65002	2.59122	161.308	56.0909	39.6663	-1.52398	-2.02383	207.174	226.088	307	0.126043	0.567393
YFL031W	HAC1						655.086	240.925	189.863	-1.4431	-1.78672
YFL032W	YFL032W			0.0961032			449.129	197.7	144.349	-1.18381	-1.63757			13.8724
YFL033C	RIM15													8.41064
YFL034C-B	MOB2	0.508398	1.4035	1.68003	1.465	1.72445	199.361	66.577	96.943	-1.58229	-1.04017	101.355	93.4409	162.867	-0.117289	0.684278
YFL034W	YFL034W	2.15023	2.44735	3.28161	0.186726	0.609913	55.5163	42.5472	60.9321	-0.383848	0.13429	119.373	104.128	199.956	-0.197122	0.744203
YFL036W	RPO41											16.9951		29.9421		0.817056
YFL038C	YPT1	3.43357	9.30397	10.9527	1.43814	1.6735	327.488	126.548	103.039	-1.37176	-1.66825	1124.45	1177.4	1128.55	0.0663801	0.00525363
YFL040W	YFL040W	0.941998	1.89377	2.93757	1.00747	1.64083	27.8474	14.6608	9.20172	-0.925579	-1.59757	26.2322	27.7642	27.0307	0.081888	0.0432595
YFL041W	FET5	0.201766	0.605861	0.534962	1.5863	1.40675	298.989	112.804	66.4148	-1.40628	-2.17051	60.3259	68.3434	35.5294	0.180024	-0.763765
YFL042C	YFL042C	0.304183	0.337153	0.317506	0.148466	0.061845	103.306	55.5255	29.9798	-0.895695	-1.78486	31.4238	18.7206	9.51876	-0.747229	-1.72301
YFL043C	YFL043C	0.438756	0.952545	1.43783	1.11837	1.7124	82.7556	34.8666	36.8836	-1.24701	-1.16588	36.3095	33.212	53.0323	-0.128642	0.546525
YFL044C	YFL044C	0.144062	0.484263	0.937475	1.7491	2.70209	527.215	203.03	169.116	-1.3767	-1.64038	75.9515	98.3197	158.542	0.372403	1.06172
YFL045C	SEC53	2.16509	5.78836	5.64634	1.41873	1.38289	733.064	276.53	254.337	-1.4065	-1.5272	1587.15	1600.66	1436.07	0.0122289	-0.144306
YFL046W	YFL046W	2.03375	4.51726	5.7813	1.15131	1.50725	108.064	41.54	47.4209	-1.37931	-1.18829	219.774	187.647	274.154	-0.228	0.318968
YFL047W	RGD2	0.346208	1.01705	1.53625	1.55468	2.1497	255.974	104.575	63.7875	-1.29147	-2.00465	88.6204	106.358	97.9938	0.263218	0.145052
YFL048C	EMP47	0.887903	2.75685	2.68186	1.63455	1.59476	492.171	178.263	217.84	-1.46515	-1.17589	437	491.444	584.217	0.169395	0.418872
YFL049W	YFL049W	3.78402	5.34646	6.66423	0.498665	0.816519	261.241	114.341	66.4836	-1.19203	-1.97431	988.539	611.321	443.062	-0.693368	-1.15779
YFL050C	ALR2						20.8384	5.12136	1.79227	-2.02465	-3.53938
YFL051C	YFL051C						43.2873	9.58679	7.46946	-2.17482	-2.53487
YFL052W	YFL052W	0.239887		0.827623		1.78662	44.0632	10.4361	16.7247	-2.07799	-1.3976	10.5702		13.8417		0.389022
YFL054C	YFL054C	0.279907	0.689667	1.06159	1.30095	1.92321	89.4621	49.1001	27.4981	-0.86555	-1.70195	25.0411	33.8628	29.1917	0.435402	0.22126
YFL055W	AGP3						4.9762	3.24314		-0.617655
YFL056C	AAD6						24.9341	7.86862	11.4852	-1.66394	-1.11834
YFL057C	AAD16	0.299564	0.620126	1.53604	1.0497	2.35828	107.659	45.1367	52.586	-1.2541	-1.03372	32.2508	27.9904	80.7744	-0.204401	1.32456
YFL058W	THI5	0.202196	0.470227	0.64215	1.2176	1.66716	86.1579	34.0971	32.8594	-1.33733	-1.39068	17.4208	16.0334	21.1007	-0.119732	0.27648
YFL059W	SNZ3	0.574871	1.7693	1.47041	1.62187	1.35491	76.8671	24.2021	21.6281	-1.66723	-1.82946	44.1887	42.8208	31.8022	-0.0453648	-0.474552
YFL061W	YFL061W	0.21006	0.703105	1.05327	1.74294	2.326	73.1309	22.9568	36.0331	-1.67156	-1.02116	15.3619	16.141	37.9526	0.0713776	1.30484
YFL067W	YFL067W	0.201162	0.537274	1.02286	1.4173	2.34618	1249.14	389.12	177.417	-1.68265	-2.81572	251.28	209.064	181.473	-0.265354	-0.469542
YFR001W	LOC1	1.16284	2.28897	3.07693	0.977042	1.40384	501.013	143.175	101.344	-1.80706	-2.3056	582.599	327.724	311.827	-0.830023	-0.901756
YFR002W	NIC96	0.24234	0.784318	0.983974	1.6944	2.02159	984.343	376.485	228.9	-1.38657	-2.10445	238.546	295.284	225.231	0.307835	-0.0828595
YFR003C	YFR003C	0.571367	1.26384	1.40441	1.14532	1.29747	251.949	124.288	102.507	-1.01944	-1.29741	143.955	157.08	143.961	0.125877	6.06821e-05
YFR004W	RPN11	0.406291	1.30788	1.68351	1.68665	2.05089	698.663	219.084	233.328	-1.67311	-1.58224	283.861	286.537	392.809	0.0135391	0.468646
YFR005C	SAD1	0.606699	1.40268	2.38211	1.20914	1.97319	366.184	120.208	103.971	-1.60704	-1.8164	222.164	168.613	247.669	-0.397907	0.156791
YFR006W	YFR006W	0.636799	1.38561	2.99373	1.12162	2.23303	95.213	48.7298	45.1369	-0.966353	-1.07685	60.6315	67.5207	135.127	0.155262	1.15618
YFR007W	YFR007W	0.203957	0.362939	0.52767	0.831459	1.37137	166.24	55.4287	34.0229	-1.58456	-2.28869	33.9059	20.1172	17.9528	-0.753103	-0.917325
YFR008W	YFR008W	1.36763	2.5492	3.13076	0.898368	1.19484	247.939	97.43	75.8943	-1.34755	-1.70792	339.088	248.368	237.607	-0.449179	-0.513082
YFR009W	GCN20
YFR010W	UBP6	0.171235	0.372807	0.474246	1.12245	1.46966	962.001	396.601	255.32	-1.27835	-1.91373	164.728	147.856	121.084	-0.155897	-0.444072
YFR011C	YFR011C	2.27825	5.52901	6.39904	1.2791	1.48993	205.567	76.1269	64.4277	-1.43313	-1.67386	468.334	420.906	412.275	-0.154037	-0.183928
YFR013W	IOC3	1.7682	4.90113	5.62783	1.47083	1.6703	23.0662	8.09326	2.76914	-1.51099	-3.05827	40.7856	39.6661	15.5843	-0.0401523	-1.38797
YFR014C	CMK1	0.604159	1.37629	2.47376	1.18778	2.03371	296.797	117.385	92.6856	-1.33822	-1.67906	179.312	161.556	229.282	-0.150439	0.35465
YFR015C	GSY1						26.106	9.68025	12.4435	-1.43127	-1.06899
YFR016C	YFR016C
YFR017C	YFR017C	0.0895676	0.180301	0.167964	1.00936	0.907105	260.724	81.9691	85.2361	-1.66937	-1.61299	23.3524	14.7791	14.3166	-0.660015	-0.705881
YFR018C	YFR018C	0.0947998	0.482887	0.748711	2.34873	2.98145	92.3926	30.797	38.2655	-1.58499	-1.27173	8.7588	14.8715	28.6498	0.763743	1.70972
YFR020W	YFR020W	0.169762	0.323324	0.552874	0.92947	1.70344	105.594	48.6819	62.0328	-1.11707	-0.767423	17.9258	15.74	34.2963	-0.187597	0.936015
YFR021W	AUT10	0.368928	1.20263	1.90826	1.70478	2.37085	1319.19	476.878	283.139	-1.46796	-2.22007	486.686	573.509	540.303	0.236826	0.150779
YFR022W	YFR022W						6.1879	3.09899	4.25035	-0.99765	-0.541867
YFR023W	PES4	23.5697	34.5058	100.477	0.54991	2.09186	36.5989	13.3004	3.59457	-1.46033	-3.34791	862.623	458.94	361.171	-0.910425	-1.25605
YFR024C	YFR024C	0.554777	2.10295	2.16776	1.92243	1.96623	352.049	123.101	106.174	-1.51593	-1.72935	195.309	258.875	230.159	0.406501	0.236878
YFR024C-A	LSB3
YFR025C	HIS2	2.0338	3.71833	8.25657	0.870476	2.02136	81.5599	44.8507	36.9975	-0.86273	-1.14043	165.877	166.77	305.473	0.00774577	0.880934
YFR028C	CDC14	0.414106	1.24955	1.63987	1.59334	1.98551	251.618	86.8609	51.0646	-1.53445	-2.30084	104.197	108.537	83.7395	0.0588818	-0.315327
YFR029W	PTR3	0.896592	1.35346	1.95865	0.594124	1.12733	152.592	103.011	48.0943	-0.56688	-1.66574	136.813	139.421	94.1998	0.0272433	-0.53841
YFR030W	MET10	1.89156	1.60907	1.98487	-0.233353	0.0694662	60.3494	39.8164	40.279	-0.599977	-0.583312	114.155	64.0673	79.9486	-0.83333	-0.513846
YFR031C	SMC2	1.68707	2.29703	3.27101	0.445252	0.95522	126.342	94.2789	96.0925	-0.422325	-0.394836	213.147	216.562	314.32	0.0229272	0.560383
YFR031C-A	RPL2A	2.94844	10.3654	10.0862	1.81375	1.77436	1182.3	324.643	439.869	-1.86467	-1.42644	3485.93	3365.06	4436.61	-0.0509111	0.347916
YFR032C	YFR032C	0.381328	4.09288	4.70029	3.42401	3.62364	101.14	10.2475	11.3531	-3.30301	-3.15519	38.5675	41.9417	53.3629	0.120999	0.468452
YFR032C-A	RPL29													10.5445
YFR033C	QCR6	0.748659	1.43147	2.36826	0.935113	1.66144	240.021	94.7011	89.8132	-1.34171	-1.41816	179.694	135.561	212.701	-0.406597	0.243282
YFR034C	PHO4	0.306412	1.07408	1.85479	1.80956	2.59771	421.445	120.628	153.405	-1.80478	-1.458	129.136	129.564	284.535	0.00477161	1.13971
YFR035C	YFR035C	1.17113	2.55572	3.74449	1.12583	1.67687	474.403	125.762	85.0056	-1.91542	-2.48048	555.586	321.412	318.303	-0.789586	-0.80361
YFR036W	CDC26	0.801563	1.89308	2.31396	1.23985	1.52948	391.397	143.769	100.784	-1.44488	-1.95737	313.73	272.167	233.21	-0.205031	-0.427894
YFR037C	RSC8	0.585884	2.68321	3.65442	2.19527	2.64095	731.278	258.198	154.419	-1.50195	-2.24357	428.445	692.799	564.313	0.693329	0.397387
YFR038W	YFR038W	0.468933	0.882414	1.11421	0.912072	1.24856	386.853	113.912	66.0756	-1.76387	-2.5496	181.408	100.517	73.6218	-0.851797	-1.30103
YFR039C	YFR039C	0.749619	1.70185	2.66613	1.18288	1.83052	193.616	111.115	66.1528	-0.801136	-1.54932	145.138	189.102	176.372	0.381741	0.281197
YFR040W	SAP155	0.401517	0.365614	0.693073	-0.135141	0.787546	115.234	35.4871	24.7782	-1.6992	-2.21742	46.2684	12.9746	17.1731	-1.83434	-1.42987
YFR041C	YFR041C	1.16635	2.62254	2.33935	1.16897	1.00411	154.908	58.7597	55.8335	-1.39851	-1.47221	180.677	154.099	130.614	-0.229547	-0.468096
YFR042W	YFR042W	1.41566	2.79127	3.55265	0.979453	1.32742	193.115	64.4423	57.7879	-1.58338	-1.74062	273.384	179.876	205.3	-0.603924	-0.413196
YFR043C	YFR043C	0.934425	1.66716	2.21793	0.835239	1.24706	162.206	66.1143	55.532	-1.29479	-1.54644	151.569	110.223	123.166	-0.459555	-0.299375
YFR044C	YFR044C	2.7156	8.21806	10.2085	1.59753	1.91043	399.263	126.166	124.672	-1.66201	-1.6792	1084.24	1036.84	1272.71	-0.0644882	0.231225
YFR045W	YFR045W	1.08058	2.42484	2.62555	1.16609	1.28082	296.385	115.672	90.8041	-1.35743	-1.70664	320.266	280.485	238.41	-0.191345	-0.425823
YFR046C	YFR046C	0.480434	1.19652	1.45399	1.31644	1.59761	234.138	91.1929	52.3651	-1.36037	-2.16068	112.488	109.114	76.1384	-0.0439266	-0.563072
YFR047C	BNA6	0.4459	1.34954	1.75435	1.59767	1.97614	329.531	112.855	75.1328	-1.54595	-2.1329	146.938	152.302	131.809	0.0517268	-0.156756
YFR048W	RMD8	0.101054	0.302767	0.378874	1.58308	1.90659	710.933	264.947	157.549	-1.42401	-2.17391	71.8427	80.2171	59.6913	0.159068	-0.267322
YFR049W	YMR31	1.65303	2.85947	3.35689	0.790636	1.02202	107.835	30.724	29.7628	-1.81139	-1.85724	178.254	87.8541	99.9105	-1.02075	-0.835227
YFR050C	PRE4	0.806594	2.10439	1.91813	1.38349	1.24978	1073.38	415.469	468.699	-1.36935	-1.19543	865.784	874.31	899.024	0.0141384	0.0543522
YFR051C	RET2	0.926443	2.53751	3.51775	1.45364	1.92488	762.964	277.527	177.972	-1.45898	-2.09996	706.842	704.227	626.062	-0.00534738	-0.175084
YFR052W	RPN12	0.722768	1.67725	2.10413	1.21449	1.54162	1338.77	509.045	330.675	-1.39504	-2.01742	967.62	853.797	695.783	-0.180549	-0.475803
YFR053C	HXK1	0.516259	1.26247	1.5808	1.29008	1.61449	1218.06	468.667	320.038	-1.37796	-1.92828	628.836	591.678	505.916	-0.0878723	-0.313787
YFR054C	YFR054C	0.553791	0.721253	1.3484	0.381165	1.28384	268.67	127.729	99.2808	-1.07275	-1.43625	148.787	92.1248	133.87	-0.691588	-0.152412
YFR055W	IRC7	0.0141346	0.266864	0.401031	4.2388	4.82641	3314.86	1243.67	794.874	-1.41434	-2.06015	46.8542	331.89	318.769	2.82446	2.76626
YGL001C	ERG26	0.664557	1.88552	2.39967	1.5045	1.85237	657.301	231.64	160.617	-1.50467	-2.03293	436.814	436.762	385.428	-0.000172175	-0.180559
YGL002W	ERP6	0.151712	0.333053	0.533235	1.13442	1.81344	215.16	112.484	70.4434	-0.935686	-1.61087	32.6423	37.4631	37.5629	0.198729	0.202565
YGL003C	CDH1	0.034591	0.1316	0.0957702	1.92769	1.46918	815.179	254.16	166.002	-1.68138	-2.29592	28.1979	33.4476	15.8981	0.246315	-0.826737
YGL004C	RPN14	0.353699	0.893275	1.32914	1.33658	1.9099	410.146	171.837	121.958	-1.25509	-1.74975	145.068	153.498	162.1	0.0814882	0.160149
YGL005C	COD5	1.05053	2.5797	1.97527	1.29609	0.910931	216.36	108.696	65.8185	-0.993133	-1.71687	227.293	280.404	130.009	0.302956	-0.80594
YGL006W	PMC1	4.57444	3.5972	6.72417	-0.346724	0.555759	18.7874	21.39	18.1263	0.187172	-0.051679	85.9419	76.944	121.884	-0.159552	0.50408
YGL008C	PMA1	0.253216		2.60197		3.36116	36.8957	9.82563	4.95643	-1.90883	-2.89608	9.3426	18.4106	12.8965	0.978641	0.465078
YGL011C	SCL1	1.17732	2.73678	2.76028	1.21697	1.22931	610.218	268.313	279.436	-1.18541	-1.12681	718.422	734.313	771.324	0.0315625	0.102505
YGL012W	ERG4	0.940139	3.23285	3.74619	1.78186	1.99448	565.734	178.854	109.48	-1.66134	-2.36946	531.868	578.207	410.131	0.120517	-0.374985
YGL013C	PDR1	1.36265	0.823247	1.27395	-0.727023	-0.0971054	44.0491	49.6449	52.1191	0.172533	0.2427	60.0237	40.87	66.3974	-0.55449	0.145595
YGL014W	PUF4						5.8543
YGL017W	ATE1	0.33794	1.45384	2.06236	2.10503	2.60946	2551.14	782.064	499.109	-1.70579	-2.35372	862.132	1137	1029.34	0.399245	0.255742
YGL018C	JAC1	0.488448	0.850476	3.01978	0.800064	2.62816	19.7331	8.90171	11.447	-1.14846	-0.785651	9.6386	7.57069	34.5673	-0.348398	1.84251
YGL019W	CKB1	0.64629	2.00908	2.7869	1.63628	2.10841	348.172	139.268	83.1527	-1.32194	-2.06596	225.02	279.801	231.738	0.314346	0.0424409
YGL021W	ALK1
YGL022W	STT3
YGL023C	PIB2						6.7879
YGL025C	PGD1	0.596578	0.747588	1.02282	0.325532	0.777775	366.365	163.684	99.0316	-1.16237	-1.88732	218.565	122.368	101.292	-0.836833	-1.10955
YGL029W	CGR1	0.935963	1.77131	2.40034	0.92029	1.35871	437.627	156.584	129.152	-1.48277	-1.76063	409.603	277.358	310.009	-0.562477	-0.401917
YGL030W	RPL30	0.622065	1.00541	1.18547	0.69264	0.93032	1136.31	547.845	500.363	-1.05252	-1.18331	706.858	550.806	593.164	-0.359877	-0.252989
YGL031C	RPL24A	8.38644	15.0932	14.2147	0.847771	0.761249	331.783	114.537	142.188	-1.53442	-1.22244	2782.48	1728.74	2021.16	-0.686651	-0.461189
YGL032C	AGA2	1.47657	3.50676	5.2841	1.24789	1.83941	132.631	42.8958	34.6355	-1.62851	-1.9371	195.839	150.425	183.017	-0.380622	-0.0976872
YGL033W	HOP2	0.723695	1.64439	1.62296	1.1841	1.16517	78.1318	24.5469	12.8446	-1.67037	-2.60474	56.5436	40.3648	20.8463	-0.486265	-1.43957
YGL035C	MIG1	0.247347	1.01559	1.00354	2.03771	2.02049	683.455	211.18	133.47	-1.69437	-2.35633	169.05	214.472	133.942	0.343337	-0.335841
YGL036W	MTC2	0.405505	0.972348	1.53579	1.26175	1.92119	216.845	110.528	69.8635	-0.972248	-1.63405	87.9316	107.472	107.296	0.289505	0.287138
YGL037C	PNC1	0.453113	0.510127	0.351802	0.170986	-0.365109	266.41	233.892	462.04	-0.187806	0.794369	120.714	119.315	162.546	-0.0168198	0.429259
YGL038C	OCH1	0.130348	0.362679	0.490564	1.47632	1.91207	1905.32	675.656	445.367	-1.49568	-2.09697	248.355	245.046	218.481	-0.0193503	-0.184897
YGL039W	YGL039W	1.16241	2.27335	3.19844	0.967699	1.46025	450.247	217.528	127.99	-1.04952	-1.81468	523.372	494.516	409.369	-0.0818179	-0.354433
YGL040C	HEM2	0.196582	0.706246	0.828878	1.84504	2.07603	908.783	328.967	209.589	-1.46599	-2.11637	178.65	232.332	173.724	0.379047	-0.0403421
YGL041C	YGL041C						15.2579		11.5838		-0.397444
YGL042C	YGL042C	1.43329	2.39756	2.99706	0.742232	1.06422	221.748	84.3551	80.103	-1.39437	-1.46899	317.829	202.246	240.074	-0.652141	-0.404775
YGL043W	DST1	0.635202	2.15779	3.04319	1.76427	2.2603	302.751	122.928	79.9959	-1.30031	-1.92013	192.308	265.254	243.442	0.463957	0.340161
YGL045W	RIM8	0.289298	0.643244	1.11949	1.15281	1.95222	123.465	58.7356	43.9115	-1.07179	-1.49143	35.718	37.7813	49.1587	0.0810221	0.460795
YGL046W	YGL046W	0.167846	0.563979	0.678772	1.7485	2.01579	66.4097	43.7389	54.8315	-0.602477	-0.27639	11.1466	24.6678	37.218	1.14603	1.7394
YGL047W	YGL047W	0.245395	0.566236	0.717608	1.2063	1.54809	226.435	95.2285	79.8655	-1.24963	-1.50345	55.5659	53.9218	57.3121	-0.0433303	0.0446411
YGL048C	RPT6	0.613123	2.30966	2.95092	1.91343	2.26692	1037.22	394.587	246.931	-1.39431	-2.07055	635.945	911.362	728.671	0.519121	0.196365
YGL049C	TIF4632	0.42114	0.804933	1.12885	0.934569	1.42248	368.716	156.149	111.291	-1.23958	-1.72818	155.281	125.69	125.631	-0.305015	-0.305694
YGL050W	YGL050W	0.658035	1.03469	1.40384	0.65296	1.09314	342.817	121.516	69.8985	-1.49629	-2.29411	225.586	125.731	98.126	-0.843331	-1.20097
YGL051W	MST27	0.73763	1.22038	1.57522	0.726362	1.09458	220.482	110.939	122.271	-0.990901	-0.850582	162.634	135.387	192.603	-0.264539	0.244
YGL053W	PRM8	0.636052	0.715967	0.937314	0.170749	0.559388	254.926	176.571	177.463	-0.529831	-0.522559	162.146	126.419	166.338	-0.359083	0.0368287
YGL054C	ERV14	1.87482	4.00164	5.4753	1.09384	1.54619	215.29	95.7038	94.645	-1.16964	-1.18568	403.63	382.972	518.21	-0.0757969	0.360503
YGL055W	OLE1	0.0976149	0.412419	0.732691	2.07894	2.90803	1783.46	810.115	597.166	-1.13848	-1.57847	174.092	334.106	437.538	0.940455	1.32956
YGL056C	SDS23	0.323941	0.462042	0.9139	0.512296	1.49631	126.558	59.4351	50.1952	-1.09041	-1.33417	40.9971	27.4615	45.8733	-0.578111	0.162134
YGL057C	YGL057C	0.229429	0.463876	0.589797	1.01569	1.36217	299.039	117.153	69.4071	-1.35194	-2.10718	68.6081	54.3443	40.9361	-0.33625	-0.745006
YGL058W	RAD6	0.748885	1.76246	2.20896	1.23478	1.56055	291.798	127.86	138.389	-1.19041	-1.07623	218.523	225.348	305.696	0.0443701	0.484317
YGL061C	DUO1	0.720639	2.36768	2.30553	1.71613	1.67775	90.6951	39.4444	40.7931	-1.20121	-1.1527	65.3584	93.3917	94.0494	0.514922	0.525047
YGL062W	PYC1	3.25113	6.17764	9.54676	0.926116	1.55407	38.9895	25.3736	23.9385	-0.619759	-0.703752	126.76	156.749	228.535	0.306357	0.85032
YGL063W	PUS2	0.0744796	0.339234	0.563466	2.18736	2.91941	218.465	97.2198	60.2169	-1.16808	-1.85916	16.2712	32.9802	33.9302	1.01928	1.06025
YGL064C	MRH4	0.228732	0.625798	0.718303	1.45204	1.65093	423.115	135.599	84.5523	-1.64171	-2.32313	96.78	84.8573	60.7342	-0.18967	-0.672201
YGL065C	ALG2	0.845895	1.93153	2.04685	1.1912	1.27486	409.886	195.419	148.453	-1.06865	-1.46521	346.72	377.459	303.862	0.122547	-0.190356
YGL066W	SGF73	0.769996	0.824002	1.1704	0.0977961	0.604078	391.229	212.236	140.784	-0.882346	-1.47453	301.245	174.883	164.774	-0.78455	-0.87045
YGL067W	NPY1	0.812107	1.99727	2.32346	1.29828	1.51653	820.142	300.024	217.536	-1.45079	-1.91462	666.043	599.229	505.437	-0.152508	-0.398084
YGL068W	YGL068W	0.37449	1.44845	1.70041	1.95151	2.18288	52.7133	18.0391	43.0944	-1.54704	-0.290665	19.7406	26.1287	73.2782	0.404471	1.89222
YGL069C	YGL069C			2.08301			15.0913	7.30663	10.2142	-1.04644	-0.563142		18.6692	21.2762
YGL070C	RPB9	0.777895	1.4141	1.53173	0.862235	0.977517	201.737	88.451	82.2501	-1.18952	-1.29439	156.93	125.078	125.985	-0.327289	-0.316868
YGL071W	RCS1	0.422561	0.729014	1.21585	0.786789	1.52473	523.433	319.884	205.49	-0.710454	-1.34894	221.182	233.2	249.844	0.0763341	0.175794
YGL072C	YGL072C	0.806057	1.24993	1.73996	0.632894	1.1101	255.568	119.139	109.145	-1.10106	-1.22746	206.002	148.916	189.907	-0.468164	-0.117365
YGL073W	HSF1	0.901888	2.57708	2.49236	1.51472	1.46649	19.3952	7.05083	4.80342	-1.45983	-2.01356	17.4923	18.1706	11.9719	0.0548826	-0.547071
YGL074C	YGL074C	0.295208	0.510887	0.831813	0.79127	1.49453	165.691	73.2117	66.8993	-1.17835	-1.30844	48.9135	37.4029	55.6477	-0.387083	0.18609
YGL075C	MPS2	0.275493					33.166	25.4368	7.06774	-0.382786	-2.23038	9.137	12.4471		0.446014
YGL076C	RPL7A	0.660799	2.37242	3.17116	1.84408	2.26273	325.331	93.1939	54.8729	-1.8036	-2.56774	214.978	221.095	174.011	0.0404777	-0.305014
YGL077C	HNM1	0.28511	0.942821	1.20808	1.72547	2.08312	223.746	74.7875	46.8092	-1.58099	-2.257	63.7923	70.5113	56.5492	0.144472	-0.173874
YGL078C	DBP3	0.268127	1.0756	1.51875	2.00416	2.5019	1562.95	504.473	330.214	-1.63142	-2.2428	419.07	542.613	501.513	0.372734	0.259096
YGL079W	YGL079W	0.539495	2.20101	1.69372	2.02848	1.65051	107.067	44.982	54.294	-1.25109	-0.979646	57.762	99.0056	91.9586	0.777389	0.670863
YGL080W	YGL080W	1.0251	2.45829	3.87324	1.26189	1.91778	144.5	75.4371	53.6785	-0.937728	-1.42866	148.127	185.446	207.91	0.324164	0.489124
YGL082W	YGL082W	0.20975	0.599267	0.807582	1.51453	1.94494	285.239	152.252	92.4953	-0.905715	-1.62472	59.8289	91.2393	74.6975	0.608813	0.320218
YGL083W	SCY1						8.181
YGL084C	GUP1	0.397253	0.94063	1.20557	1.24357	1.60159	482.06	197.888	120.995	-1.28453	-1.99426	191.5	186.14	145.868	-0.0409589	-0.392678
YGL086W	MAD1	0.257059	0.893298	1.29858	1.79704	2.33676	70.9323	20.3942	7.51421	-1.79829	-3.23875	18.2338	18.2181	9.75777	-0.00124545	-0.901992
YGL087C	MMS2	0.834935	2.09922	1.71537	1.33012	1.03879	198.4	58.7978	64.5798	-1.75458	-1.61926	165.651	123.429	110.779	-0.424464	-0.58047
YGL088W	YGL088W						65.504	20.175	31.9522	-1.69901	-1.03567
YGL089C	MFAlpha2			9.76027					3.38447			17.7752	11.0207	33.0333	-0.689651	0.894056
YGL090W	LIF1	0.205031	0.712987	1.11903	1.79803	2.44833	313.697	118.212	70.2688	-1.408	-2.15842	64.3176	84.2834	78.6329	0.390035	0.28992
YGL091C	NBP35	0.492265	1.08283	1.39791	1.1373	1.50577	311.359	140.248	84.7118	-1.1506	-1.87794	153.271	151.865	118.42	-0.0132943	-0.372178
YGL092W	NUP145	0.551722	0.964103	1.17987	0.805245	1.09661	182.541	108.183	93.4754	-0.754744	-0.965561	100.712	104.3	110.288	0.0505012	0.131049
YGL093W	SPC105	0.135033	0.560681	0.773686	2.05386	2.51843	192.614	61.9481	36.5046	-1.63658	-2.39956	26.0093	34.7331	28.2431	0.417283	0.11887
YGL094C	PAN2	1.78595	1.67544	2.45418	-0.0921533	0.458549	41.8666	37.0497	35.7129	-0.176338	-0.229354	74.7717	62.0745	87.6459	-0.268491	0.229195
YGL096W	TOS8	0.38333	0.757284	0.989927	0.982248	1.36874	361.231	140.605	91.0675	-1.36128	-1.98791	138.471	106.478	90.1502	-0.379029	-0.619178
YGL097W	SRM1	1.19642	3.16174	3.42094	1.40199	1.51566	332.297	147.502	113.076	-1.17174	-1.55518	397.568	466.363	386.826	0.230251	-0.0395164
YGL098W	USE1	0.422718	1.07448	1.15867	1.34588	1.45471	444.014	175.594	151.367	-1.33836	-1.55256	187.693	188.673	175.385	0.00751562	-0.0978495
YGL099W	LSG1	0.455502	1.68035	2.16945	1.88323	2.2518	487.727	137.577	88.2054	-1.82584	-2.46714	222.161	231.176	191.357	0.05739	-0.21534
YGL100W	SEH1	0.782068	1.9125	2.89687	1.2901	1.88913	487.858	212.731	116.203	-1.19743	-2.06981	381.538	406.849	336.625	0.0926649	-0.180686
YGL101W	YGL101W	0.596336	1.21721	1.43124	1.02938	1.26307	520.234	220.375	245.482	-1.2392	-1.08354	310.234	268.242	351.344	-0.209821	0.17953
YGL102C	YGL102C	5.12957	7.89598	7.7894	0.622281	0.602675	669.245	229.035	327.171	-1.54697	-1.03249	3432.94	1808.46	2548.47	-0.924685	-0.429813
YGL103W	RPL28	0.734322	1.48357	1.89648	1.01459	1.36884	3925.76	1372.71	857.234	-1.51594	-2.19521	2882.77	2036.51	1625.73	-0.501354	-0.826371
YGL104C	VPS73	0.414596	0.864806	1.0105	1.06067	1.2853	122.501	54.7585	30.3056	-1.16164	-2.01514	50.7886	47.3555	30.624	-0.100973	-0.729844
YGL105W	ARC1	1.26914	3.7127	4.98855	1.54862	1.97477	948.729	387.472	233.314	-1.29191	-2.02373	1204.07	1438.57	1163.9	0.256714	-0.0489541
YGL106W	MLC1	1.30852	2.76019	3.9947	1.07684	1.61015	168.014	68.043	70.5804	-1.30407	-1.25125	219.85	187.812	281.947	-0.22723	0.358908
YGL107C	RMD9
YGL108C	YGL108C	0.798145	2.36046	1.42607	1.56435	0.837321	36.3959	16.0246	41.7759	-1.18349	0.198894	29.0492	37.8254	59.5753	0.380855	1.03622
YGL109W	YGL109W	0.552723	1.32893	1.20138	1.26563	1.12007	135.936	63.5704	54.3662	-1.0965	-1.32215	75.135	84.4804	65.3147	0.169132	-0.202078
YGL110C	CUE3	0.192	0.55944	0.447579	1.54287	1.22103	267.422	87.7185	63.8462	-1.60816	-2.06644	51.3451	49.0732	28.5762	-0.0652901	-0.845412
YGL111W	NSA1	0.221548	0.855318	1.09473	1.94884	2.30488	1386.87	389.534	241.947	-1.83201	-2.51907	307.259	333.175	264.866	0.116829	-0.21419
YGL112C	TAF6	0.364426	1.17065	1.68217	1.68361	2.20663	321.798	130.375	91.2132	-1.30349	-1.81884	117.272	152.624	153.436	0.380127	0.387788
YGL113W	SLD3	0.125242	0.654438	0.778075	2.38554	2.63519	495.944	152.409	91.4546	-1.70223	-2.43905	62.113	99.7424	71.1586	0.683312	0.196142
YGL114W	YGL114W	0.0638269					69.8279	24.1242	12.8228	-1.53332	-2.44509	4.4569
YGL115W	SNF4	1.15429	2.7696	3.81976	1.26267	1.72648	313.049	133.6	81.1773	-1.22846	-1.94724	361.349	370.02	310.078	0.0342115	-0.220761
YGL116W	CDC20	0.107528	0.54197	0.583555	2.3335	2.44016	602.464	191.98	141.712	-1.64992	-2.08791	64.7816	104.047	82.697	0.683583	0.35225
YGL118C	YGL118C						7.4503	1.26145	2.77138	-2.56221	-1.42669
YGL119W	ABC1	0.229244	0.907883	1.28913	1.98562	2.49144	537.154	164.481	106.345	-1.70741	-2.33659	123.139	149.33	137.092	0.278209	0.15485
YGL121C	GPG1						19.0928	9.07263	11.9387	-1.07344	-0.677387
YGL122C	NAB2	0.582553	1.36831	1.94223	1.23193	1.73725	61.3731	34.8658	16.3931	-0.815795	-1.90452	35.7531	47.707	31.8391	0.416133	-0.16727
YGL123W	RPS2	5.81753	13.2108	12.9295	1.18324	1.15219	274.535	77.9799	162.886	-1.81582	-0.753131	1597.12	1030.18	2106.04	-0.632578	0.399062
YGL124C	MON1	3.35303	19.7169	11.7921	2.55589	1.81428	11.1163	1.81411	2.59348	-2.61535	-2.09972	37.2733	35.7685	30.5826	-0.0594533	-0.285434
YGL125W	MET13	0.0636741	0.165334	0.179351	1.3766	1.49401	326.348	92.2761	66.8881	-1.82238	-2.28659	20.7799	15.2563	11.9965	-0.445779	-0.792578
YGL127C	SOH1	3.6608	3.08277	3.79722	-0.247934	0.052782	15.858	9.92709	17.7708	-0.675768	0.164298	58.053	30.6029	67.4796	-0.923701	0.21708
YGL128C	CWC23	0.831163	2.06944	2.20129	1.31604	1.40515	70.9574	26.5626	13.4536	-1.41756	-2.39896	58.9772	54.9698	29.6154	-0.101519	-0.993809
YGL129C	RSM23	0.137416	0.51361	0.708232	1.90212	2.36568	596.181	230.277	135.441	-1.37238	-2.13808	81.9247	118.273	95.924	0.529746	0.227593
YGL130W	CEG1	0.47553	0.945733	1.16386	0.991897	1.29131	196.884	89.7647	54.5758	-1.13312	-1.85101	93.6242	84.8935	63.5186	-0.141228	-0.559702
YGL131C	YGL131C	1.09488	1.34814	2.77991	0.300188	1.34426	660.877	394.587	351.878	-0.744039	-0.909304	723.584	531.957	978.191	-0.443851	0.434956
YGL132W	YGL132W	0.235429	0.470772	0.746648	0.999737	1.66514	68.6853	22.5777	13.4135	-1.6051	-2.35632	16.1705	10.629	10.0151	-0.605364	-0.691184
YGL133W	ITC1
YGL134W	PCL10	0.26388	0.592027	0.832957	1.16578	1.65836	468.781	222.709	123.782	-1.07376	-1.92111	123.702	131.85	103.105	0.0920269	-0.262747
YGL135W	RPL1B	3.08659	4.20339	4.44381	0.44554	0.525783	116.595	35.5209	59.4524	-1.71477	-0.971702	359.882	149.308	264.195	-1.26923	-0.445919
YGL136C	MRM2	1.12348	1.95901	2.78455	0.802156	1.30947	134.036	59.1362	36.9059	-1.1805	-1.86069	150.586	115.848	102.766	-0.378349	-0.551221
YGL137W	SEC27	1.66783	3.68488	3.53281	1.14364	1.08284	163.214	90.9939	112.224	-0.842921	-0.540381	272.213	335.301	396.467	0.300721	0.542461
YGL139W	YGL139W						48.7943	10.0526	8.68746	-2.27915	-2.48971
YGL140C	YGL140C	0.501365	0.961384	0.9676	0.939252	0.948549	47.9479	36.0049	53.4139	-0.413275	0.155747	24.0394	34.6145	51.6833	0.525977	1.1043
YGL142C	GPI10	7.16093	11.1274	12.2326	0.635899	0.772515	154.013	50.9268	43.3696	-1.59656	-1.8283	1102.88	566.684	530.524	-0.960659	-1.05578
YGL143C	MRF1	0.422632	0.970496	1.08906	1.19932	1.36561	277.709	132.347	86.7033	-1.06926	-1.67942	117.369	128.442	94.4249	0.130066	-0.313809
YGL144C	ROG1
YGL146C	YGL146C	0.47236	0.853626	1.48315	0.853719	1.65071	53.1811	27.8648	22.0058	-0.932467	-1.27303	25.1206	23.7862	32.6379	-0.0787482	0.377678
YGL147C	RPL9A	8.28218	9.74249	10.5508	0.234281	0.349272	365.738	116.194	250.49	-1.65427	-0.546057	3029.1	1132.02	2642.87	-1.41999	-0.196785
YGL148W	ARO2	2.109	8.23676	12.4003	1.96552	2.55574	463.147	165.045	92.8755	-1.48861	-2.3181	976.778	1359.44	1151.68	0.476905	0.237641
YGL149W	YGL149W			0.425018			134.476	32.3182	58.6427	-2.05693	-1.19733			24.9242
YGL150C	INO80	2.05602	2.86878	2.92921	0.480587	0.51066	40.0258	45.9672	51.4051	0.199675	0.360981	82.2937	131.87	150.576	0.680262	0.87164
YGL151W	NUT1	1.17301	2.49822	1.93599	1.09068	0.722854	163.163	96.2727	251.616	-0.76112	0.624902	191.393	240.51	487.126	0.32956	1.34776
YGL152C	YGL152C	0.818778	1.73254	2.96054	1.08135	1.85432	88.2529	36.6657	29.1667	-1.26721	-1.59732	72.2595	63.5248	86.3492	-0.185868	0.256995
YGL153W	PEX14	0.525426	1.55032	1.99241	1.561	1.92295	277.085	106.665	66.3667	-1.37724	-2.0618	145.588	165.365	132.229	0.183764	-0.138847
YGL154C	LYS5	0.482858	1.21401	1.54919	1.33012	1.68185	277.785	91.2224	58.2286	-1.60651	-2.25417	134.131	110.745	90.2072	-0.276391	-0.572322
YGL155W	CDC43	0.645844	2.05978	2.99958	1.67323	2.2155	337.072	158.685	96.8389	-1.08689	-1.7994	217.696	326.857	290.476	0.586343	0.416103
YGL156W	AMS1	0.441156	0.28957	0.249833	-0.607376	-0.820323	32.8852	35.8811	32.892	0.125787	0.000298916	14.5075	10.3901	8.21752	-0.481589	-0.820024
YGL157W	YGL157W	0.864861	2.8464	3.32841	1.7186	1.94429	1347.42	420.114	287.023	-1.68135	-2.23096	1165.33	1195.81	955.329	0.0372476	-0.286672
YGL159W	YGL159W	0.381144	1.41408	1.92232	1.89146	2.33444	319.507	138.664	88.7582	-1.20426	-1.84789	121.778	196.082	170.622	0.687201	0.486548
YGL161C	YIP5	0.226363	0.434382	0.649839	0.940324	1.52144	112.79	56.6185	56.0792	-0.994299	-1.0081	25.5316	24.594	36.4424	-0.0539749	0.513336
YGL162W	SUT1	0.130346	0.302582	0.353045	1.21498	1.4375	565.237	210.704	164.56	-1.42364	-1.78024	73.6766	63.7552	58.0971	-0.208663	-0.34274
YGL163C	RAD54	0.10599		0.92159		3.1202	131.654	53.0698	29.6803	-1.31079	-2.14917	13.954	28.3063	27.3531	1.02045	0.971024
YGL164C	YRB30	0.704945	1.6758	2.39251	1.24926	1.76294	328.009	119.1	68.373	-1.46156	-2.26223	231.228	199.587	163.583	-0.2123	-0.499292
YGL165C	YGL165C	0.0842116		0.408893		2.27963	98.5601	58.0177	47.7673	-0.764511	-1.04498	8.2999		19.5317		1.23465
YGL166W	CUP2
YGL167C	PMR1	0.296458	0.359945	0.460433	0.279953	0.635167	169.626	114.377	128.229	-0.568561	-0.403635	50.287	41.1695	59.041	-0.288608	0.231532
YGL168W	HUR1	2.48761	4.82723	7.29693	0.956436	1.55253	172.467	58.2608	38.5756	-1.56573	-2.16056	429.031	281.238	281.484	-0.609289	-0.608031
YGL169W	SUA5	0.368302	1.18627	1.73857	1.68746	2.23894	1144.14	422.612	265.251	-1.43686	-2.10884	421.39	501.33	461.158	0.250603	0.130105
YGL170C	SPO74	0.459635	0.898894		0.967661		53.876	13.3871		-2.0088		24.7633	12.0335		-1.04114
YGL171W	ROK1	0.153985	0.34322	0.386581	1.15635	1.32798	804.004	226.539	152.782	-1.82744	-2.39573	123.804	77.7527	59.0625	-0.671095	-1.06774
YGL172W	NUP49	1.13292	2.83126	3.55842	1.3214	1.65119	433.534	202.035	126.658	-1.10154	-1.7752	491.158	572.013	450.703	0.21986	-0.124011
YGL173C	KEM1	0.456215	1.77115	2.01681	1.9569	2.14429	147.057	65.0777	92.6255	-1.17614	-0.666891	67.0895	115.262	186.808	0.780761	1.4774
YGL174W	BUD13	0.645722	1.3944	2.26722	1.11065	1.81194	112.345	45.3631	48.2216	-1.30834	-1.22018	72.5435	63.2542	109.329	-0.197685	0.591757
YGL177W	YGL177W	0.0604302					154.178	46.9604	35.5919	-1.71508	-2.11497	9.317
YGL178W	MPT5	1.21696		1.68969		0.473483	14.7006	11.2029	13.0363	-0.391999	-0.173335	17.89		22.0274		0.300147
YGL179C	YGL179C	0.88633	1.31036	1.36185	0.56405	0.619655	576.906	250.6	182.737	-1.20295	-1.65857	511.329	328.377	248.861	-0.638902	-1.03891
YGL180W	APG1	0.0555692					186.172	64.3386	40.2627	-1.53288	-2.20912	10.3454
YGL181W	GTS1
YGL184C	STR3	0.212852					70.4289	25.6073	13.1978	-1.45961	-2.41587	14.9909	14.0718		-0.0912835
YGL185C	YGL185C	0.115716	0.316057	0.574231	1.44959	2.31104	309.573	125.769	54.3556	-1.2995	-2.50978	35.8227	39.7504	31.2127	0.150094	-0.198742
YGL186C	TPN1	0.145636	0.52153	0.381663	1.84039	1.38994	716.792	191.997	126.767	-1.90047	-2.49938	104.391	100.132	48.3823	-0.0600831	-1.10944
YGL190C	CDC55	0.287347	0.762246	1.21843	1.40746	2.08416	146.762	77.9843	37.2058	-0.912223	-1.97988	42.1716	59.4432	45.3327	0.49524	0.104279
YGL191W	COX13	6.14224	10.3168	5.08663	0.748159	-0.272054	22.1615	6.68129	22.856	-1.72986	0.0445186	136.121	68.9295	116.26	-0.981699	-0.227535
YGL192W	IME4	0.0616447	0.246285	0.397386	1.99828	2.68849	356.316	207.134	135.749	-0.782597	-1.39221	21.965	51.0138	53.9448	1.21568	1.29628
YGL194C	HOS2	0.062152	0.178297	0.144	1.52041	1.21219	482.446	193.224	119.567	-1.32009	-2.01254	29.985	34.4513	17.2177	0.200317	-0.800352
YGL196W	YGL196W	0.11499	0.41034	0.616195	1.83531	2.42188	558.909	175.893	96.7816	-1.66792	-2.52981	64.2691	72.1759	59.6364	0.167391	-0.107933
YGL197W	MDS3	0.739997		1.4303		0.950726	14.9579	5.76004	19.4291	-1.37676	0.377315	11.0688		27.7895		1.32804
YGL198W	YIP4	0.567985	0.811341	1.32736	0.514454	1.22464	440.831	235.183	227.048	-0.906442	-0.957226	250.386	190.814	301.376	-0.391988	0.267411
YGL199C	YGL199C	0.0490235	0.291904	0.734133	2.57395	3.9045	1035.26	373.48	147.166	-1.47089	-2.81448	50.7519	109.02	108.039	1.10306	1.09002
YGL200C	EMP24	2.03198	4.97695	5.86016	1.29238	1.52805	318.194	124.278	66.5305	-1.35634	-2.25782	646.563	618.525	389.879	-0.0639583	-0.729765
YGL201C	MCM6	3.21737	3.95375	5.07004	0.297339	0.656116	67.689	53.3801	59.4203	-0.34262	-0.187965	217.78	211.051	301.263	-0.0452809	0.468151
YGL202W	ARO8	1.44063	2.94682	3.98687	1.03245	1.46855	273.526	124.138	82.7067	-1.13973	-1.7256	394.05	365.813	329.741	-0.107272	-0.257046
YGL203C	KEX1	0.524867	1.51984	2.1312	1.5339	2.02164	180.457	53.1066	30.8461	-1.76469	-2.5485	94.7159	80.7136	65.7392	-0.230794	-0.526853
YGL204C	YGL204C	0.645962	1.06714	1.2728	0.724222	0.978481	98.9213	32.4657	17.2315	-1.60737	-2.52124	63.8994	34.6453	21.9321	-0.883144	-1.54276
YGL205W	POX1	0.159176	0.199642		0.326791		122.737	53.8377	23.413	-1.18888	-2.39019	19.5368	10.7483		-0.862089
YGL206C	CHC1
YGL207W	SPT16	1.38257	5.65116	7.28485	2.03119	2.39754	214.064	97.0696	88.3296	-1.14095	-1.27708	295.959	548.556	643.468	0.890241	1.12047
YGL208W	SIP2	0.312949	1.02044	1.4457	1.70519	2.20777	635.377	234.263	139.895	-1.43949	-2.18327	198.841	239.05	202.246	0.265699	0.0245017
YGL209W	MIG2	0.107108	0.592866	0.661784	2.46864	2.62729	2532.77	570.763	407.574	-2.14975	-2.63558	271.281	338.386	269.726	0.318883	-0.0082898
YGL210W	YPT32	1.80314	4.24748	4.76479	1.2361	1.40191	165.833	68.2127	89.5628	-1.28161	-0.888755	299.019	289.733	426.748	-0.0455132	0.513151
YGL212W	VAM7	0.233105	0.484062	0.633732	1.05421	1.44289	570.219	221.023	159.177	-1.36732	-1.84088	132.921	106.989	100.876	-0.313109	-0.397989
YGL213C	SKI8	0.471496	1.04165	1.8301	1.14355	1.9566	280.759	121.1	66.7679	-1.21314	-2.07211	132.377	126.144	122.192	-0.0695837	-0.115503
YGL214W	YGL214W	0.6957	1.08096	1.07511	0.635777	0.627951	295.498	111.614	76.2246	-1.40462	-1.95482	205.578	120.651	81.9501	-0.768847	-1.32687
YGL215W	CLG1	0.47976	1.1763	1.6957	1.29387	1.82149	1787.12	484.269	291.502	-1.88375	-2.61606	857.389	569.644	494.3	-0.58989	-0.794564
YGL216W	KIP3
YGL217C	YGL217C						9.116
YGL218W	YGL218W			2.54591			36.7885	15.3131	19.6573	-1.26449	-0.904187		17.113	50.0458
YGL219C	MDM34	0.692088	1.48976	1.72201	1.10605	1.31506	450.591	195.355	122.183	-1.20572	-1.88277	311.849	291.032	210.4	-0.0996681	-0.567713
YGL220W	YGL220W	1.63404	2.93545	2.94151	0.845139	0.848115	146.088	62.251	53.6511	-1.23066	-1.44515	238.713	182.735	157.815	-0.385525	-0.597039
YGL222C	EDC1	0.0409819	0.0891112	0.0401946	1.12062	-0.0279846	558.068	227.075	152.56	-1.29727	-1.87106	22.8707	20.2349	6.13209	-0.176652	-1.89905
YGL223C	COG1	0.442365	1.17899	1.56285	1.41424	1.82087	338.451	147.052	88.2626	-1.20263	-1.93907	149.719	173.372	137.942	0.211609	-0.118201
YGL224C	SDT1	1.23766	3.72387	5.51878	1.58919	2.15674	360.208	101.108	63.5107	-1.83294	-2.50376	445.814	376.512	350.502	-0.243747	-0.347021
YGL225W	VGR4	1.452	2.8173	3.74868	0.956274	1.36834	599.644	222.304	140.006	-1.43157	-2.09861	870.68	626.296	524.838	-0.475298	-0.73027
YGL227W	VID30	2.56032	1.20038	2.14467	-1.09283	-0.255567	30.4576	24.9295	27.0542	-0.288947	-0.170948	77.9813	29.9249	58.0225	-1.38178	-0.426515
YGL228W	SHE10	0.600686	1.86923	2.3096	1.63776	1.94296	186.873	66.0423	48.2315	-1.5006	-1.95401	112.252	123.448	111.396	0.137168	-0.011049
YGL229C	SAP4	0.836239	1.11921	1.58145	0.420491	0.91926	203.248	85.6231	52.4358	-1.24717	-1.95461	169.964	95.8301	82.9246	-0.826675	-1.03535
YGL231C	YGL231C	1.14294	3.64893	4.64781	1.67473	2.0238	240.598	56.6149	49.6306	-2.08737	-2.27732	274.988	206.584	230.673	-0.412642	-0.253519
YGL233W	SEC15	0.555363	1.47954	1.93023	1.41364	1.79727	290.269	101.739	58.216	-1.51252	-2.3179	161.204	150.526	112.37	-0.0988762	-0.520631
YGL235W	YGL235W						146.788	33.974	31.752	-2.11123	-2.20882
YGL236C	MTO1	0.463148					222.634	165.203	25.871	-0.430438	-3.10527	103.113	70.9888		-0.538559
YGL237C	HAP2	1.97666	1.53682	2.25899	-0.363118	0.192612	109.512	60.6088	78.3979	-0.85349	-0.482201	216.468	93.1446	177.1	-1.21661	-0.289589
YGL238W	CSE1	8.00141	4.8004	11.8457	-0.737099	0.566039	2.5514	4.53164	2.94744	0.828746	0.208172	20.4148	21.7537	34.9145	0.0916463	0.774211
YGL239C	YGL239C			0.661037			72.1467	24.3431	24.371	-1.56742	-1.56577			16.1101
YGL240W	DOC1	0.220802	0.454588	0.526945	1.04181	1.2549	469.439	157.454	103.451	-1.57601	-2.18199	103.653	71.5766	54.513	-0.534201	-0.927089
YGL241W	KAP114	0.738799	1.18112	1.3524	0.676908	0.872266	107.634	56.7957	45.2101	-0.922279	-1.25141	79.5197	67.0827	61.1421	-0.245371	-0.379147
YGL242C	YGL242C	4.28372	5.69579	7.94205	0.411033	0.890649	21.8482	11.1444	10.2977	-0.971191	-1.08519	93.5915	63.4764	81.7853	-0.560158	-0.194537
YGL243W	TAD1	0.828847	3.65194	4.61241	2.13949	2.47634	937.595	308.511	205.78	-1.60364	-2.18786	777.122	1126.66	949.139	0.535843	0.288478
YGL244W	RTF1	0.974048	2.19874	2.68843	1.17461	1.4647	274.336	107.439	61.3069	-1.35242	-2.16182	267.217	236.231	164.819	-0.177815	-0.697126
YGL245W	YGL245W	2.27842	6.64276	11.4501	1.54375	2.32926	575.743	211.336	126.632	-1.44589	-2.18478	1311.78	1403.85	1449.96	0.0978644	0.144484
YGL246C	RAI1	0.411433	1.29396	2.04425	1.65307	2.31284	307.566	118.465	67.8179	-1.37643	-2.18116	126.543	153.29	138.637	0.276636	0.131686
YGL247W	YGL247W	0.384931	0.616856	0.753906	0.680332	0.969783	228.348	76.5852	53.4802	-1.5761	-2.09416	87.8984	47.2421	40.319	-0.895765	-1.12438
YGL248W	PDE1	0.410555	0.736046	1.05647	0.84222	1.3636	294.214	179.895	107.576	-0.709715	-1.45152	120.791	132.411	113.65	0.132505	-0.087915
YGL249W	ZIP2						111.379	30.451	23.7598	-1.87091	-2.22887
YGL250W	YGL250W	1.02988	1.66727	2.43369	0.695002	1.24066	71.353	30.3362	37.5991	-1.23393	-0.924274	73.4853	50.5785	91.5046	-0.538931	0.316388
YGL251C	HFM1	0.560501	0.664252	1.05444	0.245013	0.911685	97.5511	83.471	77.8903	-0.224883	-0.324715	54.6775	55.4457	82.1305	0.0201292	0.586971
YGL252C	RTG2	0.289436	1.25787	1.68094	2.11967	2.53795	376.682	134.734	85.4659	-1.48323	-2.13993	109.025	169.478	143.663	0.636436	0.398024
YGL253W	HXK2	0.408315	1.49263	1.52339	1.8701	1.89953	3682.78	1131.39	877.877	-1.7027	-2.0687	1503.73	1688.74	1337.35	0.167399	-0.169175
YGL254W	FZF1	0.101016	0.444851	0.584377	2.13874	2.53232	661.425	217.97	152.351	-1.60145	-2.11818	66.8142	96.964	89.0304	0.537294	0.414143
YGL255W	ZRT1	0.357064	1.24706	1.79649	1.80427	2.33093	507.629	201.812	125.847	-1.33076	-2.0121	181.256	251.671	226.083	0.47351	0.318826
YGL256W	ADH4	0.284092	0.789856	1.14025	1.47523	2.00491	2304.01	818.829	489.268	-1.49251	-2.23545	654.551	646.757	557.886	-0.0172809	-0.230535
YGL257C	MNT2	0.665488	1.19198	1.74876	0.840882	1.39385	148.563	73.6668	39.5588	-1.01199	-1.909	98.8667	87.8097	69.179	-0.171105	-0.515151
YGL259W	YPS5	0.715323					48.7318	17.5366	13.3312	-1.4745	-1.87006	34.859
YGL261C	YGL261C	0.915287	1.9481	2.95251	1.08977	1.68965	327.765	101.669	73.2601	-1.68877	-2.16156	299.999	198.063	216.301	-0.599	-0.471913
YGL262W	YGL262W											10.4765	14.0285	4.89939	0.421205	-1.09648
YGR002C	YGR002C	0.27519	0.723786	0.896026	1.39514	1.70311	426.719	192.442	129.355	-1.14886	-1.72196	117.429	139.287	115.905	0.246275	-0.0188443
YGR003W	YGR003W							4.15562				32.0325	29.5961	9.44945	-0.114131	-1.76123
YGR004W	YGR004W	0.264554	1.20374	1.34735	2.18589	2.34849	148.849	55.8274	39.0917	-1.4148	-1.92891	39.3786	67.2016	52.6701	0.771084	0.419573
YGR005C	TFG2	0.385523	1.13335	1.35597	1.5557	1.81444	313.689	126.727	84.4843	-1.30761	-1.89258	120.934	143.626	114.558	0.248093	-0.0781428
YGR006W	PRP18						251.102	121.287	95.8481	-1.04985	-1.38945
YGR007W	MUQ1	0.390935	0.812369	1.19095	1.05521	1.60712	207.549	103.489	103.473	-1.00397	-1.00419	81.138	84.0716	123.232	0.05124	0.602922
YGR008C	STF2	0.231671	0.240129	0.255676	0.0517312	0.142239	257.45	247.139	288.552	-0.0589739	0.164536	59.6439	59.3452	73.7759	-0.00724271	0.306775
YGR009C	SEC9	0.677691	1.62258	2.24339	1.25959	1.72698	242.856	90.9274	59.0448	-1.41731	-2.04022	164.581	147.537	132.46	-0.15772	-0.313241
YGR010W	NMA2	0.264581	1.26091	2.18151	2.25268	3.04354	189.479	88.8661	42.9034	-1.09233	-2.14288	50.1327	112.052	93.5943	1.16035	0.900668
YGR012W	YGR012W	0.350454	1.06749	1.25957	1.60693	1.84563	289.729	110.627	73.3747	-1.389	-1.98135	101.537	118.093	92.4204	0.217927	-0.135716
YGR013W	SNU71	2.36365	3.30532	4.15737	0.483773	0.814653	480.366	210.561	125.704	-1.18989	-1.93411	1135.42	695.973	522.596	-0.706121	-1.11946
YGR014W	MSB2	1.4178	2.63646	2.01558	0.894948	0.507538	372.957	252.296	572.652	-0.563889	0.618651	528.778	665.169	1154.22	0.331059	1.12619
YGR015C	YGR015C	1.55466	3.01649	3.78961	0.95627	1.28545	528.73	229.716	156.106	-1.20268	-1.76	821.998	692.935	591.582	-0.246414	-0.474556
YGR016W	YGR016W						27.7776	8.04973	19.0744	-1.78691	-0.542284
YGR017W	YGR017W	0.695268	1.86624	2.89723	1.42449	2.05904	231.291	116.662	102.583	-0.987374	-1.17292	160.809	217.719	297.206	0.437115	0.886114
YGR019W	UGA1	0.367012	0.931667	1.0381	1.34399	1.50004	635.59	329.893	231.558	-0.946098	-1.45672	233.269	307.351	240.38	0.397889	0.0433183
YGR020C	VMA7	0.547799	1.37703	1.59611	1.32985	1.54285	307.597	105.172	113.471	-1.54829	-1.43872	168.501	144.826	181.113	-0.218443	0.104129
YGR021W	YGR021W	0.10827	0.442413	0.470719	2.03075	2.12023	2001.61	560.134	404.66	-1.83731	-2.30637	216.715	247.81	190.481	0.193439	-0.18615
YGR022C	YGR022C	0.144281	0.229683	0.382464	0.670763	1.40644	113.606	61.3363	74.5802	-0.889228	-0.607175	16.3912	14.0879	28.5243	-0.218466	0.799268
YGR023W	MTL1	1.08067	0.665704	3.34846	-0.698977	1.63157	47.4836	38.9912	12.3722	-0.284281	-1.94033	51.3142	25.9566	41.4278	-0.983258	-0.308761
YGR024C	YGR024C	0.748254	1.19934	2.18017	0.680645	1.54284	393.201	159.27	123.096	-1.30379	-1.67548	294.214	191.02	268.37	-0.623144	-0.132642
YGR025W	YGR025W	1.61379	2.99449	3.39482	0.891854	1.07288	223.917	105.954	117.176	-1.07953	-0.934282	361.355	317.277	397.792	-0.187673	0.138595
YGR026W	YGR026W	0.831969	1.86467	1.98704	1.16432	1.25602	591.298	198.79	140.369	-1.57264	-2.07466	491.941	370.676	278.918	-0.408326	-0.818644
YGR027C	RPS25A	4.97469	5.52038	5.82143	0.150159	0.226766	710.217	271.289	297.271	-1.38843	-1.25648	3533.11	1497.62	1730.54	-1.23827	-1.02971
YGR028W	MSP1	0.577206	1.56607	2.04633	1.43999	1.82588	404.954	152.216	97.7097	-1.41163	-2.05118	233.742	238.381	199.946	0.0283554	-0.225303
YGR029W	ERV1	1.31363	4.1371	2.46882	1.65506	0.910263	40.751	14.5525	26.7518	-1.48557	-0.607198	53.5318	60.2051	66.0456	0.169489	0.303065
YGR030C	POP6	0.909423	1.58631	2.55326	0.80265	1.48932	76.6869	22.7427	28.5537	-1.75357	-1.4253	69.7408	36.077	72.9052	-0.950924	0.0640189
YGR032W	GSC2	0.968989	1.20901	0.876998	0.319268	-0.143906	32.7466	37.7875	86.361	0.206562	1.39904	31.7311	45.6852	75.7385	0.525831	1.25513
YGR033C	YGR033C	0.423676	1.4104	1.60955	1.73507	1.92563	279.912	150.021	152.085	-0.899808	-0.880095	118.592	211.59	244.789	0.835264	1.04553
YGR034W	RPL26B	2.85841	4.44039	4.11978	0.635475	0.527355	1184.55	450.3	480.006	-1.39538	-1.30322	3385.93	1999.51	1977.52	-0.759908	-0.77586
YGR035C	YGR035C	1.46692	1.38279	3.18187	-0.0852097	1.11708	29.4219	29.6453	10.382	0.0109141	-1.50281	43.1596	40.9932	33.0341	-0.0742956	-0.385725
YGR036C	CAX4	0.101986	0.292527	0.531844	1.52019	2.38263	340.151	110.443	102.328	-1.62287	-1.73298	34.6907	32.3076	54.4222	-0.102676	0.649647
YGR037C	ACB1	0.466177	2.05461	2.37971	2.13991	2.35184	107.573	35.7209	58.8431	-1.59048	-0.870372	50.1481	73.3924	140.03	0.549435	1.48147
YGR038W	ORM1	1.12066	2.63348	2.93443	1.23262	1.38873	336.407	126.095	132.45	-1.41569	-1.34476	376.997	332.069	388.665	-0.18307	0.0439742
YGR040W	KSS1	0.0715081	0.159903	0.198315	1.16102	1.47161	903.277	308.178	206.823	-1.55141	-2.12677	64.5916	49.2784	41.0159	-0.39039	-0.655162
YGR041W	BUD9	0.243251	0.849937	1.26863	1.80491	2.38275	347.36	143.153	74.7969	-1.27887	-2.21538	84.4956	121.671	94.8895	0.526036	0.167372
YGR042W	YGR042W	1.25661	3.30777	3.49366	1.39632	1.4752	244.822	97.9241	70.6014	-1.322	-1.79396	307.645	323.91	246.657	0.0743268	-0.318761
YGR043C	YGR043C	0.378612	0.704748	1.0569	0.896388	1.48105	96.5527	43.5747	23.6629	-1.14783	-2.02869	36.556	30.7092	25.0093	-0.251439	-0.547643
YGR044C	RME1	0.300538	0.748437	1.03714	1.31633	1.78699	703.364	247.659	176.63	-1.50592	-1.99354	211.387	185.357	183.19	-0.189584	-0.206551
YGR045C	YGR045C						28.0343	12.0085	11.0216	-1.22313	-1.34686
YGR046W	YGR046W	0.285819	0.945662	1.18818	1.72622	2.05558	391.461	167.336	98.9252	-1.22612	-1.98446	111.887	158.243	117.541	0.500101	0.0711201
YGR047C	TFC4	0.976142	1.1791	1.5424	0.272522	0.66001	92.3708	68.4317	52.5532	-0.432773	-0.813657	90.167	80.6877	81.0579	-0.160251	-0.153647
YGR048W	UFD1	0.491653	1.00696	1.38739	1.0343	1.49666	566.305	237.865	158.674	-1.25144	-1.83551	278.425	239.522	220.142	-0.217135	-0.338857
YGR049W	SCM4	1.33474	2.35855	3.31276	0.82134	1.31148	277.47	114.385	125.119	-1.27844	-1.14903	370.35	269.781	414.489	-0.457099	0.162444
YGR050C	YGR050C	4.98785	6.98111	6.95116	0.485039	0.478835	522.741	181.055	218.322	-1.52967	-1.25964	2607.35	1263.96	1517.59	-1.04463	-0.780802
YGR051C	YGR051C	0.263155	0.637573	0.66474	1.27668	1.33688	174.999	77.9182	101.765	-1.16732	-0.782115	46.0519	49.6786	67.6469	0.109362	0.554764
YGR052W	YGR052W	0.821429		1.20048		0.547399	11.5388	9.9913	5.46329	-0.207749	-1.07865	9.4783	13.5467	6.55855	0.515236	-0.531251
YGR054W	YGR054W	0.182086	0.628833	0.94432	1.78805	2.37465	687.924	287.927	191.088	-1.25655	-1.84801	125.262	181.058	180.448	0.531507	0.526639
YGR055W	MUP1	0.264818	0.868305	1.25162	1.7132	2.24072	710.838	224.065	133.04	-1.6656	-2.41766	188.243	194.557	166.515	0.0475959	-0.176943
YGR058W	YGR058W	0.174155	0.618883	1.11651	1.82929	2.68055	352.545	136.27	83.7535	-1.37134	-2.07359	61.3977	84.335	93.5117	0.457947	0.606962
YGR060W	ERG25	2.24512	10.4731	16.7974	2.22182	2.90338	189.249	66.2037	38.7076	-1.5153	-2.28959	424.885	693.356	650.188	0.706523	0.613785
YGR061C	ADE6	2.95798	3.94198	5.47946	0.414306	0.88942	118.557	110.613	80.7268	-0.100053	-0.554457	350.689	436.035	442.34	0.314253	0.334964
YGR062C	COX18	0.0611829	0.142689	0.134793	1.22167	1.13954	1229.11	392.639	251.175	-1.64635	-2.29086	75.2008	56.0252	33.8566	-0.424672	-1.15131
YGR063C	SPT4	0.115426					69.4296	22.0902	36.5482	-1.65214	-0.925749	8.014
YGR064W	YGR064W	0.134407		0.423118		1.65445	71.7871	27.319	52.8042	-1.39382	-0.443072	9.6487		22.3424		1.21138
YGR065C	VHT1	0.155201	0.465824	0.716892	1.58565	2.20762	214.273	54.6367	28.431	-1.97151	-2.91391	33.2554	25.4511	20.3819	-0.385862	-0.706298
YGR067C	YGR067C						4.7798
YGR068C	YGR068C	1.25261	2.5713	3.7198	1.03756	1.57029	263.061	145.752	81.8552	-0.851883	-1.68425	329.514	374.773	304.485	0.185675	-0.113969
YGR069W	YGR069W								9.72581			10.104
YGR071C	YGR071C	0.711141	1.06594	1.75697	0.583924	1.30488	358.444	197.35	120.583	-0.860994	-1.57172	254.904	210.364	211.861	-0.27707	-0.266834
YGR073C	YGR073C	0.528704	2.70754	3.75252	2.35645	2.82733	153.257	65.3362	67.8133	-1.23	-1.17631	81.0275	176.9	254.471	1.12645	1.65102
YGR074W	SMD1	0.581472	3.05988	3.77643	2.39569	2.69924	240.85	80.1337	75.9503	-1.58766	-1.66501	140.048	245.199	286.821	0.808037	1.03423
YGR075C	PRP38	1.63934	2.97382	4.19495	0.859205	1.35554	229.432	101.043	86.3496	-1.18309	-1.40981	376.117	300.485	362.232	-0.323889	-0.0542692
YGR076C	MRPL25	0.658199	1.12427	1.46551	0.772392	1.15481	131.299	53.984	44.7358	-1.28225	-1.55336	86.421	60.6926	65.5607	-0.509861	-0.39855
YGR078C	PAC10	0.178321	0.480455	0.422605	1.42993	1.24484	429.327	154.847	169.668	-1.47123	-1.33936	76.5578	74.3971	71.7028	-0.0413021	-0.0945206
YGR079W	YGR079W	0.135511	0.440939	0.820539	1.70217	2.59816	1250.88	377.583	186.16	-1.72807	-2.74833	169.508	166.491	152.751	-0.0259062	-0.150165
YGR080W	TWF1	0.286294	0.975323	1.04951	1.76838	1.87415	527.548	182.495	115.917	-1.53144	-2.1862	151.034	177.992	121.657	0.23694	-0.312056
YGR081C	YGR081C	0.407006	1.10045	1.73578	1.43497	2.09246	301.149	85.5945	104.641	-1.81489	-1.52503	122.569	94.1925	181.633	-0.379915	0.567431
YGR082W	TOM20	3.16188	7.23811	8.6326	1.19483	1.44901	89.9835	27.2533	52.6584	-1.72323	-0.772997	284.517	197.263	454.579	-0.528397	0.676016
YGR083C	GCD2						37.6827	9.25135	2.04401	-2.02617	-4.20443
YGR084C	MRP13	0.441706	1.37104	1.86818	1.63411	2.08047	660.784	227.663	146.092	-1.53728	-2.1773	291.872	312.134	272.926	0.0968298	-0.0968281
YGR086C	PIL1	1.26463	1.62708	2.03219	0.363569	0.684322	1351.06	742.272	515.72	-0.864071	-1.38943	1708.59	1207.73	1048.04	-0.500502	-0.705109
YGR087C	PDC6	0.812201	0.976981	1.99475	0.266495	1.2963	48.4054	25.3107	10.0999	-0.935421	-2.26083	39.3149	24.7281	20.1468	-0.668926	-0.964523
YGR090W	UTP22
YGR091W	PRP31	0.256445	1.17208	1.76764	2.19235	2.7851	1338.52	416.183	314.23	-1.68535	-2.09074	343.256	487.799	555.445	0.507002	0.69436
YGR092W	DBF2	0.0828091	0.328286	0.27546	1.98709	1.73398	616.499	185.824	104.943	-1.73016	-2.55449	51.0517	61.0034	28.9076	0.25693	-0.820511
YGR093W	YGR093W	0.474993	1.68529	2.81471	1.82701	2.56701	540.219	185.561	117.042	-1.54165	-2.20651	256.6	312.724	329.44	0.285366	0.360494
YGR094W	VAS1	6.72482	6.80646	10.4081	0.0174093	0.63014	142.414	120.595	66.8561	-0.239918	-1.09096	957.71	820.828	695.846	-0.222509	-0.460822
YGR095C	RPR46	0.731958	2.11344	2.71345	1.52976	1.89029	241.977	83.139	62.2433	-1.54127	-1.95888	177.117	175.709	168.894	-0.0115128	-0.0685836
YGR096W	TPC1	0.236738	0.569186	0.827797	1.26561	1.80598	381.95	145.227	86.3371	-1.39507	-2.14533	90.4222	82.6612	71.4696	-0.129467	-0.339347
YGR097W	ASK10	0.869589	0.875403	1.49186	0.00961242	0.778708	81.9427	93.9097	96.798	0.196658	0.240361	71.2565	82.2088	144.409	0.206271	1.01907
YGR098C	ESP1						131.379	40.2755	82.452	-1.70575	-0.672103
YGR099W	TEL2	0.342154	0.652225	0.861934	0.930723	1.33293	198.938	82.6202	54.5956	-1.26775	-1.86546	68.0675	53.887	47.0578	-0.33703	-0.532532
YGR101W	PCP1	0.90596	1.91112	2.36044	1.0769	1.38154	1203.76	460.822	319.069	-1.38527	-1.91561	1090.56	880.688	753.145	-0.30837	-0.534073
YGR102C	YGR102C	1.09609	2.24721	2.13126	1.03577	0.959343	69.9553	29.5708	38.7145	-1.24226	-0.853559	76.6771	66.4519	82.5107	-0.206485	0.105785
YGR103W	NOP7	0.281213	1.01049	1.52881	1.84531	2.44267	1859.51	476.322	292.781	-1.96491	-2.66703	522.918	481.317	447.606	-0.119597	-0.224353
YGR104C	SRB5	0.273391	0.790006	1.17329	1.5309	2.10153	568.816	220.328	144.296	-1.36831	-1.97893	155.509	174.061	169.301	0.162593	0.122594
YGR105W	VMA21	1.59584	2.66494	2.48563	0.739782	0.639294	33.7718	11.3761	13.6343	-1.56981	-1.30858	53.8945	30.3167	33.8898	-0.830027	-0.669289
YGR106C	YGR106C	1.16649	2.73069	2.73446	1.22709	1.22908	339.064	119.485	175.018	-1.50473	-0.954055	395.516	326.276	478.58	-0.277641	0.275025
YGR107W	YGR107W						21.0467
YGR108W	CLB1	0.0949624	0.47461	0.657093	2.32131	2.79067	1793.57	403.37	255.557	-2.15266	-2.81112	170.322	191.443	167.925	0.168656	-0.0204492
YGR109C	CLB6	0.79543	2.04139	2.74185	1.35974	1.78534	138.842	53.1192	29.1609	-1.38613	-2.25133	110.439	108.437	79.9547	-0.0263902	-0.465993
YGR110W	YGR110W	0.204526	0.674288	0.932222	1.72108	2.18839	375.491	141.897	89.3004	-1.40394	-2.07204	76.7976	95.6794	83.2478	0.317147	0.116351
YGR111W	YGR111W	0.871678	2.03311	2.52757	1.22182	1.53588	123.789	67.916	50.589	-0.866057	-1.29098	107.904	138.08	127.867	0.355761	0.244899
YGR112W	SHY1	0.142726	0.156634	0.224435	0.134156	0.653051	262.809	128.498	81.2293	-1.03227	-1.69394	37.5096	20.1272	18.2307	-0.898116	-1.04089
YGR113W	DAM1	0.345206	0.635584	0.964823	0.880625	1.48281	445.963	197.863	116.485	-1.17242	-1.93677	153.949	125.758	112.388	-0.291797	-0.453967
YGR114C	YGR114C	2.23791	1.36284	2.42747	-0.71554	0.117298	262.012	74.4226	48.3391	-1.81582	-2.43837	586.36	101.426	117.342	-2.53136	-2.32107
YGR115C	YGR115C	1.95125	0.764463	1.0285	-1.35188	-0.923855	608.688	282.377	279.078	-1.10808	-1.12503	1187.71	215.867	287.033	-2.45996	-2.04889
YGR116W	SPT6
YGR117C	YGR117C	0.462939	1.72879	2.57325	1.90087	2.4747	434.822	162.149	93.0526	-1.42311	-2.22431	201.296	280.321	239.448	0.47776	0.25039
YGR118W	RPS23A	2.10678	3.39346	3.65973	0.687719	0.796698	1264.52	446.084	491.077	-1.5032	-1.36457	2664.07	1513.77	1797.21	-0.815485	-0.567873
YGR119C	NUP57	0.739155	2.15685	3.28809	1.54498	2.1533	709.542	311.543	207.492	-1.18746	-1.77383	524.462	671.953	682.253	0.357521	0.379468
YGR120C	COG2	0.434914	0.904609	1.31982	1.05656	1.60154	868.456	318.773	189.674	-1.44593	-2.19493	377.704	288.364	250.337	-0.389362	-0.593386
YGR121C	MEP1	0.16015	0.599708	0.899548	1.90484	2.48978	423.547	172.248	105.061	-1.29804	-2.0113	67.8309	103.299	94.5071	0.606805	0.478481
YGR122W	YGR122W	0.524203	0.709822	1.2478	0.437333	1.25118	116.447	82.3391	37.2251	-0.500028	-1.64533	61.042	58.4461	46.4494	-0.0626946	-0.394143
YGR123C	PPT1	0.253828	0.834412	1.01993	1.71691	2.00655	755.041	227.841	145.528	-1.72853	-2.37526	191.651	190.113	148.429	-0.0116242	-0.368707
YGR124W	ASN2	0.204157	1.25026	1.94886	2.61447	3.25487	1435.13	393.776	253.608	-1.86573	-2.50051	292.992	492.323	494.244	0.748741	0.754362
YGR126W	YGR126W	0.0409467					204.742	66.441	93.43	-1.62366	-1.13185	8.3835
YGR127W	YGR127W	0.133397	0.437452	0.643382	1.71339	2.26994	488.873	226.494	147.365	-1.10998	-1.73006	65.2144	99.0803	94.8121	0.603408	0.539881
YGR128C	UTP8	0.827054	1.93456	2.79552	1.22595	1.75706	491.261	148.191	74.7137	-1.72904	-2.71704	406.299	286.683	208.864	-0.503083	-0.959979
YGR130C	YGR130C						31.7972	9.6852	6.9089	-1.71505	-2.20237
YGR132C	PHB1	0.336301	1.13141	1.32338	1.75029	1.9764	1071.22	408.183	266.987	-1.39197	-2.00441	360.253	461.822	353.326	0.358327	-0.0280116
YGR133W	PEX4	1.53005					4.063					6.2166		30.4974		2.29449
YGR134W	CAF130	0.248301		1.11492		2.16678	47.8528	17.0945	15.604	-1.48507	-1.61668	11.8819		17.3973		0.550098
YGR135W	PRE9	1.079	2.85805	2.87923	1.40533	1.41599	703.868	278.403	367.693	-1.33813	-0.936802	759.474	795.69	1058.67	0.0672043	0.479183
YGR136W	LSB1	0.185921	0.502087	0.619333	1.43325	1.73602	1281.45	687.425	738.25	-0.898508	-0.795601	238.249	345.147	457.222	0.534737	0.940423
YGR137W	YGR137W	0.767345	1.55418	1.44987	1.0182	0.917972	192.428	92.9602	162.791	-1.04964	-0.241301	147.659	144.477	236.025	-0.0314326	0.67667
YGR138C	TPO2	0.0426949	0.151205	0.187209	1.82437	2.13251	920.412	292.999	194.509	-1.65139	-2.24245	39.2969	44.3028	36.4137	0.172982	-0.109932
YGR139W	YGR139W
YGR140W	CBF2	1.65271	1.93561	2.77579	0.227952	0.748064	207.231	146.861	95.4673	-0.49679	-1.11816	342.492	284.264	264.997	-0.268838	-0.370094
YGR141W	VPS62	0.0527188	0.178873	0.169781	1.76255	1.68728	333.688	132.421	78.9681	-1.33337	-2.07916	17.5916	23.6865	13.4073	0.429176	-0.391872
YGR142W	BTN2	0.49226	0.355623	0.531579	-0.46907	0.110865	288.788	544.773	254.248	0.915643	-0.183776	142.159	193.734	135.153	0.446573	-0.0729113
YGR143W	SKN1						19.8439	9.75132	3.48845	-1.02503	-2.50804
YGR145W	ENP2						168.599	22.6704	14.838	-2.89471	-3.50623
YGR147C	NAT2	0.333316	0.766037	0.876173	1.20052	1.39432	809.823	383.084	265.927	-1.07995	-1.60657	269.927	293.456	232.998	0.120576	-0.21225
YGR148C	RPL24B	7.31171	13.4776	15.4461	0.882283	1.07897	252.594	79.2921	76.2085	-1.67157	-1.7288	1846.9	1068.67	1177.13	-0.78929	-0.649831
YGR149W	YGR149W	0.571179	0.903585	1.2718	0.661718	1.15486	543.256	408.313	227.325	-0.411956	-1.25688	310.296	368.946	289.113	0.249762	-0.102014
YGR150C	YGR150C	0.283578	0.856022	1.20759	1.5939	2.09032	289.526	115.466	72.322	-1.32623	-2.00118	82.1032	98.8413	87.3357	0.267675	0.0891324
YGR151C	YGR151C	2.1636	3.8452	5.46617	0.829624	1.33709	49.9709	14.3724	13.7179	-1.79778	-1.86503	108.117	55.2648	74.9844	-0.968161	-0.527933
YGR152C	RSR1	0.563053	1.55147	2.06726	1.46229	1.87638	357.896	98.9045	55.9484	-1.85543	-2.67737	201.514	153.447	115.66	-0.393139	-0.800993
YGR154C	YGR154C	1.54772	2.3921	4.74886	0.62813	1.61743	59.0301	21.5816	8.97927	-1.45165	-2.71678	91.3623	51.6254	42.6413	-0.823519	-1.09935
YGR155W	CYS4	0.589184	1.49172	2.93738	1.34019	2.31774	761.794	242.349	165.422	-1.65231	-2.20325	448.837	361.517	485.908	-0.312126	0.114493
YGR156W	PTI1	0.344316	0.915592	1.39247	1.41097	2.01584	362.264	161.501	96.887	-1.1655	-1.90267	124.733	147.869	134.912	0.245473	0.113174
YGR157W	CHO2	1.81045	2.66867		0.559772		10.0516	7.86938		-0.353103		18.1979	21.0008	8.36026	0.206669	-1.12215
YGR158C	MTR3	1.37925	4.45231	5.15225	1.69067	1.90132	210.612	78.833	77.3816	-1.41772	-1.44453	290.487	350.989	398.69	0.272953	0.456793
YGR159C	NSR1	1.0725	1.2161	1.38417	0.181287	0.368047	147.093	151.903	322.408	0.0464219	1.13215	157.757	184.729	446.267	0.227709	1.5002
YGR160W	YGR160W	0.162511	1.17879	2.68902	2.8587	4.04847	1560.34	342.46	255.085	-2.18786	-2.61281	253.573	403.688	685.93	0.670841	1.43566
YGR161C	RTS3	0.279867	0.399112	0.432339	0.512053	0.627422	126.984	110.433	138.306	-0.201485	0.123215	35.5387	44.0749	59.7951	0.310567	0.750637
YGR161W-C	YGR161W-C	0.607459	0.730511	1.25521	0.266119	1.04707	12.6876	19.4022	19.9606	0.612803	0.653737	7.7072	14.1735	25.0548	0.878922	1.70081
YGR163W	GTR2	0.404154	0.989481	1.41141	1.29177	1.80416	574.487	222.583	137.967	-1.36793	-2.05795	232.181	220.241	194.727	-0.0761656	-0.253796
YGR164W	YGR164W	1.48546	1.73265	1.42739	0.222069	-0.057535	24.4138	7.51098	23.5235	-1.70062	-0.0535956	36.2658	13.0139	33.5771	-1.47855	-0.111131
YGR165W	MRPS35	0.225241	0.630152	0.894786	1.48423	1.99007	707.057	276.447	165.131	-1.35482	-2.09822	159.258	174.204	147.756	0.129409	-0.108148
YGR166W	KRE11	2.19687	4.44435	5.68317	1.01652	1.37125	514.766	169.426	95.4853	-1.60327	-2.43057	1130.87	752.986	542.659	-0.586743	-1.05932
YGR167W	CLC1	2.71204	6.29487	5.94731	1.2148	1.13286	209.604	94.7212	122.222	-1.14591	-0.778159	568.456	596.257	726.894	0.0688867	0.354698
YGR168C	YGR168C	0.409131	0.906844	0.941238	1.14829	1.202	190.378	93.1921	52.4795	-1.03058	-1.85904	77.8893	84.5107	49.3957	0.117709	-0.657039
YGR169C	PUS6	0.84057	1.8539	2.25581	1.14112	1.42421	82.0918	37.7534	22.0011	-1.12063	-1.89966	69.0039	69.9911	49.6304	0.020493	-0.475453
YGR169C-A	YGR169C-A	9.75281	10.0814	16.0435	0.0478137	0.718103	425.927	245.451	252.338	-0.79517	-0.755252	4153.99	2474.51	4048.39	-0.747356	-0.0371492
YGR170W	PSD2	11.391	4.09885	6.64864	-1.4746	-0.776763	9.574	21.7577	24.7613	1.18434	1.37089	109.057	89.1817	164.629	-0.290269	0.594131
YGR171C	MSM1	2.96888	5.6833	6.76178	0.936811	1.18749	416.675	136.024	72.8408	-1.61506	-2.5161	1237.06	773.064	492.534	-0.678252	-1.32862
YGR172C	YIP1	0.593681	2.06972	3.00641	1.80167	2.34028	158.75	52.064	52.5617	-1.6084	-1.59467	94.2468	107.758	158.022	0.193277	0.745611
YGR173W	GIR1						2.438
YGR175C	ERG1	0.321733	1.54047	2.08502	2.25944	2.69612	2122.63	574.193	333.693	-1.88625	-2.66926	682.92	884.53	695.755	0.373193	0.0268618
YGR176W	YGR176W	0.453923	1.85336	2.72962	2.02962	2.58818	316.259	73.8272	83.3628	-2.09888	-1.92363	143.557	136.828	227.549	-0.0692611	0.664551
YGR177C	ATF2	0.0559796	0.457121	0.575721	3.0296	3.3624	242.437	92.9127	72.4718	-1.38366	-1.74212	13.5715	42.4724	41.7236	1.64594	1.62028
YGR178C	PBP1	5.71759					2.4808					14.1842
YGR179C	OKP1	0.347241	1.31773	1.84717	1.92405	2.41131	275.051	106.231	52.2204	-1.3725	-2.39702	95.5091	139.984	96.4602	0.551551	0.0142954
YGR180C	RNR4	0.735568	2.34139	3.66532	1.67043	2.31701	1822.93	575.245	333.783	-1.66401	-2.44928	1340.89	1346.87	1223.42	0.00642131	-0.13227
YGR181W	TIM13	1.65396	9.07909	6.99158	2.45662	2.07969	148.813	26.7551	33.3835	-2.47562	-2.15629	246.131	242.912	233.404	-0.0189966	-0.0766018
YGR182C	YGR182C	2.91733	4.90192	6.59315	0.7487	1.17632	68.6484	21.4204	19.0582	-1.68024	-1.84882	200.27	105.001	125.653	-0.931541	-0.672499
YGR183C	QCR9	0.162237	0.362091	0.442784	1.15825	1.4485	452.584	138.622	147.104	-1.70703	-1.62135	73.4257	50.1939	65.1352	-0.548774	-0.172847
YGR185C	TYS1	2.00179	6.83872	7.62551	1.77244	1.92954	560.903	188.834	136.209	-1.57063	-2.04193	1122.81	1291.39	1038.66	0.201807	-0.112389
YGR186W	TFG1	1.16608	6.92071		2.56925		28.3638	4.30805		-2.71894		33.0746	29.8148	7.94513	-0.149697	-2.05758
YGR187C	HGH1	0.680884	2.18632	2.83243	1.68302	2.05656	601.642	190.766	117.305	-1.6571	-2.35864	409.649	417.075	332.258	0.0259193	-0.302083
YGR188C	BUB1	0.303397	1.56669	2.3855	2.36844	2.97501	257.01	98.6698	110.154	-1.38114	-1.2223	77.976	154.585	262.772	0.9873	1.75271
YGR189C	CRH1	0.597511	1.38697	1.98289	1.2149	1.73057	955.68	432.878	251.859	-1.14257	-1.92391	571.029	600.39	499.407	0.0723363	-0.193346
YGR190C	YGR190C	0.0915789	0.238228	0.264431	1.37926	1.52981	286.492	104.879	73.5841	-1.44976	-1.96103	26.2366	24.9852	19.4579	-0.0705049	-0.431222
YGR191W	HIP1	0.0692469	0.319328	0.449798	2.20522	2.69946	1189.61	328.532	182.238	-1.85638	-2.70659	82.3766	104.91	81.9704	0.348839	-0.00713206
YGR192C	TDH3	1.7133	5.48186	7.50924	1.67789	2.13189	3570.53	1010.53	640.35	-1.82102	-2.47921	6117.38	5539.6	4808.54	-0.143133	-0.347314
YGR193C	PDX1	0.572028	1.78743	2.09993	1.64373	1.87618	380.252	178.052	120.676	-1.09466	-1.65582	217.515	318.254	253.41	0.549067	0.220363
YGR194C	XKS1	0.179753	0.512666	0.538975	1.512	1.5842	295.463	141.332	84.8185	-1.06388	-1.80053	53.1103	72.4563	45.715	0.44812	-0.216325
YGR195W	SKI6	0.403542	1.12836	1.35225	1.48344	1.74457	498.173	199.959	233.73	-1.31694	-1.0918	201.034	225.626	316.06	0.166499	0.652764
YGR196C	FYV8						5.4468	6.30393		0.210842
YGR197C	SNG1	0.0592941	0.742114	1.53153	3.64568	4.69094	222.906	140.907	72.379	-0.661686	-1.62279	13.217	104.569	110.851	2.98399	3.06815
YGR198W	YGR198W						48.9615	10.1248	7.92886	-2.27376	-2.62646
YGR199W	PMT6											6.5928
YGR200C	ELP2	0.734505	1.68828	2.89493	1.20071	1.97869	51.8797	20.4173	10.33	-1.34538	-2.32832	38.1059	34.47	29.9048	-0.144671	-0.349638
YGR202C	PCT1	0.143364	0.38526	0.576919	1.42615	2.00868	809.322	252.646	155.658	-1.6796	-2.37833	116.028	97.3342	89.8022	-0.253452	-0.369648
YGR203W	HUR1	0.31573	0.999532	0.885549	1.66256	1.48788	169.754	52.7493	71.393	-1.68622	-1.24959	53.5965	52.7246	63.222	-0.0236622	0.238289
YGR204W	ADE3	0.378029	1.86314	2.22591	2.30117	2.55783	112.871	39.9061	56.0204	-1.49999	-1.01065	42.6686	74.3507	124.696	0.801172	1.54717
YGR205W	YGR205W	0.17097	0.395783	0.475048	1.21097	1.47433	375.299	141.118	90.3915	-1.41114	-2.05378	64.1649	55.8521	42.9403	-0.200174	-0.579453
YGR206W	YGR206W	0.81115	1.16475	1.47977	0.521985	0.867329	98.2848	37.1251	42.8135	-1.40458	-1.1989	79.7237	43.2416	63.354	-0.88259	-0.331572
YGR207C	ETF-BETA	1.19729	2.98636	3.34945	1.31862	1.48415	398.161	142.08	145.872	-1.48665	-1.44865	476.714	424.302	488.591	-0.16803	0.035505
YGR208W	SER2	0.275072	0.529605	1.12971	0.94511	2.03808	296.187	121.529	104.084	-1.2852	-1.50875	81.4726	64.3626	117.586	-0.340092	0.529325
YGR209C	TRX2	2.90963	4.13777	3.97621	0.508015	0.450556	554.871	272.689	251.062	-1.0249	-1.14411	1614.47	1128.32	998.274	-0.516882	-0.693555
YGR210C	YGR210C	0.336036	0.786551	1.04091	1.22692	1.63115	582.789	252.803	170.34	-1.20496	-1.77456	195.838	198.843	177.308	0.0219637	-0.143404
YGR211W	ZPR1	0.242692	0.454566	0.684388	0.905365	1.49569	2076.97	1236.55	787.271	-0.748159	-1.39955	504.065	562.095	538.799	0.157205	0.0961383
[truncated: 3,135 more rows]
