# Supplementary material for: RNA-controlled nucleocytoplasmic shuttling of mRNA decay factors regulates mRNA synthesis and a novel mRNA decay pathway
Source: Nat Commun. 2022 Nov 23;13:7184. doi: 10.1038/s41467-022-34417-z (PMC9684461; doi:10.1038/s41467-022-34417-z)
Supplement: Supplementary file 11 — Source Data [file 41467_2022_34417_MOESM11_ESM.zip › Source data file/Fig5(e-h)_Heat-shock graphs.xlsx]

## Sheet: Sheet4
FCY2
	WT	dNLS1,2	dXRN1					SD	WT	dNLS1,2	dXRN1
0	100	100	100						0	0	0
5	46.4813	91.7254	93.0955						3.19028	8.10762	8.25787
10	31.2062	82.223	64.3895						4.10063	14.6697	15.2607
15	25.5955	81.9944	41.098						1.85122	1.85312	27.5797
25	21.8466	42.8346	25.2482						7.24817	35.69	11.6553
40	17.5101	35.5375	14.2803						4.88182	19.9905	5.54888
60	24.0937	33.9931	10.2555						4.89655	4.07705	4.87927
Tos1
	WT	dNLS1,2	dXRN1					SD	WT	dNLS1,2	dXRN1
0m	100	100	100						0	0	0
5m	51.7186	108.508	85.7851						6.41635	10.4921	9.10174
10m	35.6377	81.4103	70.0308						4.75119	6.47824	27.6556
15m	28.0721	80.3413	48.0215						4.88062	4.54646	36.9679
25m	23.9701	33.2019	29.1197						1.85789	5.58922	17.6965
40m	23.6025	32.0555	12.919						8.57102	6.92655	6.73808
60m	30.8669	29.2349	11.5152						13.4453	10.7414	8.64929
Pma1								SD
	0m	5m	10m	15m	25m	40m	60m		0m	5m	10m	15m	25m	40m	60m
WT	100	44.6341	25.3212	12.0477	10.6517	9.56786	10.7901		0	22.9414	7.07685	6.39069	5.97535	6.80141	7.71486
dNLS1/2	100	131.34	120.565	114.422	54.8277	34.4202	32.1543		0	48.3008	20.9944	11.5951	25.3408	0.283743	17.7341
dXRN1	100	89.2591	124.683	126.012	53.1412	34.0996	20.6418		0	39.6396	45.4881	24.4203	34.1	28.5855	11.2698
GCN4									SD
	0m	5m	10m	15m	25m	40m	60m		0m	5m	10m	15m	25m	40m	60m
WT	100	49.0332	29.6276	20.2797	17.7018	16.11	25.1188		0	8.64397	1.59107	1.26941	2.50818	3.44936	8.93931
dNLS1/2	100	109.374	85.1897	82.1989	30.7069	19.6426	24.712		0	29.5533	5.81573	1.56148	19.7952	2.58703	14.811
dXRN1	100	76.52	59.0639	41.2195	22.8756	10.9682	6.85909		0	15.1161	21.1245	32.744	12.7099	5.2266	3.70277
