# Supplementary material for: RNA-controlled nucleocytoplasmic shuttling of mRNA decay factors regulates mRNA synthesis and a novel mRNA decay pathway
Source: Nat Commun. 2022 Nov 23;13:7184. doi: 10.1038/s41467-022-34417-z (PMC9684461; doi:10.1038/s41467-022-34417-z)
Supplement: Supplementary file 11 — Source Data [file 41467_2022_34417_MOESM11_ESM.zip › Source data file/Fig5i_HL-GRO(dNLS1-2 vs dXRN1).csv]

ORF name	HL	class	Bin
YBR102C	1.972733535	Xrn1 delta	1
YMR307W	1.874487985	Xrn1 delta	1
YBR266C	2.425094256	Xrn1 delta	1
YFR055W	1.94433408	Xrn1 delta	1
YLR339C	1.56719988	Xrn1 delta	1
YGR197C	3.047374085	Xrn1 delta	1
YDL167C	2.324771463	Xrn1 delta	1
YHR052W	1.487143923	Xrn1 delta	1
YNL275W	1.559535334	Xrn1 delta	1
YBR032W	3.510257082	Xrn1 delta	1
YGR160W	1.801040794	Xrn1 delta	1
YJR071W	2.474383868	Xrn1 delta	1
YGL199C	1.910141328	Xrn1 delta	1
YDL189W	2.149297951	Xrn1 delta	1
YJL078C	1.647720492	Xrn1 delta	1
YDR164C	2.004025273	Xrn1 delta	1
YDL199C	-1.388247527	Xrn1 delta	1
YPR029C	1.596587387	Xrn1 delta	1
YPR144C	3.027545998	Xrn1 delta	1
YLL044W	1.785667806	Xrn1 delta	1
YBR192W	1.738301363	Xrn1 delta	1
YPL126W	2.430818118	Xrn1 delta	1
YKL215C	1.842929839	Xrn1 delta	1
YER128W	1.264682836	Xrn1 delta	1
YDR324C	2.639106055	Xrn1 delta	1
YJR002W	2.725390262	Xrn1 delta	1
YHR129C	1.74448536	Xrn1 delta	1
YDR109C	3.753611554	Xrn1 delta	1
YLR222C	3.444096876	Xrn1 delta	1
YPL008W	1.397846791	Xrn1 delta	1
YPL248C	2.034590052	Xrn1 delta	1
YGL008C	2.41307127	Xrn1 delta	1
YDL106C	0.918887112	Xrn1 delta	1
YMR217W	1.902747114	Xrn1 delta	1
YHL012W	1.636261799	Xrn1 delta	1
YPL115C	1.848892453	Xrn1 delta	1
YBL008W	1.502639167	Xrn1 delta	1
YLR058C	3.365459395	Xrn1 delta	1
YER056C	2.486862659	Xrn1 delta	1
YMR256C	0.604744479	Xrn1 delta	1
YMR131C	2.413502199	Xrn1 delta	1
YBR271W	1.90958598	Xrn1 delta	1
YNL197C	-2.378011478	Xrn1 delta	1
YJR018W	0.842287128	Xrn1 delta	1
YPL207W	2.346017659	Xrn1 delta	1
YBR127C	0.718884438	Xrn1 delta	1
YPL022W	2.073043208	Xrn1 delta	1
YKL071W	2.040388112	Xrn1 delta	1
YDR485C	2.535337846	Xrn1 delta	1
YEL063C	2.190568272	Xrn1 delta	1
YHR112C	1.778603099	Xrn1 delta	1
YHR070W	3.023398159	Xrn1 delta	1
YBR238C	1.615467514	Xrn1 delta	1
YHR169W	2.567623617	Xrn1 delta	1
YKR034W	1.583003368	Xrn1 delta	1
YEL046C	2.278645955	Xrn1 delta	1
YLR465C	4.415302295	Xrn1 delta	1
YER036C	2.249106743	Xrn1 delta	1
YJL116C	2.093663206	Xrn1 delta	1
YER169W	0.557222584	Xrn1 delta	1
YDR398W	3.088453124	Xrn1 delta	1
YPR181C	0.800233383	Xrn1 delta	1
YLR115W	3.517047539	Xrn1 delta	1
YDL126C	1.744556733	Xrn1 delta	1
YJL017W	1.367784804	Xrn1 delta	1
YGR124W	1.070409964	Xrn1 delta	1
YHR179W	1.30222682	Xrn1 delta	1
YNR046W	1.494128787	Xrn1 delta	1
YDR385W	0.940545196	Xrn1 delta	1
YHR106W	1.713274172	Xrn1 delta	1
YMR290C	1.871344998	Xrn1 delta	1
YBL069W	0.82648355	Xrn1 delta	1
YBR277C	2.28604802	Xrn1 delta	1
YDR369C	3.327133752	Xrn1 delta	1
YHR032W	3.150620628	Xrn1 delta	1
YER064C	1.94223469	Xrn1 delta	1
YAL047C	2.224893721	Xrn1 delta	1
YHR176W	0.550777507	Xrn1 delta	1
YLR286C	3.702518688	Xrn1 delta	1
YNL189W	1.904945263	Xrn1 delta	1
YGL086W	2.458207158	Xrn1 delta	1
YOR335C	0.844088715	Xrn1 delta	1
YFR023W	-0.448364975	Xrn1 delta	1
YPL093W	3.143132845	Xrn1 delta	1
YEL072W	3.420738006	Xrn1 delta	1
YDL206W	1.831070069	Xrn1 delta	1
YJR160C	1.559267367	Xrn1 delta	1
YJL069C	1.779354889	Xrn1 delta	1
YLR055C	1.486536738	Xrn1 delta	1
YMR304W	1.166342523	Xrn1 delta	1
YDL074C	2.596940139	Xrn1 delta	1
YHL014C	1.856070159	Xrn1 delta	1
YLR044C	-1.874636323	Xrn1 delta	1
YBR058C	3.200276671	Xrn1 delta	1
YAR073W	1.307610058	Xrn1 delta	1
YDR212W	2.023846836	Xrn1 delta	1
YLL012W	0.950244311	Xrn1 delta	1
YPR033C	1.424689744	Xrn1 delta	1
YBR263W	1.32090454	Xrn1 delta	1
YKL021C	2.250673617	Xrn1 delta	1
YDR240C	2.38727474	Xrn1 delta	1
YGR108W	2.717052041	Xrn1 delta	1
YER165W	0.492830266	Xrn1 delta	1
YLR313C	2.748626023	Xrn1 delta	1
YJR114W	1.104814829	Xrn1 delta	1
YMR155W	2.04426203	Xrn1 delta	1
YGR177C	1.952301725	Xrn1 delta	1
YML054C	2.533830589	Xrn1 delta	1
YOL119C	1.601493476	Xrn1 delta	1
YMR049C	2.285447471	Xrn1 delta	1
YKL008C	2.841584312	Xrn1 delta	1
YHR066W	2.30589446	Xrn1 delta	1
YBR142W	1.998990551	Xrn1 delta	1
YDR333C	2.439536651	Xrn1 delta	1
YPL045W	2.067137865	Xrn1 delta	1
YKL024C	1.661816167	Xrn1 delta	1
YML081W	1.892911554	Xrn1 delta	1
YML116W	3.73756886	Xrn1 delta	1
YHR128W	0.899255688	Xrn1 delta	1
YDR508C	3.671112525	Xrn1 delta	1
YLR432W	0.533845589	Xrn1 delta	1
YLR401C	2.8633771	Xrn1 delta	1
YPL086C	0.860340435	Xrn1 delta	1
YJR147W	3.661393009	Xrn1 delta	1
YPL176C	1.356779806	Xrn1 delta	1
YPR070W	2.449988886	Xrn1 delta	1
YMR110C	1.160940852	Xrn1 delta	1
YDL003W	3.513393055	Xrn1 delta	1
YDR147W	2.449995659	Xrn1 delta	1
YGR286C	1.013782482	Xrn1 delta	1
YGL163C	2.13651354	Xrn1 delta	1
YMR300C	1.675711133	Xrn1 delta	1
YHR182W	3.003278745	Xrn1 delta	1
YHR007C	2.11336572	Xrn1 delta	1
YLR067C	1.791726765	Xrn1 delta	1
YGR191W	1.734111499	Xrn1 delta	1
YHR036W	1.591755138	Xrn1 delta	1
YOR133W	0.800207391	Xrn1 delta	1
YJR074W	1.092235407	Xrn1 delta	1
YGR282C	3.360849776	Xrn1 delta	1
YER082C	2.154328975	Xrn1 delta	1
YOR205C	2.982502315	Xrn1 delta	1
YBR248C	2.769406754	Xrn1 delta	1
YKR042W	1.533714191	Xrn1 delta	1
YGR175C	1.633727645	Xrn1 delta	1
YJL120W	2.007975664	Xrn1 delta	1
YMR036C	1.603556303	Xrn1 delta	1
YGR079W	1.424583181	Xrn1 delta	1
YHR040W	1.783021094	Xrn1 delta	1
YOR354C	0.90956235	Xrn1 delta	1
YKL124W	0.909512736	Xrn1 delta	1
YGR010W	2.085293115	Xrn1 delta	1
YHR148W	2.377507548	Xrn1 delta	1
YAR015W	1.186430936	Xrn1 delta	1
YER072W	0.505431388	Xrn1 delta	1
YCL008C	1.402984421	Xrn1 delta	1
YHR048W	2.01324302	Xrn1 delta	1
YBL072C	1.019900361	Xrn1 delta	1
YGL209W	1.543633579	Xrn1 delta	1
YDR081C	1.597890005	Xrn1 delta	1
YGR060W	-0.082768448	Xrn1 delta	1
YER175C	1.571227138	Xrn1 delta	1
YHL004W	0.615419842	Xrn1 delta	1
YFL001W	2.004293156	Xrn1 delta	1
YBR249C	2.124580557	Xrn1 delta	1
YKL081W	1.03655782	Xrn1 delta	1
YLR023C	1.466132451	Xrn1 delta	1
YBR162C	1.389504808	Xrn1 delta	1
YHR064C	1.234378526	Xrn1 delta	1
YHR062C	3.559347995	Xrn1 delta	1
YER148W	1.737518764	Xrn1 delta	1
YLR173W	0.480970211	Xrn1 delta	1
YFL023W	2.73100001	Xrn1 delta	1
YML093W	3.619569567	Xrn1 delta	1
YDR207C	2.195673602	Xrn1 delta	1
YHR196W	3.045306349	Xrn1 delta	1
YGR065C	0.176239525	Xrn1 delta	1
YHR069C	1.38989984	Xrn1 delta	1
YJL204C	2.837976807	Xrn1 delta	1
YOR361C	2.060386184	Xrn1 delta	1
YFL067W	4.332417016	Xrn1 delta	1
YJR149W	2.164562793	Xrn1 delta	1
YCR088W	-0.3103909	Xrn1 delta	1
YHR132C	1.111387186	Xrn1 delta	1
YIL140W	1.2981195	Xrn1 delta	1
YJR146W	2.597846613	Xrn1 delta	1
YER061C	1.315309695	Xrn1 delta	1
YJL111W	2.124649861	Xrn1 delta	1
YHR033W	1.742604188	Xrn1 delta	1
YBR220C	1.441836846	Xrn1 delta	1
YPL212C	2.64125647	Xrn1 delta	1
YCL011C	2.066115978	Xrn1 delta	1
YKL077W	3.173941957	Xrn1 delta	1
YER060W	2.119672058	Xrn1 delta	1
YPR145W	0.613509021	Xrn1 delta	1
YGR103W	2.255296594	Xrn1 delta	1
YKR095W-A	0.611355515	Xrn1 delta	1
YJR080C	2.020906297	Xrn1 delta	1
YLR190W	2.048429986	Xrn1 delta	1
YFL026W	2.926565906	Xrn1 delta	1
YOR206W	1.572445328	Xrn1 delta	1
YMR094W	4.855939008	Xrn1 delta	1
YMR199W	1.304634655	Xrn1 delta	1
YGR234W	1.621204684	Xrn1 delta	1
YGL113W	2.077654746	Xrn1 delta	1
YER127W	2.178318015	Xrn1 delta	1
YDR490C	2.811992024	Xrn1 delta	1
YKL176C	2.361578351	Xrn1 delta	1
YHR201C	1.88611446	Xrn1 delta	1
YGR229C	2.947680951	Xrn1 delta	1
YER074W-A	1.394556213	Xrn1 delta	1
YLR359W	1.223271647	Xrn1 delta	1
YGR285C	1.479850778	Xrn1 delta	1
YER002W	2.403372069	Xrn1 delta	1
YKL129C	2.761118137	Xrn1 delta	1
YLL005C	1.913577519	Xrn1 delta	1
YKL050C	0.706576486	Xrn1 delta	1
YBR196C	1.622928437	Xrn1 delta	1
YHR034C	1.744821837	Xrn1 delta	1
YFR013W	0.474105761	Xrn1 delta	1
YGR256W	1.568117477	Xrn1 delta	1
YER041W	0.538032238	Xrn1 delta	1
YHR143W	1.891738044	Xrn1 delta	1
YHR177W	2.840652297	Xrn1 delta	1
YMR015C	2.295059288	Xrn1 delta	1
YPL210C	3.011620997	Xrn1 delta	1
YCR034W	3.096071067	Xrn1 delta	1
YBR141C	3.93501974	Xrn1 delta	1
YLR407W	1.691671131	Xrn1 delta	1
YER006W	2.061421254	Xrn1 delta	1
YEL049W	2.158486414	Xrn1 delta	1
YOR374W	1.343052795	Xrn1 delta	1
YAL043C	1.012908404	Xrn1 delta	1
YBL098W	3.002310401	Xrn1 delta	1
YBR293W	1.845253581	Xrn1 delta	1
YKL027W	2.176345481	Xrn1 delta	1
YGL017W	1.224768544	Xrn1 delta	1
YHR005C	2.374912786	Xrn1 delta	1
YHR067W	2.546251081	Xrn1 delta	1
YGL063W	2.223344847	Xrn1 delta	1
YCL055W	1.990843334	Xrn1 delta	1
YHR068W	1.748429542	Xrn1 delta	1
YML126C	1.718586008	Xrn1 delta	1
YJR148W	1.914517942	Xrn1 delta	1
YGR091W	0.110766997	Xrn1 delta	1
YHR058C	-0.402951961	Xrn1 delta	1
YGL196W	2.092874757	Xrn1 delta	1
YOL040C	1.537872337	Xrn1 delta	1
YMR177W	2.249795326	Xrn1 delta	1
YOR128C	3.009391474	Xrn1 delta	1
YGR223C	1.74704623	Xrn1 delta	1
YER123W	0.977831744	Xrn1 delta	1
YGR263C	1.193129938	Xrn1 delta	1
YHR167W	1.087806086	Xrn1 delta	1
YHR096C	1.435202044	Xrn1 delta	1
YOR217W	1.530625563	Xrn1 delta	1
YGL093W	1.898656145	Xrn1 delta	1
YHR184W	1.898624682	Xrn1 delta	1
YBL042C	1.758510854	Xrn1 delta	1
YFR037C	2.327905949	Xrn1 delta	1
YFL022C	1.308774772	Xrn1 delta	1
YER130C	1.881111083	Xrn1 delta	1
YER055C	1.260589705	Xrn1 delta	1
YPL029W	1.273691583	Xrn1 delta	1
YER025W	1.64980863	Xrn1 delta	1
YLR300W	2.272973916	Xrn1 delta	1
YOR310C	1.369186402	Xrn1 delta	1
YJR028W	1.241802313	Xrn1 delta	1
YBR018C	1.637441371	Xrn1 delta	1
YGL148W	0.741323238	Xrn1 delta	1
YDR387C	1.442122298	Xrn1 delta	1
YHR076W	2.496295555	Xrn1 delta	1
YMR029C	1.125371229	Xrn1 delta	1
YBR267W	2.503023169	Xrn1 delta	1
YPR072W	1.919686589	Xrn1 delta	1
YDR381C-A	1.430110749	Xrn1 delta	1
YMR220W	1.896774931	Xrn1 delta	1
YDL203C	1.594335071	Xrn1 delta	1
YBR033W	1.329882037	Xrn1 delta	1
YBR155W	3.481524567	Xrn1 delta	1
YBR034C	1.549116315	Xrn1 delta	1
YHR174W	0.885413744	Xrn1 delta	1
YHR183W	1.322596034	Xrn1 delta	1
YAR007C	0.463133628	Xrn1 delta	1
YBR152W	2.959095633	Xrn1 delta	1
YPL174C	2.492305824	Xrn1 delta	1
YLR057W	3.144263096	Xrn1 delta	1
YGL076C	1.497513506	Xrn1 delta	1
YHR207C	1.581402923	Xrn1 delta	1
YHR018C	0.885960264	Xrn1 delta	1
YLR175W	1.965470722	Xrn1 delta	1
YCR072C	1.222639386	Xrn1 delta	1
YEL020W-A	1.798439079	Xrn1 delta	1
YGL119W	1.592779561	Xrn1 delta	1
YGL111W	3.102062292	Xrn1 delta	1
YER170W	1.174948313	Xrn1 delta	1
YFL002C	1.514672971	Xrn1 delta	1
YGL185C	3.05798931	Xrn1 delta	1
YBR129C	1.033595788	Xrn1 delta	1
YOR270C	1.709959069	Xrn1 delta	1
YHR049W	1.775063243	Xrn1 delta	1
YGR058W	1.190869274	Xrn1 delta	1
YEL042W	2.286775551	Xrn1 delta	1
YGR179C	2.675538479	Xrn1 delta	1
YHR107C	1.999186727	Xrn1 delta	1
YKL004W	2.506725746	Xrn1 delta	1
YDR172W	1.641335295	Xrn1 delta	1
YDR386W	2.041566488	Xrn1 delta	1
YBR219C	2.227283409	Xrn1 delta	1
YGR093W	2.280220803	Xrn1 delta	1
YLR431C	3.026260772	Xrn1 delta	1
YJL122W	1.635166877	Xrn1 delta	1
YHR159W	2.182383892	Xrn1 delta	1
YGL055W	-0.083919937	Xrn1 delta	1
YMR218C	1.249110204	Xrn1 delta	1
YHR151C	0.063074402	Xrn1 delta	1
YKL075C	2.535210661	Xrn1 delta	1
YLR353W	1.098454439	Xrn1 delta	1
YEL054C	1.127571068	Xrn1 delta	1
YGR180C	1.47717195	Xrn1 delta	1
YPL104W	1.609957907	Xrn1 delta	1
YDL046W	1.682443391	Xrn1 delta	1
YNL299W	2.634849841	Xrn1 delta	1
YBR025C	1.537711211	Xrn1 delta	1
YOL130W	2.879726699	Xrn1 delta	1
YGR242W	0.341972221	Xrn1 delta	1
YGL078C	1.716453506	Xrn1 delta	1
YJR093C	1.672901584	Xrn1 delta	1
YBR166C	1.050767983	Xrn1 delta	1
YLR020C	1.745994505	Xrn1 delta	1
YKR069W	2.859412287	Xrn1 delta	1
YKL181W	1.075799475	Xrn1 delta	1
YKL084W	1.113446504	Xrn1 delta	1
YML069W	1.733420587	Xrn1 delta	1
YGR221C	3.244989211	Xrn1 delta	1
YHR063C	1.687862089	Xrn1 delta	1
YPR024W	1.690664482	Xrn1 delta	1
YDR320C	3.387595818	Xrn1 delta	1
YGR254W	-0.317672278	Xrn1 delta	1
YDL025C	0.951146257	Xrn1 delta	1
YBR179C	1.710708155	Xrn1 delta	1
YHR194W	1.8755868	Xrn1 delta	1
YFR018C	1.264941794	Xrn1 delta	1
YCL063W	1.894067628	Xrn1 delta	1
YLR409C	4.745942909	Xrn1 delta	1
YGL099W	1.876473007	Xrn1 delta	1
YHR025W	0.762660527	Xrn1 delta	1
YER104W	2.910794442	Xrn1 delta	1
YMR062C	0.986959802	Xrn1 delta	1
YMR187C	1.943722661	Xrn1 delta	1
YOR260W	2.269908197	Xrn1 delta	1
YBL023C	0.488227251	Xrn1 delta	1
YHL009C	1.822818338	Xrn1 delta	1
YDL227C	1.547335533	Xrn1 delta	1
YGR117C	2.082133509	Xrn1 delta	1
YGL252C	2.380797866	Xrn1 delta	1
YGR280C	2.881646678	Xrn1 delta	1
YJR101W	1.391602693	Xrn1 delta	1
YHR050W	1.738359669	Xrn1 delta	1
YGR188C	1.384186506	Xrn1 delta	1
YKL099C	2.190601755	Xrn1 delta	1
YPL214C	2.577911225	Xrn1 delta	1
YBR131W	1.43604942	Xrn1 delta	1
YHR065C	2.108401895	Xrn1 delta	1
YBR247C	1.455334234	Xrn1 delta	1
YEL020C	1.744702087	Xrn1 delta	1
YDR188W	1.617809785	Xrn1 delta	1
YPR175W	1.946104822	Xrn1 delta	1
YOR353C	2.001275553	Xrn1 delta	1
YGL224C	2.446527622	Xrn1 delta	1
YGL254W	3.035749231	Xrn1 delta	1
YBR104W	2.191181528	Xrn1 delta	1
YGL243W	1.60405595	Xrn1 delta	1
YMR006C	2.264305221	Xrn1 delta	1
YKR063C	1.876754801	Xrn1 delta	1
YMR205C	2.259632257	Xrn1 delta	1
YJL027C	0.14630543	Xrn1 delta	1
YPL256C	3.11325224	Xrn1 delta	1
YER163C	1.742607439	Xrn1 delta	1
YGR055W	1.572779199	Xrn1 delta	1
YGR152C	2.266479567	Xrn1 delta	1
YNL158W	2.305046147	Xrn1 delta	1
YHR002W	1.749903353	Xrn1 delta	1
YKL074C	1.211421838	Xrn1 delta	1
YBR054W	1.55362392	Xrn1 delta	1
YKL194C	1.758720277	Xrn1 delta	1
YKL191W	2.243094937	Xrn1 delta	1
YOR241W	1.609121206	Xrn1 delta	1
YGR192C	0.841979584	Xrn1 delta	1
YLR134W	-0.401474093	Xrn1 delta	1
YGR128C	3.196812522	Xrn1 delta	1
YJL041W	1.129994814	Xrn1 delta	1
YHR188C	2.983520543	Xrn1 delta	1
YGL090W	2.621350151	Xrn1 delta	1
YGL203C	0.901996971	Xrn1 delta	1
YHR004C	2.763811608	Xrn1 delta	1
YEL067C	4.09003741	Xrn1 delta	1
YER113C	0.611705138	Xrn1 delta	1
YBR105C	2.393851654	Xrn1 delta	1
YML058W-A	0.326552642	Xrn1 delta	1
YKL045W	2.57332252	Xrn1 delta	1
YEL038W	1.033508006	Xrn1 delta	1
YGR041W	1.300176748	Xrn1 delta	1
YMR007W	0.149157767	Xrn1 delta	1
YFR021W	0.953840188	Xrn1 delta	1
YPL030W	1.859743626	Xrn1 delta	1
YNL287W	1.459534707	Xrn1 delta	1
YBR041W	-0.127642669	Xrn1 delta	1
YAL036C	2.200225976	Xrn1 delta	1
YJR136C	3.341388112	Xrn1 delta	1
YDR040C	-0.290274437	Xrn1 delta	1
YHR056C	0.83464004	Xrn1 delta	1
YER149C	2.307937317	Xrn1 delta	1
YBR288C	1.250813795	Xrn1 delta	1
YOR090C	2.11028465	Xrn1 delta	1
YEL037C	1.715808524	Xrn1 delta	1
YFL021W	2.001647305	Xrn1 delta	1
YHL003C	2.035106138	Xrn1 delta	1
YPR137W	2.001301255	Xrn1 delta	1
YMR223W	2.341537128	Xrn1 delta	1
YDR110W	1.33553348	Xrn1 delta	1
YNL249C	2.149561192	Xrn1 delta	1
YKL106W	1.811392228	Xrn1 delta	1
YLR343W	1.217586733	Xrn1 delta	1
YKL060C	1.288496954	Xrn1 delta	1
YJR026W	1.901942408	Xrn1 delta	1
YOR168W	2.137179726	Xrn1 delta	1
YCR024C	2.157408123	Xrn1 delta	1
YEL015W	1.76467388	Xrn1 delta	1
YPR053C	1.966203206	Xrn1 delta	1
YHR156C	2.019613291	Xrn1 delta	1
YMR182C	3.38358654	Xrn1 delta	1
YDR108W	3.071981477	Xrn1 delta	1
YGL116W	1.772887016	Xrn1 delta	1
YHR015W	1.487973155	Xrn1 delta	1
YGR074W	0.904299323	Xrn1 delta	1
YGL215W	3.390586783	Xrn1 delta	1
YML085C	1.520217892	Xrn1 delta	1
YIL132C	2.698339338	Xrn1 delta	1
YGR121C	3.36834473	Xrn1 delta	1
YGR154C	1.399327616	Xrn1 delta	1
YML043C	2.869943696	Xrn1 delta	1
YJL178C	1.621035388	Xrn1 delta	1
YFL044C	3.1621555	Xrn1 delta	1
YMR058W	-0.348416563	Xrn1 delta	1
YKL010C	0.661572072	Xrn1 delta	1
YER124C	1.449012089	Xrn1 delta	1
YHR046C	1.940815054	Xrn1 delta	1
YBR133C	2.539640729	Xrn1 delta	1
YGR155W	1.881126244	Xrn1 delta	1
YNR053C	3.306090924	Xrn1 delta	1
YKL059C	2.276166995	Xrn1 delta	1
YLR015W	2.415077666	Xrn1 delta	1
YER094C	1.108512218	Xrn1 delta	1
YGL245W	1.244183965	Xrn1 delta	1
YHR111W	2.333788331	Xrn1 delta	1
YMR195W	3.285204765	Xrn1 delta	1
YGL129C	1.630500982	Xrn1 delta	1
YKL049C	1.687442391	Xrn1 delta	1
YBR075W	1.552859326	Xrn1 delta	1
YHR115C	1.440219063	Xrn1 delta	1
YEL064C	2.431500914	Xrn1 delta	1
YGR288W	1.985660138	Xrn1 delta	1
YGL246C	1.864863201	Xrn1 delta	1
YEL034W	2.502956772	Xrn1 delta	1
YER063W	1.166221499	Xrn1 delta	1
YER075C	2.268586795	Xrn1 delta	1
YJR070C	1.581191898	Xrn1 delta	1
YIR026C	1.572647969	Xrn1 delta	1
YER052C	2.647607054	Xrn1 delta	1
YLR033W	2.265334343	Xrn1 delta	1
YPL075W	3.595999598	Xrn1 delta	1
YPR121W	1.877661895	Xrn1 delta	1
YKL055C	0.885250128	Xrn1 delta	1
YHR133C	1.810518006	Xrn1 delta	1
YHR192W	2.260890992	Xrn1 delta	1
YBR173C	1.533772009	Xrn1 delta	1
YPL184C	1.457253412	Xrn1 delta	1
YHL040C	3.656202355	Xrn1 delta	1
YPL043W	2.536366321	Xrn1 delta	1
YBR143C	2.05244589	Xrn1 delta	1
YAL037W	2.82394563	Xrn1 delta	1
YCR045C	4.377934172	Xrn1 delta	1
YLR212C	1.284545207	Xrn1 delta	1
YKL046C	2.116236389	Xrn1 delta	1
YJL110C	2.281546453	Xrn1 delta	1
YGR257C	1.550556636	Xrn1 delta	1
YBR265W	1.085642997	Xrn1 delta	1
YOR165W	2.282266352	Xrn1 delta	1
YIL022W	1.968065292	Xrn1 delta	1
YHR003C	1.859596208	Xrn1 delta	1
YMR239C	2.618298197	Xrn1 delta	1
YBR055C	2.302507298	Xrn1 delta	1
YOR363C	1.725804124	Xrn1 delta	1
YBL039C	2.6855564	Xrn1 delta	1
YER120W	1.971483366	Xrn1 delta	1
YGR073C	1.471615967	Xrn1 delta	1
YER066W	3.684241503	Xrn1 delta	1
YDR380W	3.464056584	Xrn1 delta	1
YEL070W	0.408929815	Xrn1 delta	1
YDR463W	2.003394144	Xrn1 delta	1
YOL049W	0.52486362	Xrn1 delta	1
YBR130C	1.998231149	Xrn1 delta	1
YKL161C	3.990819661	Xrn1 delta	1
YJL088W	1.549712497	Xrn1 delta	1
YEL047C	1.898538297	Xrn1 delta	1
YKL039W	1.84224351	Xrn1 delta	1
YLR094C	1.506671862	Xrn1 delta	1
YPL012W	0.644238927	Xrn1 delta	1
YLR113W	1.909685034	Xrn1 delta	1
YGR287C	4.229335105	Xrn1 delta	1
YHR090C	3.692391055	Xrn1 delta	1
YIL146C	1.6458669	Xrn1 delta	1
YGR021W	1.96949356	Xrn1 delta	1
YGR187C	2.375883781	Xrn1 delta	1
YDL127W	3.168648222	Xrn1 delta	1
YJL014W	1.692144908	Xrn1 delta	1
YPL273W	1.412002952	Xrn1 delta	1
YPL106C	0.942556019	Xrn1 delta	1
YKL195W	0.440653493	Xrn1 delta	1
YDR186C	1.731261341	Xrn1 delta	1
YGR202C	1.964425523	Xrn1 delta	1
YER043C	1.040929398	Xrn1 delta	1
YPR097W	1.985235265	Xrn1 delta	1
YER038C	2.488512625	Xrn1 delta	1
YGR123C	1.433989547	Xrn1 delta	1
YGR092W	1.878233881	Xrn1 delta	1
YJL097W	1.469166866	Xrn1 delta	1
YLR116W	0.801999593	Xrn1 delta	1
YBR252W	1.990229374	Xrn1 delta	1
YPR105C	1.955950985	Xrn1 delta	1
YGL035C	1.886967493	Xrn1 delta	1
YER125W	1.983183956	Xrn1 delta	1
YGL208W	3.039503727	Xrn1 delta	1
YBR111W-A	1.689464663	Xrn1 delta	1
YGL012W	1.010256147	Xrn1 delta	1
YGR239C	2.701700582	Xrn1 delta	1
YOL019W	0.274254721	Xrn1 delta	1
YKL051W	2.285889122	Xrn1 delta	1
YAL038W	-0.029155003	Xrn1 delta	1
YJL125C	2.052340814	Xrn1 delta	1
YLR197W	2.086516991	Xrn1 delta	1
YKR002W	1.816943282	Xrn1 delta	1
YDL042C	2.35553069	Xrn1 delta	1
YMR084W	-0.37530057	Xrn1 delta	1
YGR138C	1.253917429	Xrn1 delta	1
YPL258C	2.686460182	Xrn1 delta	1
YPL216W	2.568242856	Xrn1 delta	1
YLR182W	1.792045056	Xrn1 delta	1
YLR451W	1.584370135	Xrn1 delta	1
YGL192W	3.213022723	Xrn1 delta	1
YJL138C	1.477704933	Xrn1 delta	1
YGL255W	1.965843423	Xrn1 delta	1
YEL066W	0.925840607	Xrn1 delta	1
YBR242W	1.991943512	Xrn1 delta	1
YGL169W	2.197600503	Xrn1 delta	1
YIL121W	1.581741241	Xrn1 delta	1
YGL077C	1.996542519	Xrn1 delta	1
YIL167W	0.72927899	Xrn1 delta	1
YCR065W	2.133867424	Xrn1 delta	1
YPR123C	2.777490012	Xrn1 delta	1
YGL048C	2.076354163	Xrn1 delta	1
YIL053W	2.458786463	Xrn1 delta	1
YOR329C	1.55751779	Xrn1 delta	1
YHR083W	1.03899394	Xrn1 delta	1
YMR258C	1.830679924	Xrn1 delta	1
YKL088W	1.819456176	Xrn1 delta	1
YDL060W	2.520874454	Xrn1 delta	1
YGR260W	1.108087658	Xrn1 delta	1
YPR161C	2.147664332	Xrn1 delta	1
YLR148W	1.76995372	Xrn1 delta	1
YGR200C	1.813642266	Xrn1 delta	1
YMR197C	2.708303642	Xrn1 delta	1
YIR031C	2.766631595	Xrn1 delta	1
YML127W	1.023452692	Xrn1 delta	1
YHL036W	1.197977996	Xrn1 delta	1
YHR103W	1.538092382	Xrn1 delta	1
YOR256C	0.538516522	Xrn1 delta	1
YFL014W	1.45685037	Xrn1 delta	1
YKL082C	3.094585062	Xrn1 delta	1
YCR099C	2.066821575	Xrn1 delta	1
YGR283C	1.803192475	Xrn1 delta	1
YCR094W	1.660216225	Xrn1 delta	1
YGL231C	2.082030913	Xrn1 delta	1
YHR150W	2.277155506	Xrn1 delta	1
YOR358W	1.878455191	Xrn1 delta	1
YOR350C	3.235462362	Xrn1 delta	1
YGR004W	2.005365304	Xrn1 delta	1
YFR028C	0.61618155	Xrn1 delta	1
YPL180W	1.30114176	Xrn1 delta	1
YJL081C	1.925469923	Xrn1 delta	1
YHL002W	1.977560895	Xrn1 delta	1
YHR001W	1.453872864	Xrn1 delta	1
YBR106W	1.39734855	Xrn1 delta	1
YBR014C	1.734200809	Xrn1 delta	1
YHR205W	2.690600262	Xrn1 delta	1
YGR251W	3.015495645	Xrn1 delta	1
YKL089W	2.461908701	Xrn1 delta	1
YCR068W	0.973256863	Xrn1 delta	1
YOR320C	3.169461134	Xrn1 delta	1
YAL059W	1.477308855	Xrn1 delta	1
YCL043C	0.523729485	Xrn1 delta	1
YHR171W	1.36177199	Xrn1 delta	1
YBL016W	1.428091545	Xrn1 delta	1
YKL058W	1.14495556	Xrn1 delta	1
YJL172W	0.958375938	Xrn1 delta	1
YJR046W	2.150656205	Xrn1 delta	1
YKR015C	2.897204216	Xrn1 delta	1
YML068W	0.927896035	Xrn1 delta	1
YGR054W	1.190948939	Xrn1 delta	1
YFR035C	2.182608547	Xrn1 delta	1
YPR035W	2.357055434	Xrn1 delta	1
YJR111C	1.300943251	Xrn1 delta	1
YKL143W	2.389221565	Xrn1 delta	1
YLR249W	0.776728833	Xrn1 delta	1
YGR110W	2.882929613	Xrn1 delta	1
YGR255C	0.042865829	Xrn1 delta	1
YKL040C	2.577405108	Xrn1 delta	1
YBR246W	2.039442671	Xrn1 delta	1
YDR120C	1.275950343	Xrn1 delta	1
YGR084C	1.979297297	Xrn1 delta	1
YJR123W	1.265751718	Xrn1 delta	1
YLR392C	1.180988622	Xrn1 delta	1
YFL018C	1.403380979	Xrn1 delta	1
YER028C	2.00867505	Xrn1 delta	1
YAR071W	2.635574031	Xrn1 delta	1
YJR054W	1.697343944	Xrn1 delta	1
YBR172C	3.395889797	Xrn1 delta	1
YGL256W	3.024782539	Xrn1 delta	1
YMR093W	2.499465819	Xrn1 delta	1
YJR048W	1.472197855	Xrn1 delta	1
YJR021C	0.789533486	Xrn1 delta	1
YCR086W	2.401113088	Xrn1 delta	1
YML106W	1.904399355	Xrn1 delta	1
YKL063C	2.71080966	Xrn1 delta	1
YLR400W	0.878960852	Xrn1 delta	1
YGR181W	1.450299372	Xrn1 delta	1
YEL056W	1.482423554	Xrn1 delta	1
YBR049C	2.351989234	Xrn1 delta	1
YPR135W	0.975958709	Xrn1 delta	1
YGL159W	1.622661935	Xrn1 delta	1
YLR075W	2.61631183	Xrn1 delta	1
YIL092W	2.039477712	Xrn1 delta	1
YOR162C	3.667221738	Xrn1 delta	1
YBR221C	2.370187557	Xrn1 delta	1
YLR413W	0.64603434	Xrn1 delta	1
YLR378C	1.273028495	Xrn1 delta	1
YBR165W	1.967332461	Xrn1 delta	1
YJR063W	2.032030962	Xrn1 delta	1
YPL195W	2.943542857	Xrn1 delta	1
YER062C	1.898054292	Xrn1 delta	1
YJR139C	1.460761129	Xrn1 delta	1
YJL158C	1.615122099	Xrn1 delta	1
YHR135C	1.894407564	Xrn1 delta	1
YBR021W	2.078828644	Xrn1 delta	1
YDR323C	1.560672564	Xrn1 delta	1
YLR357W	1.565164053	Xrn1 delta	1
YBR019C	3.493635118	Xrn1 delta	1
YMR227C	1.700338611	Xrn1 delta	1
YMR046C	1.854803633	Xrn1 delta	1
YGL043W	2.128035532	Xrn1 delta	1
YER173W	2.734985908	Xrn1 delta	1
YKL093W	1.830340592	Xrn1 delta	1
YOR351C	2.556965705	Xrn1 delta	1
YEL009C	3.028099022	Xrn1 delta	1
YER116C	4.031349552	Xrn1 delta	1
YDL095W	1.436474227	Xrn1 delta	1
YMR153W	1.849909605	Xrn1 delta	1
YCL003W	2.491455031	Xrn1 delta	1
YJL044C	3.497370832	Xrn1 delta	1
YHR208W	1.762809816	Xrn1 delta	1
YJR051W	1.827723303	Xrn1 delta	1
YGL040C	1.471959476	Xrn1 delta	1
YHR072W	1.669897764	Xrn1 delta	1
YGL157W	1.872535539	Xrn1 delta	1
YGR036C	2.054704055	Xrn1 delta	1
YCL029C	1.627838353	Xrn1 delta	1
YHR157W	0.30574076	Xrn1 delta	1
YBR205W	1.238095072	Xrn1 delta	1
YBR083W	1.96780818	Xrn1 delta	1
YAL062W	1.962404354	Xrn1 delta	1
YER081W	4.758308944	Xrn1 delta	1
YPL266W	1.49651174	Xrn1 delta	1
YGL019W	1.077915839	Xrn1 delta	1
YIL078W	1.289717836	Xrn1 delta	1
YER174C	0.998427341	Xrn1 delta	1
YEL058W	1.806729449	Xrn1 delta	1
YKL068W	1.640353245	Xrn1 delta	1
YCR002C	1.834252014	Xrn1 delta	1
YHR061C	3.116426088	Xrn1 delta	1
YKL056C	1.51746361	Xrn1 delta	1
YDL109C	1.536239864	Xrn1 delta	1
YHR209W	1.14280239	Xrn1 delta	1
YDL049C	1.072324959	Xrn1 delta	1
YEL002C	0.979915484	Xrn1 delta	1
YGL233W	2.004982779	Xrn1 delta	1
YEL073C	1.319351413	Xrn1 delta	1
YCL061C	3.111594067	Xrn1 delta	1
YCL001W-A	2.573068699	Xrn1 delta	1
YFL047W	1.191826636	Xrn1 delta	1
YDR345C	2.5094797	Xrn1 delta	1
YGR244C	1.460678765	Xrn1 delta	1
YMR011W	0.34558908	Xrn1 delta	1
YOL079W	1.605030427	Xrn1 delta	1
YDR481C	1.690613192	Xrn1 delta	1
YIL015W	1.157205636	Xrn1 delta	1
YNL238W	1.201392008	Xrn1 delta	1
YCL064C	2.16383204	Xrn1 delta	1
YMR034C	0.454263184	Xrn1 delta	1
YJR010W	1.717657617	Xrn1 delta	1
YBR158W	2.029752318	Xrn1 delta	1
YCL026C-B	0.06026483	Xrn1 delta	1
YCR016W	2.475690717	Xrn1 delta	1
YGR224W	2.184721443	Xrn1 delta	1
YPL023C	1.162919447	Xrn1 delta	1
YJL153C	1.529391541	Xrn1 delta	1
YLR077W	2.65721853	Xrn1 delta	1
YLR028C	1.23902383	Xrn1 delta	1
YFR002W	1.698347114	Xrn1 delta	1
YOR019W	1.477197822	Xrn1 delta	1
YPL161C	2.742648293	Xrn1 delta	1
YER050C	1.40074013	Xrn1 delta	1
YDL073W	1.748719235	Xrn1 delta	1
YJR121W	1.749813744	Xrn1 delta	1
YLR387C	0.764856443	Xrn1 delta	1
YBR257W	3.229638919	Xrn1 delta	1
YPR008W	1.459613507	Xrn1 delta	1
YAL013W	2.886801095	Xrn1 delta	1
YPL228W	1.660544297	Xrn1 delta	1
YAL016W	1.542475915	Xrn1 delta	2
YMR051C	2.524505534	Xrn1 delta	2
YFR047C	1.08858186	Xrn1 delta	2
YDR342C	1.213546617	Xrn1 delta	2
YNL112W	2.589373647	Xrn1 delta	2
YML099C	2.913800885	Xrn1 delta	2
YLR089C	3.375222893	Xrn1 delta	2
YKL073W	1.306677196	Xrn1 delta	2
YCL048W	2.420246485	Xrn1 delta	2
YGL132W	0.65069714	Xrn1 delta	2
YJL200C	2.77154589	Xrn1 delta	2
YBR093C	1.674156555	Xrn1 delta	2
YER010C	1.397057487	Xrn1 delta	2
YBR210W	2.040444289	Xrn1 delta	2
YHL034C	0.044524916	Xrn1 delta	2
YGL186C	2.312301806	Xrn1 delta	2
YOL059W	1.291143868	Xrn1 delta	2
YLR214W	1.969593689	Xrn1 delta	2
YDL225W	1.522601309	Xrn1 delta	2
YPR169W	1.588915522	Xrn1 delta	2
YBR163W	3.038710033	Xrn1 delta	2
YPL274W	1.696235591	Xrn1 delta	2
YDR285W	2.373094385	Xrn1 delta	2
YGR150C	1.550471005	Xrn1 delta	2
YFR048W	-0.062026283	Xrn1 delta	2
YNL298W	3.317358087	Xrn1 delta	2
YGR165W	1.503291113	Xrn1 delta	2
YLR085C	2.420614063	Xrn1 delta	2
YKL108W	2.371409116	Xrn1 delta	2
YKR078W	1.327545284	Xrn1 delta	2
YCR047C	1.772279077	Xrn1 delta	2
YGR104C	1.650282774	Xrn1 delta	2
YNL095C	2.677635333	Xrn1 delta	2
YFR038W	3.345939823	Xrn1 delta	2
YBL043W	-0.434952564	Xrn1 delta	2
YBR065C	0.791226806	Xrn1 delta	2
YNL119W	2.601009132	Xrn1 delta	2
YGR080W	2.086053652	Xrn1 delta	2
YOL164W	2.429802433	Xrn1 delta	2
YNL182C	2.476304795	Xrn1 delta	2
YHR190W	1.325680534	Xrn1 delta	2
YGR109C	2.905572126	Xrn1 delta	2
YPR032W	1.295095139	Xrn1 delta	2
YLR389C	0.117967696	Xrn1 delta	2
YLR237W	1.24280066	Xrn1 delta	2
YGL164C	2.378945457	Xrn1 delta	2
YCL075W	1.728349656	Xrn1 delta	2
YPR125W	3.086086233	Xrn1 delta	2
YGL190C	1.679086422	Xrn1 delta	2
YCR059C	1.806704491	Xrn1 delta	2
YAR044W	1.866428531	Xrn1 delta	2
YPR027C	3.319583747	Xrn1 delta	2
YKR023W	2.355609134	Xrn1 delta	2
YPL226W	2.029800067	Xrn1 delta	2
YNL256W	0.76079394	Xrn1 delta	2
YNL233W	3.292288515	Xrn1 delta	2
YER139C	1.881517744	Xrn1 delta	2
YML023C	2.755231748	Xrn1 delta	2
YNL291C	1.368331536	Xrn1 delta	2
YGL064C	1.511308268	Xrn1 delta	2
YGL112C	1.441606659	Xrn1 delta	2
YMR274C	1.593662755	Xrn1 delta	2
YGR127W	3.012142682	Xrn1 delta	2
YJL024C	0.807557353	Xrn1 delta	2
YDL068W	1.324872348	Xrn1 delta	2
YGL155W	2.288257316	Xrn1 delta	2
YDR176W	2.918759061	Xrn1 delta	2
YLR345W	1.037968808	Xrn1 delta	2
YDR474C	1.513362379	Xrn1 delta	2
YGR046W	1.407209545	Xrn1 delta	2
YJR007W	1.827693734	Xrn1 delta	2
YDL153C	1.490848055	Xrn1 delta	2
YBL103C	1.681217841	Xrn1 delta	2
YGR214W	1.277969771	Xrn1 delta	2
YGR293C	1.115613464	Xrn1 delta	2
YNL103W	2.32451224	Xrn1 delta	2
YGL213C	1.378197229	Xrn1 delta	2
YGR172C	2.491887253	Xrn1 delta	2
YFR051C	1.024165839	Xrn1 delta	2
YEL035C	2.168279543	Xrn1 delta	2
YBR239C	1.694558237	Xrn1 delta	2
YKL178C	1.742088639	Xrn1 delta	2
YJR144W	1.470934856	Xrn1 delta	2
YKL184W	3.195166122	Xrn1 delta	2
YKR084C	1.06328306	Xrn1 delta	2
YEL004W	2.329571505	Xrn1 delta	2
YKL047W	2.042750818	Xrn1 delta	2
YHR195W	2.246652093	Xrn1 delta	2
YER156C	1.46740145	Xrn1 delta	2
YJL007C	2.629404728	Xrn1 delta	2
YML045W	2.021853278	Xrn1 delta	2
YJR060W	1.451133359	Xrn1 delta	2
YHR202W	1.824362126	Xrn1 delta	2
YGL038C	1.244772962	Xrn1 delta	2
YHL047C	2.230927101	Xrn1 delta	2
YDL247W	1.406951759	Xrn1 delta	2
YEL039C	-1.875299137	Xrn1 delta	2
YDL085W	1.474481619	Xrn1 delta	2
YPL163C	0.756810935	Xrn1 delta	2
YKL018C-A	0.33057593	Xrn1 delta	2
YBR147W	-0.40127376	Xrn1 delta	2
YJL021C	1.121786438	Xrn1 delta	2
YKL090W	2.848978365	Xrn1 delta	2
YLR174W	1.223403877	Xrn1 delta	2
YBR132C	3.333011051	Xrn1 delta	2
YBR291C	1.977972954	Xrn1 delta	2
YOR195W	3.919475951	Xrn1 delta	2
YJR155W	2.407203704	Xrn1 delta	2
YLR195C	1.700261888	Xrn1 delta	2
YEL018W	1.756886688	Xrn1 delta	2
YKL221W	4.244390861	Xrn1 delta	2
YBR176W	1.719213279	Xrn1 delta	2
YAL004W	0.27135609	Xrn1 delta	2
YGR171C	-0.027590629	Xrn1 delta	2
YGL105W	0.916111602	Xrn1 delta	2
YOL089C	0.331337985	Xrn1 delta	2
YKR099W	3.426920313	Xrn1 delta	2
YIL166C	1.324041096	Xrn1 delta	2
YBR110W	1.17983692	Xrn1 delta	2
YGL154C	1.802240352	Xrn1 delta	2
YGR166W	1.134064405	Xrn1 delta	2
YER126C	2.306805378	Xrn1 delta	2
YIL001W	1.720477484	Xrn1 delta	2
YGL153W	1.594239656	Xrn1 delta	2
YJL003W	1.146822832	Xrn1 delta	2
YHR071W	1.325254669	Xrn1 delta	2
YGR213C	0.545850505	Xrn1 delta	2
YBR188C	1.519772046	Xrn1 delta	2
YLR071C	2.550644779	Xrn1 delta	2
YGR132C	1.814342838	Xrn1 delta	2
YOL075C	1.95129203	Xrn1 delta	2
YBR162W-A	1.40542163	Xrn1 delta	2
YIL104C	2.499622614	Xrn1 delta	2
YBL082C	0.939755778	Xrn1 delta	2
YDR294C	0.9150473	Xrn1 delta	2
YGR185C	1.521906894	Xrn1 delta	2
YGL253W	2.652572284	Xrn1 delta	2
YGL128C	-0.946714847	Xrn1 delta	2
YPR011C	1.599476351	Xrn1 delta	2
YGR096W	1.523448273	Xrn1 delta	2
YEL028W	2.883922308	Xrn1 delta	2
YER147C	4.782645806	Xrn1 delta	2
YLR221C	2.316119977	Xrn1 delta	2
YLR383W	1.881192658	Xrn1 delta	2
YGL018C	0.818413675	Xrn1 delta	2
YGR204W	1.464175379	Xrn1 delta	2
YGL100W	1.334796795	Xrn1 delta	2
YAR060C	3.272677722	Xrn1 delta	2
YKL009W	1.212502829	Xrn1 delta	2
YOL021C	1.670084807	Xrn1 delta	2
YML100W	-0.641409951	Xrn1 delta	2
YMR064W	2.190553628	Xrn1 delta	2
YAL023C	1.720780355	Xrn1 delta	2
YBR003W	0.576099645	Xrn1 delta	2
YIR006C	1.42318267	Xrn1 delta	2
YKR005C	1.28092924	Xrn1 delta	2
YOR140W	5.121466319	Xrn1 delta	2
YFL010W-A	-2.119842133	Xrn1 delta	2
YJR020W	1.348351957	Xrn1 delta	2
YMR198W	1.421292921	Xrn1 delta	2
YGR119C	1.177909578	Xrn1 delta	2
YPL179W	2.310574435	Xrn1 delta	2
YMR057C	0.679802615	Xrn1 delta	2
YEL052W	2.350922745	Xrn1 delta	2
YHR113W	0.156364355	Xrn1 delta	2
YPL183C	2.029496066	Xrn1 delta	2
YBR086C	2.261168724	Xrn1 delta	2
YDL044C	1.764148873	Xrn1 delta	2
YJR016C	2.463190806	Xrn1 delta	2
YCR025C	2.231411114	Xrn1 delta	2
YHR017W	2.045191791	Xrn1 delta	2
YBR134W	2.175128755	Xrn1 delta	2
YLL034C	1.717259293	Xrn1 delta	2
YBR159W	1.796873889	Xrn1 delta	2
YMR191W	0.599892417	Xrn1 delta	2
YEL026W	1.253825949	Xrn1 delta	2
YMR165C	1.154854219	Xrn1 delta	2
YDR320C-A	2.102686893	Xrn1 delta	2
YLR129W	2.519239113	Xrn1 delta	2
YER087W	1.273449681	Xrn1 delta	2
YDL138W	1.409863066	Xrn1 delta	2
YKL183W	0.76681878	Xrn1 delta	2
YBL035C	2.551405715	Xrn1 delta	2
YER093C-A	0.152787288	Xrn1 delta	2
YER095W	1.969832411	Xrn1 delta	2
YJL009W	1.772923195	Xrn1 delta	2
YMR115W	1.486484747	Xrn1 delta	2
YGL124C	1.031903405	Xrn1 delta	2
YAL014C	0.497616214	Xrn1 delta	2
YAL031C	1.79198028	Xrn1 delta	2
YBR011C	1.194148124	Xrn1 delta	2
YOL153C	1.076333609	Xrn1 delta	2
YGR156W	1.368755679	Xrn1 delta	2
YCL069W	4.190525576	Xrn1 delta	2
YGL171W	2.910232061	Xrn1 delta	2
YKL028W	1.999653867	Xrn1 delta	2
YAL061W	1.723451367	Xrn1 delta	2
YLR276C	2.992337188	Xrn1 delta	2
YOL034W	-0.724827255	Xrn1 delta	2
YMR302C	1.807923302	Xrn1 delta	2
YMR179W	1.40435747	Xrn1 delta	2
YGR249W	1.014763664	Xrn1 delta	2
YDL148C	2.775928414	Xrn1 delta	2
YNL018C	2.591024362	Xrn1 delta	2
YKL005C	1.907215997	Xrn1 delta	2
YLR441C	1.639241717	Xrn1 delta	2
YPL005W	1.272608777	Xrn1 delta	2
YNL289W	4.235996017	Xrn1 delta	2
YCR023C	1.194751272	Xrn1 delta	2
YBR243C	1.817913021	Xrn1 delta	2
YBR236C	1.963347008	Xrn1 delta	2
YOR081C	1.933500813	Xrn1 delta	2
YAL012W	-0.362279917	Xrn1 delta	2
YCR052W	1.717499794	Xrn1 delta	2
YGL228W	2.723084349	Xrn1 delta	2
YLR224W	2.060424146	Xrn1 delta	2
YNL176C	2.40431947	Xrn1 delta	2
YGL204C	1.817075607	Xrn1 delta	2
YLL028W	4.31034417	Xrn1 delta	2
YMR111C	1.74473924	Xrn1 delta	2
YDL045C	1.595309788	Xrn1 delta	2
YGL001C	0.379156832	Xrn1 delta	2
YJR013W	1.748711029	Xrn1 delta	2
YKR097W	1.431081508	Xrn1 delta	2
YHR166C	0.904013735	Xrn1 delta	2
YGL261C	2.277510976	Xrn1 delta	2
YGL125W	4.441335748	Xrn1 delta	2
YHR175W	0.530041404	Xrn1 delta	2
YGL207W	1.528745579	Xrn1 delta	2
YBR250W	2.294814197	Xrn1 delta	2
YBR269C	-0.9045478	Xrn1 delta	2
YGR028W	1.840527053	Xrn1 delta	2
YIL024C	2.941016672	Xrn1 delta	2
YOL045W	0.887359974	Xrn1 delta	2
YBR211C	1.519317913	Xrn1 delta	2
YJR129C	2.528476619	Xrn1 delta	2
YJR142W	1.530310866	Xrn1 delta	2
YIL042C	-0.277196725	Xrn1 delta	2
YKL023W	1.121190608	Xrn1 delta	2
YGL003C	2.435966931	Xrn1 delta	2
YBR254C	2.550857122	Xrn1 delta	2
YER084W-A	1.902786322	Xrn1 delta	2
YOL023W	1.877724003	Xrn1 delta	2
YBR094W	2.997222755	Xrn1 delta	2
YIL110W	1.606908314	Xrn1 delta	2
YCR107W	2.322317497	Xrn1 delta	2
YBR077C	2.590785541	Xrn1 delta	2
YER183C	1.639410766	Xrn1 delta	2
YGL200C	1.089589849	Xrn1 delta	2
YGR163W	1.243569552	Xrn1 delta	2
YOR002W	1.509771093	Xrn1 delta	2
YBR153W	1.930715082	Xrn1 delta	2
YBR261C	1.423402035	Xrn1 delta	2
YML102W	1.723411096	Xrn1 delta	2
YJR083C	2.9232285	Xrn1 delta	2
YCL059C	1.672543084	Xrn1 delta	2
YER140W	1.859693845	Xrn1 delta	2
YHR022C	2.597422853	Xrn1 delta	2
YGR279C	1.91964837	Xrn1 delta	2
YEL019C	2.440084387	Xrn1 delta	2
YLR380W	1.06593347	Xrn1 delta	2
YLR358C	1.638628404	Xrn1 delta	2
YBR175W	1.591721881	Xrn1 delta	2
YBR160W	1.070713407	Xrn1 delta	2
YJR153W	1.083664509	Xrn1 delta	2
YLR153C	1.817514404	Xrn1 delta	2
YGR120C	1.822187104	Xrn1 delta	2
YLR084C	1.593717027	Xrn1 delta	2
YBR030W	3.700345687	Xrn1 delta	2
YKL080W	1.163035646	Xrn1 delta	2
YCL009C	0.960776925	Xrn1 delta	2
YGR095C	1.840245902	Xrn1 delta	2
YMR268C	1.551130132	Xrn1 delta	2
YFR001W	0.577087184	Xrn1 delta	2
YER188W	2.748464247	Xrn1 delta	2
YGR240C	1.963149022	Xrn1 delta	2
YMR091C	2.168790916	Xrn1 delta	2
YJL023C	2.976502803	Xrn1 delta	2
YCR105W	1.836947725	Xrn1 delta	2
YOR038C	0.490849616	Xrn1 delta	2
YOR306C	1.404392096	Xrn1 delta	2
YHR121W	1.034689006	Xrn1 delta	2
YJL058C	1.114502343	Xrn1 delta	2
YLL018C	3.141124299	Xrn1 delta	2
YMR023C	1.966227163	Xrn1 delta	2
YKL070W	3.140945827	Xrn1 delta	2
YCR012W	0.80716202	Xrn1 delta	2
YGR134W	1.345354591	Xrn1 delta	2
YOR001W	2.013154093	Xrn1 delta	2
YDR352W	2.752341092	Xrn1 delta	2
YBL085W	1.118046907	Xrn1 delta	2
YLL011W	3.134404634	Xrn1 delta	2
YEL040W	1.666958666	Xrn1 delta	2
YGR012W	1.201681269	Xrn1 delta	2
YKL175W	1.182862234	Xrn1 delta	2
YJR067C	2.422134426	Xrn1 delta	2
YBR154C	2.285745545	Xrn1 delta	2
YBR057C	3.148586222	Xrn1 delta	2
YHR123W	1.208136603	Xrn1 delta	2
YOL055C	1.559628772	Xrn1 delta	2
YER107C	1.859374352	Xrn1 delta	2
YIR029W	3.147603342	Xrn1 delta	2
YDR341C	0.792622832	Xrn1 delta	2
YML124C	0.104268305	Xrn1 delta	2
YIL082W	4.030537691	Xrn1 delta	2
YFR046C	1.808576097	Xrn1 delta	2
YBR029C	2.135050083	Xrn1 delta	2
YLR460C	2.077529996	Xrn1 delta	2
YDR144C	2.083314889	Xrn1 delta	2
YBL052C	2.140199708	Xrn1 delta	2
YKL119C	1.911365453	Xrn1 delta	2
YKL096W-A	1.083629334	Xrn1 delta	2
YAR062W	1.335667851	Xrn1 delta	2
YPR155C	1.954781157	Xrn1 delta	2
YNL268W	3.03819892	Xrn1 delta	2
YFR007W	-0.791623885	Xrn1 delta	2
YLR034C	1.043423388	Xrn1 delta	2
YMR166C	0.501224683	Xrn1 delta	2
YPR119W	2.603802485	Xrn1 delta	2
YKR044W	1.307465958	Xrn1 delta	2
YIL003W	3.788017575	Xrn1 delta	2
YDL143W	0.748006743	Xrn1 delta	2
YNL132W	1.115981327	Xrn1 delta	2
YMR004W	1.07905861	Xrn1 delta	2
YMR082C	-0.200005797	Xrn1 delta	2
YGR212W	2.617842977	Xrn1 delta	2
YJR001W	2.185686767	Xrn1 delta	2
YJR105W	0.297986143	Xrn1 delta	2
YMR243C	1.195213627	Xrn1 delta	2
YFR005C	2.211605193	Xrn1 delta	2
YER143W	1.203760831	Xrn1 delta	2
YGR141W	1.702558131	Xrn1 delta	2
YER015W	1.884463667	Xrn1 delta	2
YGR277C	0.815025095	Xrn1 delta	2
YGR044C	2.288725785	Xrn1 delta	2
YGR009C	1.358217458	Xrn1 delta	2
YLL055W	1.910268142	Xrn1 delta	2
YEL029C	0.941285802	Xrn1 delta	2
YMR010W	0.629792668	Xrn1 delta	2
YHR198C	1.682334806	Xrn1 delta	2
YKR038C	1.72450681	Xrn1 delta	2
YGL168W	1.084425616	Xrn1 delta	2
YLR394W	1.766124354	Xrn1 delta	2
YHR102W	1.70180803	Xrn1 delta	2
YJR019C	1.936823175	Xrn1 delta	2
YOR342C	3.201288358	Xrn1 delta	2
YEL069C	1.248373031	Xrn1 delta	2
YKR004C	1.636126227	Xrn1 delta	2
YKL022C	2.403674271	Xrn1 delta	2
YJR088C	2.31000499	Xrn1 delta	2
YBR301W	1.701594459	Xrn1 delta	2
YGL223C	2.133946852	Xrn1 delta	2
YIL071C	2.98508113	Xrn1 delta	2
YBL067C	1.53455695	Xrn1 delta	2
YPL040C	2.062857135	Xrn1 delta	2
YER022W	3.348685683	Xrn1 delta	2
YDR049W	1.341864598	Xrn1 delta	2
YIR030W-A	3.311502455	Xrn1 delta	2
YOR228C	0.878796791	Xrn1 delta	2
YOR272W	2.000694336	Xrn1 delta	2
YDR456W	3.107716041	Xrn1 delta	2
YCR102C	2.797354204	Xrn1 delta	2
YOR360C	1.258308427	Xrn1 delta	2
YML115C	1.454607562	Xrn1 delta	2
YJL011C	1.272918804	Xrn1 delta	2
YHR100C	1.59692052	Xrn1 delta	2
YJR131W	2.952370663	Xrn1 delta	2
YLR371W	0.878414335	Xrn1 delta	2
YDR205W	2.368468022	Xrn1 delta	2
YNL183C	1.41774313	Xrn1 delta	2
YJL055W	1.420007836	Xrn1 delta	2
YBR195C	1.880793945	Xrn1 delta	2
YML096W	2.283824247	Xrn1 delta	2
YBL045C	2.007125976	Xrn1 delta	2
YFR014C	2.29174182	Xrn1 delta	2
YBR197C	2.537763339	Xrn1 delta	2
YJR072C	1.750244614	Xrn1 delta	2
YER090W	1.01479902	Xrn1 delta	2
YOR127W	1.967239326	Xrn1 delta	2
YPL157W	3.590654383	Xrn1 delta	2
YER100W	1.372914915	Xrn1 delta	2
YDR299W	2.953520939	Xrn1 delta	2
YAL049C	1.12660067	Xrn1 delta	2
YAR023C	1.588192826	Xrn1 delta	2
YIL014W	0.892628023	Xrn1 delta	2
YGR087C	-0.692796499	Xrn1 delta	2
YER045C	1.53020451	Xrn1 delta	2
YBR260C	1.084024633	Xrn1 delta	2
YML057W	2.562468482	Xrn1 delta	2
YKL013C	1.648160227	Xrn1 delta	2
YPR002W	1.582799931	Xrn1 delta	2
YBL025W	2.635740429	Xrn1 delta	2
YLL036C	1.504874786	Xrn1 delta	2
YGL244W	1.636354275	Xrn1 delta	2
YOR151C	0.853345204	Xrn1 delta	2
YMR176W	0.991933284	Xrn1 delta	2
YGR005C	2.417107503	Xrn1 delta	2
YFR024C	1.674148289	Xrn1 delta	2
YJL026W	0.489944812	Xrn1 delta	2
YEL057C	1.868437071	Xrn1 delta	2
YPR081C	1.984546151	Xrn1 delta	2
YMR210W	1.706995797	Xrn1 delta	2
YLR248W	2.772134625	Xrn1 delta	2
YLR180W	1.53665583	Xrn1 delta	2
YPL051W	1.010939064	Xrn1 delta	2
YBR070C	2.33585644	Xrn1 delta	2
YAL045C	0.753307892	Xrn1 delta	2
YBR074W	1.946615424	Xrn1 delta	2
YJR100C	1.893481158	Xrn1 delta	2
YFL057C	2.574903128	Xrn1 delta	2
YBR145W	1.532759903	Xrn1 delta	2
YCR069W	1.501855756	Xrn1 delta	2
YBR161W	0.993565527	Xrn1 delta	2
YGL115W	0.615322383	Xrn1 delta	2
YCL020W	3.570168204	Xrn1 delta	2
YGL103W	3.134342544	Xrn1 delta	2
YER119C	1.075327365	Xrn1 delta	2
YMR184W	2.184165246	Xrn1 delta	2
YLR453C	2.335838625	Xrn1 delta	2
YFL041W	2.512081784	Xrn1 delta	2
YBR063C	3.178616209	Xrn1 delta	2
YNR063W	2.090307841	Xrn1 delta	2
YJR050W	1.854375384	Xrn1 delta	2
YGR081C	2.684279108	Xrn1 delta	2
YGR040W	2.44449991	Xrn1 delta	2
YFR004W	2.199145354	Xrn1 delta	2
YEL051W	1.257747702	Xrn1 delta	2
YBR256C	0.856524836	Xrn1 delta	2
YGR273C	1.644892896	Xrn1 delta	2
YER012W	1.23497539	Xrn1 delta	2
YDR079C-A	1.706426706	Xrn1 delta	2
YHL028W	1.830344457	Xrn1 delta	2
YBR251W	0.693846352	Xrn1 delta	2
YJR068W	2.021200285	Xrn1 delta	2
YHR127W	1.730626278	Xrn1 delta	2
YGL004C	1.927471368	Xrn1 delta	2
YKR056W	1.290751624	Xrn1 delta	2
YML058W	0.605720318	Xrn1 delta	2
YGR189C	2.236120806	Xrn1 delta	2
YDR211W	2.161907558	Xrn1 delta	2
YCR075C	2.318756853	Xrn1 delta	2
YER008C	1.754965543	Xrn1 delta	2
YHR108W	1.125695589	Xrn1 delta	2
YJL117W	0.97723508	Xrn1 delta	2
YIL096C	1.04507381	Xrn1 delta	2
YAL034W-A	1.716089064	Xrn1 delta	2
YML012W	1.739973822	Xrn1 delta	2
YCL066W	1.81481629	Xrn1 delta	2
YER187W	1.528979044	Xrn1 delta	2
YER042W	1.121335969	Xrn1 delta	2
YCL004W	2.621494862	Xrn1 delta	2
YGR062C	1.545009983	Xrn1 delta	2
YCR046C	-0.389182709	Xrn1 delta	2
YCL022C	1.459457358	Xrn1 delta	2
YCR010C	0.938298873	Xrn1 delta	2
YPR018W	2.08720813	Xrn1 delta	2
YML052W	0.862257398	Xrn1 delta	2
YBR213W	1.295675462	Xrn1 delta	2
YJR102C	0.411533315	Xrn1 delta	2
YGL122C	1.921939471	Xrn1 delta	2
YMR027W	-0.134101756	Xrn1 delta	2
YBR258C	1.968886005	Xrn1 delta	2
YDR030C	2.410612192	Xrn1 delta	2
YMR174C	-0.223078065	Xrn1 delta	2
YBR268W	2.578595384	Xrn1 delta	2
YER016W	2.365872002	Xrn1 delta	2
YMR140W	2.640220529	Xrn1 delta	2
YLR090W	2.530972312	Xrn1 delta	2
YGR216C	2.491522782	Xrn1 delta	2
YBR201W	1.500669259	Xrn1 delta	2
YER007W	2.155289894	Xrn1 delta	2
YGR246C	1.909631108	Xrn1 delta	2
YBL010C	2.775407631	Xrn1 delta	2
YBL020W	2.561573168	Xrn1 delta	2
YJL195C	1.727062004	Xrn1 delta	2
YDR189W	2.387753232	Xrn1 delta	2
YDR368W	1.11008993	Xrn1 delta	2
YMR028W	2.096546595	Xrn1 delta	2
YFL054C	1.673538638	Xrn1 delta	2
YPR058W	1.32629965	Xrn1 delta	2
YLR361C	1.360507103	Xrn1 delta	2
YER084W	-0.488440161	Xrn1 delta	2
YIR023W	2.061745648	Xrn1 delta	2
YBR060C	1.680625572	Xrn1 delta	2
YDR165W	2.245967658	Xrn1 delta	2
YBR187W	2.278218836	Xrn1 delta	2
YGL050W	1.646109868	Xrn1 delta	2
YLL058W	2.601436099	Xrn1 delta	2
YBR274W	3.52271801	Xrn1 delta	2
YOL006C	2.565072679	Xrn1 delta	2
YHR024C	0.346640984	Xrn1 delta	2
YOR344C	5.044156703	Xrn1 delta	2
YPL072W	2.290006406	Xrn1 delta	2
YBL028C	2.588522521	Xrn1 delta	2
YDR371W	2.464549665	Xrn1 delta	2
YEL071W	3.25078475	Xrn1 delta	2
YJL181W	1.59257913	Xrn1 delta	2
YCR030C	1.890923861	Xrn1 delta	2
YER121W	1.291999612	Xrn1 delta	2
YGL084C	1.43048361	Xrn1 delta	2
YMR077C	2.805112177	Xrn1 delta	2
YBR297W	2.33771351	Xrn1 delta	2
YML070W	1.12010746	Xrn1 delta	2
YML080W	1.495728696	Xrn1 delta	2
YCL044C	1.230627971	Xrn1 delta	2
YPL160W	1.456462731	Xrn1 delta	2
YBR125C	2.54634684	Xrn1 delta	2
YMR196W	-0.033086684	Xrn1 delta	2
YPL135W	3.307440477	Xrn1 delta	2
YBL073W	1.959505786	Xrn1 delta	2
YJL004C	1.87739885	Xrn1 delta	2
YPL007C	1.530096251	Xrn1 delta	2
YHR144C	0.28489438	Xrn1 delta	2
YJL059W	1.801202636	Xrn1 delta	2
YOL076W	2.4064337	Xrn1 delta	2
YJR053W	2.943050779	Xrn1 delta	2
YER152C	1.38531778	Xrn1 delta	2
YEL024W	0.173609263	Xrn1 delta	2
YER168C	2.115048306	Xrn1 delta	2
YLR202C	0.974171799	Xrn1 delta	2
YIR036C	1.290407759	Xrn1 delta	2
YHR045W	0.793093132	Xrn1 delta	2
YBR035C	0.862990172	Xrn1 delta	2
YFR044C	1.112944278	Xrn1 delta	2
YJL221C	1.760975665	Xrn1 delta	2
YFR052W	2.285397279	Xrn1 delta	2
YER161C	2.201656653	Xrn1 delta	2
YDL043C	2.384999664	Xrn1 delta	2
YGR208W	2.223212617	Xrn1 delta	2
YAR042W	0.221457398	Xrn1 delta	2
YBR253W	3.067507746	Xrn1 delta	2
YGL134W	1.637631378	Xrn1 delta	2
YMR209C	1.382207827	Xrn1 delta	2
YLR073C	2.552295667	Xrn1 delta	2
YGR023W	2.53491605	Xrn1 delta	2
YKR046C	0.81037018	Xrn1 delta	2
YGL082W	1.69192235	Xrn1 delta	2
YGR037C	0.266308324	Xrn1 delta	2
YER136W	2.84125193	Xrn1 delta	2
YGR205W	4.035634372	Xrn1 delta	2
YLR461W	1.205852146	Xrn1 delta	2
YOR387C	2.252633652	Xrn1 delta	2
YGL240W	2.13370476	Xrn1 delta	2
YML010W	1.830847474	Xrn1 delta	2
YDR200C	1.480693783	Xrn1 delta	2
YCL021W-A	1.33484389	Xrn1 delta	2
YDR131C	2.029722915	Xrn1 delta	2
YKR105C	4.0999182	Xrn1 delta	2
YBR194W	1.538094482	Xrn1 delta	2
YEL005C	2.86196145	Xrn1 delta	2
YBL055C	1.919758787	Xrn1 delta	2
YAR029W	1.649652627	Xrn1 delta	2
YKL139W	1.740917771	Xrn1 delta	2
YBL018C	1.156219321	Xrn1 delta	2
YNL325C	1.529933249	Xrn1 delta	2
YGL036W	1.725574921	Xrn1 delta	2
YCR096C	2.19282238	Xrn1 delta	2
YDR311W	1.336060248	Xrn1 delta	2
YAL015C	0.534359596	Xrn1 delta	2
YPR022C	0.388121969	Xrn1 delta	2
YGL057C	2.018284364	Xrn1 delta	2
YIR030C	2.414857756	Xrn1 delta	2
YPL204W	1.050423368	Xrn1 delta	2
YIL160C	2.082404216	Xrn1 delta	2
YER071C	2.748258528	Xrn1 delta	2
YKR017C	2.463828568	Xrn1 delta	2
YBL015W	-0.695508964	Xrn1 delta	2
YGR043C	3.095782054	Xrn1 delta	2
YML051W	1.478990703	Xrn1 delta	2
YFR053C	1.22412915	Xrn1 delta	2
YJL098W	1.798196229	Xrn1 delta	2
YGL225W	2.078958132	Xrn1 delta	2
YCR104W	2.526691591	Xrn1 delta	2
YCL030C	1.605247433	Xrn1 delta	2
YGR236C	3.750484305	Xrn1 delta	2
YER003C	3.136669466	Xrn1 delta	2
YBR283C	1.581280449	Xrn1 delta	2
YJR094C	1.436766637	Xrn1 delta	2
YOR287C	2.151258681	Xrn1 delta	2
YJL190C	1.836195859	Xrn1 delta	2
YKL066W	0.988675892	Xrn1 delta	2
YBR107C	2.681791986	Xrn1 delta	2
YOR118W	1.608474533	Xrn1 delta	2
YDR036C	0.906280206	Xrn1 delta	2
YBR087W	1.830015839	Xrn1 delta	2
YJR087W	2.648655773	Xrn1 delta	2
YGR193C	1.324511616	Xrn1 delta	2
YJR107W	2.342339428	Xrn1 delta	2
YHR117W	2.380483999	Xrn1 delta	2
YFR006W	1.447254152	Xrn1 delta	2
YJR049C	2.174918578	Xrn1 delta	2
YIL079C	3.081949207	Xrn1 delta	2
YEL030C-A	1.016712441	Xrn1 delta	2
YLR427W	1.102568643	Xrn1 delta	2
YDR390C	2.856132543	Xrn1 delta	2
YGR266W	2.235881226	Xrn1 delta	2
YLR236C	2.143029612	Xrn1 delta	2
YGL073W	2.64925793	Xrn1 delta	2
YOR269W	0.853480335	Xrn1 delta	2
YER145C	2.129316165	Xrn1 delta	2
YBL068W	0.923454685	Xrn1 delta	2
YJR116W	1.134644607	Xrn1 delta	2
YPL221W	1.306599226	Xrn1 delta	2
YKL087C	2.470778314	Xrn1 delta	2
YOR275C	2.196852302	Xrn1 delta	2
YKL211C	2.238379584	Xrn1 delta	2
YHR011W	1.614092977	Xrn1 delta	2
YGR284C	0.841555275	Xrn1 delta	2
YGR190C	2.643676678	Xrn1 delta	2
YLR059C	1.814117919	Xrn1 delta	2
YLR127C	2.806827641	Xrn1 delta	2
YJR022W	2.821058673	Xrn1 delta	2
YFR036W	0.518922643	Xrn1 delta	2
YJL148W	2.057842012	Xrn1 delta	2
YEL053C	1.755486182	Xrn1 delta	2
YBR164C	1.979323905	Xrn1 delta	2
YJR135C	1.542075714	Xrn1 delta	2
YAL007C	1.39984523	Xrn1 delta	2
YML028W	0.856951204	Xrn1 delta	2
YLR416C	1.894099271	Xrn1 delta	2
YBR090C	1.775156691	Xrn1 delta	2
YDR518W	1.778676417	Xrn1 delta	2
YJL126W	1.486628965	Xrn1 delta	2
YBR103W	1.549918307	Xrn1 delta	2
YGR230W	1.312651305	Xrn1 delta	2
YER117W	0.373955692	Xrn1 delta	2
YMR319C	3.222579414	Xrn1 delta	2
YBR282W	1.95910732	Xrn1 delta	2
YBR042C	1.228507111	Xrn1 delta	2
YNL068C	3.05865821	Xrn1 delta	2
YLR294C	0.801961247	Xrn1 delta	2
YKL053W	4.10074374	Xrn1 delta	2
YHR091C	0.287948009	Xrn1 delta	2
YHR170W	2.810672	Xrn1 delta	2
YBR273C	2.23232013	Xrn1 delta	2
YJR082C	1.819740398	Xrn1 delta	2
YJL140W	1.942686567	Xrn1 delta	2
YBR123C	2.844221957	Xrn1 delta	2
YBR170C	3.132282965	Xrn1 delta	2
YMR016C	1.684889913	Xrn1 delta	2
YER186C	1.865777724	Xrn1 delta	2
YLR213C	-1.522484355	Xrn1 delta	2
YER179W	2.164932479	Xrn1 delta	2
YER054C	2.264231	Xrn1 delta	2
YGL045W	1.079960599	Xrn1 delta	2
YKL172W	2.240445555	Xrn1 delta	2
YLR176C	0.862696601	Xrn1 delta	2
YMR005W	2.374837778	Xrn1 delta	2
YPR176C	1.736845918	Xrn1 delta	2
YER017C	1.588322958	Xrn1 delta	2
YHR020W	1.608199092	Xrn1 delta	2
YPL206C	1.363439476	Xrn1 delta	2
YBR039W	1.123542196	Xrn1 delta	2
YJR025C	1.24879651	Xrn1 delta	2
YJL118W	2.243135265	Xrn1 delta	2
YIL019W	1.231401805	Xrn1 delta	2
YJR014W	1.106511841	Xrn1 delta	2
YJR079W	1.280252218	Xrn1 delta	2
YDR234W	2.002745621	Xrn1 delta	2
YPL113C	1.531154798	Xrn1 delta	2
YMR285C	1.846377398	Xrn1 delta	2
YJR126C	2.325210693	Xrn1 delta	2
YBR189W	2.357535556	Xrn1 delta	2
YJL016W	0.690520105	Xrn1 delta	2
YJR122W	1.508175414	Xrn1 delta	2
YMR235C	0.280784579	Xrn1 delta	2
YBR044C	3.435140382	Xrn1 delta	2
YMR014W	2.518015406	Xrn1 delta	2
YJL182C	1.542794947	Xrn1 delta	2
YKL201C	3.279341129	Xrn1 delta	2
YML031W	1.382627081	Xrn1 delta	2
YBR281C	1.908971528	Xrn1 delta	2
YJR076C	3.004492187	Xrn1 delta	2
YGL067W	1.577477946	Xrn1 delta	2
YMR108W	1.271108951	Xrn1 delta	2
YDL210W	1.672056674	Xrn1 delta	2
YIL036W	-0.015001025	Xrn1 delta	2
YML038C	1.258062627	Xrn1 delta	2
YGR113W	2.383508148	Xrn1 delta	2
YDL218W	4.807972441	Xrn1 delta	2
YBR096W	1.3120146	Xrn1 delta	2
YLL002W	-0.187652005	Xrn1 delta	2
YLR240W	1.120400106	Xrn1 delta	2
YKL031W	0.206016721	Xrn1 delta	2
YMR289W	2.03803167	Xrn1 delta	2
YIL073C	2.457639933	Xrn1 delta	2
YBL080C	0.771031133	Xrn1 delta	2
YDR195W	1.957607312	Xrn1 delta	2
YGR026W	1.31668232	Xrn1 delta	2
YHR084W	2.288186468	Xrn1 delta	2
YKL006W	0.365040171	Xrn1 delta	2
YDR526C	1.565051219	Xrn1 delta	2
YHR010W	0.819480543	Xrn1 delta	2
YJR055W	1.618085263	Xrn1 delta	2
YNL023C	2.267047206	Xrn1 delta	2
YJR084W	3.077282283	Xrn1 delta	2
YJL046W	1.943089491	Xrn1 delta	2
YHL025W	2.6214069	Xrn1 delta	2
YCL032W	2.485689449	Xrn1 delta	2
YDR039C	1.091394875	Xrn1 delta	2
YML063W	1.083247628	Xrn1 delta	2
YML082W	0.419277255	Xrn1 delta	2
YAL044C	1.595356152	Xrn1 delta	2
YHR134W	1.635915604	Xrn1 delta	2
YHR118C	1.98965195	Xrn1 delta	2
YMR132C	2.414214512	Xrn1 delta	2
YHR101C	2.144029279	Xrn1 delta	2
YMR072W	2.584003116	Xrn1 delta	2
YCR090C	1.307334915	Xrn1 delta	2
YGL002W	1.61934701	Xrn1 delta	2
YLR275W	0.91069286	Xrn1 delta	2
YEL036C	1.726282842	Xrn1 delta	2
YMR113W	1.050364008	Xrn1 delta	2
YGL172W	1.42152987	Xrn1 delta	2
YLR363C	2.131565008	Xrn1 delta	2
YHR013C	1.121948766	Xrn1 delta	2
YGR002C	2.190547717	Xrn1 delta	2
YBL041W	1.851561595	Xrn1 delta	2
YGL096W	2.279649009	Xrn1 delta	2
YOL080C	3.47061361	Xrn1 delta	2
YJL049W	1.883592782	Xrn1 delta	2
YBR067C	0.995914312	Xrn1 delta	2
YPL169C	1.738064847	Xrn1 delta	2
YPR088C	1.806016636	Xrn1 delta	2
YFR010W	1.685262611	Xrn1 delta	2
YBL099W	0.583046671	Xrn1 delta	2
YDR492W	2.691053185	Xrn1 delta	2
YIR032C	1.549106449	Xrn1 delta	2
YER065C	2.46354197	Xrn1 delta	2
YLR060W	2.625212662	Xrn1 delta	3
YGL110C	2.962608482	Xrn1 delta	3
YGR210C	1.872616973	Xrn1 delta	3
YGL091C	1.289816767	Xrn1 delta	3
YDR062W	2.885986829	Xrn1 delta	3
YDL013W	0.796766103	Xrn1 delta	3
YPL235W	2.36829123	Xrn1 delta	3
YIR012W	1.911349298	Xrn1 delta	3
YBR217W	2.63594003	Xrn1 delta	3
YLR009W	2.246953848	Xrn1 delta	3
YPL120W	1.978110309	Xrn1 delta	3
YAR003W	2.091098015	Xrn1 delta	3
YBL051C	2.924704169	Xrn1 delta	3
YBL031W	2.692096308	Xrn1 delta	3
YER076W-A	1.026923177	Xrn1 delta	3
YHR094C	1.917342489	Xrn1 delta	3
YOR247W	2.167890152	Xrn1 delta	3
YPL077C	2.189137762	Xrn1 delta	3
YKL029C	1.292320259	Xrn1 delta	3
YFR039C	0.875875499	Xrn1 delta	3
YGR194C	1.341780665	Xrn1 delta	3
YLR151C	4.19145994	Xrn1 delta	3
YGL104C	-0.248965744	Xrn1 delta	3
YPL254W	1.723808159	Xrn1 delta	3
YBR120C	1.033872512	Xrn1 delta	3
YLR005W	2.009676909	Xrn1 delta	3
YMR308C	1.36548289	Xrn1 delta	3
YJL072C	0.750259806	Xrn1 delta	3
YDR082W	3.03807293	Xrn1 delta	3
YOR372C	2.907372426	Xrn1 delta	3
YGL080W	1.911186134	Xrn1 delta	3
YML008C	1.582314738	Xrn1 delta	3
YOR060C	2.286363581	Xrn1 delta	3
YLR295C	1.377683921	Xrn1 delta	3
YPR198W	1.096461605	Xrn1 delta	3
YGR158C	1.928148703	Xrn1 delta	3
YLR292C	1.376591147	Xrn1 delta	3
YOL093W	1.546354412	Xrn1 delta	3
YCL050C	2.087485055	Xrn1 delta	3
YLR051C	2.17330878	Xrn1 delta	3
YKL205W	3.754430195	Xrn1 delta	3
YOL090W	1.793396255	Xrn1 delta	3
YCR060W	1.758463126	Xrn1 delta	3
YIL023C	1.896049102	Xrn1 delta	3
YDL154W	2.427776253	Xrn1 delta	3
YCR084C	1.52195019	Xrn1 delta	3
YHR216W	1.576225295	Xrn1 delta	3
YML101C	0.489805308	Xrn1 delta	3
YBL036C	1.542393977	Xrn1 delta	3
YDL215C	2.732952195	Xrn1 delta	3
YLR210W	3.605459903	Xrn1 delta	3
YCL056C	2.289114805	Xrn1 delta	3
YMR222C	0.270198491	Xrn1 delta	3
YJL108C	1.810514034	Xrn1 delta	3
YPL119C	2.261556285	Xrn1 delta	3
YBR010W	1.369571554	Xrn1 delta	3
YGR017W	0.571675334	Xrn1 delta	3
YKR087C	2.655989743	Xrn1 delta	3
YML032C	1.226980971	Xrn1 delta	3
YGR169C	2.011948135	Xrn1 delta	3
YPL128C	1.882779788	Xrn1 delta	3
YOR006C	1.773050678	Xrn1 delta	3
YER115C	1.56174737	Xrn1 delta	3
YCR066W	2.487302111	Xrn1 delta	3
YBR006W	1.527042254	Xrn1 delta	3
YNL280C	1.337054371	Xrn1 delta	3
YMR079W	2.711891192	Xrn1 delta	3
YBR023C	1.340421101	Xrn1 delta	3
YGR048W	1.729514145	Xrn1 delta	3
YMR122C	-0.222540435	Xrn1 delta	3
YBR264C	1.316377646	Xrn1 delta	3
YGL257C	1.427984098	Xrn1 delta	3
YOR074C	1.773659579	Xrn1 delta	3
YJL223C	2.420038501	Xrn1 delta	3
YGR101W	1.340282319	Xrn1 delta	3
YDR256C	4.317562782	Xrn1 delta	3
YOR030W	0.936610834	Xrn1 delta	3
YFR040W	1.706061778	Xrn1 delta	3
YBR286W	3.102600958	Xrn1 delta	3
YIL141W	5.824056469	Xrn1 delta	3
YFL038C	1.8318087	Xrn1 delta	3
YAL032C	1.261716944	Xrn1 delta	3
YIL103W	4.345077424	Xrn1 delta	3
YKL144C	1.993149812	Xrn1 delta	3
YML053C	3.744239917	Xrn1 delta	3
YPR055W	2.661299216	Xrn1 delta	3
YDL240W	1.330981401	Xrn1 delta	3
YJR017C	1.441336092	Xrn1 delta	3
YCR044C	3.118572651	Xrn1 delta	3
YCL046W	1.873070796	Xrn1 delta	3
YGL194C	2.709573253	Xrn1 delta	3
YKL016C	0.823547121	Xrn1 delta	3
YBR289W	1.901334333	Xrn1 delta	3
YMR263W	1.565731672	Xrn1 delta	3
YOR095C	2.343030286	Xrn1 delta	3
YNL186W	2.710220766	Xrn1 delta	3
YJR133W	1.256170024	Xrn1 delta	3
YKL018W	1.498608758	Xrn1 delta	3
YBR109C	1.300997841	Xrn1 delta	3
YMR107W	1.522237631	Xrn1 delta	3
YCL031C	2.519482644	Xrn1 delta	3
YOR021C	1.287114187	Xrn1 delta	3
YER074W	2.062861558	Xrn1 delta	3
YLR330W	1.187597533	Xrn1 delta	3
YCL002C	2.422892854	Xrn1 delta	3
YPR140W	1.016588699	Xrn1 delta	3
YJL213W	2.527841103	Xrn1 delta	3
YOR023C	1.385664308	Xrn1 delta	3
YER044C	0.939175337	Xrn1 delta	3
YER019W	1.324719161	Xrn1 delta	3
YER009W	0.853187548	Xrn1 delta	3
YJR009C	0.539296504	Xrn1 delta	3
YLR108C	1.458272186	Xrn1 delta	3
YOL154W	2.689246635	Xrn1 delta	3
YGR272C	4.06772907	Xrn1 delta	3
YCL017C	1.221508931	Xrn1 delta	3
YBL046W	2.305435957	Xrn1 delta	3
YJL143W	1.410594655	Xrn1 delta	3
YLR027C	1.588700085	Xrn1 delta	3
YEL014C	2.900377155	Xrn1 delta	3
YLL035W	1.049535072	Xrn1 delta	3
YOR111W	2.077780688	Xrn1 delta	3
YGL212W	2.044822924	Xrn1 delta	3
YDR042C	0.040936786	Xrn1 delta	3
YBR204C	1.136964571	Xrn1 delta	3
YBL102W	1.045098005	Xrn1 delta	3
YOL077C	3.255002541	Xrn1 delta	3
YJL154C	0.929340095	Xrn1 delta	3
YMR202W	1.133698972	Xrn1 delta	3
YER147C-A	1.82066115	Xrn1 delta	3
YOL118C	-0.078760063	Xrn1 delta	3
YKR016W	1.674111617	Xrn1 delta	3
YER004W	2.031370868	Xrn1 delta	3
YIL009W	2.026624522	Xrn1 delta	3
YHL018W	2.559285177	Xrn1 delta	3
YBR255W	-0.199577984	Xrn1 delta	3
YGL039W	2.58677792	Xrn1 delta	3
YIR015W	1.695415735	Xrn1 delta	3
YFR025C	1.178328351	Xrn1 delta	3
YOR071C	2.130902598	Xrn1 delta	3
YMR203W	1.456788565	Xrn1 delta	3
YIL165C	2.649773635	Xrn1 delta	3
YPL173W	0.756824307	Xrn1 delta	3
YMR316C-B	1.841012317	Xrn1 delta	3
YER112W	3.011205872	Xrn1 delta	3
YCR020C	3.275058479	Xrn1 delta	3
YOR180C	3.416134487	Xrn1 delta	3
YBL087C	1.389312269	Xrn1 delta	3
YER079W	0.160817766	Xrn1 delta	3
YGR042W	2.506231437	Xrn1 delta	3
YOL061W	2.661298896	Xrn1 delta	3
YLL042C	0.222133588	Xrn1 delta	3
YHR019C	1.21858155	Xrn1 delta	3
YLR032W	0.264818845	Xrn1 delta	3
YNL143C	2.466129381	Xrn1 delta	3
YKR051W	1.572227878	Xrn1 delta	3
YJL079C	0.712695744	Xrn1 delta	3
YML097C	0.970694116	Xrn1 delta	3
YNL327W	1.787114221	Xrn1 delta	3
YGL247W	2.523727318	Xrn1 delta	3
YOR109W	0.735030678	Xrn1 delta	3
YLR443W	2.862319673	Xrn1 delta	3
YJR112W	3.452801409	Xrn1 delta	3
YIL168W	2.106093638	Xrn1 delta	3
YER098W	1.981119979	Xrn1 delta	3
YNR012W	2.629610907	Xrn1 delta	3
YJR141W	2.732229039	Xrn1 delta	3
YML129C	0.998620683	Xrn1 delta	3
YBL058W	1.039495296	Xrn1 delta	3
YLR324W	1.303105477	Xrn1 delta	3
YJL001W	2.090765531	Xrn1 delta	3
YJL211C	2.741479917	Xrn1 delta	3
YIL008W	1.611112541	Xrn1 delta	3
YBR300C	1.259470804	Xrn1 delta	3
YHR026W	1.242956635	Xrn1 delta	3
YJL215C	3.358618326	Xrn1 delta	3
YKL003C	1.373781354	Xrn1 delta	3
YIL046W	1.05922045	Xrn1 delta	3
YLR390W-A	1.675555418	Xrn1 delta	3
YKL100C	0.756246975	Xrn1 delta	3
YJR057W	1.399372716	Xrn1 delta	3
YGR068C	1.524478818	Xrn1 delta	3
YER131W	1.582154888	Xrn1 delta	3
YHR199C	3.16125701	Xrn1 delta	3
YGL219C	1.526917553	Xrn1 delta	3
YPR197C	0.092442594	Xrn1 delta	3
YKL141W	1.168112864	Xrn1 delta	3
YGR262C	1.492750955	Xrn1 delta	3
YNL014W	1.633700127	Xrn1 delta	3
YJL128C	1.773688738	Xrn1 delta	3
YCR079W	1.250205341	Xrn1 delta	3
YJR109C	0.006600742	Xrn1 delta	3
YBL095W	1.962848041	Xrn1 delta	3
YML022W	0.789616914	Xrn1 delta	3
YBR178W	1.757464634	Xrn1 delta	3
YGR099W	2.668119871	Xrn1 delta	3
YLL059C	3.801801281	Xrn1 delta	3
YJL121C	1.436237425	Xrn1 delta	3
YJR012C	2.191194898	Xrn1 delta	3
YPL141C	1.748781381	Xrn1 delta	3
YOR067C	1.377923712	Xrn1 delta	3
YJL208C	2.641960047	Xrn1 delta	3
YHL007C	1.976941461	Xrn1 delta	3
YFL040W	1.446217172	Xrn1 delta	3
YGL162W	2.122929858	Xrn1 delta	3
YOR294W	-0.263541702	Xrn1 delta	3
YBL024W	1.142458924	Xrn1 delta	3
YDR086C	1.462289672	Xrn1 delta	3
YER039C	1.580144761	Xrn1 delta	3
YCR005C	1.56194743	Xrn1 delta	3
YAR033W	2.692875476	Xrn1 delta	3
YDR522C	0.792581796	Xrn1 delta	3
YHR143W-A	1.844544967	Xrn1 delta	3
YEL017W	2.071025007	Xrn1 delta	3
YBL048W	3.891907698	Xrn1 delta	3
YER180C	4.309505941	Xrn1 delta	3
YDR080W	2.501709191	Xrn1 delta	3
YAL011W	1.798854032	Xrn1 delta	3
YML088W	-0.358162267	Xrn1 delta	3
YJL025W	1.988946229	Xrn1 delta	3
YFL059W	2.132442323	Xrn1 delta	3
YGL136C	1.726762612	Xrn1 delta	3
YJL159W	1.66881831	Xrn1 delta	3
YGR024C	2.3311459	Xrn1 delta	3
YOR370C	1.840006106	Xrn1 delta	3
YPL181W	1.227780671	Xrn1 delta	3
YPL270W	0.944012206	Xrn1 delta	3
YER011W	3.476285786	Xrn1 delta	3
YDR379W	2.317534837	Xrn1 delta	3
YJR085C	1.687292417	Xrn1 delta	3
YIL043C	1.173658786	Xrn1 delta	3
YCR020C-A	1.346128138	Xrn1 delta	3
YOR101W	0.948895017	Xrn1 delta	3
YFL052W	3.543470102	Xrn1 delta	3
YHR191C	0.480102035	Xrn1 delta	3
YJR075W	1.146650703	Xrn1 delta	3
YIL011W	-1.138071101	Xrn1 delta	3
YLR002C	1.447037269	Xrn1 delta	3
YKR072C	3.293043528	Xrn1 delta	3
YGL202W	1.009346573	Xrn1 delta	3
YMR206W	1.412645733	Xrn1 delta	3
YPL249C	2.748346602	Xrn1 delta	3
YOR078W	1.947388079	Xrn1 delta	3
YEL050C	0.706320086	Xrn1 delta	3
YJR145C	1.847196939	Xrn1 delta	3
YLR388W	1.366117847	Xrn1 delta	3
YHR214W	1.133461972	Xrn1 delta	3
YCR054C	2.288616282	Xrn1 delta	3
YLR068W	2.844520204	Xrn1 delta	3
YDR496C	2.401010192	Xrn1 delta	3
YGL130W	1.299728728	Xrn1 delta	3
YOR362C	1.365944287	Xrn1 delta	3
YCL016C	2.266041308	Xrn1 delta	3
YKL140W	1.231391474	Xrn1 delta	3
YPL276W	1.385837465	Xrn1 delta	3
YJR015W	1.905152287	Xrn1 delta	3
YLR163C	1.201911365	Xrn1 delta	3
YLR316C	2.231830342	Xrn1 delta	3
YJL084C	1.327522886	Xrn1 delta	3
YLL045C	1.479146522	Xrn1 delta	3
YJR104C	1.292931925	Xrn1 delta	3
YBR100W	2.209306744	Xrn1 delta	3
YKL145W	1.961427604	Xrn1 delta	3
YDR072C	2.042158139	Xrn1 delta	3
YJL010C	1.297018093	Xrn1 delta	3
YHR042W	1.832786514	Xrn1 delta	3
YKL012W	1.47666373	Xrn1 delta	3
YIR011C	2.605313989	Xrn1 delta	3
YML120C	1.216938158	Xrn1 delta	3
YML114C	2.29417589	Xrn1 delta	3
YIL018W	1.234091425	Xrn1 delta	3
YML055W	2.05043263	Xrn1 delta	3
YPR005C	2.19458952	Xrn1 delta	3
YMR032W	3.515440831	Xrn1 delta	3
YHR109W	1.650608584	Xrn1 delta	3
YAL027W	1.055153367	Xrn1 delta	3
YNL054W	0.906589837	Xrn1 delta	3
YGL173C	1.7549365	Xrn1 delta	3
YBR061C	2.651277136	Xrn1 delta	3
YNL047C	2.278021176	Xrn1 delta	3
YDL117W	0.944764077	Xrn1 delta	3
YFR011C	1.360144441	Xrn1 delta	3
YCL005W	2.359294662	Xrn1 delta	3
YER159C	4.390601122	Xrn1 delta	3
YAL003W	1.248736416	Xrn1 delta	3
YGL049C	1.927535903	Xrn1 delta	3
YLR273C	1.295038508	Xrn1 delta	3
YJL124C	2.349549256	Xrn1 delta	3
YMR271C	1.683994064	Xrn1 delta	3
YJR132W	1.204878335	Xrn1 delta	3
YMR208W	0.504506541	Xrn1 delta	3
YJR058C	1.561810135	Xrn1 delta	3
YHR122W	1.089351235	Xrn1 delta	3
YER021W	1.828633569	Xrn1 delta	3
YKL002W	1.007912305	Xrn1 delta	3
YBL090W	1.177537824	Xrn1 delta	3
YDR332W	2.195424045	Xrn1 delta	3
YHR114W	1.47448242	Xrn1 delta	3
YDR221W	4.235771443	Xrn1 delta	3
YOR359W	1.66812679	Xrn1 delta	3
YMR175W	4.13660463	Xrn1 delta	3
YBR180W	2.15740289	Xrn1 delta	3
YPR171W	1.610356307	Xrn1 delta	3
YKL043W	1.399852189	Xrn1 delta	3
YDR497C	1.649630027	Xrn1 delta	3
YOR008C	0.199376981	Xrn1 delta	3
YLR049C	1.039486384	Xrn1 delta	3
YGL029W	3.326033244	Xrn1 delta	3
YHL011C	2.122907302	Xrn1 delta	3
YCR039C	2.643939172	Xrn1 delta	3
YDL002C	1.73319333	Xrn1 delta	3
YIL033C	1.80089515	Xrn1 delta	3
YER023W	1.004105716	Xrn1 delta	3
YHR009C	0.55326184	Xrn1 delta	3
YIR018W	1.586568704	Xrn1 delta	3
YLR081W	-1.308622287	Xrn1 delta	3
YGR168C	3.237316572	Xrn1 delta	3
YOR108W	2.255104888	Xrn1 delta	3
YMR246W	1.082032595	Xrn1 delta	3
YJR077C	1.240627105	Xrn1 delta	3
YFL029C	1.071679733	Xrn1 delta	3
YBR233W-A	0.579458945	Xrn1 delta	3
YJL035C	0.805405318	Xrn1 delta	3
YBR121C	1.299145905	Xrn1 delta	3
YBR122C	1.245953076	Xrn1 delta	3
YKL065C	1.502232112	Xrn1 delta	3
YER029C	1.530509757	Xrn1 delta	3
YBL029W	2.514778777	Xrn1 delta	3
YIL041W	0.570335907	Xrn1 delta	3
YDR376W	1.104511376	Xrn1 delta	3
YMR075W	1.139751488	Xrn1 delta	3
YLR231C	0.285499529	Xrn1 delta	3
YPL034W	3.156883983	Xrn1 delta	3
YLR117C	1.386993268	Xrn1 delta	3
YMR299C	3.506071014	Xrn1 delta	3
YLR074C	1.531933017	Xrn1 delta	3
YML095C	1.200780079	Xrn1 delta	3
YPL009C	1.679315307	Xrn1 delta	3
YIL083C	3.864521772	Xrn1 delta	3
YJL176C	3.125950655	Xrn1 delta	3
YML019W	2.674042641	Xrn1 delta	3
YLR268W	2.118371086	Xrn1 delta	3
YMR009W	1.984019549	Xrn1 delta	3
YOR116C	0.466144963	Xrn1 delta	3
YPL194W	2.214639795	Xrn1 delta	3
YEL027W	1.288785377	Xrn1 delta	3
YMR323W	1.444528936	Xrn1 delta	3
YLR039C	0.819460904	Xrn1 delta	3
YPR062W	1.270189112	Xrn1 delta	3
YJL096W	1.391012263	Xrn1 delta	3
YER034W	1.10933544	Xrn1 delta	3
YOR304C-A	2.104840845	Xrn1 delta	3
YBR182C	-0.494231522	Xrn1 delta	3
YNR061C	0.433257707	Xrn1 delta	3
YKL098W	1.545620624	Xrn1 delta	3
YMR212C	2.345164544	Xrn1 delta	3
YHR044C	2.202148127	Xrn1 delta	3
YJL218W	1.037849722	Xrn1 delta	3
YBR177C	1.540351091	Xrn1 delta	3
YFR042W	1.541696933	Xrn1 delta	3
YMR214W	1.537520439	Xrn1 delta	3
YIL064W	0.619838733	Xrn1 delta	3
YBR167C	2.144561878	Xrn1 delta	3
YOL155C	3.446887473	Xrn1 delta	3
YHL017W	1.674870131	Xrn1 delta	3
YMR281W	1.61324297	Xrn1 delta	3
YAR008W	2.663188668	Xrn1 delta	3
YGL174W	0.851131721	Xrn1 delta	3
YBL033C	1.185259434	Xrn1 delta	3
YBR062C	1.877218258	Xrn1 delta	3
YCL010C	2.327433684	Xrn1 delta	3
YJR152W	3.610233891	Xrn1 delta	3
YFR033C	0.692342515	Xrn1 delta	3
YLR314C	2.083866795	Xrn1 delta	3
YNL293W	1.860132118	Xrn1 delta	3
YDL190C	1.427956356	Xrn1 delta	3
YGR015C	2.460400801	Xrn1 delta	3
YNR033W	-0.050017414	Xrn1 delta	3
YHL027W	1.831872317	Xrn1 delta	3
YIL122W	0.327323651	Xrn1 delta	3
YEL033W	0.851766006	Xrn1 delta	3
YCR007C	2.286589286	Xrn1 delta	3
YCR091W	2.612214263	Xrn1 delta	3
YMR030W	2.270395078	Xrn1 delta	3
YGR183C	0.788306754	Xrn1 delta	3
YER057C	1.307335393	Xrn1 delta	3
YGL097W	2.616696641	Xrn1 delta	3
YFL058W	0.986942881	Xrn1 delta	3
YKL147C	1.11652158	Xrn1 delta	3
YER153C	1.373969234	Xrn1 delta	3
YIR022W	-0.482417671	Xrn1 delta	3
YLL010C	2.457133909	Xrn1 delta	3
YJL137C	0.927796092	Xrn1 delta	3
YGL143C	2.643662931	Xrn1 delta	3
YMR073C	1.297747036	Xrn1 delta	3
YCR057C	2.016335539	Xrn1 delta	3
YER019C-A	-0.131118318	Xrn1 delta	3
YJR032W	1.148355326	Xrn1 delta	3
YER046W	1.438908933	Xrn1 delta	3
YBL021C	1.17517558	Xrn1 delta	3
YBL059W	1.671397422	Xrn1 delta	3
YLR131C	1.798290976	Xrn1 delta	3
YGL229C	2.868276907	Xrn1 delta	3
YGL068W	1.831300846	Xrn1 delta	3
YLR233C	1.702952587	Xrn1 delta	3
YGL047W	1.596631582	Xrn1 delta	3
YPR052C	1.650368261	Xrn1 delta	3
YKL011C	0.811947044	Xrn1 delta	3
YBR012C	1.262954853	Xrn1 delta	3
YJR125C	1.867644583	Xrn1 delta	3
YJL127C	1.83203817	Xrn1 delta	3
YIL021W	2.319519064	Xrn1 delta	3
YHL032C	2.329829352	Xrn1 delta	3
YLR408C	0.702285206	Xrn1 delta	3
YJL077C	1.211443721	Xrn1 delta	3
YKL151C	2.103937496	Xrn1 delta	3
YMR100W	2.850218586	Xrn1 delta	3
YBR157C	2.375949192	Xrn1 delta	3
YBR124W	2.853960413	Xrn1 delta	3
YIR042C	0.789846643	Xrn1 delta	3
YLL029W	1.664998269	Xrn1 delta	3
YIL094C	1.91987406	Xrn1 delta	3
YOL087C	1.333016571	Xrn1 delta	3
YLR070C	0.188182635	Xrn1 delta	3
YMR233W	1.284076488	Xrn1 delta	3
YHR078W	2.21725624	Xrn1 delta	3
YLR360W	1.492609636	Xrn1 delta	3
YMR255W	1.54507062	Xrn1 delta	3
YIL118W	0.940137469	Xrn1 delta	3
YLL022C	0.858833219	Xrn1 delta	3
YKL196C	1.438385837	Xrn1 delta	3
YNL329C	1.80142354	Xrn1 delta	3
YNL161W	1.032708682	Xrn1 delta	3
YMR130W	2.253466148	Xrn1 delta	3
YOR251C	0.960628632	Xrn1 delta	3
YKR021W	3.181188839	Xrn1 delta	3
YLR429W	1.617829623	Xrn1 delta	3
YNL261W	2.048145819	Xrn1 delta	3
YLR282C	0.239927441	Xrn1 delta	3
YOR107W	3.529337274	Xrn1 delta	3
YKL185W	2.264317134	Xrn1 delta	3
YIL139C	1.444762234	Xrn1 delta	3
YLR196W	3.6062745	Xrn1 delta	3
YJR118C	0.219847915	Xrn1 delta	3
YDR353W	1.406092193	Xrn1 delta	3
YIL072W	1.730709434	Xrn1 delta	3
YKL197C	1.481681712	Xrn1 delta	3
YCL073C	2.118990809	Xrn1 delta	3
YFR045W	0.420135517	Xrn1 delta	3
YDL146W	1.579665575	Xrn1 delta	3
YNL125C	2.121084687	Xrn1 delta	3
YFL049W	1.734865031	Xrn1 delta	3
YMR042W	0.544090015	Xrn1 delta	3
YCR019W	1.90107399	Xrn1 delta	3
YER027C	1.025698332	Xrn1 delta	3
YLR054C	0.264483372	Xrn1 delta	3
YBL074C	1.237201803	Xrn1 delta	3
YGL098W	0.8202008	Xrn1 delta	3
YGR147C	1.861003181	Xrn1 delta	3
YJL203W	1.964261043	Xrn1 delta	3
YOL157C	1.482920713	Xrn1 delta	3
YBL056W	2.69555574	Xrn1 delta	3
YDR033W	2.486947628	Xrn1 delta	3
YDR194C	2.995822959	Xrn1 delta	3
YPL084W	1.583156828	Xrn1 delta	3
YPL042C	0.868328272	Xrn1 delta	3
YLR226W	2.576456656	Xrn1 delta	3
YDL205C	2.882455227	Xrn1 delta	3
YMR001C	2.328858271	Xrn1 delta	3
YDL039C	0.075525928	Xrn1 delta	3
YDR444W	2.798309599	Xrn1 delta	3
YLR317W	3.084820665	Xrn1 delta	3
YBL057C	1.051156025	Xrn1 delta	3
YFR049W	0.413687386	Xrn1 delta	3
YHR008C	1.232902434	Xrn1 delta	3
YOR171C	2.961036402	Xrn1 delta	3
YJL160C	0.609097111	Xrn1 delta	3
YBR048W	1.346617985	Xrn1 delta	3
YLR103C	1.64386637	Xrn1 delta	3
YNL091W	0.178603426	Xrn1 delta	3
YKL078W	2.266983647	Xrn1 delta	3
YGR033C	1.362233939	Xrn1 delta	3
YNR023W	2.593832261	Xrn1 delta	3
YJR011C	1.85287054	Xrn1 delta	3
YOL011W	2.314728297	Xrn1 delta	3
YKR052C	2.567129261	Xrn1 delta	3
YKL061W	1.051003897	Xrn1 delta	3
YOR288C	1.170114129	Xrn1 delta	3
YER146W	0.556998615	Xrn1 delta	3
YOL145C	1.499043619	Xrn1 delta	3
YLR007W	1.729923683	Xrn1 delta	3
YGR020C	-0.395817255	Xrn1 delta	3
YLR264W	2.023200928	Xrn1 delta	3
YDR011W	2.403061322	Xrn1 delta	3
YIL109C	0.472552801	Xrn1 delta	3
YIL125W	1.8013226	Xrn1 delta	3
YIL127C	2.416592825	Xrn1 delta	3
YJL104W	2.119981567	Xrn1 delta	3
YLL024C	2.105895461	Xrn1 delta	3
YDL130W-A	-0.027254273	Xrn1 delta	3
YJR095W	-0.776243881	Xrn1 delta	3
YPL105C	2.264701381	Xrn1 delta	3
YJL123C	1.863752206	Xrn1 delta	3
YJR008W	1.650505678	Xrn1 delta	3
YKL092C	1.443237794	Xrn1 delta	3
YDR060W	0.858528526	Xrn1 delta	3
YJR004C	3.170888645	Xrn1 delta	3
YNL045W	1.716081207	Xrn1 delta	3
YDR347W	1.010383641	Xrn1 delta	3
YKL094W	2.946345586	Xrn1 delta	3
YNL172W	1.396644566	Xrn1 delta	3
YBR144C	2.397051055	Xrn1 delta	3
YLR166C	2.493971225	Xrn1 delta	3
YGR013W	1.669857093	Xrn1 delta	3
YML002W	1.814004947	Xrn1 delta	3
YCR071C	0.604402985	Xrn1 delta	3
YJR056C	1.768975194	Xrn1 delta	3
YLR337C	1.075006826	Xrn1 delta	3
YGR019W	0.39282036	Xrn1 delta	3
YIR035C	0.848490648	Xrn1 delta	3
YML060W	2.374949148	Xrn1 delta	3
YPR162C	2.342942701	Xrn1 delta	3
YLR125W	4.864432184	Xrn1 delta	3
YLR452C	2.545664782	Xrn1 delta	3
YGL146C	3.10356176	Xrn1 delta	3
YFR008W	0.727264082	Xrn1 delta	3
YDR379C-A	1.504111934	Xrn1 delta	3
YKL095W	2.478086032	Xrn1 delta	3
YMR272C	2.552901494	Xrn1 delta	3
YER013W	1.882744707	Xrn1 delta	3
YOR145C	2.166074317	Xrn1 delta	3
YLR331C	0.368269486	Xrn1 delta	3
YLL050C	1.715259663	Xrn1 delta	3
YDR393W	2.552129547	Xrn1 delta	3
YNL123W	1.77292186	Xrn1 delta	3
YML006C	0.681038313	Xrn1 delta	3
YCR003W	1.764154709	Xrn1 delta	3
YLR036C	2.78083172	Xrn1 delta	3
YLR083C	1.028057638	Xrn1 delta	3
YLR397C	0.80603796	Xrn1 delta	3
YHR193C	1.56456529	Xrn1 delta	3
[truncated: 6,751 more rows]
