# Supplementary material for: RNA-controlled nucleocytoplasmic shuttling of mRNA decay factors regulates mRNA synthesis and a novel mRNA decay pathway
Source: Nat Commun. 2022 Nov 23;13:7184. doi: 10.1038/s41467-022-34417-z (PMC9684461; doi:10.1038/s41467-022-34417-z)
Supplement: Supplementary file 11 — Source Data [file 41467_2022_34417_MOESM11_ESM.zip › Source data file/Fig5j.xlsx]

## Sheet: Fig 5j
KIS bin	in vitro	in vivo
1	0.02256	0.0973911
2	0.0291463	0.05385
3	-0.0259952	0.00191466
4	0.00168835	-0.0202889
5	0.0170735	-0.0224374
6	-0.00938026	-0.0509677
