# Supplementary material for: RNA-controlled nucleocytoplasmic shuttling of mRNA decay factors regulates mRNA synthesis and a novel mRNA decay pathway
Source: Nat Commun. 2022 Nov 23;13:7184. doi: 10.1038/s41467-022-34417-z (PMC9684461; doi:10.1038/s41467-022-34417-z)
Supplement: Supplementary file 11 — Source Data [file 41467_2022_34417_MOESM11_ESM.zip › Source data file/Fig6a_Budding exit.xlsx]

## Sheet: גיליון1
	WT	budded cells	Total cells	Percentage	Average
Rep1	0h	25	208	12.0192	11.1983		1.16098
Rep2	0h	22	212	10.3774
Rep1	45m	67	228	29.386	26.1358		4.59647
Rep2	45m	46	201	22.8856
Rep1	1.5h	70	230	30.4348	29.9093		0.743096
Rep2	1.5h	62	211	29.3839
Rep1	2h15m	78	210	37.1429	37.2929		0.212178
Rep2	2h15m	82	219	37.4429
Rep1	3h	74	240	30.8333	32.7554		2.71818
Rep2	3h	86	248	34.6774
Rep1	3h45m	61	243	25.1029	25.9902		1.25482
Rep2	3h45m	68	253	26.8775
Rep1	4.5h	53	212	25	25.5952		0.841794
Rep2	4.5h	55	210	26.1905
Rep1	5h15m	67	267	25.0936	24.6622		0.610137
Rep2	5h15m	63	260	24.2308
Rep1	6h	84	272	30.8824	31.2404		0.506402
Rep2	6h	85	269	31.5985
Rep1	7h	70	203	34.4828	33.6665		1.15436
Rep2	7h	68	207	32.8502
Rep1	8h	68	243	27.9835	28.0085		0.0353085
Rep2	8h	67	239	28.0335
	dNLS1dNLS2	budded cells	Total cells
Rep1	0h	30	212	14.1509	12.5779		2.22467
Rep2	0h	23	209	11.0048
Rep1	45m	28	218	12.844	14.5173		2.36629
Rep2	45m	34	210	16.1905
Rep1	1.5h	38	211	18.0095	19.3308		1.86867
Rep2	1.5h	57	276	20.6522
Rep1	2h15m	45	222	20.2703	20.1351		0.19111
Rep2	2h15m	40	200	20
Rep1	3h	55	214	25.7009	24.5388		1.64354
Rep2	3h	54	231	23.3766
Rep1	3h45m	65	216	30.0926	26.9297		4.473
Rep2	3h45m	53	223	23.7668
Rep1	4.5h	59	213	27.6995	26.5226		1.66446
Rep2	4.5h	55	217	25.3456
Rep1	5h15m	54	219	24.6575	26.7093		2.90163
Rep2	5h15m	65	226	28.7611
Rep1	6h	68	255	26.6667	26.7803		0.160706
Rep2	6h	71	264	26.8939
Rep1	7h	56	215	26.0465	25.4086		0.902176
Rep2	7h	54	218	24.7706
Rep1	8h	58	251	23.1076	22.4591		0.917026
Rep2	8h	53	243	21.8107
	WT	dNLS1dNLS2		WT-SD	dNLS1dNLS2-SD
0h	11.1983	12.5779		1.16098	2.22467
45m	26.1358	14.5173		4.59647	2.36629
1.5h	29.9093	19.3308		0.743096	1.86867
2h15m	37.2929	20.1351		0.212178	0.19111
3h	32.7554	24.5388		2.71818	1.64354
3h45m	25.9902	26.9297		1.25482	4.473
4.5h	25.5952	26.5226		0.841794	1.66446
5h15m	24.6622	26.7093		0.610137	2.90163
6h	31.2404	26.7803		0.506402	0.160706
7h	33.6665	25.4086		1.15436	0.902176
8h	28.0085	22.4591		0.0353085	0.917026
