# Supplementary material for: RNA-controlled nucleocytoplasmic shuttling of mRNA decay factors regulates mRNA synthesis and a novel mRNA decay pathway
Source: Nat Commun. 2022 Nov 23;13:7184. doi: 10.1038/s41467-022-34417-z (PMC9684461; doi:10.1038/s41467-022-34417-z)
Supplement: Supplementary file 11 — Source Data [file 41467_2022_34417_MOESM11_ESM.zip › Source data file/Fig6b-c_Cell-cycle.xlsx]

## Sheet: Sheet1
		Rep1	Rep2	Rep3	Avg	S.D.						0	3.75	7.5		SD	0	3.75	7.5
0h	G1	73.94	74.5	74.24	74.2267	0.280238	WT				WT	1.39	14.12	19.9467	S		1.56176	3.08019	2.0349
	S	0	1.09	3.08	1.39	1.56176					ΔNLS1,2	12.14	8.66667	7.33333	S		0.958175	1.97965	5.43489
	G2	26.06	24.41	22.69	24.3867	1.68512
3h45m	G1	55.48	54.56	63.05	57.6967	4.65889						0	3.75	7.5		SD	0	3.75	7.5
	S	14.16	17.18	11.02	14.12	3.08019					WT	74.2267	57.6967	48.4267	G1		0.280238	4.65889	2.43591
	G2	30.36	28.26	25.93	28.1833	2.21599					ΔNLS1,2	69.7	66.36	58.59	G1		1.09494	1.45558	1.42674
7.5h	G1	45.62	49.99	49.67	48.4267	2.43591
	S	20.38	17.73	21.73	19.9467	2.0349
	G2	34.1	32.28	28.6	31.66	2.80193
0h	G1	68.53	69.87	70.7	69.7	1.09494	ΔNLS1,2
	S	12.23	13.05	11.14	12.14	0.958175
	G2	19.24	17.08	18.16	18.16	1.08
3h45m	G1	65.19	67.99	65.9	66.36	1.45558
	S	10.72	6.77	8.51	8.66667	1.97965
	G2	24.1	25.24	25.59	24.9767	0.779123
7.5h	G1	59.93	58.75	57.09	58.59	1.42674
	S	3.61	4.82	13.57	7.33333	5.43489
	G2	36.47	36.43	29.34	34.08	4.10501
Hr	0	3.75	7.5		SD
Xrn1-WT	74.2267	57.6967	48.4267	G1	0.280238	4.65889	2.43591
Xrn1-NLS1mNLS2m	69.7	66.36	58.59	G1	1.09494	1.45558	1.42674
Xrn1-WT	1.39	14.12	19.9467	S	1.56176	3.08019	2.0349
Xrn1-NLS1mNLS2m	12.14	8.66667	7.33333	S	0.958175	1.97965	5.43489
Xrn1-WT	24.3867	28.1833	31.66	G2
Xrn1-NLS1mNLS2m	18.16	24.9767	34.08	G2
												% of G0/G1-phase cells in
Hr	0	3.75	7.5		SD							% of S-phase cells in
Xrn1-WT	1.39	14.12	19.9467	S	1.56176	3.08019	2.0349
Xrn1-NLS1mNLS2m	12.14	8.66667	7.33333	S	0.958175	1.97965	5.43489
