# Supplementary material for: RNA-controlled nucleocytoplasmic shuttling of mRNA decay factors regulates mRNA synthesis and a novel mRNA decay pathway
Source: Nat Commun. 2022 Nov 23;13:7184. doi: 10.1038/s41467-022-34417-z (PMC9684461; doi:10.1038/s41467-022-34417-z)
Supplement: Supplementary file 11 — Source Data [file 41467_2022_34417_MOESM11_ESM.zip › Source data file/Fig6d_Starvation exit.xlsx]

## Sheet: Sheet2
Rep1	WT	WT			∆NLS1∆NLS2	∆NLS1∆NLS2
Cells	Localization	Total			Localization	Total			Time	Xrn1-WT1	Xrn1-WT2	Xrn1-WT3	Avg	ΔNLS1/2-1	ΔNLS1/2-2	ΔNLS1/2-3	Avg
0h	64	322	19.8758		3	237	1.26582		0m	19.8758	23.9583	20.603	21.479	1.26582	0.242131	0.520833	0.676262
45m	49	244	20.082		12	379	3.16623		45m	20.082	18.9189	21.5054	20.1688	3.16623	6.14035	12.0172	7.10792
1.5h	132	480	27.5		14	250	5.6		1.5h	27.5	35.6164	22.9358	28.6841	5.6	11.1111	9.00901	8.57337
2h15m	102	244	41.8033		34	316	10.7595		2h15m	41.8033	40.1826	33.8843	38.6234	10.7595	11.4583	1.20846	7.80876
3h	78	314	24.8408		6	141	4.25532		3h	24.8408	27.2727	25.188	25.7672	4.25532	9.60699	6.87831	6.91354
3h45m	41	187	21.9251		15	171	8.77193		3h45m	21.9251	28.1525	27.439	25.8389	8.77193	3.82514	1.99336	4.86347
4h30m	60	297	20.202		13	320	4.0625		4h30m	20.202	17.7778	27.1318	21.7039	4.0625	9.09091	8.23529	7.12957
5h15m	26	262	9.92366		7	209	3.34928		5h15m	9.92366	32.093	17.2414	19.7527	3.34928	0.452489	0	1.26726
6h	4	181	2.20994		2	294	0.680272		6h	2.20994	11.0429	11.3924	6.62644	0.680272	0.363636	0.724638	0.589515
Rep2	WT	WT			∆NLS1∆NLS2	∆NLS1∆NLS2
Cells	Localization	Total			Localization	Total			Time	Xrn1-WT	ΔNLS1/2
0h	46	192	23.9583		1	413	0.242131		0m	21.479	0.676262		2.1777	0.529249
45m	77	407	18.9189		14	228	6.14035		45m	20.1688	7.10792		1.29541	4.5041
1.5h	26	73	35.6164		18	162	11.1111		1.5h	28.6841	8.57337		6.42272	2.78126
2h15m	88	219	40.1826		33	288	11.4583		2h15m	38.6234	7.80876		4.18342	5.7267
3h	60	220	27.2727		22	229	9.60699		3h	25.7672	6.91354		1.31537	2.67601
3h45m	96	341	28.1525		7	183	3.82514		3h45m	25.8389	4.86347		3.40813	3.50655
4h30m	24	135	17.7778		17	187	9.09091		4h30m	21.7039	7.12957		4.85448	2.69039
5h15m	69	215	32.093		1	221	0.452489		5h15m	19.7527	1.26726		11.296	1.81723
6h	18	163	11.0429		1	275	0.363636		6h	6.62644	0.589515		5.20355	0.196871
Rep3	WT	WT			∆NLS1∆NLS2	∆NLS1∆NLS2
Cells	Localization	Total			Localization	Total
0h	41	199	20.603		1	192	0.520833
45m	60	279	21.5054		28	233	12.0172
1.5h	25	109	22.9358		10	111	9.00901
2h15m	41	121	33.8843		4	331	1.20846
3h	67	266	25.188		13	189	6.87831
3h45m	90	328	27.439		6	301	1.99336
4h30m	35	129	27.1318		14	170	8.23529
5h15m	30	174	17.2414		0	266	0
6h	9	79	11.3924		2	276	0.724638
