# Supplementary material for: RNA-controlled nucleocytoplasmic shuttling of mRNA decay factors regulates mRNA synthesis and a novel mRNA decay pathway
Source: Nat Commun. 2022 Nov 23;13:7184. doi: 10.1038/s41467-022-34417-z (PMC9684461; doi:10.1038/s41467-022-34417-z)
Supplement: Supplementary file 11 — Source Data [file 41467_2022_34417_MOESM11_ESM.zip › Source data file/Fig6e_Starvation exit.xlsx]

## Sheet: Sheet2
Rep1	WT	WT	∆NLS1	∆NLS1	∆NLS2	∆NLS2	WT	∆NLS1	∆NLS2		WT					∆NLS1					∆NLS2
Cells	Localization	Total	Localization	Total	Localization	Total	Percentage	Percentage	Percentage		1	2	3	AVG	SD	1	2	3	AVG	SD	1	2	3	AVG	SD
0h	64	322	50	205	2	293	19.8758	24.3902	0.682594	0h	19.8758	23.9583	20.603	21.479	2.1777	24.3902	27.2727	19.7479	23.8036	3.79656	0.682594	3.125	7.59494	3.80084	3.50538
45m	49	244	43	167	1	183	20.082	25.7485	0.546448	45m	20.082	18.9189	21.5054	20.1688	1.29541	25.7485	21.9436	29.4737	25.7219	3.76513	0.546448	3.9823	3.74332	2.75735	1.91843
1.5h	132	480	27	104	12	181	27.5	25.9615	6.62983	1.5h	27.5	35.6164	22.9358	28.6841	6.42272	25.9615	24.3478	40.1639	30.1578	8.70308	6.62983	3.74332	6.19835	5.52383	1.55699
2h15m	102	244	47	211	14	364	41.8033	22.2749	3.84615	2h15m	41.8033	40.1826	33.8843	38.6234	4.18342	22.2749	22.6277	46.7662	30.5563	14.0393	3.84615	6.32184	4.7619	4.97663	1.25173
3h	78	314	19	100	10	336	24.8408	19	2.97619	3h	24.8408	27.2727	25.188	25.7672	1.31537	19	24.2268	19.403	20.8766	2.90835	2.97619	3.37553	0.408163	2.25329	1.61036
3h45m	41	187	10	138	1	303	21.9251	7.24638	0.330033	3h45m	21.9251	28.1525	27.439	25.8389	3.40813	7.24638	11.2821	9.375	9.30114	2.01885	0.330033	1	6.38298	2.571	3.31822
4h30m	60	297	5	111	1	266	20.202	4.5045	0.37594	4h30m	20.202	17.7778	27.1318	21.7039	4.85448	4.5045	2.7027	3.28947	3.49889	0.918975	0.37594	1.23457	0.641026	0.750511	0.43966
5h15m	26	262	0	109	0	290	9.92366	0	0	5h15m	9.92366	32.093	17.2414	19.7527	11.296	0	2.6087	1.69492	1.43454	1.3237	0	0	0	0	0
6h	4	181	0	40	0	214	2.20994	1.69492	0	6h	2.20994	11.0429	11.3924	8.2151	5.20355	1.69492	0	0	0.564972	0.97856	0	0	0	0	0
Rep2	WT	WT	∆NLS1	∆NLS1	∆NLS2	∆NLS2	WT	∆NLS1	∆NLS2
Cells	Localization	Total	Localization	Total	Localization	Total	Percentage	Percentage	Percentage
0h	46	192	54	198	10	320	23.9583	27.2727	3.125
45m	77	407	70	319	9	226	18.9189	21.9436	3.9823
1.5h	26	73	56	230	15	254	35.6164	24.3478	3.74332							SD	SD	SD
2h15m	88	219	31	137	11	174	40.1826	22.6277	6.32184		Time	Xrn1-WT	∆NLS1	∆NLS2		Xrn1-WT	∆NLS1	∆NLS2
3h	60	220	47	194	8	237	27.2727	24.2268	3.37553		0m	21.479	23.8036	3.80084		2.1777	3.79656	3.50538
3h45m	96	341	22	195	2	200	28.1525	11.2821	1		45m	20.1688	25.7219	2.75735		1.29541	3.76513	1.91843
4h30m	24	135	3	111	4	324	17.7778	2.7027	1.23457		1.5h	28.6841	30.1578	5.52383		6.42272	8.70308	1.55699
5h15m	69	215	3	115	0	290	32.093	2.6087	0		2h15m	38.6234	30.5563	4.97663		4.18342	14.0393	1.25173
6h	18	163	0	91	0	169	11.0429	0	0		3h	25.7672	20.8766	2.25329		1.31537	2.90835	1.61036
											3h45m	25.8389	9.30114	2.571		3.40813	2.01885	3.31822
Rep3	WT	WT	∆NLS1	∆NLS1	∆NLS2	∆NLS2	WT	∆NLS1	∆NLS2		4h30m	21.7039	3.49889	0.750511		4.85448	0.918975	0.43966
Cells	Localization	Total	Localization	Total	Localization	Total	Percentage	Percentage	Percentage		5h15m	19.7527	1.43454	0		11.296	1.3237	0
0h	41	199	47	238	18	237	20.603	19.7479	7.59494		6h	6.62644	0.564972	0		5.20355	0.97856	0
45m	60	279	56	190	7	187	21.5054	29.4737	3.74332
1.5h	25	109	49	122	15	242	22.9358	40.1639	6.19835
2h15m	41	121	94	201	11	231	33.8843	46.7662	4.7619
3h	67	266	26	134	1	245	25.188	19.403	0.408163
3h45m	90	328	15	160	9	141	27.439	9.375	6.38298
4h30m	35	129	5	152	2	312	27.1318	3.28947	0.641026
5h15m	30	174	2	118	0	215	17.2414	1.69492	0
6h	9	79	0	159	0	133	11.3924	0	0
