# Supplementary material for: RNA-controlled nucleocytoplasmic shuttling of mRNA decay factors regulates mRNA synthesis and a novel mRNA decay pathway
Source: Nat Commun. 2022 Nov 23;13:7184. doi: 10.1038/s41467-022-34417-z (PMC9684461; doi:10.1038/s41467-022-34417-z)
Supplement: Supplementary file 11 — Source Data [file 41467_2022_34417_MOESM11_ESM.zip › Source data file/Fig6f_All nuc-cyto ratio for plotting.csv]

Ratio	Type		Sample ID
1.27692093	aWT-0h		0h-WT
2.013167558	aWT-0h		0h-WT
1.577135282	aWT-0h		0h-WT
3.506371636	aWT-0h		0h-WT
2.065565032	aWT-0h		0h-WT
0.955963189	aWT-0h		0h-WT
1.803558024	aWT-0h		0h-WT
1.386730391	aWT-0h		0h-WT
2.396576994	aWT-0h		0h-WT
1.022437581	aWT-0h		0h-WT
3.399557488	aWT-0h		0h-WT
1.560011336	aWT-0h		0h-WT
1.776355936	aWT-0h		0h-WT
1.331033188	aWT-0h		0h-WT
1.236580517	aWT-0h		0h-WT
1.228378754	aWT-0h		0h-WT
1.726736206	aWT-0h		0h-WT
0.948040404	aWT-0h		0h-WT
1.330426871	aWT-0h		0h-WT
1.483050292	aWT-0h		0h-WT
1.017738561	aWT-0h		0h-WT
1.274338356	aWT-0h		0h-WT
1.360804582	aWT-0h		0h-WT
2.141516202	aWT-0h		0h-WT
1.384105472	aWT-0h		0h-WT
1.255817904	aWT-0h		0h-WT
1.579359895	aWT-0h		0h-WT
1.012817596	aWT-0h		0h-WT
0.946881057	aWT-0h		0h-WT
2.216244656	aWT-0h		0h-WT
1.366355321	aWT-0h		0h-WT
1.340215179	aWT-0h		0h-WT
2.444008821	aWT-0h		0h-WT
1.709307455	aWT-0h		0h-WT
1.648139198	aWT-0h		0h-WT
1.804838546	aWT-0h		0h-WT
1.623871136	aWT-0h		0h-WT
3.425340599	aWT-0h		0h-WT
1.48083501	aWT-0h		0h-WT
2.332662558	aWT-0h		0h-WT
1.36669286	aWT-0h		0h-WT
1.407778839	aWT-0h		0h-WT
1.914118619	aWT-0h		0h-WT
1.381496205	aWT-0h		0h-WT
0.936999313	aWT-0h		0h-WT
1.371010319	aWT-0h		0h-WT
2.180336124	aWT-0h		0h-WT
1.784426184	aWT-0h		0h-WT
1.33496431	aWT-0h		0h-WT
1.519012199	aWT-0h		0h-WT
1.328103837	aWT-0h		0h-WT
1.545437067	aWT-0h		0h-WT
1.512361416	aWT-0h		0h-WT
1.35331213	aWT-0h		0h-WT
2.437615556	aWT-0h		0h-WT
1.358974359	aWT-0h		0h-WT
1.252426042	aWT-0h		0h-WT
1.382127456	aWT-0h		0h-WT
0.928824403	aWT-0h		0h-WT
1.269288441	aWT-0h		0h-WT
1.386448923	aWT-0h		0h-WT
1.672815195	aWT-0h		0h-WT
2.27742546	aWT-0h		0h-WT
1.669220275	aWT-0h		0h-WT
1.810025123	aWT-0h		0h-WT
1.513289114	aWT-0h		0h-WT
1.31980198	aWT-0h		0h-WT
1.093100312	aWT-0h		0h-WT
1.382866618	aWT-0h		0h-WT
1.494630619	aWT-0h		0h-WT
2.134797003	aWT-0h		0h-WT
1.681431929	aWT-0h		0h-WT
1.433764245	aWT-0h		0h-WT
1.570396486	aWT-0h		0h-WT
1.091819205	aWT-0h		0h-WT
0.997440772	aWT-0h		0h-WT
1.113628344	aWT-0h		0h-WT
1.931759195	aWT-0h		0h-WT
1.195128357	aWT-0h		0h-WT
1.462003515	aWT-0h		0h-WT
1.072874494	aWT-0h		0h-WT
1.317275624	aWT-0h		0h-WT
1.824064171	aWT-0h		0h-WT
1.272501331	aWT-0h		0h-WT
1.291801115	aWT-0h		0h-WT
2.337376386	aWT-0h		0h-WT
1.574150547	aWT-0h		0h-WT
1.44506806	aWT-0h		0h-WT
1.711855179	aWT-0h		0h-WT
2.109293252	aWT-0h		0h-WT
1.378116514	aWT-0h		0h-WT
1.272954092	aWT-0h		0h-WT
1.45744933	aWT-0h		0h-WT
1.429137819	aWT-0h		0h-WT
1.260064989	aWT-0h		0h-WT
1.448910122	aWT-0h		0h-WT
1.430906882	aWT-0h		0h-WT
1.316831683	aWT-0h		0h-WT
1.238145864	aWT-0h		0h-WT
1.343714566	aWT-0h		0h-WT
1.296809378	aWT-0h		0h-WT
1.284638359	aWT-0h		0h-WT
1.897256396	aWT-0h		0h-WT
1.423548462	aWT-0h		0h-WT
1.443996365	aWT-0h		0h-WT
1.402501047	aWT-0h		0h-WT
2.091964769	aWT-0h		0h-WT
1.596920395	aWT-0h		0h-WT
1.34293129	aWT-0h		0h-WT
1.360252948	aWT-0h		0h-WT
1.591704089	aWT-0h		0h-WT
0.829511529	aWT-0h		0h-WT
1.43578377	aWT-0h		0h-WT
1.347860644	aWT-0h		0h-WT
1.789491826	aWT-0h		0h-WT
1.299316797	aWT-0h		0h-WT
1.530295334	aWT-0h		0h-WT
1.536224019	aWT-0h		0h-WT
2.004197332	aWT-0h		0h-WT
1.443336163	aWT-0h		0h-WT
1.311358616	aWT-0h		0h-WT
1.343320849	aWT-0h		0h-WT
1.340625242	aWT-0h		0h-WT
1.338537199	aWT-0h		0h-WT
1.871309192	aWT-0h		0h-WT
1.237090505	aWT-0h		0h-WT
1.377180233	aWT-0h		0h-WT
1.359173495	aWT-0h		0h-WT
1.195087118	aWT-0h		0h-WT
1.47095672	aWT-0h		0h-WT
1.776790332	aWT-0h		0h-WT
1.678314525	aWT-0h		0h-WT
1.558806655	aWT-0h		0h-WT
1.651940402	aWT-0h		0h-WT
1.69607523	aWT-0h		0h-WT
1.359540523	aWT-0h		0h-WT
1.361462206	aWT-0h		0h-WT
1.658567554	aWT-0h		0h-WT
1.233702945	aWT-0h		0h-WT
1.660189488	aWT-0h		0h-WT
1.472782839	aWT-0h		0h-WT
1.379268867	aWT-0h		0h-WT
2.079514416	aWT-0h		0h-WT
1.593213898	aWT-0h		0h-WT
1.417990331	aWT-0h		0h-WT
1.031930334	aWT-0h		0h-WT
1.805985552	aWT-0h		0h-WT
2.40533416	aWT-0h		0h-WT
2.57962518	aWT-0h		0h-WT
1.438795439	aWT-0h		0h-WT
1.766369243	aWT-0h		0h-WT
2.304535017	aWT-0h		0h-WT
1.294261999	aWT-0h		0h-WT
1.267570104	aWT-0h		0h-WT
1.351409294	aWT-0h		0h-WT
1.388579756	aWT-0h		0h-WT
1.854840823	aWT-0h		0h-WT
2.443661202	aWT-0h		0h-WT
1.505274105	aWT-0h		0h-WT
1.410351446	aWT-0h		0h-WT
1.217342968	aWT-0h		0h-WT
1.178876937	aWT-0h		0h-WT
1.512823809	aWT-0h		0h-WT
1.000250627	aWT-0h		0h-WT
1.115112587	aWT-0h		0h-WT
1.568151364	aWT-0h		0h-WT
1.215251866	aWT-0h		0h-WT
1.259645262	aWT-0h		0h-WT
1.262567621	aWT-0h		0h-WT
1.572754313	aWT-0h		0h-WT
1.434362332	aWT-0h		0h-WT
1.366972477	aWT-0h		0h-WT
1.271913325	aWT-0h		0h-WT
1.440518195	aWT-0h		0h-WT
0.984006135	aWT-0h		0h-WT
1.30486189	aWT-0h		0h-WT
1.269123272	aWT-0h		0h-WT
1.333469205	aWT-0h		0h-WT
1.472166172	aWT-0h		0h-WT
1.244007742	aWT-0h		0h-WT
1.156274602	aWT-0h		0h-WT
1.363025521	aWT-0h		0h-WT
1.415635674	aWT-0h		0h-WT
1.333831589	aWT-0h		0h-WT
1.25789556	aWT-0h		0h-WT
1.160112114	aWT-0h		0h-WT
1.354787634	aWT-0h		0h-WT
1.356052224	aWT-0h		0h-WT
1.083941606	dN1N2-0h		0h-?NLS1,2.
1.102417548	dN1N2-0h		0h-?NLS1,2.
1.262497867	dN1N2-0h		0h-?NLS1,2.
1.442114859	dN1N2-0h		0h-?NLS1,2.
1.309032116	dN1N2-0h		0h-?NLS1,2.
1.305893358	dN1N2-0h		0h-?NLS1,2.
1.135600642	dN1N2-0h		0h-?NLS1,2.
1.151156536	dN1N2-0h		0h-?NLS1,2.
1.363768379	dN1N2-0h		0h-?NLS1,2.
1.084037834	dN1N2-0h		0h-?NLS1,2.
1.152245603	dN1N2-0h		0h-?NLS1,2.
1.314500198	dN1N2-0h		0h-?NLS1,2.
1.200342211	dN1N2-0h		0h-?NLS1,2.
1.073702537	dN1N2-0h		0h-?NLS1,2.
1.103970126	dN1N2-0h		0h-?NLS1,2.
0.955708858	dN1N2-0h		0h-?NLS1,2.
1.028060227	dN1N2-0h		0h-?NLS1,2.
1.048265999	dN1N2-0h		0h-?NLS1,2.
0.957582899	dN1N2-0h		0h-?NLS1,2.
1.044173205	dN1N2-0h		0h-?NLS1,2.
1.039044597	dN1N2-0h		0h-?NLS1,2.
1.247745696	dN1N2-0h		0h-?NLS1,2.
1.088026856	dN1N2-0h		0h-?NLS1,2.
0.961584523	dN1N2-0h		0h-?NLS1,2.
1.093877225	dN1N2-0h		0h-?NLS1,2.
0.979971591	dN1N2-0h		0h-?NLS1,2.
1.367023928	dN1N2-0h		0h-?NLS1,2.
1.074183227	dN1N2-0h		0h-?NLS1,2.
1.073914807	dN1N2-0h		0h-?NLS1,2.
1.023943297	dN1N2-0h		0h-?NLS1,2.
1.105293021	dN1N2-0h		0h-?NLS1,2.
1.189476369	dN1N2-0h		0h-?NLS1,2.
1.219265484	dN1N2-0h		0h-?NLS1,2.
1.129080642	dN1N2-0h		0h-?NLS1,2.
1.259571876	dN1N2-0h		0h-?NLS1,2.
1.040991331	dN1N2-0h		0h-?NLS1,2.
1.132501429	dN1N2-0h		0h-?NLS1,2.
1.309977793	dN1N2-0h		0h-?NLS1,2.
0.926896186	dN1N2-0h		0h-?NLS1,2.
1.103042559	dN1N2-0h		0h-?NLS1,2.
1.165233063	dN1N2-0h		0h-?NLS1,2.
1.130776226	dN1N2-0h		0h-?NLS1,2.
1.112491982	dN1N2-0h		0h-?NLS1,2.
1.103850487	dN1N2-0h		0h-?NLS1,2.
1.295310016	dN1N2-0h		0h-?NLS1,2.
1.031291318	dN1N2-0h		0h-?NLS1,2.
1.13320905	dN1N2-0h		0h-?NLS1,2.
1.253568493	dN1N2-0h		0h-?NLS1,2.
1.16501478	dN1N2-0h		0h-?NLS1,2.
1.026889107	dN1N2-0h		0h-?NLS1,2.
1.214322251	dN1N2-0h		0h-?NLS1,2.
1.274660091	dN1N2-0h		0h-?NLS1,2.
0.986628384	dN1N2-0h		0h-?NLS1,2.
1.07337715	dN1N2-0h		0h-?NLS1,2.
1.019536724	dN1N2-0h		0h-?NLS1,2.
0.983176188	dN1N2-0h		0h-?NLS1,2.
1.087137734	dN1N2-0h		0h-?NLS1,2.
0.989133571	dN1N2-0h		0h-?NLS1,2.
1.197776994	dN1N2-0h		0h-?NLS1,2.
1.120574351	dN1N2-0h		0h-?NLS1,2.
0.989230043	dN1N2-0h		0h-?NLS1,2.
1.027365275	dN1N2-0h		0h-?NLS1,2.
1.033088877	dN1N2-0h		0h-?NLS1,2.
1.060387905	dN1N2-0h		0h-?NLS1,2.
1.01992528	dN1N2-0h		0h-?NLS1,2.
1.130660198	dN1N2-0h		0h-?NLS1,2.
1.26217204	dN1N2-0h		0h-?NLS1,2.
1.067372134	dN1N2-0h		0h-?NLS1,2.
1.054688934	dN1N2-0h		0h-?NLS1,2.
1.098276021	dN1N2-0h		0h-?NLS1,2.
1.228434156	dN1N2-0h		0h-?NLS1,2.
1.162072863	dN1N2-0h		0h-?NLS1,2.
1.239012643	dN1N2-0h		0h-?NLS1,2.
1.157984775	dN1N2-0h		0h-?NLS1,2.
1.079751843	dN1N2-0h		0h-?NLS1,2.
1.202610526	dN1N2-0h		0h-?NLS1,2.
1.181225438	dN1N2-0h		0h-?NLS1,2.
1.106043024	dN1N2-0h		0h-?NLS1,2.
1.435023349	dN1N2-0h		0h-?NLS1,2.
1.330559045	dN1N2-0h		0h-?NLS1,2.
1.206582238	dN1N2-0h		0h-?NLS1,2.
1.256315663	dN1N2-0h		0h-?NLS1,2.
1.176120556	dN1N2-0h		0h-?NLS1,2.
1.196597206	dN1N2-0h		0h-?NLS1,2.
1.143277656	dN1N2-0h		0h-?NLS1,2.
1.285810629	dN1N2-0h		0h-?NLS1,2.
1.239454443	dN1N2-0h		0h-?NLS1,2.
1.287757313	dN1N2-0h		0h-?NLS1,2.
1.17720494	dN1N2-0h		0h-?NLS1,2.
1.308404063	dN1N2-0h		0h-?NLS1,2.
1.245399722	dN1N2-0h		0h-?NLS1,2.
1.492414391	dN1N2-0h		0h-?NLS1,2.
0.921219547	dN1N2-0h		0h-?NLS1,2.
0.900220588	dN1N2-0h		0h-?NLS1,2.
1.144137466	dN1N2-0h		0h-?NLS1,2.
0.970902363	dN1N2-0h		0h-?NLS1,2.
1.243796307	dN1N2-0h		0h-?NLS1,2.
1.388986706	dN1N2-0h		0h-?NLS1,2.
1.065618265	dN1N2-0h		0h-?NLS1,2.
1.123192168	dN1N2-0h		0h-?NLS1,2.
1.512475523	dN1N2-0h		0h-?NLS1,2.
1.167179487	dN1N2-0h		0h-?NLS1,2.
0.940325603	dN1N2-0h		0h-?NLS1,2.
1.644456619	dN1N2-0h		0h-?NLS1,2.
1.453416978	dN1N2-0h		0h-?NLS1,2.
1.459891297	dN1N2-0h		0h-?NLS1,2.
1.724953639	dN1N2-0h		0h-?NLS1,2.
0.913267079	dN1N2-0h		0h-?NLS1,2.
1.27263495	dN1N2-0h		0h-?NLS1,2.
1.479594056	dN1N2-0h		0h-?NLS1,2.
1.226496037	dN1N2-0h		0h-?NLS1,2.
1.413608885	dN1N2-0h		0h-?NLS1,2.
1.375381991	dN1N2-0h		0h-?NLS1,2.
1.69730576	dN1N2-0h		0h-?NLS1,2.
1.396991731	dN1N2-0h		0h-?NLS1,2.
0.993372607	dN1N2-0h		0h-?NLS1,2.
1.03096287	dN1N2-0h		0h-?NLS1,2.
1.145547142	dN1N2-0h		0h-?NLS1,2.
1.717391304	dN1N2-0h		0h-?NLS1,2.
1.002625318	dN1N2-0h		0h-?NLS1,2.
1.654733547	dN1N2-0h		0h-?NLS1,2.
2.095453554	dN1N2-0h		0h-?NLS1,2.
1.255124836	dN1N2-0h		0h-?NLS1,2.
1.588910482	dN1N2-0h		0h-?NLS1,2.
1.688893273	dN1N2-0h		0h-?NLS1,2.
1.51533184	dN1N2-0h		0h-?NLS1,2.
1.156298543	dN1N2-0h		0h-?NLS1,2.
1.185627848	dN1N2-0h		0h-?NLS1,2.
1.342347173	dN1N2-0h		0h-?NLS1,2.
1.208777623	dN1N2-0h		0h-?NLS1,2.
1.466478941	dN1N2-0h		0h-?NLS1,2.
1.056996712	dN1N2-0h		0h-?NLS1,2.
1.255367314	dN1N2-0h		0h-?NLS1,2.
1.214645486	dN1N2-0h		0h-?NLS1,2.
0.933432582	dN1N2-0h		0h-?NLS1,2.
1.254648089	dN1N2-0h		0h-?NLS1,2.
1.189284984	dN1N2-0h		0h-?NLS1,2.
1.203928188	dN1N2-0h		0h-?NLS1,2.
1.658648467	dN1N2-0h		0h-?NLS1,2.
1.449590087	dN1N2-0h		0h-?NLS1,2.
0.920277661	dN1N2-0h		0h-?NLS1,2.
0.947966699	dN1N2-0h		0h-?NLS1,2.
0.962560462	dN1N2-0h		0h-?NLS1,2.
0.767496196	dN1N2-0h		0h-?NLS1,2.
0.722037323	dN1N2-0h		0h-?NLS1,2.
0.93293453	dN1N2-0h		0h-?NLS1,2.
1.255768732	dN1N2-0h		0h-?NLS1,2.
0.954561565	dN1N2-0h		0h-?NLS1,2.
1.435907999	dN1N2-0h		0h-?NLS1,2.
1.784544934	dN1N2-0h		0h-?NLS1,2.
0.994969087	dN1N2-0h		0h-?NLS1,2.
0.912250888	dN1N2-0h		0h-?NLS1,2.
0.811831263	dN1N2-0h		0h-?NLS1,2.
1.165805824	dN1N2-0h		0h-?NLS1,2.
0.92344602	dN1N2-0h		0h-?NLS1,2.
1.004812011	dN1N2-0h		0h-?NLS1,2.
1.595707657	dN1N2-0h		0h-?NLS1,2.
2.062831108	dN1N2-0h		0h-?NLS1,2.
0.990978991	dN1N2-0h		0h-?NLS1,2.
0.996898212	dN1N2-0h		0h-?NLS1,2.
1.34785052	dN1N2-0h		0h-?NLS1,2.
1.433055821	dN1N2-0h		0h-?NLS1,2.
0.948369955	dN1N2-0h		0h-?NLS1,2.
0.968531655	dN1N2-0h		0h-?NLS1,2.
1.508560917	dN1N2-0h		0h-?NLS1,2.
1.381307875	dN1N2-0h		0h-?NLS1,2.
0.937593925	dN1N2-0h		0h-?NLS1,2.
1.586553484	dN1N2-0h		0h-?NLS1,2.
1.313098267	dN1N2-0h		0h-?NLS1,2.
2.074187801	dN1N2-0h		0h-?NLS1,2.
1.604459691	dN1N2-0h		0h-?NLS1,2.
1.275466189	dN1N2-0h		0h-?NLS1,2.
2.003228757	dN1N2-0h		0h-?NLS1,2.
1.302908359	dN1N2-0h		0h-?NLS1,2.
1.197519454	yWT-2h		2h-WT
1.710819629	yWT-2h		2h-WT
1.291485395	yWT-2h		2h-WT
1.615940299	yWT-2h		2h-WT
1.828344502	yWT-2h		2h-WT
1.424627903	yWT-2h		2h-WT
1.532446687	yWT-2h		2h-WT
1.407716371	yWT-2h		2h-WT
1.406594131	yWT-2h		2h-WT
1.125021209	yWT-2h		2h-WT
1.175002773	yWT-2h		2h-WT
1.680943739	yWT-2h		2h-WT
1.479269042	yWT-2h		2h-WT
1.62342547	yWT-2h		2h-WT
1.34426692	yWT-2h		2h-WT
1.833839727	yWT-2h		2h-WT
1.424468779	yWT-2h		2h-WT
2.059300238	yWT-2h		2h-WT
1.559382318	yWT-2h		2h-WT
1.955236162	yWT-2h		2h-WT
1.403830204	yWT-2h		2h-WT
1.340469586	yWT-2h		2h-WT
2.685279923	yWT-2h		2h-WT
1.927961833	yWT-2h		2h-WT
1.616757462	yWT-2h		2h-WT
1.810626703	yWT-2h		2h-WT
2.053456627	yWT-2h		2h-WT
2.055292712	yWT-2h		2h-WT
2.139399605	yWT-2h		2h-WT
1.915457706	yWT-2h		2h-WT
1.842556343	yWT-2h		2h-WT
2.1396	yWT-2h		2h-WT
2.072696724	yWT-2h		2h-WT
1.584771987	yWT-2h		2h-WT
1.509860558	yWT-2h		2h-WT
0.859633827	yWT-2h		2h-WT
2.15265525	yWT-2h		2h-WT
1.515539816	yWT-2h		2h-WT
1.992638647	yWT-2h		2h-WT
1.550308574	yWT-2h		2h-WT
2.166038167	yWT-2h		2h-WT
1.695286084	yWT-2h		2h-WT
1.841302774	yWT-2h		2h-WT
1.791573404	yWT-2h		2h-WT
1.660171783	yWT-2h		2h-WT
1.864417331	yWT-2h		2h-WT
1.637377408	yWT-2h		2h-WT
2.003910464	yWT-2h		2h-WT
1.876587045	yWT-2h		2h-WT
1.809815951	yWT-2h		2h-WT
1.453564611	yWT-2h		2h-WT
1.494557791	yWT-2h		2h-WT
2.063943553	yWT-2h		2h-WT
2.098924193	yWT-2h		2h-WT
2.054005935	yWT-2h		2h-WT
1.670776819	yWT-2h		2h-WT
1.819524287	yWT-2h		2h-WT
2.172663129	yWT-2h		2h-WT
1.923462852	yWT-2h		2h-WT
1.77491047	yWT-2h		2h-WT
1.306128697	yWT-2h		2h-WT
1.884751953	yWT-2h		2h-WT
1.676554641	yWT-2h		2h-WT
1.58900976	yWT-2h		2h-WT
2.002922734	yWT-2h		2h-WT
1.541773005	yWT-2h		2h-WT
1.997370299	yWT-2h		2h-WT
1.569669274	yWT-2h		2h-WT
1.44325239	yWT-2h		2h-WT
1.482672198	yWT-2h		2h-WT
1.771953367	yWT-2h		2h-WT
1.275587029	yWT-2h		2h-WT
1.422041878	yWT-2h		2h-WT
1.620579524	yWT-2h		2h-WT
2.098986201	yWT-2h		2h-WT
1.80708986	yWT-2h		2h-WT
2.021295942	yWT-2h		2h-WT
1.75462293	yWT-2h		2h-WT
2.109943693	yWT-2h		2h-WT
1.781084367	yWT-2h		2h-WT
2.276324893	yWT-2h		2h-WT
2.179315954	yWT-2h		2h-WT
1.848266906	yWT-2h		2h-WT
1.509262071	yWT-2h		2h-WT
1.510835149	yWT-2h		2h-WT
1.375402217	yWT-2h		2h-WT
2.483521702	yWT-2h		2h-WT
1.452690949	yWT-2h		2h-WT
1.47693683	yWT-2h		2h-WT
1.931845887	yWT-2h		2h-WT
1.5084287	yWT-2h		2h-WT
1.769466215	yWT-2h		2h-WT
1.673875433	yWT-2h		2h-WT
2.287799985	yWT-2h		2h-WT
1.498322007	yWT-2h		2h-WT
1.823708543	yWT-2h		2h-WT
1.450378487	yWT-2h		2h-WT
1.74410497	yWT-2h		2h-WT
1.767907517	yWT-2h		2h-WT
1.756148954	yWT-2h		2h-WT
1.780016996	yWT-2h		2h-WT
1.720711665	yWT-2h		2h-WT
1.804496312	yWT-2h		2h-WT
1.763626671	yWT-2h		2h-WT
1.670101344	yWT-2h		2h-WT
1.724247227	yWT-2h		2h-WT
2.198021208	yWT-2h		2h-WT
1.587806884	yWT-2h		2h-WT
1.748871853	yWT-2h		2h-WT
1.692528251	yWT-2h		2h-WT
1.62489148	yWT-2h		2h-WT
1.681322547	yWT-2h		2h-WT
2.255692882	yWT-2h		2h-WT
1.617812181	yWT-2h		2h-WT
2.058823529	yWT-2h		2h-WT
1.985364764	yWT-2h		2h-WT
1.474397305	yWT-2h		2h-WT
1.511827195	yWT-2h		2h-WT
1.480816123	yWT-2h		2h-WT
1.666021333	yWT-2h		2h-WT
1.732985715	yWT-2h		2h-WT
1.81656317	yWT-2h		2h-WT
1.674264736	yWT-2h		2h-WT
1.749605055	yWT-2h		2h-WT
1.706717385	yWT-2h		2h-WT
1.617273126	yWT-2h		2h-WT
1.510686285	yWT-2h		2h-WT
0.995478328	yWT-2h		2h-WT
1.745231524	yWT-2h		2h-WT
2.082491756	yWT-2h		2h-WT
1.808184003	yWT-2h		2h-WT
1.837667407	yWT-2h		2h-WT
1.340844914	yWT-2h		2h-WT
1.486527107	yWT-2h		2h-WT
1.467667436	yWT-2h		2h-WT
1.795335391	yWT-2h		2h-WT
1.875585432	yWT-2h		2h-WT
1.942614991	yWT-2h		2h-WT
1.820411272	yWT-2h		2h-WT
1.964330444	yWT-2h		2h-WT
2.087627276	yWT-2h		2h-WT
1.837558876	yWT-2h		2h-WT
1.713603249	yWT-2h		2h-WT
1.558226049	yWT-2h		2h-WT
1.922359803	yWT-2h		2h-WT
2.107836847	yWT-2h		2h-WT
1.625439676	yWT-2h		2h-WT
1.882523774	yWT-2h		2h-WT
1.314565036	yWT-2h		2h-WT
0.984281843	yWT-2h		2h-WT
1.709053917	yWT-2h		2h-WT
1.997267325	yWT-2h		2h-WT
1.742342531	yWT-2h		2h-WT
1.857304336	yWT-2h		2h-WT
2.04549493	yWT-2h		2h-WT
1.699762573	yWT-2h		2h-WT
1.809683407	yWT-2h		2h-WT
1.798626787	yWT-2h		2h-WT
1.597340791	yWT-2h		2h-WT
2.016590503	yWT-2h		2h-WT
1.823836735	yWT-2h		2h-WT
1.565252681	yWT-2h		2h-WT
1.739561324	yWT-2h		2h-WT
1.772459688	yWT-2h		2h-WT
1.638972525	yWT-2h		2h-WT
1.417179665	yWT-2h		2h-WT
1.725286021	yWT-2h		2h-WT
1.620064422	yWT-2h		2h-WT
2.218483078	yWT-2h		2h-WT
2.08529207	yWT-2h		2h-WT
1.855651938	yWT-2h		2h-WT
1.445841849	yWT-2h		2h-WT
1.544210756	yWT-2h		2h-WT
1.854756336	yWT-2h		2h-WT
1.89662934	yWT-2h		2h-WT
1.860568787	yWT-2h		2h-WT
1.551894407	yWT-2h		2h-WT
1.779835283	yWT-2h		2h-WT
1.661317755	yWT-2h		2h-WT
1.678611657	yWT-2h		2h-WT
1.965718284	yWT-2h		2h-WT
1.466977674	yWT-2h		2h-WT
1.540821685	yWT-2h		2h-WT
1.717177113	yWT-2h		2h-WT
1.578230724	yWT-2h		2h-WT
1.597030469	yWT-2h		2h-WT
1.757488953	yWT-2h		2h-WT
2.406591476	yWT-2h		2h-WT
1.394797756	yWT-2h		2h-WT
1.920887603	yWT-2h		2h-WT
2.239338917	yWT-2h		2h-WT
2.414873537	yWT-2h		2h-WT
1.684126874	yWT-2h		2h-WT
1.785497357	yWT-2h		2h-WT
1.477176813	yWT-2h		2h-WT
1.681010323	yWT-2h		2h-WT
1.655868295	yWT-2h		2h-WT
1.533982219	yWT-2h		2h-WT
2.304669985	yWT-2h		2h-WT
1.02873705	yWT-2h		2h-WT
2.158267415	yWT-2h		2h-WT
1.388542649	yWT-2h		2h-WT
1.724533424	yWT-2h		2h-WT
1.855778327	yWT-2h		2h-WT
2.844046871	yWT-2h		2h-WT
1.559095535	yWT-2h		2h-WT
1.754083431	yWT-2h		2h-WT
2.192903363	yWT-2h		2h-WT
1.817519715	yWT-2h		2h-WT
1.975332237	yWT-2h		2h-WT
1.856784074	yWT-2h		2h-WT
2.160485089	yWT-2h		2h-WT
1.844376212	yWT-2h		2h-WT
2.031262019	yWT-2h		2h-WT
1.748074807	yWT-2h		2h-WT
1.979991904	yWT-2h		2h-WT
2.005130144	yWT-2h		2h-WT
1.448843112	yWT-2h		2h-WT
1.537827482	yWT-2h		2h-WT
1.930834753	yWT-2h		2h-WT
2.093071883	yWT-2h		2h-WT
2.51321556	yWT-2h		2h-WT
1.584798886	yWT-2h		2h-WT
1.652733737	yWT-2h		2h-WT
1.862695961	yWT-2h		2h-WT
2.218281014	yWT-2h		2h-WT
1.480220791	yWT-2h		2h-WT
1.758212489	yWT-2h		2h-WT
1.387558973	yWT-2h		2h-WT
1.917433485	yWT-2h		2h-WT
1.496485009	yWT-2h		2h-WT
4.17734098	yWT-2h		2h-WT
2.298344061	yWT-2h		2h-WT
1.694131382	yWT-2h		2h-WT
1.806508689	yWT-2h		2h-WT
2.014171566	yWT-2h		2h-WT
1.416118309	zdN1N2-2h		2h-?NLS1,2.
1.405169021	zdN1N2-2h		2h-?NLS1,2.
1.499177269	zdN1N2-2h		2h-?NLS1,2.
1.271718349	zdN1N2-2h		2h-?NLS1,2.
1.191209997	zdN1N2-2h		2h-?NLS1,2.
1.10872025	zdN1N2-2h		2h-?NLS1,2.
1.402506219	zdN1N2-2h		2h-?NLS1,2.
1.412546491	zdN1N2-2h		2h-?NLS1,2.
1.336872006	zdN1N2-2h		2h-?NLS1,2.
1.31249738	zdN1N2-2h		2h-?NLS1,2.
1.288339398	zdN1N2-2h		2h-?NLS1,2.
1.238623006	zdN1N2-2h		2h-?NLS1,2.
1.193654524	zdN1N2-2h		2h-?NLS1,2.
1.23809196	zdN1N2-2h		2h-?NLS1,2.
1.164276258	zdN1N2-2h		2h-?NLS1,2.
1.143246735	zdN1N2-2h		2h-?NLS1,2.
1.296913687	zdN1N2-2h		2h-?NLS1,2.
1.304993414	zdN1N2-2h		2h-?NLS1,2.
1.278226514	zdN1N2-2h		2h-?NLS1,2.
0.955665695	zdN1N2-2h		2h-?NLS1,2.
1.294502618	zdN1N2-2h		2h-?NLS1,2.
1.285899206	zdN1N2-2h		2h-?NLS1,2.
1.196746871	zdN1N2-2h		2h-?NLS1,2.
1.399640546	zdN1N2-2h		2h-?NLS1,2.
1.379975124	zdN1N2-2h		2h-?NLS1,2.
1.20359149	zdN1N2-2h		2h-?NLS1,2.
1.193923531	zdN1N2-2h		2h-?NLS1,2.
1.298962656	zdN1N2-2h		2h-?NLS1,2.
1.28104465	zdN1N2-2h		2h-?NLS1,2.
1.463079843	zdN1N2-2h		2h-?NLS1,2.
1.184641423	zdN1N2-2h		2h-?NLS1,2.
1.487444839	zdN1N2-2h		2h-?NLS1,2.
1.378302846	zdN1N2-2h		2h-?NLS1,2.
1.230887057	zdN1N2-2h		2h-?NLS1,2.
1.474218529	zdN1N2-2h		2h-?NLS1,2.
1.561794127	zdN1N2-2h		2h-?NLS1,2.
1.327185017	zdN1N2-2h		2h-?NLS1,2.
1.221702241	zdN1N2-2h		2h-?NLS1,2.
1.471301934	zdN1N2-2h		2h-?NLS1,2.
1.465164406	zdN1N2-2h		2h-?NLS1,2.
1.478357323	zdN1N2-2h		2h-?NLS1,2.
1.3808825	zdN1N2-2h		2h-?NLS1,2.
1.683711463	zdN1N2-2h		2h-?NLS1,2.
1.571866052	zdN1N2-2h		2h-?NLS1,2.
1.233369641	zdN1N2-2h		2h-?NLS1,2.
1.30789045	zdN1N2-2h		2h-?NLS1,2.
1.397259589	zdN1N2-2h		2h-?NLS1,2.
1.301737318	zdN1N2-2h		2h-?NLS1,2.
1.520190133	zdN1N2-2h		2h-?NLS1,2.
1.468427323	zdN1N2-2h		2h-?NLS1,2.
1.409408058	zdN1N2-2h		2h-?NLS1,2.
1.044553213	zdN1N2-2h		2h-?NLS1,2.
1.309260227	zdN1N2-2h		2h-?NLS1,2.
0.825206863	zdN1N2-2h		2h-?NLS1,2.
0.854676711	zdN1N2-2h		2h-?NLS1,2.
1.505372577	zdN1N2-2h		2h-?NLS1,2.
1.368023323	zdN1N2-2h		2h-?NLS1,2.
0.964869355	zdN1N2-2h		2h-?NLS1,2.
1.597761718	zdN1N2-2h		2h-?NLS1,2.
1.581742319	zdN1N2-2h		2h-?NLS1,2.
0.952713595	zdN1N2-2h		2h-?NLS1,2.
0.895557009	zdN1N2-2h		2h-?NLS1,2.
1.366808887	zdN1N2-2h		2h-?NLS1,2.
1.049574952	zdN1N2-2h		2h-?NLS1,2.
1.544040098	zdN1N2-2h		2h-?NLS1,2.
1.174800431	zdN1N2-2h		2h-?NLS1,2.
1.484500498	zdN1N2-2h		2h-?NLS1,2.
1.289205963	zdN1N2-2h		2h-?NLS1,2.
1.259372429	zdN1N2-2h		2h-?NLS1,2.
1.467939258	zdN1N2-2h		2h-?NLS1,2.
1.433834662	zdN1N2-2h		2h-?NLS1,2.
1.51418175	zdN1N2-2h		2h-?NLS1,2.
1.474248185	zdN1N2-2h		2h-?NLS1,2.
1.464162108	zdN1N2-2h		2h-?NLS1,2.
1.353187554	zdN1N2-2h		2h-?NLS1,2.
1.357307103	zdN1N2-2h		2h-?NLS1,2.
1.431569238	zdN1N2-2h		2h-?NLS1,2.
1.481100317	zdN1N2-2h		2h-?NLS1,2.
1.480494578	zdN1N2-2h		2h-?NLS1,2.
1.453332689	zdN1N2-2h		2h-?NLS1,2.
1.474587513	zdN1N2-2h		2h-?NLS1,2.
1.65387073	zdN1N2-2h		2h-?NLS1,2.
1.336537423	zdN1N2-2h		2h-?NLS1,2.
1.180780108	zdN1N2-2h		2h-?NLS1,2.
0.920364848	zdN1N2-2h		2h-?NLS1,2.
0.979500891	zdN1N2-2h		2h-?NLS1,2.
1.489507007	zdN1N2-2h		2h-?NLS1,2.
1.331500753	zdN1N2-2h		2h-?NLS1,2.
1.488330115	zdN1N2-2h		2h-?NLS1,2.
1.325636943	zdN1N2-2h		2h-?NLS1,2.
1.084748953	zdN1N2-2h		2h-?NLS1,2.
1.036958193	zdN1N2-2h		2h-?NLS1,2.
1.038700456	zdN1N2-2h		2h-?NLS1,2.
1.253948795	zdN1N2-2h		2h-?NLS1,2.
1.373324793	zdN1N2-2h		2h-?NLS1,2.
0.926486121	zdN1N2-2h		2h-?NLS1,2.
0.867717365	zdN1N2-2h		2h-?NLS1,2.
1.443065355	zdN1N2-2h		2h-?NLS1,2.
1.018636264	zdN1N2-2h		2h-?NLS1,2.
0.745662566	zdN1N2-2h		2h-?NLS1,2.
1.143639053	zdN1N2-2h		2h-?NLS1,2.
1.711243847	zdN1N2-2h		2h-?NLS1,2.
1.041952446	zdN1N2-2h		2h-?NLS1,2.
0.877938742	zdN1N2-2h		2h-?NLS1,2.
1.294459339	zdN1N2-2h		2h-?NLS1,2.
1.079885271	zdN1N2-2h		2h-?NLS1,2.
1.56458642	zdN1N2-2h		2h-?NLS1,2.
0.982895704	zdN1N2-2h		2h-?NLS1,2.
1.084892376	zdN1N2-2h		2h-?NLS1,2.
1.428874863	zdN1N2-2h		2h-?NLS1,2.
0.980587688	zdN1N2-2h		2h-?NLS1,2.
1.629098601	zdN1N2-2h		2h-?NLS1,2.
1.189569536	zdN1N2-2h		2h-?NLS1,2.
0.972762646	zdN1N2-2h		2h-?NLS1,2.
1.00008205	zdN1N2-2h		2h-?NLS1,2.
1.285770986	zdN1N2-2h		2h-?NLS1,2.
1.28893266	zdN1N2-2h		2h-?NLS1,2.
1.464804103	zdN1N2-2h		2h-?NLS1,2.
1.280225486	zdN1N2-2h		2h-?NLS1,2.
1.629591528	zdN1N2-2h		2h-?NLS1,2.
1.316695463	zdN1N2-2h		2h-?NLS1,2.
1.39036136	zdN1N2-2h		2h-?NLS1,2.
1.293069307	zdN1N2-2h		2h-?NLS1,2.
1.215926072	zdN1N2-2h		2h-?NLS1,2.
1.186448598	zdN1N2-2h		2h-?NLS1,2.
1.10513538	zdN1N2-2h		2h-?NLS1,2.
1.841035668	zdN1N2-2h		2h-?NLS1,2.
1.216642391	zdN1N2-2h		2h-?NLS1,2.
1.114061761	zdN1N2-2h		2h-?NLS1,2.
1.211175847	zdN1N2-2h		2h-?NLS1,2.
1.359498715	zdN1N2-2h		2h-?NLS1,2.
1.31053075	zdN1N2-2h		2h-?NLS1,2.
1.399071263	zdN1N2-2h		2h-?NLS1,2.
1.571925552	zdN1N2-2h		2h-?NLS1,2.
1.18296482	zdN1N2-2h		2h-?NLS1,2.
1.550177869	zdN1N2-2h		2h-?NLS1,2.
1.312468828	zdN1N2-2h		2h-?NLS1,2.
1.349853451	zdN1N2-2h		2h-?NLS1,2.
1.322423013	zdN1N2-2h		2h-?NLS1,2.
1.037054717	zdN1N2-2h		2h-?NLS1,2.
1.320169402	zdN1N2-2h		2h-?NLS1,2.
1.533515332	zdN1N2-2h		2h-?NLS1,2.
1.350837095	zdN1N2-2h		2h-?NLS1,2.
1.385276419	zdN1N2-2h		2h-?NLS1,2.
1.657944251	zdN1N2-2h		2h-?NLS1,2.
1.446686178	zdN1N2-2h		2h-?NLS1,2.
0.853723953	zdN1N2-2h		2h-?NLS1,2.
1.149202454	zdN1N2-2h		2h-?NLS1,2.
0.898575021	zdN1N2-2h		2h-?NLS1,2.
1.13884544	zdN1N2-2h		2h-?NLS1,2.
0.880589998	zdN1N2-2h		2h-?NLS1,2.
1.544219295	zdN1N2-2h		2h-?NLS1,2.
1.474118447	zdN1N2-2h		2h-?NLS1,2.
1.423347893	zdN1N2-2h		2h-?NLS1,2.
1.211732037	zdN1N2-2h		2h-?NLS1,2.
1.771697728	zdN1N2-2h		2h-?NLS1,2.
1.184505232	zdN1N2-2h		2h-?NLS1,2.
1.324395636	zdN1N2-2h		2h-?NLS1,2.
1.456742681	zdN1N2-2h		2h-?NLS1,2.
1.470320892	zdN1N2-2h		2h-?NLS1,2.
1.382958168	zdN1N2-2h		2h-?NLS1,2.
0.948830905	zdN1N2-2h		2h-?NLS1,2.
1.236831104	zdN1N2-2h		2h-?NLS1,2.
1.269417476	zdN1N2-2h		2h-?NLS1,2.
1.702145215	zdN1N2-2h		2h-?NLS1,2.
1.371821544	zdN1N2-2h		2h-?NLS1,2.
1.431172346	zdN1N2-2h		2h-?NLS1,2.
1.089525175	zdN1N2-2h		2h-?NLS1,2.
1.248966004	zdN1N2-2h		2h-?NLS1,2.
1.262067493	zdN1N2-2h		2h-?NLS1,2.
1.012140034	zdN1N2-2h		2h-?NLS1,2.
1.369287812	zdN1N2-2h		2h-?NLS1,2.
1.246736067	zdN1N2-2h		2h-?NLS1,2.
1.418783972	zdN1N2-2h		2h-?NLS1,2.
1.035243519	zdN1N2-2h		2h-?NLS1,2.
1.018151669	zdN1N2-2h		2h-?NLS1,2.
