# Supplementary material for: RNA-controlled nucleocytoplasmic shuttling of mRNA decay factors regulates mRNA synthesis and a novel mRNA decay pathway
Source: Nat Commun. 2022 Nov 23;13:7184. doi: 10.1038/s41467-022-34417-z (PMC9684461; doi:10.1038/s41467-022-34417-z)
Supplement: Supplementary file 11 — Source Data [file 41467_2022_34417_MOESM11_ESM.zip › Source data file/Fig6g-h.xlsx]

## Sheet: Fig 6g 6h
	W0S1	W0S2	W1S1	W1S2	W2S1	W2S2	DD0S1	DD0S2	DD1S1	DD1S2	DD2S1	DD2S2
GDH3	41.9262	37.4681	8.47467	5.45407	10.5142	6.78296	13.8811	26.2052	16.3698	11.4724	13.3678	10.9769
BDH2	140.531	150.744	144.069	929.92	134.056	139.051	287.421	682.382	296.294	418.742	441.138	317.112
BDH1	44.2555	49.667	32.8393	33.6335	34.171	31.6538	89.8192	95.3868	88.397	110.9	86.8908	82.937
ECM1	0	0.871351	2.11867	0.909012	6.13327	5.65247	0	0	1.63698	2.8681	1.33678	4.87864
GPB2	4.65847	5.22811	6.356	4.54506	5.25708	4.52197	10.615	4.19283	8.18491	10.5164	4.01034	4.87864
PEX22	1.55282	1.7427	0	0	0.876181	2.26099	3.26615	0	3.27396	3.82413	4.01034	2.43932
FLC2	3.88206	2.61405	9.534	17.2712	9.63799	12.4354	5.71576	1.04821	8.18491	12.4284	13.3678	13.4163
OAF1	2.32924	0.871351	1.05933	2.72704	1.75236	2.26099	4.08269	8.38565	8.18491	0	9.35747	2.43932
YAL044W-A	6.21129	3.4854	5.29667	1.81802	12.2665	9.04394	4.08269	3.14462	4.91095	7.64826	8.02069	13.4163
ERV46	3.10565	5.22811	8.47467	16.3622	28.0378	18.0879	4.89923	6.28924	6.54793	10.5164	21.3885	12.1966
CDC24	1.55282	3.4854	1.05933	3.63605	6.13327	7.91345	3.26615	6.28924	1.63698	2.8681	6.68391	7.31797
YAL037W	2.32924	0.871351	2.11867	1.81802	1.75236	3.39148	0	2.09641	1.63698	0.956033	0	1.21966
MTW1	0	0.871351	0	0	0	0	1.63308	2.09641	1.63698	1.91207	0	2.43932
POP5	0.776412	0	1.05933	0.909012	5.25708	3.39148	0	0	0	1.91207	4.01034	6.09831
SNC1	2.32924	4.35676	0	7.2721	5.25708	1.13049	1.63308	5.24103	0	1.91207	5.34712	4.87864
FRT2	3.10565	0.871351	2.11867	0	0	1.13049	4.08269	0	1.63698	4.78016	2.67356	3.65898
TPD3	3.10565	0.871351	1.05933	5.45407	5.25708	7.91345	7.34884	1.04821	4.91095	4.78016	4.01034	13.4163
DEP1	3.88206	9.58486	44.492	118.172	67.4659	55.3942	12.2481	16.7713	36.0136	29.637	74.8597	57.3241
CYS3	3.88206	3.4854	34.958	6.36309	38.552	28.2623	6.5323	1.04821	21.2808	19.1207	36.0931	36.5898
SWC3	0.776412	0	2.11867	0	0	0	0	1.04821	0	0	0	0
SPO7	3.88206	0.871351	3.178	2.72704	1.75236	5.65247	0.816538	0	1.63698	2.8681	4.01034	2.43932
FUN14	13.9754	10.4562	5.29667	37.2695	9.63799	16.9574	10.615	11.5303	6.54793	10.5164	6.68391	8.53763
snR18	24.8452	13.9416	144.069	76.357	192.76	217.055	15.5142	11.5303	72.0272	86.999	69.5126	112.209
VPS8	1.55282	1.7427	1.05933	0.909012	3.50472	1.13049	0	0	0	1.91207	2.67356	1.21966
NUP60	0	1.7427	1.05933	0	4.3809	0	1.63308	1.04821	0	0.956033	1.33678	0
SWD1	3.88206	0	3.178	0	2.62854	0	1.63308	2.09641	1.63698	3.82413	0	2.43932
SEN34	0.776412	0	3.178	4.54506	2.62854	1.13049	0	0	0	0	1.33678	1.21966
ADE1	13.199	13.9416	3.178	3.63605	6.13327	4.52197	7.34884	11.5303	13.0959	13.3845	18.7149	21.9539
CDC15	20.1867	37.4681	32.8393	12.7262	21.0283	19.2184	33.478	12.5785	40.9246	34.4172	14.7046	25.6129
KIN3	13.199	13.9416	3.178	3.63605	6.13327	4.52197	7.34884	11.5303	13.0959	13.3845	18.7149	20.7342
BUD14	0.776412	0.871351	2.11867	1.81802	1.75236	1.13049	0.816538	4.19283	1.63698	1.91207	1.33678	1.21966
RFA1	3.88206	0	3.178	0	2.62854	0	1.63308	2.09641	1.63698	3.82413	0	2.43932
ERP1	0	1.7427	1.05933	0	4.3809	0	1.63308	1.04821	0	0.956033	1.33678	0
TFC3	1.55282	2.61405	1.05933	1.81802	3.50472	1.13049	0.816538	0	0	1.91207	2.67356	1.21966
SSA1	0	0	0	0.909012	0	0	0	0	0	0	0	0
ERP2	13.9754	10.4562	5.29667	37.2695	9.63799	16.9574	10.615	11.5303	8.18491	10.5164	6.68391	8.53763
MDM10	0.776412	0	2.11867	0	0	0	0	1.04821	0	0	0	0
SYN8	0	0.871351	0	2.72704	0.876181	0	0	0	1.63698	0	0	0
NTG1	3.10565	0.871351	1.05933	5.45407	5.25708	7.91345	7.34884	1.04821	4.91095	4.78016	4.01034	13.4163
ATS1	0	0	0	0	0	0	0	0	0	0	0	0
CCR4	2.32924	2.61405	2.11867	5.45407	3.50472	2.26099	2.44961	3.14462	1.63698	0.956033	4.01034	1.21966
FUN26	1.55282	0.871351	3.178	0.909012	0.876181	1.13049	1.63308	0	0	3.82413	0	3.65898
PMT2	0	0	0	0	0	0	0	0	0	0	0	1.21966
LTE1	14.7518	9.58486	18.0087	3.63605	21.9045	20.3489	17.9638	7.33744	21.2808	14.3405	14.7046	20.7342
MAK16	2.32924	1.7427	1.05933	1.81802	0.876181	2.26099	2.44961	1.04821	0	0.956033	0	2.43932
MYO4	3.10565	5.22811	1.05933	7.2721	6.13327	1.13049	1.63308	5.24103	0	1.91207	6.68391	7.31797
GIP4	0	0	0	0.909012	0	0	0	1.04821	1.63698	0	1.33678	0
PRP45	1.55282	0	1.05933	0.909012	5.25708	3.39148	0	1.04821	0	1.91207	2.67356	6.09831
FUN19	0	0.871351	0	0	0	0	1.63308	2.09641	1.63698	1.91207	0	2.43932
RBG1	2.32924	0.871351	1.05933	0.909012	1.75236	3.39148	0	2.09641	1.63698	0.956033	0	1.21966
CYC3	0	0	1.05933	0.909012	0	0	0	0	0	0	0	0
CLN3	1.55282	3.4854	1.05933	3.63605	6.13327	7.91345	3.26615	6.28924	1.63698	2.8681	6.68391	7.31797
PTA1	0	0	0	0	0	0	0	1.04821	0	0.956033	0	0
GCV3	6.21129	3.4854	5.29667	1.81802	12.2665	9.04394	4.08269	3.14462	4.91095	7.64826	8.02069	13.4163
YAL046C	0	0	0	0	0	0	0	0	0	0	0	0
SPC72	0.776412	0	0	0	0	2.26099	0	0	1.63698	0	0	2.43932
YAL049C	3.10565	1.7427	3.178	5.45407	1.75236	2.26099	4.08269	10.4821	8.18491	2.8681	9.35747	3.65898
ACS1	0.776412	1.7427	0	0	0.876181	2.26099	2.44961	0	3.27396	2.8681	4.01034	2.43932
SEO1	0	0	0	0	0	0	0.816538	0	0	0.956033	0	0
SFT2	37.2678	27.0119	22.246	14.5442	33.2949	32.7843	31.0284	17.8195	27.8287	34.4172	22.7253	37.8095
ATP1	145.965	144.644	93.2213	67.2669	127.046	148.095	110.233	70.2298	114.589	146.273	109.616	150.018
BNA4	0	1.7427	1.05933	0	0	1.13049	0	0	1.63698	0.956033	1.33678	0
BRN1	0	0	0	0	0	1.13049	0	1.04821	0	0.956033	0	0
RPL32	8.54053	6.09946	101.696	44.5416	201.522	194.445	9.79845	10.4821	32.7396	77.4386	54.808	104.891
MRP21	0.776412	0	1.05933	0	0	0	3.26615	0	0	1.91207	4.01034	1.21966
AVT5	10.8698	14.813	12.712	0.909012	25.4092	11.3049	15.5142	6.28924	11.4589	9.56033	8.02069	21.9539
BOI1	0.776412	0	0	1.81802	0.876181	1.13049	0	1.04821	1.63698	0.956033	0	0
YBL081W	0	0	2.11867	4.54506	3.50472	2.26099	0.816538	1.04821	1.63698	0	2.67356	1.21966
NUP170	6.21129	1.7427	3.178	9.09012	3.50472	14.6964	6.5323	7.33744	6.54793	7.64826	10.6942	8.53763
PRS4	2.32924	0.871351	5.29667	1.81802	13.1427	12.4354	1.63308	3.14462	3.27396	1.91207	10.6942	3.65898
KIP1	0	0.871351	1.05933	0	1.75236	1.13049	0	0	0	0	0	1.21966
YEL1	13.199	9.58486	10.5933	6.36309	10.5142	9.04394	4.08269	15.7231	11.4589	12.4284	12.031	19.5146
YBL059W	0.776412	0	0	0	0	2.26099	0	0	0	0	1.33678	0
SHP1	1.55282	2.61405	0	0.909012	7.88563	3.39148	4.08269	5.24103	11.4589	8.60429	13.3678	10.9769
PTC3	12.4226	11.3276	20.1273	9.09012	13.1427	26.0013	15.5142	9.43386	21.2808	14.3405	16.0414	30.4915
SEC17	6.21129	1.7427	5.29667	0	5.25708	6.78296	5.71576	1.04821	3.27396	10.5164	10.6942	9.75729
PSY4	2.32924	0.871351	2.11867	0	3.50472	4.52197	3.26615	0	3.27396	2.8681	1.33678	3.65898
ECM13	13.9754	11.3276	7.41533	5.45407	6.13327	7.91345	4.08269	1.04821	22.9177	3.82413	1.33678	21.9539
PRE7	3.10565	1.7427	1.05933	2.72704	7.88563	3.39148	3.26615	2.09641	4.91095	4.78016	4.01034	7.31797
YBL039W-B	2.32924	0.871351	1.05933	0	5.25708	2.26099	3.26615	1.04821	0	2.8681	1.33678	0
MRPL16	0.776412	2.61405	0	5.45407	4.3809	6.78296	0.816538	2.09641	1.63698	0	2.67356	3.65898
APL3	0.776412	0.871351	0	0.909012	2.62854	3.39148	0.816538	0	0	0	2.67356	1.21966
HEK2	3.88206	6.09946	8.47467	0.909012	14.8951	12.4354	9.79845	2.09641	8.18491	6.69223	8.02069	12.1966
SHE1	2.32924	3.4854	3.178	0	3.50472	2.26099	0.816538	0	1.63698	2.8681	6.68391	2.43932
YBL029W	0	0.871351	4.23733	2.72704	2.62854	2.26099	1.63308	1.04821	3.27396	8.60429	0	2.43932
RPL19B	6.98771	2.61405	70.9753	25.4523	84.1133	88.1785	7.34884	10.4821	22.9177	33.4611	25.3988	51.2258
LSM2	1.55282	0.871351	8.47467	8.18111	7.88563	11.3049	3.26615	4.19283	1.63698	6.69223	6.68391	2.43932
RRN10	0	1.7427	3.178	16.3622	7.88563	5.65247	2.44961	4.19283	4.91095	6.69223	4.01034	3.65898
NCL1	3.10565	0.871351	4.23733	7.2721	3.50472	3.39148	0.816538	1.04821	0	6.69223	2.67356	3.65898
RFT1	0.776412	0	0	0.909012	5.25708	6.78296	1.63308	2.09641	0	1.91207	6.68391	4.87864
ACH1	229.041	221.323	54.026	76.357	60.4565	75.743	179.638	200.207	108.041	140.537	90.9011	108.55
SCT1	3.10565	0.871351	8.47467	37.2695	7.00945	11.3049	5.71576	11.5303	8.18491	6.69223	16.0414	17.0753
ALK2	1.55282	0.871351	0	2.72704	2.62854	3.39148	1.63308	4.19283	0	1.91207	4.01034	1.21966
UTP20	0.776412	3.4854	2.11867	2.72704	4.3809	4.52197	1.63308	1.04821	1.63698	7.64826	8.02069	8.53763
HTB2	37.2678	39.2108	55.0853	48.1776	132.303	128.876	32.6615	37.7354	40.9246	62.1421	86.8908	108.55
COQ1	3.88206	1.7427	2.11867	3.63605	2.62854	5.65247	0.816538	2.09641	9.82189	2.8681	8.02069	6.09831
RCR1	3.88206	3.4854	10.5933	11.8172	6.13327	5.65247	5.71576	6.28924	3.27396	1.91207	6.68391	7.31797
UGA2	4.65847	4.35676	12.712	4.54506	30.6663	26.0013	4.89923	2.09641	9.82189	17.2086	14.7046	23.1736
HHT1	10.8698	9.58486	13.7713	12.7262	24.5331	35.0453	8.16538	8.38565	11.4589	31.5491	12.031	15.8556
YBR016W	31.8329	22.6551	43.4327	49.9957	53.447	45.2197	43.2765	54.5067	55.6574	64.0542	73.523	75.619
GAL1	2.32924	0.871351	0	6.36309	0.876181	2.26099	3.26615	2.09641	1.63698	0	0	1.21966
FUR4	1.55282	0	1.05933	8.18111	2.62854	0	1.63308	0	0	3.82413	0	1.21966
POA1	0	0.871351	2.11867	2.72704	1.75236	0	0	1.04821	0	0.956033	5.34712	1.21966
SCO2	7.76412	7.84216	3.178	3.63605	11.3903	9.04394	8.98192	7.33744	6.54793	10.5164	10.6942	10.9769
YBR030W	2.32924	0.871351	2.11867	2.72704	3.50472	1.13049	3.26615	0	0	1.91207	4.01034	1.21966
RPL4A	14.7518	21.7838	72.0347	62.7218	189.255	163.921	39.1938	32.4944	37.6506	65.0102	84.2172	106.111
CHS2	0	0	1.05933	0	0	2.26099	0	1.04821	0	1.91207	1.33678	0
ATP3	4.65847	5.22811	5.29667	0	14.0189	12.4354	5.71576	5.24103	8.18491	11.4724	6.68391	12.1966
FAT1	1.55282	0	2.11867	0.909012	0	1.13049	0.816538	1.04821	1.63698	2.8681	0	1.21966
FMP23	6.21129	6.09946	10.5933	5.45407	8.76181	7.91345	14.6977	8.38565	4.91095	12.4284	10.6942	13.4163
RPS11B	20.1867	17.427	258.477	100.9	406.548	373.063	22.0465	18.8677	93.308	118.548	181.802	178.071
YRO2	20.9631	19.1697	18.0087	11.8172	31.5425	32.7843	22.8631	9.43386	9.82189	23.9008	14.7046	15.8556
YBR056W	4.65847	1.7427	2.11867	2.72704	4.3809	4.52197	11.4315	5.24103	6.54793	12.4284	4.01034	4.87864
YBR071W	4.65847	4.35676	5.29667	0.909012	1.75236	1.13049	8.16538	1.04821	1.63698	3.82413	4.01034	8.53763
HSP26	812.903	751.976	682.211	500.866	716.716	789.084	796.941	405.656	887.244	1078.4	612.246	894.012
RDH54	0.776412	0.871351	4.23733	0	2.62854	2.26099	4.08269	2.09641	1.63698	4.78016	8.02069	6.09831
YBR074W	0	0	1.05933	0.909012	3.50472	0	2.44961	3.14462	0	3.82413	6.68391	2.43932
ECM33	20.1867	32.24	75.2127	49.0867	164.722	144.703	27.7623	25.157	50.7464	46.8456	70.8494	89.0353
TEC1	3.88206	6.97081	6.356	3.63605	6.13327	12.4354	8.98192	4.19283	8.18491	14.3405	14.7046	6.09831
MIS1	2.32924	0.871351	25.424	28.1794	24.5331	39.5673	3.26615	7.33744	6.54793	8.60429	16.0414	15.8556
AAC3	0	0	1.05933	0	1.75236	1.13049	0.816538	0	4.91095	1.91207	1.33678	2.43932
RFC5	0	0.871351	1.05933	0	1.75236	0	0.816538	3.14462	1.63698	0	0	1.21966
PBY1	10.0934	6.97081	23.3053	19.0893	10.5142	10.1744	16.3308	12.5785	21.2808	16.2526	26.7356	15.8556
YBR096W	1.55282	2.61405	0	1.81802	3.50472	6.78296	1.63308	2.09641	3.27396	1.91207	2.67356	4.87864
VPS15	0	1.7427	2.11867	5.45407	0.876181	0	0.816538	2.09641	1.63698	1.91207	0	3.65898
YMC2	25.6216	21.7838	24.3647	10.9081	27.1616	15.8269	19.5969	13.6267	26.1917	23.9008	12.031	15.8556
PHO88	10.0934	4.35676	48.7293	26.3614	99.0084	75.743	13.8811	13.6267	29.4657	36.3292	46.7873	30.4915
YBR108W	9.31694	6.97081	9.534	2.72704	11.3903	13.5659	18.7804	7.33744	16.3698	30.593	18.7149	26.8325
SUS1	0	0	1.05933	0	0.876181	3.39148	0	0	1.63698	0	2.67356	0
RAD16	7.76412	8.71351	5.29667	18.1802	11.3903	10.1744	18.7804	13.6267	6.54793	18.1646	14.7046	23.1736
TEF2	75.3119	113.276	276.486	156.35	378.51	356.105	72.6719	63.9406	186.616	178.778	211.211	257.348
MUD1	1.55282	5.22811	2.11867	3.63605	6.13327	3.39148	3.26615	4.19283	8.18491	5.7362	5.34712	6.09831
CKS1	6.21129	8.71351	7.41533	8.18111	23.6569	26.0013	8.16538	5.24103	16.3698	7.64826	17.3782	17.0753
MEC1	2.32924	1.7427	2.11867	2.72704	6.13327	3.39148	2.44961	5.24103	1.63698	7.64826	4.01034	4.87864
YBR137W	2.32924	2.61405	5.29667	0	7.00945	6.78296	3.26615	2.09641	8.18491	4.78016	5.34712	7.31797
YBR139W	11.6462	12.1989	8.47467	7.2721	13.1427	6.78296	13.8811	16.7713	9.82189	20.0767	13.3678	18.2949
MAK5	0.776412	0	8.47467	6.36309	7.00945	7.91345	4.89923	1.04821	8.18491	6.69223	4.01034	4.87864
ADH5	6.21129	8.71351	12.712	0.909012	4.3809	5.65247	8.98192	5.24103	21.2808	11.4724	8.02069	13.4163
MRPS9	0.776412	2.61405	1.05933	2.72704	2.62854	7.91345	0	0	4.91095	4.78016	5.34712	3.65898
YSW1	0.776412	2.61405	3.178	0	1.75236	1.13049	3.26615	1.04821	1.63698	4.78016	2.67356	0
ARA1	5.43488	9.58486	7.41533	0.909012	9.63799	12.4354	22.0465	20.9641	4.91095	16.2526	13.3678	14.6359
APD1	8.54053	2.61405	10.5933	4.54506	10.5142	14.6964	7.34884	5.24103	4.91095	13.3845	4.01034	14.6359
CNS1	0	0.871351	0	0.909012	1.75236	3.39148	0	0	3.27396	2.8681	0	1.21966
AMN1	8.54053	7.84216	5.29667	3.63605	8.76181	5.65247	2.44961	2.09641	4.91095	13.3845	4.01034	3.65898
IFA38	3.10565	2.61405	4.23733	3.63605	6.13327	6.78296	4.08269	3.14462	3.27396	0.956033	4.01034	9.75729
CDC28	3.10565	1.7427	5.29667	5.45407	5.25708	9.04394	3.26615	4.19283	0	6.69223	2.67356	8.53763
CSH1	0.776412	2.61405	0	0	1.75236	7.91345	3.26615	2.09641	0	3.82413	2.67356	0
YSY6	6.21129	5.22811	4.23733	27.2704	24.5331	20.3489	4.08269	11.5303	26.1917	22.9448	22.7253	20.7342
DEM1	3.88206	1.7427	3.178	1.81802	2.62854	5.65247	2.44961	4.19283	8.18491	3.82413	6.68391	3.65898
UBS1	0.776412	2.61405	1.05933	2.72704	5.25708	3.39148	3.26615	3.14462	1.63698	3.82413	2.67356	6.09831
PEX32	1.55282	0.871351	0	0.909012	0.876181	0	1.63308	1.04821	0	0.956033	1.33678	1.21966
SEC66	18.6339	20.0411	23.3053	2.72704	26.2854	41.8282	24.4961	9.43386	26.1917	28.681	17.3782	34.1505
SWD3	0	0	2.11867	1.81802	1.75236	1.13049	0.816538	0	0	0.956033	2.67356	0
ECM31	0	0	2.11867	2.72704	0	0	0	0	1.63698	1.91207	0	0
YPC1	9.31694	13.9416	13.7713	12.7262	14.8951	10.1744	13.8811	4.19283	13.0959	18.1646	10.6942	12.1966
YBR184W	0	0	0	0	0	1.13049	0	0	1.63698	0	0	0
GDT1	0.776412	0.871351	8.47467	4.54506	12.2665	9.04394	0.816538	2.09641	1.63698	1.91207	9.35747	7.31797
RPS9B	1.55282	2.61405	43.4327	48.1776	108.646	87.048	11.4315	12.5785	26.1917	46.8456	34.7563	54.8847
RIM2	0.776412	1.7427	0	4.54506	3.50472	1.13049	1.63308	1.04821	0	0.956033	0	0
SOY1	1.55282	3.4854	4.23733	0.909012	0	1.13049	0.816538	2.09641	4.91095	0	4.01034	2.43932
KTR4	9.31694	7.84216	9.534	7.2721	17.5236	13.5659	20.4134	22.0123	11.4589	16.2526	14.7046	24.3932
BEM1	0	0.871351	0	1.81802	0.876181	1.13049	1.63308	1.04821	4.91095	2.8681	4.01034	3.65898
DER1	0.776412	1.7427	0	0	0	1.13049	0	0	0	1.91207	2.67356	1.21966
CDC47	0.776412	0.871351	0	1.81802	3.50472	2.26099	0.816538	0	1.63698	0.956033	1.33678	2.43932
COS111	1.55282	1.7427	2.11867	1.81802	2.62854	9.04394	1.63308	0	4.91095	3.82413	2.67356	0
FTH1	0.776412	0.871351	5.29667	0	9.63799	7.91345	7.34884	2.09641	6.54793	3.82413	4.01034	7.31797
ERV15	1.55282	2.61405	3.178	3.63605	5.25708	2.26099	1.63308	0	0	3.82413	6.68391	0
NGR1	59.0073	55.7665	57.204	14.5442	50.8185	59.9161	38.3773	16.7713	39.2876	53.5378	45.4506	74.3993
MET8	0.776412	0	3.178	8.18111	2.62854	0	0.816538	4.19283	1.63698	1.91207	5.34712	2.43932
SDS24	28.7272	29.6259	30.7207	23.6343	33.2949	21.4794	63.6899	57.6513	44.1985	64.0542	38.7667	67.0814
HPC2	0.776412	0	1.05933	0	5.25708	4.52197	4.08269	3.14462	0	7.64826	2.67356	7.31797
ATG12	0	0	2.11867	0.909012	0	0	1.63308	0	0	0	1.33678	0
SLX1	1.55282	0	1.05933	3.63605	1.75236	0	1.63308	0	3.27396	1.91207	0	0
YBR230W-A	1.55282	4.35676	4.23733	18.1802	8.76181	10.1744	7.34884	14.6749	4.91095	4.78016	6.68391	9.75729
PBP2	0	0	0	1.81802	2.62854	1.13049	0.816538	1.04821	0	0	1.33678	1.21966
DAD3	0.776412	0.871351	0	0.909012	0.876181	0	1.63308	1.04821	1.63698	2.8681	0	4.87864
YBR235W	0	2.61405	0	2.72704	3.50472	2.26099	3.26615	0	1.63698	6.69223	4.01034	2.43932
PRP5	18.6339	23.5265	25.424	8.18111	32.4187	29.3928	29.3954	16.7713	26.1917	30.593	21.3885	39.0292
YBR242W	2.32924	1.7427	2.11867	4.54506	1.75236	4.52197	4.08269	0	0	1.91207	2.67356	2.43932
GPX2	2.32924	3.4854	3.178	6.36309	12.2665	6.78296	5.71576	3.14462	4.91095	9.56033	8.02069	2.43932
YBR246W	8.54053	4.35676	13.7713	3.63605	16.6474	14.6964	13.0646	5.24103	13.0959	18.1646	6.68391	15.8556
SPO23	0	0	1.05933	0	0.876181	3.39148	0	0	0	0	0	1.21966
MRPS5	0.776412	0	1.05933	3.63605	1.75236	3.39148	0.816538	0	0	0.956033	0	2.43932
DUT1	3.10565	6.97081	18.0087	6.36309	19.276	14.6964	4.08269	7.33744	3.27396	9.56033	12.031	18.2949
SRB6	1.55282	1.7427	3.178	1.81802	5.25708	7.91345	4.08269	1.04821	3.27396	3.82413	1.33678	4.87864
YBR255W	2.32924	1.7427	4.23733	8.18111	6.13327	3.39148	5.71576	2.09641	0	2.8681	6.68391	3.65898
YBR259W	0	0	2.11867	0.909012	0.876181	1.13049	0	0	1.63698	0	1.33678	0
SHM1	0.776412	0.871351	4.23733	1.81802	8.76181	3.39148	2.44961	4.19283	3.27396	5.7362	4.01034	6.09831
TSC10	0	2.61405	1.05933	0.909012	0.876181	3.39148	0	5.24103	1.63698	1.91207	1.33678	2.43932
MRPL37	5.43488	8.71351	3.178	4.54506	12.2665	9.04394	4.08269	3.14462	8.18491	5.7362	6.68391	12.1966
YBR271W	1.55282	0	0	4.54506	2.62854	1.13049	1.63308	0	1.63698	1.91207	0	7.31797
CHK1	13.9754	10.4562	9.534	2.72704	21.9045	13.5659	19.5969	13.6267	14.7328	27.7249	21.3885	19.5146
DPB3	3.10565	2.61405	1.05933	2.72704	6.13327	4.52197	0.816538	1.04821	0	0.956033	1.33678	7.31797
PAF1	0.776412	0.871351	3.178	3.63605	3.50472	1.13049	0	1.04821	1.63698	4.78016	1.33678	1.21966
MRPL27	0.776412	0.871351	1.05933	0	2.62854	0	0.816538	1.04821	3.27396	0	4.01034	0
YBR284W	4.65847	5.22811	6.356	3.63605	4.3809	5.65247	9.79845	4.19283	11.4589	2.8681	4.01034	6.09831
YBR285W	0.776412	0.871351	0	9.99913	2.62854	1.13049	2.44961	6.28924	1.63698	0.956033	2.67356	2.43932
APE3	27.9508	28.7546	41.314	20.9073	44.6852	45.2197	41.6434	25.157	44.1985	56.4059	36.0931	41.4685
ZSP1	3.88206	3.4854	6.356	2.72704	7.88563	7.91345	9.79845	4.19283	11.4589	5.7362	5.34712	9.75729
SNF5	1.55282	0.871351	0	0.909012	3.50472	1.13049	2.44961	0	3.27396	0.956033	4.01034	1.21966
BSD2	3.10565	2.61405	1.05933	9.09012	5.25708	3.39148	2.44961	3.14462	4.91095	11.4724	4.01034	4.87864
VBA2	3.10565	0.871351	1.05933	0.909012	3.50472	1.13049	4.08269	1.04821	1.63698	3.82413	2.67356	8.53763
PCA1	0	0.871351	0	0	0.876181	4.52197	1.63308	1.04821	1.63698	2.8681	4.01034	4.87864
MAL33	3.88206	6.97081	4.23733	1.81802	7.88563	4.52197	7.34884	2.09641	6.54793	9.56033	13.3678	7.31797
MAL31	2.32924	3.4854	4.23733	1.81802	3.50472	2.26099	3.26615	0	1.63698	1.91207	8.02069	2.43932
PHO89	0	0.871351	0	0	0.876181	3.39148	1.63308	1.04821	1.63698	2.8681	4.01034	4.87864
CTP1	3.10565	2.61405	1.05933	9.09012	5.25708	3.39148	2.44961	3.14462	4.91095	11.4724	4.01034	4.87864
APM3	3.88206	3.4854	6.356	2.72704	7.88563	7.91345	10.615	4.19283	13.0959	7.64826	6.68391	10.9769
SSH1	0.776412	0.871351	1.05933	0	2.62854	0	0.816538	1.04821	3.27396	0	4.01034	0
DUG2	0.776412	0	1.05933	0	0	0	0.816538	1.04821	0	0	0	0
SAF1	0.776412	0.871351	3.178	3.63605	3.50472	1.13049	0	1.04821	1.63698	6.69223	1.33678	2.43932
PPS1	0.776412	0	0	0	0	0	0	0	3.27396	0	0	0
RIF1	9.31694	8.71351	7.41533	3.63605	20.1522	12.4354	19.5969	12.5785	13.0959	27.7249	20.0517	20.7342
UBX7	0	1.7427	1.05933	0	0.876181	0	2.44961	0	0	2.8681	0	1.21966
HSM3	1.55282	0	0	4.54506	2.62854	1.13049	1.63308	0	1.63698	1.91207	0	7.31797
BIT2	0	0	0	0	0.876181	0	0	0	0	0	0	0
FMP21	0.776412	0.871351	0	0.909012	1.75236	2.26099	0.816538	1.04821	0	1.91207	0	2.43932
YPT10	0.776412	0.871351	4.23733	1.81802	8.76181	3.39148	2.44961	4.19283	3.27396	5.7362	4.01034	6.09831
FMP51	0	0	0	0	0	0	0	1.04821	0	0	0	0
YBR261C	0	0	0	0	0	0	0	0	1.63698	0	0	0
RGD1	0	0	2.11867	0.909012	0.876181	1.13049	0	0	1.63698	0	1.33678	0
SHG1	3.10565	1.7427	4.23733	5.45407	4.3809	5.65247	5.71576	5.24103	4.91095	5.7362	2.67356	13.4163
RIB5	0	0.871351	0	0.909012	0.876181	2.26099	0.816538	1.04821	0	2.8681	0	2.43932
YBR255C-A	2.32924	1.7427	4.23733	8.18111	6.13327	3.39148	5.71576	2.09641	0	2.8681	6.68391	3.65898
TRS20	1.55282	1.7427	3.178	1.81802	5.25708	7.91345	4.08269	1.04821	3.27396	3.82413	1.33678	4.87864
ARO4	0	0.871351	1.05933	2.72704	0	2.26099	2.44961	0	0	0.956033	2.67356	1.21966
HIS7	6.21129	8.71351	10.5933	0	7.00945	11.3049	4.89923	7.33744	4.91095	12.4284	6.68391	3.65898
ENP1	8.54053	4.35676	13.7713	3.63605	16.6474	14.6964	13.0646	5.24103	13.0959	18.1646	6.68391	15.8556
ISW1	2.32924	3.4854	3.178	5.45407	12.2665	7.91345	5.71576	3.14462	4.91095	9.56033	8.02069	3.65898
ALG7	2.32924	1.7427	2.11867	4.54506	1.75236	4.52197	4.08269	0	0	1.91207	2.67356	2.43932
YBR241C	0	0	1.05933	0	0	0	0	0	0	0.956033	0	0
THI2	8.54053	8.71351	8.47467	9.09012	8.76181	6.78296	4.08269	3.14462	8.18491	7.64826	6.68391	13.4163
YBR239C	3.88206	1.7427	7.41533	15.4532	5.25708	7.91345	8.16538	5.24103	1.63698	4.78016	12.031	7.31797
YBR238C	13.9754	16.5557	20.1273	5.45407	27.1616	21.4794	23.6796	12.5785	19.6438	24.8568	16.0414	31.7112
ABD1	0	2.61405	0	4.54506	3.50472	2.26099	3.26615	0	1.63698	6.69223	4.01034	2.43932
ARC40	0.776412	0.871351	0	0.909012	0.876181	1.13049	1.63308	1.04821	1.63698	2.8681	0	4.87864
SWC5	2.32924	0	1.05933	5.45407	2.62854	1.13049	0	4.19283	6.54793	0.956033	4.01034	0
OM14	10.0934	11.3276	7.41533	1.81802	7.00945	11.3049	9.79845	9.43386	1.63698	9.56033	9.35747	4.87864
ROT2	1.55282	0.871351	1.05933	3.63605	1.75236	1.13049	1.63308	0	3.27396	1.91207	0	0
TDP1	0	1.7427	1.05933	0.909012	0.876181	1.13049	1.63308	2.09641	0	0.956033	0	1.21966
PCS60	0	0	0	0	0	0	0	0	0	0	0	0
PDB1	0	0.871351	0	1.81802	6.13327	3.39148	1.63308	1.04821	3.27396	0.956033	2.67356	2.43932
YBR220C	0	0	0	0	0	0	0	0	0	0	0	0
PYC2	0	0	2.11867	1.81802	0	0	1.63308	0	1.63698	0	1.33678	1.21966
YBP1	0.776412	0	1.05933	0	5.25708	4.52197	4.08269	3.14462	0	7.64826	2.67356	7.31797
AME1	1.55282	2.61405	3.178	3.63605	5.25708	2.26099	1.63308	0	0	3.82413	6.68391	0
DUR1%2C2	1.55282	0.871351	7.41533	0	10.5142	6.78296	7.34884	2.09641	6.54793	2.8681	5.34712	8.53763
YBR204C	1.55282	1.7427	2.11867	1.81802	2.62854	9.04394	1.63308	0	4.91095	3.82413	2.67356	0
YBR201C-A	0.776412	1.7427	0	0	0	1.13049	0	0	0	1.91207	2.67356	1.21966
TAF5	0.776412	2.61405	1.05933	0.909012	0.876181	2.26099	0.816538	0	3.27396	0	1.33678	2.43932
YBR197C	0.776412	1.7427	1.05933	0	4.3809	1.13049	2.44961	0	1.63698	3.82413	2.67356	3.65898
PGI1	3.10565	3.4854	0	0	1.75236	1.13049	0.816538	0	0	1.91207	1.33678	0
MSI1	1.55282	4.35676	4.23733	0.909012	0.876181	1.13049	0.816538	2.09641	4.91095	0	4.01034	2.43932
MED8	0.776412	1.7427	0	0.909012	2.62854	3.39148	0	0	0	0.956033	0	0
NTC20	0.776412	0.871351	8.47467	4.54506	12.2665	9.04394	0.816538	2.09641	1.63698	1.91207	9.35747	7.31797
MBA1	0	0	0	0	0	1.13049	0	0	1.63698	0	0	0
SMP1	0	0.871351	0	0	0	0	0.816538	0	0	0	0	0
RPS6B	0	0	1.05933	0	0.876181	0	1.63308	2.09641	0	0	0	1.21966
FZO1	2.32924	2.61405	2.11867	0.909012	2.62854	2.26099	0.816538	8.38565	4.91095	0	1.33678	0
EHT1	0	0	2.11867	2.72704	0	0	0	0	1.63698	0.956033	0	0
UMP1	0	0.871351	0	1.81802	0.876181	1.13049	0	1.04821	0	2.8681	0	1.21966
SMY2	18.6339	20.0411	23.3053	2.72704	26.2854	41.8282	24.4961	9.43386	26.1917	28.681	17.3782	34.1505
NPL4	0.776412	2.61405	3.178	2.72704	5.25708	2.26099	1.63308	1.04821	1.63698	2.8681	1.33678	4.87864
SSE2	1.55282	0.871351	0	0.909012	0.876181	0	1.63308	1.04821	0	0.956033	1.33678	1.21966
POP7	0.776412	0	0	0.909012	1.75236	3.39148	0	1.04821	1.63698	3.82413	4.01034	2.43932
TYR1	0.776412	2.61405	1.05933	2.72704	5.25708	3.39148	3.26615	3.14462	1.63698	3.82413	2.67356	6.09831
ARL1	2.32924	0.871351	1.05933	1.81802	1.75236	4.52197	0.816538	2.09641	4.91095	3.82413	5.34712	3.65898
TOS1	0.776412	0.871351	0	0	0.876181	4.52197	3.26615	1.04821	0	1.91207	2.67356	0
ICS2	8.54053	10.4562	16.9493	0	11.3903	13.5659	13.0646	4.19283	8.18491	3.82413	9.35747	7.31797
SLI15	0	0.871351	0	0.909012	1.75236	3.39148	0	0	3.27396	2.8681	0	1.21966
RPB5	0.776412	0.871351	1.05933	2.72704	5.25708	1.13049	1.63308	0	0	0.956033	1.33678	3.65898
TBS1	5.43488	9.58486	7.41533	0.909012	9.63799	12.4354	22.0465	20.9641	4.91095	16.2526	13.3678	14.6359
SUP45	1.55282	0	9.534	7.2721	7.00945	7.91345	4.89923	2.09641	8.18491	8.60429	8.02069	4.87864
YBR141C	1.55282	0.871351	3.178	1.81802	1.75236	4.52197	0	1.04821	0	0.956033	1.33678	2.43932
IRA1	11.6462	12.1989	9.534	5.45407	13.1427	6.78296	16.3308	17.8195	11.4589	21.0327	13.3678	18.2949
YBR138C	2.32924	2.61405	5.29667	0	7.00945	6.78296	3.26615	2.09641	8.18491	4.78016	5.34712	7.31797
HSL7	0	0	0	0	0	1.13049	0	1.04821	1.63698	0.956033	0	0
AGP2	5.43488	1.7427	7.41533	9.09012	8.76181	7.91345	5.71576	4.19283	0	3.82413	10.6942	1.21966
SHE3	0.776412	0	0	0	4.3809	7.91345	0.816538	0	0	0.956033	1.33678	0
OPY1	0	2.61405	1.05933	0	0.876181	2.26099	3.26615	1.04821	1.63698	1.91207	0	2.43932
ATG14	2.32924	0.871351	1.05933	4.54506	0.876181	0	0	0	0	0	2.67356	0
VMA2	17.0811	16.5557	24.3647	32.7244	28.914	39.5673	26.1292	32.4944	29.4657	38.2413	44.1138	42.6881
TPS1	0	0.871351	1.05933	9.99913	4.3809	1.13049	1.63308	1.04821	4.91095	0	4.01034	2.43932
PTC4	0.776412	1.7427	1.05933	0	3.50472	2.26099	0.816538	0	0	1.91207	1.33678	0
TFC1	0	0	0	0	0	0	0	0	0	0	0	0
MRPL36	0	0.871351	0	0	0.876181	2.26099	0.816538	0	0	2.8681	1.33678	1.21966
YBR121C-A	0	0	0	0	0	0	0	1.04821	0	0	0	0
CBP6	1.55282	5.22811	2.11867	3.63605	6.13327	3.39148	3.26615	4.19283	8.18491	5.7362	5.34712	6.09831
LYS2	7.76412	8.71351	5.29667	18.1802	11.3903	10.1744	18.7804	13.6267	6.54793	18.1646	14.7046	23.1736
CYC8	0	0	1.05933	0	1.75236	3.39148	0	0	1.63698	0	2.67356	0
YSA1	0	0	0	0	0	0	0	0	0	0	0	0
CMD1	10.0934	7.84216	9.534	5.45407	11.3903	13.5659	18.7804	8.38565	16.3698	30.593	18.7149	26.8325
IML3	9.31694	4.35676	47.67	26.3614	93.7513	67.8296	12.2481	13.6267	24.5547	33.4611	45.4506	24.3932
VID24	25.6216	21.7838	24.3647	10.9081	27.1616	15.8269	19.5969	13.6267	26.1917	23.9008	12.031	15.8556
EXO84	0	0	0	1.81802	1.75236	0	0	2.09641	1.63698	0	0	0
FES1	0	1.7427	2.11867	0.909012	0	0	0.816538	0	0	0	4.01034	0
RXT2	10.0934	6.97081	23.3053	19.0893	10.5142	10.1744	16.3308	12.5785	21.2808	16.2526	26.7356	15.8556
PHO5	0	0	0	0	0	0	0	0	0	0	0	0
PHO3	0.776412	0	0	0.909012	0	1.13049	0	0	0	0.956033	1.33678	1.21966
YBR090C	0.776412	0	0	0	0.876181	0	0	1.04821	0	0.956033	0	0
POL30	0	0.871351	1.05933	0	1.75236	0	0.816538	3.14462	1.63698	0	0	1.21966
IST2	0.776412	0.871351	0	1.81802	0	1.13049	0.816538	0	0	0	0	0
YBR085C-A	1.55282	3.4854	3.178	1.81802	2.62854	3.39148	1.63308	2.09641	8.18491	3.82413	0	4.87864
RPL19A	2.32924	0.871351	25.424	28.1794	24.5331	39.5673	3.26615	7.33744	6.54793	8.60429	16.0414	15.8556
UBC4	15.5282	17.427	15.89	4.54506	16.6474	18.0879	14.6977	16.7713	13.0959	11.4724	13.3678	14.6359
SPT7	0	0	0	0.909012	0	1.13049	0	0	0	0.956033	1.33678	0
SEC18	0	0	0	0	0	1.13049	0	0	0	0	0	0
RPG1	8.54053	16.5557	45.5513	35.4515	92.8752	82.526	17.9638	13.6267	29.4657	17.2086	49.4609	46.3471
ALG14	0	0	0	0	0	0	0	0	0	0	0	1.21966
TAT1	3.10565	3.4854	3.178	0.909012	2.62854	4.52197	4.08269	3.14462	3.27396	1.91207	2.67356	7.31797
BAP2	1.55282	0.871351	2.11867	0	1.75236	0	1.63308	0	4.91095	5.7362	0	3.65898
TIP1	2.32924	0.871351	0	0.909012	0	2.26099	0	1.04821	1.63698	0.956033	2.67356	0
NRG2	0	0	0	1.81802	0	0	0	0	0	0.956033	0	0
YBR062C	0	0	0	0	0	0	0	0	1.63698	0	1.33678	0
TRM7	1.55282	0	0	0	3.50472	2.26099	0.816538	1.04821	0	2.8681	2.67356	3.65898
ORC2	0	0.871351	1.05933	0.909012	0	2.26099	0	2.09641	0	0	1.33678	0
AKL1	0	0.871351	1.05933	0	0	1.13049	0	1.04821	0	0.956033	1.33678	0
TSC3	0	0.871351	0	0.909012	0	1.13049	0	0	1.63698	0.956033	1.33678	1.21966
UBP14	2.32924	1.7427	4.23733	0	1.75236	1.13049	1.63308	2.09641	1.63698	4.78016	1.33678	4.87864
MUM2	30.2801	27.0119	23.3053	7.2721	27.1616	24.8708	30.2119	9.43386	24.5547	32.5051	17.3782	30.4915
PRP6	20.9631	19.1697	18.0087	11.8172	31.5425	32.7843	22.8631	9.43386	9.82189	23.9008	14.7046	15.8556
YBR053C	0	0	0	3.63605	0.876181	2.26099	1.63308	1.04821	3.27396	0	2.67356	1.21966
RFS1	0	0.871351	0	0.909012	0	2.26099	1.63308	4.19283	0	2.8681	1.33678	0
REG2	0	0	1.05933	0	0	0	0	0	0	0	0	0
REB1	11.6462	9.58486	139.832	57.2678	217.293	214.794	14.6977	12.5785	44.1985	76.4826	113.626	109.769
ZTA1	0	0	0	0	0	0	0	0	0	0	1.33678	0
GIP1	0.776412	1.7427	3.178	0.909012	0	0	0.816538	1.04821	0	1.91207	2.67356	3.65898
TCM62	0	0	0	2.72704	0.876181	0	0	0	1.63698	1.91207	0	3.65898
QDR3	0	0	0	0	0.876181	0	0	0	0	0	0	0
CST26	1.55282	0	2.11867	0.909012	0	2.26099	0.816538	1.04821	1.63698	3.82413	0	1.21966
SCO1	0	0	0	0.909012	0	0	0	0	0	0	0	0
CSG2	0.776412	3.4854	3.178	3.63605	4.3809	3.39148	0.816538	0	3.27396	2.8681	8.02069	3.65898
PDX3	0	0	0	0	0	0	0	0	0	0	0	0
HMT1	0.776412	1.7427	1.05933	0	0.876181	1.13049	0.816538	0	3.27396	0	1.33678	0
CDS1	1.55282	3.4854	2.11867	3.63605	4.3809	4.52197	2.44961	0	0	1.91207	2.67356	1.21966
OLA1	7.76412	7.84216	3.178	3.63605	11.3903	9.04394	8.16538	7.33744	6.54793	10.5164	10.6942	12.1966
CHS3	0	1.7427	2.11867	2.72704	1.75236	0	0	1.04821	0	0.956033	5.34712	1.21966
YBR019C	0	0.871351	0	0	0	0	0	0	0	0	0	0
KAP104	31.8329	22.6551	43.4327	49.9957	53.447	45.2197	43.2765	54.5067	55.6574	64.0542	73.523	75.619
MNN2	0	0	0	0	0	0	0	0	0	0	0	0
GRX6	0	0	0	0	0.876181	0	0	0	0	0	0	0
IPP1	10.8698	9.58486	13.7713	12.7262	23.6569	31.6538	7.34884	8.38565	11.4589	31.5491	12.031	15.8556
HHF1	0	0	3.178	0	1.75236	4.52197	1.63308	2.09641	1.63698	0.956033	1.33678	1.21966
FLR1	0.776412	0	0	0	0	0	0	0	0	0.956033	0	0
DSF2	4.65847	4.35676	12.712	4.54506	29.7901	26.0013	4.89923	2.09641	9.82189	17.2086	14.7046	20.7342
GPI18	4.65847	1.7427	2.11867	3.63605	2.62854	5.65247	0.816538	3.14462	9.82189	2.8681	8.02069	6.09831
RER2	1.55282	0.871351	2.11867	2.72704	1.75236	0	1.63308	1.04821	3.27396	1.91207	0	1.21966
NTH2	0.776412	0	0	0	0.876181	1.13049	0	0	1.63698	0	0	1.21966
ECM15	37.2678	39.2108	55.0853	48.1776	132.303	128.876	32.6615	37.7354	40.9246	62.1421	86.8908	108.55
HTA2	0.776412	2.61405	1.05933	1.81802	1.75236	1.13049	1.63308	0	1.63698	5.7362	6.68391	8.53763
LDB7	0	0	0	0	0	0	0	0	0	0	0	0
SLA1	11.6462	9.58486	10.5933	1.81802	12.2665	13.5659	7.34884	3.14462	6.54793	11.4724	16.0414	18.2949
YBL010C	6.98771	0.871351	12.712	47.2686	11.3903	15.8269	8.16538	18.8677	13.0959	8.60429	25.3988	26.8325
RRN6	0	0	0	0.909012	0	0	0	0	0	0	0	1.21966
PEP1	0	0	0	0	0	0	0	0	0	0	0	0
POP8	1.55282	2.61405	0	0	2.62854	1.13049	2.44961	3.14462	3.27396	3.82413	0	2.43932
HAP3	0	0	0	0	0	0	0	0	0	0	0	0
PIM1	1.55282	1.7427	1.05933	0	0.876181	0	0.816538	0	0	0	0	1.21966
MCM2	3.10565	0.871351	4.23733	7.2721	3.50472	3.39148	0.816538	1.04821	1.63698	6.69223	4.01034	4.87864
YBL028C	0	0.871351	4.23733	2.72704	2.62854	2.26099	1.63308	1.04821	3.27396	8.60429	0	2.43932
YBL029C-A	0	0.871351	1.05933	0.909012	0.876181	0	0.816538	0	0	0	1.33678	1.21966
PET9	2.32924	3.4854	3.178	0	3.50472	2.26099	0.816538	0	1.63698	2.8681	6.68391	2.43932
RIB1	0	0.871351	0	0	0	0	0	1.04821	1.63698	0.956033	1.33678	0
STU1	2.32924	3.4854	1.05933	0	0	2.26099	2.44961	1.04821	1.63698	0.956033	1.33678	2.43932
POL12	0	0	1.05933	0	0	0	0	0	0	0	0	0
YBL036C	0.776412	0.871351	0	0.909012	2.62854	2.26099	0.816538	0	0	0	2.67356	1.21966
YBL039C-A	1.55282	0.871351	1.05933	0	3.50472	2.26099	3.26615	1.04821	0	2.8681	1.33678	0
ERD2	3.10565	0.871351	1.05933	2.72704	7.00945	3.39148	2.44961	2.09641	4.91095	4.78016	4.01034	7.31797
FUI1	13.9754	11.3276	7.41533	5.45407	6.13327	7.91345	4.08269	1.04821	22.9177	3.82413	1.33678	21.9539
COR1	2.32924	0.871351	2.11867	0	3.50472	4.52197	3.26615	0	3.27396	2.8681	1.33678	3.65898
EDE1	28.7272	21.7838	19.068	30.9064	28.0378	24.8708	28.5788	11.5303	49.1095	38.2413	29.4092	30.4915
PIN4	4.65847	4.35676	3.178	4.54506	4.3809	9.04394	8.98192	8.38565	4.91095	2.8681	8.02069	6.09831
YBL055C	11.6462	11.3276	20.1273	9.09012	13.1427	24.8708	15.5142	9.43386	21.2808	14.3405	16.0414	30.4915
PTH2	2.32924	2.61405	0	1.81802	7.88563	3.39148	4.89923	5.24103	11.4589	8.60429	14.7046	10.9769
YBL059C-A	13.199	9.58486	10.5933	6.36309	10.5142	9.04394	4.08269	16.7713	11.4589	12.4284	12.031	19.5146
PRX1	0	0	0	0	0	0	0	0	0	0	0	0
SEF1	0	0	3.178	0.909012	2.62854	2.26099	0	0	3.27396	0.956033	0	0
UBP13	2.32924	0.871351	5.29667	1.81802	13.1427	12.4354	1.63308	3.14462	3.27396	1.91207	10.6942	3.65898
YBL074C	0	0	0	0	0	1.13049	0	0	0	0	0	0
ILS1	0	0	0	0	0	0	1.63308	0	0	0	0	1.21966
ATG8	6.21129	1.7427	3.178	9.09012	3.50472	14.6964	6.5323	7.33744	6.54793	7.64826	10.6942	8.53763
PET112	0	0	2.11867	4.54506	3.50472	2.26099	0.816538	1.04821	1.63698	0	4.01034	1.21966
YBL082C	0	0.871351	0	0.909012	0.876181	0	0	0	0	0	0	0
CDC27	0	0	0	0	0.876181	1.13049	0	0	1.63698	0.956033	0	0
YBL086C	0	0.871351	0	0.909012	0.876181	0	0.816538	0	0	0	0	1.21966
RPL23A	0	0	0	0	0	0	0	0	0	0	0	0
TEL1	10.8698	14.813	12.712	0.909012	24.5331	11.3049	15.5142	6.28924	11.4589	9.56033	8.02069	21.9539
MAP2	1.55282	0	0	0.909012	1.75236	2.26099	0	1.04821	1.63698	0	0	2.43932
SCS22	8.54053	6.09946	101.696	44.5416	201.522	194.445	9.79845	10.4821	32.7396	77.4386	54.808	104.891
ROX3	4.65847	6.09946	2.11867	0.909012	7.88563	2.26099	9.79845	5.24103	4.91095	10.5164	9.35747	14.6359
ECM21	34.9385	25.2692	19.068	14.5442	32.4187	32.7843	30.2119	17.8195	27.8287	34.4172	22.7253	36.5898
RTG3	0	0	0	2.72704	0	0	0	1.04821	0	0.956033	0	0
YBL104C	0	0	0	0	0	0	0.816538	0	0	0	0	0
PKC1	8.54053	9.58486	4.23733	1.81802	7.00945	5.65247	8.98192	0	13.0959	12.4284	2.67356	6.09831
SRO77	0	0	0	0	0	0	0	0	0	0	0	0
YBL107C	0	0	0	0	0	0	0	0	0	0	1.33678	0
VAC17	0	0.871351	3.178	6.36309	3.50472	3.39148	0	1.04821	4.91095	0.956033	1.33678	2.43932
YCL058W-A	1.55282	0	2.11867	2.72704	6.13327	2.26099	0	2.09641	0	0.956033	0	2.43932
KAR4	0.776412	0	1.05933	0	1.75236	1.13049	1.63308	0	0	0.956033	1.33678	1.21966
SPB1	0	0	0	1.81802	1.75236	1.13049	1.63308	0	1.63698	0.956033	2.67356	1.21966
LRE1	0	1.7427	0	0.909012	1.75236	1.13049	0.816538	0	1.63698	2.8681	0	0
YCL048W-A	2.32924	0.871351	10.5933	9.99913	7.88563	13.5659	2.44961	2.09641	4.91095	6.69223	9.35747	9.75729
GID7	3.10565	3.4854	3.178	1.81802	2.62854	3.39148	4.89923	6.28924	9.82189	10.5164	5.34712	12.1966
GFD2	0.776412	0	1.05933	9.09012	3.50472	9.04394	0.816538	1.04821	1.63698	0.956033	4.01034	7.31797
STE50	1.55282	0	1.05933	0.909012	1.75236	3.39148	3.26615	3.14462	3.27396	1.91207	2.67356	3.65898
RNQ1	3.88206	0	4.23733	1.81802	3.50472	4.52197	1.63308	2.09641	3.27396	6.69223	4.01034	4.87864
LEU2	0	0.871351	0	0	0.876181	1.13049	0	0	0	1.91207	0	1.21966
BUD3	0.776412	1.7427	0	3.63605	1.75236	0	0.816538	4.19283	0	0.956033	0	3.65898
VMA9	6.98771	6.97081	26.4833	8.18111	61.3327	59.9161	8.16538	6.28924	9.82189	17.2086	26.7356	36.5898
LDB16	1.55282	0.871351	1.05933	0.909012	0	1.13049	2.44961	1.04821	1.63698	1.91207	2.67356	3.65898
PGS1	2.32924	4.35676	0	0.909012	2.62854	2.26099	1.63308	1.04821	0	3.82413	1.33678	0
RER1	1.55282	2.61405	3.178	0.909012	12.2665	12.4354	2.44961	1.04821	4.91095	1.91207	4.01034	6.09831
MRPL32	2.32924	0.871351	4.23733	0.909012	6.13327	1.13049	1.63308	2.09641	6.54793	0	2.67356	4.87864
SAT4	14.7518	16.5557	22.246	6.36309	33.2949	30.5233	47.3592	13.6267	52.3834	56.4059	30.746	59.7634
YCR016W	0	0.871351	0	1.81802	0.876181	1.13049	0	0	0	0	1.33678	3.65898
MAK32	0.776412	0.871351	1.05933	5.45407	2.62854	2.26099	3.26615	4.19283	1.63698	2.8681	2.67356	2.43932
HTL1	0.776412	0	0	0.909012	0	0	0	0	0	0	0	1.21966
BPH1	3.10565	1.7427	1.05933	5.45407	2.62854	2.26099	4.08269	1.04821	4.91095	4.78016	2.67356	2.43932
SNT1	13.9754	11.3276	18.0087	10.9081	14.8951	18.0879	12.2481	10.4821	16.3698	16.2526	13.3678	17.0753
FEN1	4.65847	2.61405	14.8307	6.36309	36.7996	23.7404	7.34884	6.28924	9.82189	14.3405	13.3678	15.8556
RBK1	2.32924	0.871351	4.23733	0.909012	4.3809	5.65247	3.26615	0	1.63698	2.8681	4.01034	1.21966
YCR051W	3.88206	5.22811	9.534	12.7262	16.6474	15.8269	6.5323	4.19283	13.0959	15.2965	8.02069	13.4163
RSC6	0	3.4854	2.11867	0	1.75236	2.26099	2.44961	0	0	4.78016	6.68391	6.09831
THR4	6.98771	9.58486	13.7713	9.09012	31.5425	38.4368	8.98192	13.6267	11.4589	13.3845	18.7149	10.9769
TAH1	13.9754	16.5557	4.23733	0	15.7713	11.3049	9.79845	7.33744	6.54793	7.64826	5.34712	6.09831
YCR061W	4.65847	2.61405	4.23733	4.54506	4.3809	5.65247	4.08269	4.19283	1.63698	3.82413	4.01034	8.53763
BUD31	2.32924	0.871351	3.178	9.99913	5.25708	5.65247	3.26615	2.09641	3.27396	1.91207	5.34712	2.43932
HCM1	0	0	2.11867	0	1.75236	0	1.63308	1.04821	3.27396	2.8681	0	1.21966
RAD18	1.55282	3.4854	1.05933	0.909012	0	2.26099	3.26615	2.09641	1.63698	0.956033	0	2.43932
ATG15	0	1.7427	1.05933	0.909012	0	1.13049	0	0	1.63698	0.956033	1.33678	0
CPR4	0.776412	1.7427	4.23733	1.81802	3.50472	3.39148	4.08269	3.14462	8.18491	5.7362	4.01034	6.09831
SOL2	1.55282	2.61405	3.178	0	5.25708	1.13049	0.816538	6.28924	3.27396	3.82413	2.67356	6.09831
YCR075W-A	0.776412	0	0	0	0.876181	3.39148	0	0	0	0	1.33678	2.43932
PTC6	4.65847	1.7427	1.05933	2.72704	4.3809	3.39148	0.816538	1.04821	0	5.7362	2.67356	3.65898
AHC2	3.10565	4.35676	3.178	1.81802	7.88563	15.8269	3.26615	4.19283	6.54793	8.60429	9.35747	8.53763
TRX3	0.776412	1.7427	1.05933	4.54506	3.50472	3.39148	0	1.04821	3.27396	1.91207	1.33678	3.65898
ABP1	2.32924	1.7427	3.178	3.63605	7.00945	4.52197	5.71576	2.09641	3.27396	4.78016	6.68391	4.87864
FIG2	0.776412	0.871351	1.05933	0	2.62854	0	1.63308	0	1.63698	4.78016	1.33678	3.65898
KIN82	1.55282	0.871351	2.11867	0	1.75236	2.26099	4.08269	4.19283	8.18491	6.69223	4.01034	6.09831
CDC39	7.76412	8.71351	9.534	10.9081	14.0189	7.91345	15.5142	7.33744	11.4589	7.64826	5.34712	9.75729
CDC50	0	0	0	0.909012	3.50472	5.65247	0.816538	1.04821	1.63698	2.8681	4.01034	1.21966
YCR100C	1.55282	1.7427	3.178	0.909012	4.3809	4.52197	0.816538	0	1.63698	2.8681	1.33678	0
GIT1	0.776412	0.871351	0	0	0	1.13049	0.816538	1.04821	1.63698	0.956033	0	1.21966
OCA4	0	0	0	0.909012	3.50472	5.65247	0.816538	1.04821	3.27396	2.8681	4.01034	1.21966
MSH3	0.776412	0.871351	2.11867	0	1.75236	2.26099	4.08269	4.19283	8.18491	6.69223	4.01034	6.09831
YCR090C	0.776412	0.871351	1.05933	0	2.62854	0	1.63308	0	1.63698	4.78016	1.33678	2.43932
TUP1	0.776412	1.7427	1.05933	4.54506	3.50472	3.39148	0	1.04821	3.27396	1.91207	1.33678	3.65898
PAT1	2.32924	0	6.356	0.909012	4.3809	2.26099	2.44961	2.09641	4.91095	5.7362	2.67356	1.21966
YCR076C	0.776412	0	0	0	0.876181	4.52197	0	0	0	0	1.33678	4.87864
ERS1	1.55282	2.61405	3.178	0	5.25708	1.13049	0.816538	6.28924	3.27396	3.82413	2.67356	6.09831
SSK22	0	0	0	0	0	0	0	0	0	0	0	0
RSA4	0	0.871351	1.05933	0	0.876181	1.13049	0.816538	1.04821	0	1.91207	0	1.21966
IMG2	0.776412	1.7427	4.23733	1.81802	3.50472	3.39148	4.89923	3.14462	8.18491	5.7362	5.34712	6.09831
SED4	1.55282	3.4854	1.05933	0.909012	0	2.26099	3.26615	2.09641	1.63698	0.956033	0	2.43932
YIH1	0.776412	0	1.05933	0	1.75236	0	0	0	0	0	0	0
PWP2	0	0	0	0	0	0	0	0	0	0	0	0
CTR86	6.98771	9.58486	13.7713	9.09012	31.5425	39.5673	8.98192	13.6267	11.4589	13.3845	18.7149	10.9769
BUD23	0	0	2.11867	0.909012	0.876181	1.13049	0	2.09641	0	0.956033	1.33678	1.21966
IMG1	3.88206	2.61405	1.05933	3.63605	2.62854	2.26099	1.63308	5.24103	0	0.956033	5.34712	3.65898
PER1	0	0.871351	1.05933	0	0	1.13049	0.816538	1.04821	0	0	0	1.21966
YCR043C	3.10565	0.871351	6.356	7.2721	4.3809	5.65247	2.44961	0	1.63698	2.8681	4.01034	2.43932
PHO87	2.32924	0.871351	4.23733	0.909012	4.3809	5.65247	3.26615	0	1.63698	2.8681	4.01034	1.21966
RRP43	4.65847	2.61405	14.8307	6.36309	36.7996	23.7404	7.34884	6.28924	9.82189	14.3405	13.3678	15.8556
RPS14A	2.32924	0	0	0	0.876181	0	0	0	0	0	0	0
SYP1	2.32924	0	1.05933	0	0	0	0.816538	0	0	0	0	1.21966
RIM1	0	1.7427	0	0	1.75236	1.13049	0	0	1.63698	0.956033	1.33678	0
FEN2	0	0	0	2.72704	0	0	0	0	0	0	0	0
RHB1	0.776412	1.7427	4.23733	0	5.25708	3.39148	4.08269	1.04821	0	0.956033	2.67356	4.87864
SLM5	0	0	2.11867	0.909012	0	0	0	1.04821	0	0	0	0
YCR023C	6.21129	4.35676	9.534	12.7262	9.63799	11.3049	16.3308	19.9159	18.0068	21.9888	17.3782	21.9539
HSP30	0.776412	0	0	0.909012	0	0	0	0	0	0	0	1.21966
YCR020C-A	0.776412	0.871351	1.05933	5.45407	2.62854	2.26099	3.26615	4.19283	1.63698	2.8681	2.67356	2.43932
CWH43	0	0.871351	0	1.81802	0.876181	1.13049	0	0	0	0	1.33678	2.43932
YCR015C	0.776412	0	1.05933	0	0.876181	1.13049	0	0	1.63698	0	0	0
POL4	93.9458	108.048	54.026	12.7262	174.36	152.617	81.6538	83.8565	24.5547	66.9223	93.5747	93.9139
ADP1	0	0	0	0	0.876181	0	0.816538	1.04821	0	0	0	1.21966
ADY2	1.55282	1.7427	2.11867	0.909012	2.62854	3.39148	0.816538	1.04821	1.63698	2.8681	4.01034	1.21966
RVS161	14.7518	16.5557	22.246	6.36309	32.4187	28.2623	47.3592	13.6267	50.7464	56.4059	30.746	58.5437
YCR007C	4.65847	0.871351	5.29667	0	3.50472	0	4.08269	3.14462	8.18491	9.56033	2.67356	8.53763
CIT2	0	0	1.05933	3.63605	0	2.26099	1.63308	2.09641	3.27396	0.956033	5.34712	0
YCP4	1.55282	0.871351	3.178	0.909012	6.13327	1.13049	1.63308	2.09641	6.54793	0	2.67356	4.87864
CDC10	2.32924	0.871351	2.11867	0	0.876181	4.52197	4.08269	2.09641	1.63698	3.82413	0	2.43932
YCL002C	2.32924	4.35676	0	0.909012	2.62854	1.13049	1.63308	1.04821	0	3.82413	1.33678	0
STP22	0	0	0	1.81802	0	1.13049	0	0	0	0	0	0
ILV6	0	0.871351	1.05933	3.63605	3.50472	0	1.63308	0	1.63698	0	0	1.21966
SGF29	0	0	0	0	0	0	0	0	0	0	0	0
GBP2	1.55282	3.4854	0	0	0	0	0	0	0	0	0	1.21966
YCL012C	1.55282	5.22811	3.178	3.63605	4.3809	3.39148	4.89923	3.14462	3.27396	4.78016	0	6.09831
DCC1	0	0	1.05933	0	0	0	0	0	0	0	0	0
NFS1	0	0.871351	0	0	0.876181	1.13049	0	0	0	1.91207	0	1.21966
AGP1	0	1.7427	1.05933	0.909012	0.876181	2.26099	0	1.04821	0	1.91207	0	0
HBN1	0.776412	0.871351	0	0	1.75236	0	0.816538	0	0	0	2.67356	1.21966
BIK1	1.55282	1.7427	0	1.81802	3.50472	1.13049	0.816538	0	1.63698	4.78016	1.33678	1.21966
HIS4	0.776412	0	0	0	0	1.13049	0	0	0	0	0	0
RRP7	1.55282	0	1.05933	0.909012	1.75236	3.39148	3.26615	3.14462	3.27396	1.91207	2.67356	3.65898
YCL033C	6.21129	1.7427	5.29667	7.2721	2.62854	3.39148	7.34884	7.33744	6.54793	11.4724	8.02069	14.6359
GRX1	0.776412	0	2.11867	9.09012	3.50472	9.04394	0.816538	1.04821	1.63698	0.956033	4.01034	7.31797
SRO9	10.8698	6.97081	13.7713	5.45407	13.1427	9.04394	9.79845	8.38565	4.91095	11.4724	17.3782	8.53763
ATG22	3.10565	3.4854	3.178	1.81802	2.62854	3.39148	4.89923	6.28924	9.82189	10.5164	5.34712	12.1966
YCL041C	5.43488	1.7427	9.534	0	6.13327	7.91345	4.08269	0	4.91095	3.82413	0	6.09831
MGR1	0	0	0	0	0	0	0	0	0	0	0	0
YCL045C	6.98771	10.4562	22.246	109.081	14.8951	5.65247	4.89923	22.0123	9.82189	5.7362	12.031	8.53763
YCL047C	0.776412	0.871351	0	1.81802	0	0	0	0	0	1.91207	0	1.21966
YCL049C	2.32924	0	3.178	9.09012	2.62854	0	2.44961	3.14462	4.91095	3.82413	2.67356	6.09831
APA1	0	1.7427	0	0.909012	1.75236	1.13049	0.816538	0	1.63698	2.8681	0	0
PBN1	0.776412	3.4854	0	1.81802	2.62854	3.39148	1.63308	0	1.63698	1.91207	2.67356	1.21966
YCL056C	1.55282	6.09946	6.356	1.81802	5.25708	4.52197	4.08269	7.33744	0	4.78016	10.6942	4.87864
KRR1	0	0	0	0	0.876181	0	0	0	0	0	1.33678	0
MRC1	0	0.871351	3.178	6.36309	3.50472	3.39148	0	2.09641	4.91095	1.91207	1.33678	2.43932
CHA1	0.776412	0	1.05933	0	0	0	0	0	0	0	0	0
YDL241W	0	0	1.05933	1.81802	2.62854	1.13049	0.816538	0	0	0	0	0
LRG1	0.776412	0	0	0	1.75236	0	0.816538	0	1.63698	0	1.33678	1.21966
YDL237W	3.88206	6.09946	2.11867	7.2721	12.2665	4.52197	7.34884	7.33744	1.63698	10.5164	14.7046	8.53763
PHO13	0.776412	1.7427	4.23733	2.72704	6.13327	4.52197	0	2.09641	1.63698	2.8681	4.01034	1.21966
YDL233W	6.21129	2.61405	0	8.18111	4.3809	4.52197	3.26615	1.04821	0	9.56033	4.01034	3.65898
OST4	5.43488	3.4854	5.29667	3.63605	16.6474	20.3489	1.63308	2.09641	9.82189	8.60429	5.34712	10.9769
PTP1	1.55282	3.4854	4.23733	0	6.13327	1.13049	2.44961	0	6.54793	2.8681	0	4.87864
SHS1	0.776412	0.871351	2.11867	0	4.3809	6.78296	0	1.04821	1.63698	2.8681	1.33678	2.43932
DTD1	0	0.871351	1.05933	1.81802	6.13327	0	0	1.04821	0	2.8681	4.01034	1.21966
SHR3	6.21129	4.35676	20.1273	10.9081	40.3043	32.7843	7.34884	8.38565	9.82189	15.2965	21.3885	17.0753
UGA4	0.776412	0.871351	0	0	3.50472	3.39148	0	0	0	0.956033	2.67356	2.43932
NHP2	12.4226	6.97081	28.602	35.4515	27.1616	21.4794	8.98192	8.38565	14.7328	27.7249	12.031	20.7342
GLE1	0.776412	1.7427	1.05933	0.909012	3.50472	2.26099	2.44961	1.04821	4.91095	6.69223	1.33678	6.09831
YDL206W	3.88206	0.871351	2.11867	7.2721	2.62854	4.52197	3.26615	1.04821	0	0	0	4.87864
RTN2	0.776412	0	3.178	0.909012	0	4.52197	4.08269	2.09641	1.63698	2.8681	0	3.65898
MRPL11	4.65847	6.97081	7.41533	9.09012	9.63799	4.52197	6.5323	7.33744	1.63698	6.69223	6.68391	12.1966
TRM8	0.776412	0	5.29667	2.72704	4.3809	16.9574	0.816538	0	3.27396	1.91207	4.01034	7.31797
SEC31	2.32924	6.97081	4.23733	6.36309	15.7713	10.1744	8.16538	1.04821	9.82189	13.3845	17.3782	13.4163
SNF3	3.88206	0	2.11867	0.909012	0.876181	0	3.26615	1.04821	1.63698	6.69223	0	4.87864
NUS1	3.10565	2.61405	2.11867	1.81802	2.62854	6.78296	2.44961	1.04821	4.91095	3.82413	8.02069	8.53763
ARF1	3.10565	7.84216	28.602	10.9081	42.9329	39.5673	3.26615	4.19283	9.82189	15.2965	24.0621	32.9308
RPL35A	8.54053	4.35676	73.094	28.1794	135.808	116.441	9.79845	3.14462	37.6506	44.9335	34.7563	51.2258
RBS1	0	0	2.11867	3.63605	5.25708	11.3049	1.63308	3.14462	3.27396	2.8681	5.34712	6.09831
TFP1	10.0934	12.1989	32.8393	22.7253	38.552	35.0453	13.8811	15.7231	21.2808	20.0767	14.7046	26.8325
LYS20	27.9508	25.2692	24.3647	37.2695	36.7996	26.0013	50.6253	45.0729	49.1095	38.2413	33.4195	51.2258
INH1	11.6462	9.58486	12.712	2.72704	7.00945	21.4794	22.0465	12.5785	8.18491	18.1646	26.7356	19.5146
YDL180W	5.43488	4.35676	6.356	9.09012	10.5142	12.4354	7.34884	12.5785	13.0959	17.2086	14.7046	18.2949
PCL9	3.10565	2.61405	1.05933	0.909012	3.50472	2.26099	1.63308	2.09641	1.63698	3.82413	5.34712	2.43932
DLD2	0	2.61405	1.05933	0.909012	1.75236	3.39148	2.44961	2.09641	3.27396	2.8681	1.33678	1.21966
YDL176W	2.32924	0	1.05933	4.54506	0	0	4.89923	1.04821	0	0.956033	2.67356	3.65898
UGA3	10.0934	3.4854	7.41533	12.7262	6.13327	11.3049	9.79845	10.4821	11.4589	11.4724	4.01034	18.2949
SFA1	3.88206	5.22811	7.41533	8.18111	21.9045	22.6099	6.5323	7.33744	9.82189	20.0767	26.7356	17.0753
CDC36	3.88206	5.22811	4.23733	1.81802	1.75236	2.26099	3.26615	2.09641	3.27396	3.82413	0	0
ENT1	2.32924	1.7427	1.05933	0.909012	3.50472	2.26099	0.816538	3.14462	3.27396	2.8681	4.01034	6.09831
CLB3	3.10565	5.22811	1.05933	0	7.00945	4.52197	1.63308	1.04821	1.63698	2.8681	6.68391	4.87864
MSH5	0.776412	0	2.11867	0	2.62854	5.65247	0.816538	0	0	0.956033	0	1.21966
RPC53	0	1.7427	2.11867	6.36309	2.62854	10.1744	1.63308	1.04821	1.63698	3.82413	8.02069	4.87864
ATG9	0.776412	0	2.11867	0.909012	0.876181	2.26099	4.89923	0	1.63698	4.78016	4.01034	3.65898
RPN5	7.76412	6.09946	4.23733	7.2721	11.3903	7.91345	11.4315	2.09641	11.4589	12.4284	10.6942	10.9769
LDB17	0	0.871351	1.05933	0.909012	1.75236	2.26099	3.26615	0	1.63698	1.91207	2.67356	3.65898
CCT4	3.88206	4.35676	12.712	9.99913	18.3998	22.6099	3.26615	6.28924	6.54793	7.64826	13.3678	17.0753
BPL1	1.55282	2.61405	1.05933	0.909012	0.876181	1.13049	1.63308	0	0	0	1.33678	1.21966
RGT2	0.776412	1.7427	1.05933	2.72704	2.62854	2.26099	0	2.09641	0	1.91207	0	4.87864
ARF2	34.1621	30.4973	26.4833	28.1794	45.5614	44.0892	28.5788	37.7354	34.3766	45.8896	57.4816	42.6881
RPL35B	3.88206	1.7427	23.3053	24.5433	39.4281	40.6978	4.89923	6.28924	4.91095	21.0327	9.35747	21.9539
YDL133W	0.776412	0	2.11867	1.81802	6.13327	4.52197	3.26615	0	3.27396	4.78016	5.34712	4.87864
CDC53	4.65847	2.61405	4.23733	0.909012	6.13327	2.26099	4.89923	3.14462	1.63698	6.69223	1.33678	4.87864
LYS21	6.21129	4.35676	5.29667	6.36309	14.0189	12.4354	11.4315	6.28924	8.18491	12.4284	20.0517	14.6359
STF1	10.8698	14.813	11.6527	17.2712	17.5236	9.04394	26.1292	23.0605	31.1027	35.3732	33.4195	48.7864
RPP1B	120.344	110.662	938.569	502.684	1881.16	1661.82	103.7	136.267	440.348	477.06	780.68	897.671
YDL129W	0.776412	0.871351	3.178	3.63605	1.75236	3.39148	1.63308	3.14462	3.27396	1.91207	6.68391	4.87864
VCX1	3.88206	7.84216	6.356	5.45407	11.3903	18.0879	4.08269	1.04821	4.91095	4.78016	6.68391	9.75729
PCL2	3.88206	2.61405	6.356	0.909012	2.62854	10.1744	0.816538	0	1.63698	4.78016	0	1.21966
YDL124W	31.0565	19.1697	22.246	28.1794	24.5331	39.5673	34.2946	24.1087	37.6506	52.5818	53.4712	51.2258
SNA4	7.76412	12.1989	5.29667	7.2721	16.6474	13.5659	13.0646	3.14462	22.9177	21.0327	9.35747	17.0753
UBP1	0	0	2.11867	2.72704	0.876181	6.78296	1.63308	0	0	1.91207	0	6.09831
YFH1	6.21129	3.4854	4.23733	4.54506	7.88563	4.52197	6.5323	1.04821	4.91095	3.82413	6.68391	8.53763
CYK3	0	1.7427	3.178	1.81802	0.876181	0	0	0	3.27396	0	2.67356	0
NUP84	1.55282	0	3.178	0	6.13327	1.13049	0.816538	0	3.27396	0.956033	4.01034	1.21966
TRM3	0	0.871351	1.05933	3.63605	3.50472	4.52197	1.63308	0	3.27396	1.91207	0	0
KIN28	6.21129	9.58486	11.6527	6.36309	13.1427	19.2184	13.0646	6.28924	18.0068	19.1207	12.031	12.1966
MSS2	0	1.7427	0	0	2.62854	3.39148	1.63308	0	1.63698	1.91207	0	1.21966
NSE4	0	0	1.05933	0	0	0	0	0	0	3.82413	0	3.65898
POL3	0	1.7427	3.178	3.63605	4.3809	1.13049	0.816538	4.19283	1.63698	0	4.01034	3.65898
BUG1	0.776412	0	1.05933	2.72704	0.876181	1.13049	1.63308	1.04821	3.27396	0.956033	0	1.21966
PMT1	6.21129	8.71351	25.424	12.7262	28.0378	30.5233	8.98192	7.33744	6.54793	19.1207	14.7046	25.6129
PMT5	1.55282	1.7427	2.11867	0	4.3809	3.39148	0.816538	0	0	0.956033	4.01034	0
SRP14	0	1.7427	3.178	11.8172	7.00945	1.13049	0.816538	0	4.91095	1.91207	2.67356	2.43932
YDL089W	1.55282	0.871351	2.11867	0	1.75236	1.13049	0.816538	0	0	0	2.67356	2.43932
NDE2	10.8698	5.22811	3.178	5.45407	0	5.65247	12.2481	8.38565	6.54793	6.69223	6.68391	6.09831
SUB2	8.54053	13.0703	27.5427	35.4515	48.1899	53.1332	8.98192	13.6267	9.82189	21.9888	29.4092	42.6881
RPL13A	9.31694	5.22811	58.2633	29.9974	90.2466	89.309	12.2481	6.28924	27.8287	29.637	36.0931	54.8847
RPL31A	5.43488	1.7427	60.382	13.6352	127.922	114.18	4.89923	4.19283	29.4657	54.4939	24.0621	56.1044
YDL073W	0.776412	2.61405	2.11867	5.45407	0.876181	1.13049	0	1.04821	1.63698	0.956033	1.33678	2.43932
BDF2	17.0811	17.427	27.5427	56.3588	21.0283	31.6538	35.1111	67.0852	55.6574	60.2301	64.1655	45.1275
IDP1	5.43488	0	1.05933	1.81802	2.62854	4.52197	1.63308	6.28924	9.82189	9.56033	4.01034	3.65898
UBC9	1.55282	4.35676	8.47467	3.63605	12.2665	3.39148	4.08269	4.19283	8.18491	4.78016	2.67356	4.87864
TSR1	0	0	5.29667	1.81802	2.62854	1.13049	0.816538	1.04821	1.63698	0.956033	1.33678	1.21966
USO1	1.55282	0	1.05933	0	3.50472	3.39148	2.44961	2.09641	3.27396	1.91207	0	1.21966
YDL057W	0	0.871351	1.05933	0.909012	1.75236	1.13049	1.63308	1.04821	0	0.956033	1.33678	1.21966
MBP1	0.776412	0.871351	1.05933	0	1.75236	3.39148	2.44961	0	0	0.956033	1.33678	1.21966
SIT4	8.54053	13.9416	16.9493	22.7253	21.9045	21.4794	15.5142	17.8195	21.2808	20.0767	30.746	28.0522
NPC2	20.1867	13.9416	22.246	19.0893	32.4187	39.5673	19.5969	15.7231	27.8287	36.3292	25.3988	28.0522
MRP10	1.55282	0	4.23733	0.909012	0.876181	1.13049	0.816538	1.04821	0	1.91207	2.67356	4.87864
DBP10	0	4.35676	3.178	1.81802	4.3809	3.39148	2.44961	0	3.27396	1.91207	4.01034	3.65898
PRP9	0.776412	3.4854	1.05933	0.909012	2.62854	1.13049	2.44961	2.09641	1.63698	2.8681	5.34712	0
ARP2	3.10565	3.4854	1.05933	0	7.00945	3.39148	2.44961	1.04821	1.63698	0	1.33678	3.65898
GPD1	2.32924	6.09946	8.47467	0.909012	12.2665	4.52197	1.63308	1.04821	9.82189	6.69223	1.33678	2.43932
GPM2	1.55282	2.61405	2.11867	1.81802	0	1.13049	1.63308	2.09641	1.63698	0	4.01034	4.87864
NOP1	6.98771	6.09946	64.6193	21.8163	84.9895	87.048	15.5142	8.38565	34.3766	27.7249	33.4195	48.7864
SLX5	1.55282	5.22811	4.23733	4.54506	5.25708	4.52197	4.08269	1.04821	1.63698	6.69223	13.3678	6.09831
APC11	1.55282	1.7427	1.05933	0.909012	5.25708	3.39148	0	0	1.63698	0	0	0
RPT2	12.4226	7.84216	5.29667	0.909012	18.3998	7.91345	4.08269	2.09641	8.18491	10.5164	10.6942	17.0753
PTC1	3.10565	2.61405	1.05933	2.72704	3.50472	4.52197	4.89923	1.04821	1.63698	3.82413	6.68391	6.09831
ATP16	31.0565	30.4973	25.424	2.72704	42.0567	31.6538	17.9638	5.24103	16.3698	17.2086	14.7046	37.8095
MCD1	0.776412	0	0	0	0.876181	0	0.816538	0	0	0.956033	0	0
RMD1	4.65847	1.7427	2.11867	5.45407	4.3809	4.52197	2.44961	3.14462	8.18491	4.78016	6.68391	4.87864
YRB1	5.43488	1.7427	41.314	32.7244	38.552	35.0453	8.16538	6.28924	18.0068	15.2965	22.7253	18.2949
RAD57	1.55282	0.871351	4.23733	1.81802	0	3.39148	1.63308	0	1.63698	1.91207	2.67356	3.65898
GAL3	0	0.871351	0	2.72704	1.75236	1.13049	0.816538	1.04821	0	1.91207	4.01034	0
SNQ2	4.65847	6.97081	14.8307	7.2721	30.6663	22.6099	5.71576	5.24103	4.91095	9.56033	10.6942	17.0753
RPL4B	12.4226	10.4562	46.6107	14.5442	101.637	104.005	11.4315	8.38565	16.3698	29.637	30.746	59.7634
PSF1	3.10565	0.871351	5.29667	0	0.876181	2.26099	0.816538	0	1.63698	1.91207	0	0
RAD61	0.776412	0.871351	2.11867	0.909012	0	2.26099	2.44961	0	0	2.8681	0	2.43932
FAL1	3.10565	3.4854	2.11867	0	0.876181	1.13049	0.816538	1.04821	1.63698	3.82413	0	2.43932
MIC14	1.55282	3.4854	4.23733	0.909012	2.62854	1.13049	1.63308	2.09641	1.63698	1.91207	2.67356	2.43932
MRH1	20.9631	24.3978	76.272	48.1776	190.131	153.747	32.6615	35.639	31.1027	42.0654	93.5747	82.937
YDR034W-B	4.65847	5.22811	15.89	16.3622	28.914	13.5659	2.44961	4.19283	16.3698	21.0327	16.0414	24.3932
ARO3	24.0688	24.3978	27.5427	11.8172	42.9329	38.4368	33.478	12.5785	40.9246	54.4939	28.0724	54.8847
KRS1	8.54053	4.35676	50.848	59.0858	64.8374	71.2211	17.9638	19.9159	24.5547	42.0654	38.7667	71.96
RSM10	1.55282	0.871351	1.05933	4.54506	5.25708	7.91345	5.71576	4.19283	3.27396	4.78016	4.01034	4.87864
HEM13	2.32924	0	1.05933	0.909012	1.75236	2.26099	0	1.04821	1.63698	3.82413	0	0
HEM12	5.43488	3.4854	11.6527	1.81802	5.25708	9.04394	6.5323	1.04821	4.91095	5.7362	4.01034	7.31797
YDR049W	0.776412	0.871351	2.11867	3.63605	0.876181	2.26099	0	0	0	0.956033	1.33678	1.21966
PST1	14.7518	18.2984	8.47467	9.99913	5.25708	12.4354	18.7804	7.33744	6.54793	6.69223	5.34712	4.87864
YOS9	2.32924	0.871351	0	0.909012	0	2.26099	0	3.14462	0	1.91207	0	1.21966
MAK21	0.776412	1.7427	4.23733	9.09012	4.3809	7.91345	1.63308	0	0	1.91207	4.01034	8.53763
YDR061W	0.776412	0.871351	2.11867	1.81802	0.876181	2.26099	0.816538	0	1.63698	1.91207	2.67356	1.21966
LCB2	9.31694	6.97081	18.0087	6.36309	24.5331	29.3928	8.16538	4.19283	16.3698	10.5164	18.7149	15.8556
YDR063W	0.776412	1.7427	4.23733	0	2.62854	4.52197	0.816538	2.09641	3.27396	8.60429	5.34712	6.09831
RPS13	27.9508	19.1697	260.596	86.3562	336.453	304.103	17.9638	20.9641	78.5751	105.164	112.29	163.435
DOS2	2.32924	3.4854	2.11867	6.36309	0	3.39148	7.34884	3.14462	4.91095	6.69223	2.67356	2.43932
SNF11	2.32924	1.7427	4.23733	1.81802	4.3809	4.52197	4.89923	1.04821	3.27396	6.69223	4.01034	4.87864
TPS2	7.76412	5.22811	4.23733	3.63605	7.88563	9.04394	11.4315	2.09641	16.3698	20.0767	14.7046	19.5146
PPH3	0.776412	1.7427	3.178	2.72704	6.13327	4.52197	2.44961	0	1.63698	5.7362	1.33678	4.87864
SED1	87.7345	98.4627	85.806	32.7244	100.761	72.3516	57.1576	28.3016	55.6574	63.0982	40.1034	59.7634
PET100	17.0811	12.1989	28.602	43.6326	27.1616	22.6099	16.3308	29.3498	26.1917	28.681	33.4195	41.4685
VPS41	3.88206	8.71351	10.5933	25.4523	14.8951	3.39148	6.5323	4.19283	9.82189	10.5164	5.34712	4.87864
STN1	2.32924	1.7427	3.178	9.09012	7.00945	7.91345	0.816538	1.04821	3.27396	0.956033	4.01034	6.09831
RRP8	0.776412	0.871351	5.29667	7.2721	11.3903	11.3049	0.816538	0	3.27396	1.91207	4.01034	12.1966
YDR089W	0.776412	1.7427	3.178	0.909012	3.50472	1.13049	2.44961	4.19283	6.54793	3.82413	0	4.87864
UBC13	31.8329	16.5557	30.7207	10.9081	32.4187	44.0892	24.4961	12.5785	21.2808	44.9335	29.4092	42.6881
GIS1	10.0934	6.97081	11.6527	6.36309	6.13327	12.4354	6.5323	3.14462	6.54793	11.4724	8.02069	15.8556
BMH2	10.8698	5.22811	7.41533	9.09012	15.7713	19.2184	11.4315	6.28924	4.91095	15.2965	8.02069	8.53763
TVP15	3.88206	6.09946	4.23733	2.72704	14.0189	7.91345	5.71576	5.24103	4.91095	5.7362	6.68391	4.87864
STE5	3.10565	0.871351	3.178	0.909012	7.88563	6.78296	0.816538	2.09641	3.27396	3.82413	2.67356	8.53763
GSG1	0	1.7427	0	0	0.876181	3.39148	0	1.04821	3.27396	1.91207	0	0
FOB1	0.776412	0	2.11867	0	0.876181	1.13049	2.44961	0	0	1.91207	1.33678	2.43932
YDR115W	4.65847	2.61405	4.23733	1.81802	7.88563	4.52197	1.63308	4.19283	8.18491	12.4284	9.35747	4.87864
YDR119W	0	0	0	0.909012	1.75236	4.52197	1.63308	2.09641	1.63698	0.956033	4.01034	3.65898
YDR119W-A	19.4103	20.9124	10.5933	6.36309	14.8951	20.3489	24.4961	16.7713	24.5547	29.637	17.3782	34.1505
DPB4	1.55282	5.22811	3.178	5.45407	4.3809	1.13049	3.26615	2.09641	6.54793	6.69223	2.67356	4.87864
KIN1	21.7395	25.2692	12.712	14.5442	20.1522	22.6099	19.5969	28.3016	16.3698	22.9448	14.7046	25.6129
ARO1	16.3046	19.1697	26.4833	18.1802	17.5236	22.6099	49.8088	34.5908	36.0136	45.8896	44.1138	43.9078
YDR128W	11.6462	8.71351	9.534	6.36309	12.2665	7.91345	8.16538	1.04821	14.7328	6.69223	9.35747	10.9769
RGP1	1.55282	1.7427	4.23733	1.81802	0.876181	3.39148	2.44961	1.04821	0	1.91207	1.33678	2.43932
HPR1	0	1.7427	1.05933	0	1.75236	1.13049	0	0	0	0	0	1.21966
MTQ2	1.55282	0.871351	3.178	2.72704	5.25708	6.78296	4.08269	2.09641	3.27396	3.82413	6.68391	6.09831
TAF12	8.54053	8.71351	13.7713	0.909012	14.0189	11.3049	8.98192	3.14462	9.82189	7.64826	8.02069	13.4163
EKI1	0.776412	2.61405	0	0.909012	3.50472	1.13049	0.816538	2.09641	0	1.91207	2.67356	4.87864
NUM1	3.10565	1.7427	2.11867	0.909012	3.50472	5.65247	0.816538	1.04821	4.91095	7.64826	4.01034	3.65898
GIR2	0.776412	1.7427	7.41533	6.36309	3.50472	5.65247	2.44961	1.04821	11.4589	2.8681	4.01034	6.09831
HOM2	7.76412	8.71351	15.89	13.6352	49.0661	38.4368	17.9638	20.9641	13.0959	18.1646	30.746	37.8095
SAC3	1.55282	0.871351	0	0	1.75236	1.13049	0	0	0	0.956033	0	0
SSY1	1.55282	0	3.178	4.54506	1.75236	1.13049	2.44961	2.09641	1.63698	2.8681	2.67356	2.43932
YDR161W	0	0	2.11867	3.63605	3.50472	6.78296	0	0	4.91095	0	4.01034	1.21966
CWC15	0	0	0	2.72704	0	0	2.44961	0	0	4.78016	0	1.21966
TRM82	0.776412	0	2.11867	3.63605	0	3.39148	1.63308	0	1.63698	3.82413	2.67356	1.21966
TAF10	3.88206	3.4854	8.47467	6.36309	4.3809	6.78296	2.44961	2.09641	4.91095	7.64826	8.02069	4.87864
CDC37	9.31694	7.84216	5.29667	7.2721	16.6474	6.78296	4.08269	4.19283	4.91095	8.60429	2.67356	17.0753
HSP42	49.6904	45.3103	60.382	69.9939	77.9801	80.265	70.2222	54.5067	112.952	137.669	100.259	140.261
SUP35	0.776412	0.871351	9.534	4.54506	4.3809	5.65247	0.816538	1.04821	4.91095	5.7362	0	4.87864
HMO1	9.31694	6.97081	20.1273	9.99913	34.171	35.0453	20.4134	12.5785	21.2808	32.5051	26.7356	37.8095
NGG1	3.88206	1.7427	4.23733	6.36309	2.62854	4.52197	2.44961	3.14462	6.54793	9.56033	4.01034	1.21966
UBC1	3.88206	0.871351	3.178	5.45407	10.5142	5.65247	4.89923	1.04821	6.54793	7.64826	5.34712	7.31797
SDH4	29.5036	22.6551	19.068	5.45407	24.5331	19.2184	21.23	4.19283	31.1027	17.2086	8.02069	14.6359
YDR179W-A	0.776412	2.61405	2.11867	0.909012	0.876181	2.26099	1.63308	4.19283	1.63698	1.91207	0	4.87864
SCC2	0.776412	0	0	0	1.75236	0	0	0	0	0	0	1.21966
PLP1	7.76412	4.35676	6.356	0	9.63799	7.91345	6.5323	2.09641	1.63698	9.56033	1.33678	6.09831
CCT6	13.199	17.427	37.0767	12.7262	42.0567	37.3063	17.1473	14.6749	3.27396	24.8568	14.7046	35.3702
SLY1	1.55282	3.4854	1.05933	5.45407	0.876181	3.39148	0	1.04821	6.54793	3.82413	4.01034	4.87864
HST4	0	0	0	0	0.876181	0	0	0	0	1.91207	2.67356	0
REF2	0	0.871351	0	0.909012	1.75236	0	1.63308	0	0	2.8681	1.33678	2.43932
CBS2	0	0	1.05933	4.54506	1.75236	1.13049	2.44961	2.09641	0	0	2.67356	2.43932
SPC19	0.776412	0	2.11867	0	2.62854	3.39148	0	0	4.91095	1.91207	2.67356	0
COQ4	3.88206	4.35676	7.41533	6.36309	4.3809	2.26099	10.615	20.9641	19.6438	19.1207	17.3782	15.8556
MSC2	1.55282	6.09946	1.05933	1.81802	3.50472	6.78296	4.08269	1.04821	6.54793	2.8681	1.33678	3.65898
EBS1	0.776412	0.871351	1.05933	1.81802	0	3.39148	2.44961	0	0	6.69223	2.67356	4.87864
MSS4	0.776412	2.61405	5.29667	1.81802	0	3.39148	1.63308	3.14462	4.91095	2.8681	1.33678	1.21966
YDR210W	0	1.7427	6.356	1.81802	5.25708	5.65247	1.63308	1.04821	8.18491	0.956033	2.67356	2.43932
GCD6	1.55282	0.871351	3.178	3.63605	5.25708	2.26099	3.26615	1.04821	0	3.82413	1.33678	3.65898
TCP1	1.55282	2.61405	1.05933	5.45407	16.6474	3.39148	0.816538	2.09641	1.63698	0.956033	5.34712	6.09831
UPC2	4.65847	8.71351	10.5933	14.5442	3.50472	11.3049	16.3308	18.8677	16.3698	19.1207	12.031	19.5146
AHA1	13.9754	19.1697	15.89	17.2712	16.6474	13.5659	31.845	37.7354	34.3766	43.0215	52.1345	45.1275
ADR1	28.7272	31.3686	21.1867	13.6352	21.9045	28.2623	8.16538	16.7713	16.3698	22.9448	5.34712	26.8325
GTB1	1.55282	1.7427	1.05933	2.72704	4.3809	2.26099	2.44961	4.19283	6.54793	1.91207	2.67356	2.43932
YDR222W	0	0.871351	3.178	3.63605	4.3809	0	0	0	0	2.8681	1.33678	1.21966
CRF1	2.32924	1.7427	2.11867	0.909012	0	0	0.816538	1.04821	0	0.956033	0	0
HTA1	47.3611	40.9535	65.6787	26.3614	91.999	88.1785	57.9742	33.5426	63.8423	69.7904	54.808	81.7173
ADK1	7.76412	13.0703	11.6527	9.09012	29.7901	12.4354	13.0646	11.5303	8.18491	8.60429	13.3678	14.6359
SIR4	3.88206	3.4854	1.05933	1.81802	3.50472	3.39148	4.08269	9.43386	11.4589	4.78016	5.34712	6.09831
IVY1	0	0	0	1.81802	1.75236	1.13049	0.816538	0	0	1.91207	0	2.43932
HEM1	22.5159	13.9416	23.3053	69.0849	45.5614	32.7843	26.1292	50.3139	42.5615	49.7137	48.1241	30.4915
LYS4	1.55282	3.4854	7.41533	2.72704	7.00945	7.91345	1.63308	2.09641	4.91095	7.64826	4.01034	7.31797
PRP42	0.776412	0.871351	1.05933	1.81802	0.876181	0	0	1.04821	1.63698	6.69223	1.33678	2.43932
MRPL7	2.32924	0	0	1.81802	0	2.26099	2.44961	1.04821	1.63698	2.8681	1.33678	0
AMD2	3.10565	2.61405	5.29667	3.63605	3.50472	6.78296	4.08269	7.33744	9.82189	16.2526	10.6942	7.31797
PEX5	0.776412	0.871351	3.178	0	0.876181	3.39148	4.08269	5.24103	4.91095	0.956033	2.67356	3.65898
MNN10	1.55282	0.871351	1.05933	0.909012	7.88563	3.39148	1.63308	4.19283	3.27396	3.82413	2.67356	2.43932
TRS23	3.88206	4.35676	4.23733	1.81802	0.876181	3.39148	6.5323	5.24103	6.54793	3.82413	8.02069	2.43932
VHS1	6.21129	4.35676	8.47467	5.45407	14.8951	3.39148	6.5323	1.04821	8.18491	9.56033	2.67356	4.87864
PAM1	10.8698	7.84216	3.178	46.3596	9.63799	12.4354	16.3308	19.9159	11.4589	21.9888	17.3782	30.4915
YDR262W	56.6781	44.4389	44.492	39.0875	50.8185	33.9148	47.3592	30.398	47.4725	69.7904	57.4816	53.6651
PEX10	0.776412	0	1.05933	0.909012	0.876181	2.26099	0.816538	0	0	2.8681	1.33678	1.21966
MSW1	0	1.7427	0	0	2.62854	0	1.63308	1.04821	1.63698	0.956033	0	1.21966
GLO2	2.32924	3.4854	1.05933	1.81802	6.13327	2.26099	5.71576	5.24103	3.27396	9.56033	8.02069	4.87864
DON1	5.43488	1.7427	4.23733	7.2721	2.62854	4.52197	5.71576	4.19283	4.91095	6.69223	6.68391	3.65898
BSC2	17.8575	17.427	7.41533	12.7262	15.7713	33.9148	17.1473	14.6749	13.0959	23.9008	13.3678	19.5146
RNH202	6.21129	4.35676	9.534	6.36309	7.00945	7.91345	4.89923	5.24103	4.91095	3.82413	8.02069	8.53763
RRP45	1.55282	1.7427	5.29667	2.72704	1.75236	3.39148	1.63308	2.09641	3.27396	0	2.67356	3.65898
ZIP1	0	0	0	0	0	1.13049	0	1.04821	0	0.956033	2.67356	1.21966
YDR287W	0.776412	3.4854	2.11867	2.72704	0	3.39148	3.26615	0	4.91095	3.82413	0	1.21966
NSE3	3.88206	2.61405	2.11867	7.2721	4.3809	1.13049	1.63308	9.43386	8.18491	5.7362	5.34712	9.75729
HRQ1	3.88206	9.58486	7.41533	2.72704	6.13327	9.04394	7.34884	4.19283	8.18491	5.7362	8.02069	6.09831
MHR1	3.88206	2.61405	2.11867	7.2721	5.25708	4.52197	6.5323	8.38565	8.18491	9.56033	5.34712	6.09831
SUR2	8.54053	7.84216	10.5933	7.2721	32.4187	21.4794	14.6977	7.33744	24.5547	21.0327	24.0621	23.1736
BFR2	0	0	2.11867	2.72704	4.3809	1.13049	0	0	0	0	0	1.21966
CFT1	5.43488	2.61405	7.41533	4.54506	4.3809	5.65247	4.08269	12.5785	8.18491	5.7362	4.01034	7.31797
GPI11	0.776412	1.7427	2.11867	0.909012	8.76181	5.65247	1.63308	1.04821	1.63698	3.82413	2.67356	3.65898
YDR307W	0	0	1.05933	0.909012	3.50472	1.13049	0	1.04821	0	0.956033	4.01034	0
TFB1	1.55282	1.7427	1.05933	0.909012	0.876181	1.13049	0	1.04821	0	0	0	1.21966
SSF2	0	0.871351	1.05933	0	2.62854	0	1.63308	2.09641	3.27396	2.8681	4.01034	2.43932
OMS1	3.10565	1.7427	1.05933	4.54506	3.50472	1.13049	1.63308	3.14462	3.27396	3.82413	4.01034	3.65898
HIM1	0.776412	0.871351	3.178	0	0	1.13049	0	0	0	0	1.33678	0
ASP1	1.55282	4.35676	16.9493	9.09012	37.6758	20.3489	7.34884	9.43386	11.4589	7.64826	13.3678	17.0753
MRPL35	0.776412	0	1.05933	1.81802	1.75236	5.65247	0	0	0	2.8681	5.34712	3.65898
YCG1	0	0	0	1.81802	0	0	0.816538	0	0	0	1.33678	1.21966
UBX5	0.776412	0.871351	0	2.72704	1.75236	2.26099	2.44961	1.04821	4.91095	9.56033	2.67356	1.21966
GPI8	0	0	1.05933	0	1.75236	0	0	0	0	0.956033	0	0
IRC3	1.55282	0.871351	1.05933	0	0.876181	0	0.816538	0	1.63698	0	2.67356	3.65898
SWR1	0	3.4854	4.23733	8.18111	12.2665	12.4354	2.44961	4.19283	4.91095	2.8681	5.34712	10.9769
MSN5	7.76412	6.09946	7.41533	5.45407	19.276	13.5659	12.2481	14.6749	8.18491	13.3845	30.746	21.9539
YDR336W	0.776412	0.871351	3.178	0	0.876181	3.39148	0.816538	1.04821	1.63698	0.956033	1.33678	2.43932
MRPS28	6.98771	17.427	10.5933	0	12.2665	7.91345	17.1473	6.28924	8.18491	14.3405	14.7046	7.31797
MRP1	0.776412	2.61405	0	1.81802	0.876181	6.78296	2.44961	0	1.63698	1.91207	0	7.31797
SBE2	0	0	7.41533	9.99913	4.3809	7.91345	1.63308	3.14462	0	4.78016	5.34712	1.21966
YDR352W	1.55282	1.7427	4.23733	3.63605	6.13327	4.52197	1.63308	2.09641	0	1.91207	1.33678	3.65898
TRR1	13.199	7.84216	34.958	14.5442	40.3043	29.3928	22.8631	20.9641	19.6438	27.7249	20.0517	42.6881
GGA1	2.32924	2.61405	8.47467	1.81802	2.62854	2.26099	8.16538	7.33744	4.91095	8.60429	5.34712	9.75729
ESC2	0.776412	0.871351	2.11867	0.909012	2.62854	5.65247	0	3.14462	0	0.956033	0	0
SEM1	4.65847	6.97081	3.178	1.81802	7.00945	7.91345	2.44961	1.04821	8.18491	10.5164	10.6942	8.53763
YDR367W	3.10565	0.871351	2.11867	3.63605	8.76181	6.78296	1.63308	3.14462	1.63698	2.8681	2.67356	2.43932
YPR1	4.65847	7.84216	4.23733	2.72704	10.5142	2.26099	5.71576	2.09641	3.27396	2.8681	2.67356	6.09831
FRQ1	0.776412	0.871351	1.05933	0	2.62854	2.26099	0	0	1.63698	1.91207	0	1.21966
YDR374W-A	1.55282	3.4854	8.47467	5.45407	12.2665	4.52197	2.44961	4.19283	1.63698	5.7362	2.67356	3.65898
ARH1	0.776412	1.7427	0	0.909012	5.25708	0	2.44961	2.09641	0	8.60429	1.33678	4.87864
ATP17	30.2801	25.2692	13.7713	10.9081	24.5331	35.0453	32.6615	9.43386	31.1027	30.593	16.0414	29.2719
RGA2	0.776412	0	0	1.81802	0	1.13049	0.816538	0	1.63698	2.8681	2.67356	1.21966
ARO10	24.0688	13.9416	4.23733	2.72704	8.76181	7.91345	9.79845	5.24103	9.82189	3.82413	14.7046	8.53763
YRA1	4.65847	8.71351	8.47467	12.7262	21.0283	24.8708	18.7804	24.1087	21.2808	32.5051	25.3988	17.0753
RPP2B	85.4053	67.094	816.746	442.689	1211.76	1101.1	102.884	181.34	361.773	399.622	688.442	626.906
EFT2	20.1867	27.0119	158.9	65.4489	223.426	229.49	19.5969	13.6267	68.7532	85.0869	80.2069	134.163
MUS81	1.55282	2.61405	0	0.909012	0.876181	1.13049	3.26615	2.09641	4.91095	2.8681	0	8.53763
RVS167	6.98771	10.4562	19.068	7.2721	18.3998	12.4354	35.9277	19.9159	13.0959	30.593	26.7356	19.5146
SAC7	1.55282	0.871351	1.05933	1.81802	3.50472	3.39148	1.63308	0	0	2.8681	2.67356	4.87864
SPT3	2.32924	1.7427	5.29667	0.909012	7.00945	7.91345	3.26615	4.19283	4.91095	6.69223	5.34712	2.43932
SHE9	0.776412	3.4854	1.05933	1.81802	2.62854	5.65247	0.816538	2.09641	1.63698	2.8681	1.33678	1.21966
RPT3	3.88206	2.61405	2.11867	0	6.13327	3.39148	2.44961	1.04821	3.27396	5.7362	9.35747	13.4163
SXM1	0.776412	1.7427	2.11867	3.63605	10.5142	6.78296	1.63308	3.14462	4.91095	1.91207	6.68391	1.21966
UTP5	3.88206	3.4854	5.29667	4.54506	14.0189	11.3049	3.26615	0	3.27396	10.5164	5.34712	8.53763
HPT1	5.43488	1.7427	10.5933	6.36309	9.63799	13.5659	4.08269	0	3.27396	8.60429	6.68391	3.65898
DIT1	0.776412	0.871351	2.11867	6.36309	0.876181	1.13049	1.63308	1.04821	1.63698	3.82413	0	2.43932
MRP20	5.43488	3.4854	5.29667	3.63605	7.00945	6.78296	16.3308	10.4821	9.82189	18.1646	17.3782	13.4163
SIZ1	0.776412	3.4854	0	0	2.62854	3.39148	4.89923	3.14462	3.27396	5.7362	1.33678	3.65898
SYF1	3.10565	2.61405	5.29667	0.909012	3.50472	2.26099	1.63308	0	1.63698	0	0	2.43932
RPL12B	7.76412	6.09946	65.6787	44.5416	123.541	102.875	9.79845	8.38565	24.5547	46.8456	50.7977	57.3241
RAD30	0	0	1.05933	0	1.75236	2.26099	1.63308	0	1.63698	0	1.33678	2.43932
HKR1	3.88206	0.871351	4.23733	3.63605	6.13327	7.91345	0.816538	0	3.27396	0.956033	6.68391	3.65898
ARO80	0.776412	0.871351	1.05933	0	1.75236	1.13049	0.816538	0	1.63698	1.91207	4.01034	4.87864
RPN9	1.55282	0.871351	1.05933	3.63605	6.13327	7.91345	2.44961	2.09641	3.27396	4.78016	10.6942	6.09831
GPI17	0.776412	0.871351	0	0.909012	7.00945	3.39148	0	4.19283	1.63698	3.82413	2.67356	6.09831
PPZ2	1.55282	0.871351	2.11867	1.81802	2.62854	2.26099	1.63308	0	3.27396	1.91207	2.67356	3.65898
DOT1	0.776412	0	1.05933	0	2.62854	1.13049	0	1.04821	3.27396	2.8681	1.33678	1.21966
ADA2	3.10565	0.871351	6.356	9.99913	2.62854	5.65247	4.89923	5.24103	6.54793	8.60429	5.34712	2.43932
RPS18A	10.8698	7.84216	73.094	46.3596	139.313	105.136	6.5323	8.38565	40.9246	48.7577	37.4299	56.1044
PPN1	3.10565	4.35676	6.356	3.63605	9.63799	3.39148	4.08269	5.24103	3.27396	4.78016	4.01034	6.09831
NHX1	3.10565	1.7427	3.178	0.909012	3.50472	4.52197	8.16538	8.38565	3.27396	7.64826	1.33678	7.31797
TOM1	16.3046	25.2692	13.7713	20.9073	21.9045	16.9574	14.6977	14.6749	24.5547	21.0327	21.3885	24.3932
TFB3	4.65847	6.09946	9.534	6.36309	15.7713	15.8269	6.5323	2.09641	4.91095	11.4724	5.34712	15.8556
MFA1	8.54053	11.3276	13.7713	11.8172	42.0567	35.0453	7.34884	2.09641	11.4589	11.4724	9.35747	18.2949
MRPL28	2.32924	1.7427	3.178	2.72704	4.3809	2.26099	4.89923	2.09641	6.54793	5.7362	5.34712	2.43932
STP1	1.55282	0	1.05933	0.909012	1.75236	2.26099	1.63308	0	3.27396	9.56033	2.67356	2.43932
SDC1	3.10565	6.97081	3.178	2.72704	0.876181	7.91345	4.89923	6.28924	8.18491	2.8681	4.01034	9.75729
RPL27B	6.21129	5.22811	60.382	16.3622	114.78	96.0919	8.98192	6.28924	24.5547	31.5491	42.777	51.2258
TRS31	1.55282	0	1.05933	0	1.75236	4.52197	2.44961	1.04821	1.63698	1.91207	1.33678	6.09831
SNF1	2.32924	2.61405	3.178	3.63605	1.75236	3.39148	4.89923	3.14462	6.54793	9.56033	2.67356	6.09831
DIG2	0	0.871351	0	0	0	2.26099	0.816538	1.04821	0	0.956033	1.33678	0
KRE2	14.7518	19.1697	26.4833	33.6335	46.4376	48.6112	13.0646	14.6749	24.5547	24.8568	34.7563	21.9539
VPS52	0	0	1.05933	0	0.876181	0	0	0	0	0.956033	0	2.43932
IZH1	2.32924	0.871351	7.41533	3.63605	8.76181	11.3049	4.89923	3.14462	3.27396	3.82413	1.33678	4.87864
FMP36	1.55282	0	1.05933	0.909012	0.876181	3.39148	1.63308	0	0	3.82413	4.01034	2.43932
RSM28	3.88206	3.4854	0	0.909012	1.75236	0	4.08269	1.04821	4.91095	6.69223	1.33678	0
LCD1	0.776412	1.7427	2.11867	0	3.50472	3.39148	1.63308	0	1.63698	0	0	0
PLM2	0.776412	1.7427	1.05933	1.81802	0	0	1.63308	3.14462	1.63698	0.956033	4.01034	0
ACN9	24.8452	22.6551	25.424	9.99913	30.6663	30.5233	33.478	34.5908	31.1027	29.637	41.4402	21.9539
GRX2	9.31694	13.0703	8.47467	1.81802	14.8951	6.78296	7.34884	4.19283	11.4589	17.2086	6.68391	14.6359
SLF1	0	0	0	0	0	0	0.816538	0	0	0	2.67356	0
GRH1	17.8575	14.813	22.246	19.0893	26.2854	18.0879	29.3954	32.4944	26.1917	39.1973	41.4402	26.8325
EUG1	1.55282	0.871351	3.178	0	6.13327	1.13049	4.89923	3.14462	3.27396	1.91207	2.67356	4.87864
FPR2	4.65847	2.61405	3.178	0	10.5142	10.1744	3.26615	3.14462	4.91095	2.8681	4.01034	4.87864
YDR527W	34.1621	26.1405	30.7207	23.6343	35.9234	29.3928	40.0103	30.398	26.1917	46.8456	45.4506	36.5898
HLR1	0	0.871351	0	0	0.876181	4.52197	0	1.04821	3.27396	0.956033	1.33678	1.21966
YDR531W	0	0	3.178	0	3.50472	0	2.44961	1.04821	0	1.91207	0	2.43932
STL1	5.43488	3.4854	0	0.909012	1.75236	0	0.816538	2.09641	4.91095	0	1.33678	1.21966
PAD1	5.43488	6.97081	3.178	4.54506	4.3809	6.78296	5.71576	0	4.91095	4.78016	6.68391	1.21966
YDR539W	3.10565	0	1.05933	0.909012	2.62854	3.39148	1.63308	2.09641	1.63698	6.69223	0	0
YDR541C	0	0.871351	0	0	0	0	0	0	0	1.91207	0	0
IRC4	0	0.871351	0	0	0	0	0	1.04821	0	0	0	0
HSP31	0	0	0	1.81802	0	0	0	0	1.63698	5.7362	1.33678	0
YDR532C	0	0	3.178	0	3.50472	0	2.44961	1.04821	0	1.91207	0	2.43932
APA2	0	0	0	0	0	0	0	1.04821	0	0	0	1.21966
QCR7	0	0.871351	0	0	0.876181	4.52197	0	1.04821	3.27396	0.956033	1.33678	1.21966
AGE1	1.55282	0	3.178	0.909012	0.876181	1.13049	0.816538	3.14462	1.63698	3.82413	2.67356	3.65898
SPS1	0.776412	0.871351	0	0.909012	1.75236	0	0	0	0	0	1.33678	1.21966
YDR520C	4.65847	2.61405	3.178	0	10.5142	10.1744	3.26615	3.14462	4.91095	2.8681	4.01034	4.87864
EMI2	0	0	0	0	0	0	0	0	0	0	2.67356	0
YDR514C	9.31694	13.0703	8.47467	1.81802	14.8951	6.78296	7.34884	4.19283	11.4589	17.2086	6.68391	14.6359
EMI1	24.8452	22.6551	25.424	9.99913	30.6663	30.5233	33.478	34.5908	31.1027	29.637	41.4402	21.9539
GNP1	0	0	0	4.54506	0.876181	0	0	3.14462	0	0.956033	1.33678	0
GIN4	0	0	0	0	0	0	0	0	0	0	0	0
YDR506C	0	0	0	0	0.876181	0	0	0	0	0	0	0
YDR505C	0	0	1.05933	1.81802	0	0	0	1.04821	0	0	0	1.21966
LPP1	0	0	0	0	0	1.13049	0	0	0	0	0	0
SAM2	0.776412	1.7427	1.05933	1.81802	0	0	0.816538	3.14462	3.27396	0.956033	4.01034	0
RPL37B	0.776412	1.7427	2.11867	0	3.50472	3.39148	1.63308	0	1.63698	0	0	0
SEC20	0	0	1.05933	1.81802	0	0	0	0	0	0	0	0
ITR1	0.776412	0	0	0.909012	0	0	0.816538	1.04821	0	0.956033	1.33678	0
PUF6	0	0	0	0	0.876181	0	0	0	0	0	0	0
VPS3	3.88206	3.4854	0	0.909012	1.75236	0	4.08269	1.04821	4.91095	6.69223	1.33678	0
PKH1	0	0	2.11867	0	0	0	0	0	0	0	0	0
PAC11	0	0	0	0	0	0	0	0	0	0	0	0
RIB3	0.776412	0.871351	0	0.909012	0	0	0	0	0	0	0	1.21966
VPS60	0	0.871351	1.05933	0.909012	0	0	0	0	0	0	0	0
VPS72	0	0	1.05933	0	0.876181	0	0	0	0	0.956033	0	2.43932
CWC21	0	0	0	0	0	0	0	0	0	0.956033	1.33678	0
PHO8	0	0.871351	0	0	0	2.26099	0.816538	1.04821	0	0.956033	1.33678	0
PEX29	0.776412	0	0	1.81802	0.876181	2.26099	1.63308	0	0	3.82413	1.33678	3.65898
YDR476C	0	0	1.05933	0	0	2.26099	1.63308	0	0	0.956033	0	2.43932
JIP4	2.32924	4.35676	4.23733	0	4.3809	7.91345	5.71576	1.04821	1.63698	6.69223	2.67356	7.31797
PRP3	1.55282	0	1.05933	0	2.62854	4.52197	2.44961	1.04821	1.63698	1.91207	1.33678	6.09831
UGO1	3.88206	6.09946	3.178	3.63605	0.876181	9.04394	5.71576	7.33744	9.82189	4.78016	5.34712	12.1966
TLG1	5.43488	7.84216	3.178	4.54506	5.25708	6.78296	8.16538	8.38565	6.54793	7.64826	6.68391	10.9769
RMT2	3.88206	3.4854	6.356	2.72704	3.50472	5.65247	8.16538	3.14462	8.18491	5.7362	5.34712	8.53763
YDR461C-A	8.54053	11.3276	13.7713	11.8172	42.0567	35.0453	7.34884	2.09641	11.4589	11.4724	9.35747	18.2949
PFA5	0	0	0	0.909012	0	0	0	0	0	0	1.33678	0
HEH2	17.0811	26.1405	13.7713	19.0893	21.9045	18.0879	15.5142	15.7231	24.5547	21.0327	21.3885	25.6129
GUK1	0	1.7427	1.05933	0	0.876181	1.13049	0	0	0	1.91207	1.33678	1.21966
TSA2	3.10565	4.35676	6.356	3.63605	8.76181	3.39148	4.08269	5.24103	3.27396	4.78016	4.01034	6.09831
YHP1	10.8698	7.84216	73.094	46.3596	139.313	105.136	6.5323	8.38565	40.9246	48.7577	37.4299	56.1044
UTP6	3.10565	0.871351	6.356	9.99913	2.62854	5.65247	4.89923	5.24103	6.54793	8.60429	5.34712	2.43932
RPS17B	0	0	0	0	0	0	0	0	0	0	0	0
APT2	0.776412	0	1.05933	0	2.62854	1.13049	0	1.04821	3.27396	1.91207	1.33678	1.21966
PPM1	0.776412	0.871351	0	0.909012	7.00945	3.39148	0	4.19283	1.63698	3.82413	2.67356	6.09831
CYM1	0	0	2.11867	0	0	0	0	0	0	0	0	0
TIF35	0	0	0	0	0	0	0.816538	0	0	0	0	0
YDR428C	1.55282	0.871351	1.05933	3.63605	6.13327	7.91345	3.26615	2.09641	3.27396	4.78016	10.6942	6.09831
DYN2	0	0	0	0	0	2.26099	0	0	0	0	1.33678	0
CAD1	0.776412	0	0	0.909012	2.62854	0	0	0	0	0.956033	0	0
SIP1	0.776412	1.7427	1.05933	0	1.75236	1.13049	1.63308	0	1.63698	1.91207	4.01034	4.87864
YDR415C	0	0	0	0	0	0	0	0	0	0	0	0
DFM1	0	0	0	0	0	0	0	0	0	0	0	0
STE14	0.776412	3.4854	0	0	2.62854	3.39148	4.89923	4.19283	3.27396	5.7362	1.33678	3.65898
ADE8	0	0	0	0	0	1.13049	0	0	1.63698	0	0	0
TRS120	3.88206	4.35676	6.356	5.45407	6.13327	1.13049	2.44961	0	8.18491	9.56033	9.35747	2.43932
RPB7	0.776412	0.871351	2.11867	6.36309	0.876181	1.13049	1.63308	1.04821	1.63698	3.82413	0	2.43932
NCB2	0.776412	1.7427	2.11867	3.63605	10.5142	6.78296	1.63308	3.14462	4.91095	1.91207	6.68391	1.21966
YDR391C	0	0	0	0.909012	0	0	0	1.04821	0	0.956033	0	0
UBA2	1.55282	0.871351	1.05933	1.81802	2.62854	2.26099	1.63308	0	0	2.8681	2.67356	4.87864
YDR387C	1.55282	0.871351	0	0.909012	0.876181	1.13049	3.26615	2.09641	4.91095	2.8681	0	7.31797
ATO3	0	0	2.11867	0.909012	3.50472	2.26099	0.816538	0	0	1.91207	2.67356	2.43932
NKP1	85.4053	67.094	817.805	443.598	1214.39	1103.36	102.884	181.34	361.773	400.578	691.116	628.125
YDR381C-A	4.65847	8.71351	8.47467	12.7262	21.0283	24.8708	18.7804	24.1087	21.2808	32.5051	25.3988	17.0753
YDR379C-A	0.776412	0	0	1.81802	0	1.13049	0.816538	0	1.63698	2.8681	2.67356	1.21966
LSM6	34.1621	30.4973	16.9493	16.3622	34.171	39.5673	40.0103	17.8195	42.5615	44.9335	24.0621	46.3471
BCS1	1.55282	3.4854	8.47467	5.45407	12.2665	4.52197	2.44961	4.19283	1.63698	5.7362	2.67356	3.65898
VPS74	1.55282	2.61405	2.11867	0.909012	0.876181	0	1.63308	2.09641	3.27396	2.8681	4.01034	2.43932
YDR370C	0.776412	0.871351	1.05933	0	1.75236	1.13049	0	0	0	0.956033	0	0
XRS2	4.65847	7.84216	4.23733	2.72704	10.5142	2.26099	5.71576	2.09641	3.27396	2.8681	2.67356	6.09831
ESF1	0.776412	2.61405	0	0.909012	2.62854	1.13049	0	1.04821	0	0	2.67356	1.21966
CDC40	1.55282	6.97081	3.178	1.81802	7.00945	7.91345	2.44961	1.04821	6.54793	10.5164	10.6942	9.75729
TFC6	1.55282	0.871351	2.11867	0	3.50472	3.39148	2.44961	1.04821	1.63698	1.91207	0	1.21966
BCP1	0.776412	0.871351	0	0.909012	0.876181	0	1.63308	0	0	0.956033	0	0
EAF1	2.32924	2.61405	8.47467	1.81802	2.62854	2.26099	8.16538	7.33744	4.91095	8.60429	5.34712	9.75729
YDR357C	0.776412	0	0	0	0	0	2.44961	0	0	0	2.67356	1.21966
ATP22	0	0	0	0	0	0	0	0	0	0.956033	1.33678	0
YPS7	7.76412	8.71351	16.9493	54.5407	14.8951	2.26099	7.34884	24.1087	18.0068	7.64826	16.0414	6.09831
YDR348C	0.776412	2.61405	0	1.81802	0.876181	6.78296	2.44961	0	1.63698	1.91207	0	7.31797
SVF1	3.88206	11.3276	8.47467	9.09012	12.2665	10.1744	13.0646	3.14462	9.82189	13.3845	12.031	13.4163
HXT3	1.55282	1.7427	0	1.81802	0	1.13049	0	0	0	0	4.01034	1.21966
YDR341C	2.32924	0.871351	1.05933	0	0.876181	0	0	0	1.63698	1.91207	0	0
FCF1	0	0	2.11867	0	0	0	0.816538	0	0	0.956033	0	0
YDR338C	0	1.7427	0	0	1.75236	0	0	0	0	1.91207	2.67356	0
YDR333C	1.55282	0.871351	1.05933	0	0.876181	0	0.816538	0	1.63698	0	2.67356	3.65898
PEX3	0	0	0	0	0	0	0	1.04821	0	0	0	0
YSP2	0	0	0	0.909012	0	0	0	0	0	0.956033	1.33678	1.21966
UTP4	0	0	0	0	0	0	1.63308	0	1.63698	0	0	1.21966
PEP7	0	0	2.11867	0	0	0	0.816538	1.04821	1.63698	0.956033	0	0
TIM11	0.776412	0	1.05933	1.81802	1.75236	5.65247	0	0	0	2.8681	5.34712	3.65898
DAD4	0	2.61405	0	0.909012	0	0	0	1.04821	0	0	0	0
SWA2	0	0.871351	0	0	0	0	2.44961	1.04821	1.63698	0	0	0
YDR319C	1.55282	0.871351	1.05933	0	1.75236	0	2.44961	2.09641	3.27396	1.91207	2.67356	1.21966
IPK1	0.776412	0	0	0	1.75236	0	0	0	0	0	0	2.43932
RAD34	3.88206	0	4.23733	1.81802	0	0	1.63308	2.09641	3.27396	2.8681	2.67356	3.65898
PIB1	0	0.871351	1.05933	0	3.50472	0	1.63308	2.09641	3.27396	3.82413	4.01034	2.43932
SUM1	0.776412	0	0	2.72704	0.876181	4.52197	0	1.04821	1.63698	5.7362	1.33678	2.43932
GIC2	0	1.7427	0	0.909012	0.876181	2.26099	0	0	0	0	0	0
SRB7	0	0	1.05933	0.909012	3.50472	1.13049	0	1.04821	0	0.956033	4.01034	0
YDR306C	0	0	0	0	0	0	0	0	1.63698	0	0	0
HNT2	0	0.871351	0	0	1.75236	0	0	0	0	0.956033	0	1.21966
CPR5	0.776412	0.871351	1.05933	0	0.876181	0	0	1.04821	0	0.956033	0	0
RSC3	0.776412	1.7427	2.11867	0.909012	8.76181	5.65247	1.63308	1.04821	1.63698	3.82413	2.67356	3.65898
PRO1	0	0	2.11867	2.72704	4.3809	1.13049	0	0	0	0	0	1.21966
ATP5	2.32924	4.35676	3.178	2.72704	17.5236	7.91345	7.34884	4.19283	11.4589	10.5164	6.68391	10.9769
HDA2	0.776412	0	2.11867	0	0.876181	1.13049	0.816538	0	0	0	1.33678	0
DPL1	0	0	1.05933	0.909012	0	0	0	1.04821	0	0.956033	0	0
SSD1	2.32924	1.7427	0	1.81802	0.876181	1.13049	1.63308	1.04821	1.63698	0.956033	0	0
SRP101	3.88206	9.58486	7.41533	2.72704	6.13327	11.3049	7.34884	4.19283	8.18491	5.7362	8.02069	6.09831
RTT103	3.88206	2.61405	2.11867	7.2721	4.3809	1.13049	1.63308	9.43386	8.18491	5.7362	5.34712	9.75729
YDR286C	0	0	0	0	0	2.26099	0	1.04821	0	1.91207	2.67356	1.21966
DPP1	0	0	0	0	0	0	0	0	0	0	0	0
GCN2	0	0	0	0.909012	0	0	0	0	0	0	0	1.21966
YDR282C	0	0	0	0	0.876181	0	0	0	3.27396	0	0	1.21966
PHM6	2.32924	1.7427	9.534	2.72704	11.3903	10.1744	1.63308	7.33744	3.27396	7.64826	5.34712	8.53763
MTH1	4.65847	2.61405	5.29667	11.8172	2.62854	4.52197	2.44961	10.4821	0	9.56033	5.34712	3.65898
PMP3	17.8575	17.427	7.41533	12.7262	15.7713	33.9148	17.1473	14.6749	13.0959	23.9008	13.3678	19.5146
CIA1	0	0	0	0.909012	0	0	0	0	0	0	0	0
YDR266C	0.776412	0	1.05933	0.909012	0.876181	2.26099	0.816538	0	0	2.8681	1.33678	1.21966
AKR1	2.32924	0	0	0.909012	0.876181	1.13049	0.816538	1.04821	0	0.956033	0	1.21966
DIN7	72.2063	62.7373	67.7973	69.0849	73.5992	56.5247	60.4238	48.2175	60.5683	77.4386	70.8494	70.7403
EXG2	1.55282	0.871351	0	1.81802	2.62854	3.39148	0	2.09641	0	1.91207	2.67356	2.43932
SWM1	0	0	2.11867	0	4.3809	0	1.63308	3.14462	1.63698	0	2.67356	2.43932
YAP6	6.98771	6.09946	11.6527	6.36309	13.1427	5.65247	8.16538	6.28924	11.4589	3.82413	8.02069	17.0753
HSP78	0	0	1.05933	0	0.876181	0	0	0	1.63698	0	0	0
SET7	0	0	1.05933	0	4.3809	1.13049	0.816538	0	0	0	1.33678	1.21966
CTA1	6.21129	5.22811	10.5933	7.2721	10.5142	3.39148	4.89923	2.09641	3.27396	4.78016	2.67356	4.87864
RMD5	6.98771	6.09946	6.356	7.2721	3.50472	4.52197	5.71576	5.24103	6.54793	7.64826	6.68391	9.75729
MET32	0	0	0	0.909012	0	0	0.816538	1.04821	0	0	0	0
YDR248C	6.98771	5.22811	8.47467	6.36309	14.8951	3.39148	7.34884	1.04821	8.18491	10.5164	1.33678	4.87864
PRP28	3.10565	2.61405	5.29667	3.63605	3.50472	6.78296	4.08269	7.33744	9.82189	16.2526	10.6942	7.31797
SNU56	1.55282	1.7427	0	0	0.876181	3.39148	1.63308	0	0	0	0	0
YDR239C	0.776412	0.871351	1.05933	1.81802	0	0	0	0	1.63698	0.956033	0	0
SEC26	2.32924	0	0	1.81802	0	2.26099	2.44961	1.04821	1.63698	2.8681	1.33678	0
FMN1	2.32924	0.871351	3.178	1.81802	1.75236	0	2.44961	2.09641	1.63698	6.69223	1.33678	4.87864
RTN1	22.5159	13.9416	23.3053	69.0849	45.5614	32.7843	26.1292	50.3139	42.5615	49.7137	48.1241	30.4915
PCF11	3.88206	3.4854	1.05933	1.81802	3.50472	3.39148	4.08269	9.43386	11.4589	4.78016	5.34712	6.09831
HTB1	0.776412	0	1.05933	0	0	0	0	0	0	0	0	0
RAD9	29.5036	32.24	23.3053	14.5442	24.5331	31.6538	10.615	17.8195	19.6438	24.8568	6.68391	30.4915
UME6	0.776412	0.871351	1.05933	1.81802	0.876181	3.39148	2.44961	0	0	6.69223	2.67356	4.87864
RAV2	0.776412	0	2.11867	0	2.62854	3.39148	0	0	4.91095	1.91207	2.67356	0
RKM2	0	0	1.05933	4.54506	1.75236	1.13049	2.44961	2.09641	0	0	2.67356	2.43932
YDR196C	0	0.871351	0	0.909012	1.75236	0	1.63308	0	0	2.8681	1.33678	2.43932
MSS116	0	0	1.05933	1.81802	0	2.26099	0	0	0	0	0	0
NUP42	0	0	0	0	0.876181	0	0	0	0	1.91207	4.01034	0
RVB1	1.55282	3.4854	1.05933	5.45407	0.876181	3.39148	0	1.04821	6.54793	3.82413	4.01034	4.87864
YDR186C	1.55282	2.61405	2.11867	0.909012	4.3809	1.13049	2.44961	5.24103	4.91095	2.8681	0	6.09831
YDR185C	7.76412	22.6551	16.9493	9.99913	7.00945	6.78296	8.16538	2.09641	14.7328	10.5164	5.34712	12.1966
YDR184C	9.31694	4.35676	6.356	0	9.63799	7.91345	6.5323	1.04821	1.63698	10.5164	1.33678	6.09831
SAS4	0.776412	0	0	0	1.75236	0	0	0	0	0	0	1.21966
CSN9	28.7272	21.7838	19.068	5.45407	23.6569	20.3489	21.23	4.19283	29.4657	17.2086	8.02069	14.6359
RSM24	9.31694	6.97081	20.1273	9.99913	34.171	35.0453	20.4134	12.5785	21.2808	32.5051	26.7356	37.8095
ARG82	0.776412	0.871351	8.47467	4.54506	4.3809	6.78296	0.816538	1.04821	4.91095	5.7362	0	6.09831
SEC7	0	0.871351	0	0	0.876181	1.13049	0.816538	1.04821	1.63698	0	0	0
STB3	9.31694	7.84216	5.29667	7.2721	16.6474	7.91345	4.89923	4.19283	8.18491	9.56033	2.67356	17.0753
SEC5	0.776412	0	2.11867	4.54506	0	3.39148	1.63308	0	1.63698	3.82413	2.67356	1.21966
SEC1	0	0	0	2.72704	0	0	2.44961	0	3.27396	5.7362	0	1.21966
NBP2	0	0	2.11867	3.63605	3.50472	6.78296	0	0	4.91095	0	4.01034	1.21966
YDR155C	1.55282	1.7427	1.05933	2.72704	1.75236	4.52197	1.63308	0	3.27396	0.956033	0	2.43932
ENT5	0.776412	1.7427	7.41533	6.36309	3.50472	5.65247	2.44961	1.04821	11.4589	2.8681	4.01034	6.09831
CTH1	3.10565	1.7427	2.11867	0.909012	3.50472	5.65247	0.816538	1.04821	4.91095	7.64826	2.67356	3.65898
KGD2	0	1.7427	1.05933	0.909012	3.50472	1.13049	1.63308	0	0	1.91207	2.67356	4.87864
SWI5	8.54053	7.84216	13.7713	0.909012	14.0189	11.3049	8.98192	3.14462	9.82189	7.64826	8.02069	13.4163
MKC7	0	0	0	0	0.876181	1.13049	0	0	0	1.91207	0	0
SAN1	1.55282	2.61405	2.11867	13.6352	2.62854	1.13049	5.71576	1.04821	3.27396	1.91207	0	1.21966
PEX7	0	0	1.05933	0	0.876181	3.39148	0	0	0	0.956033	0	0
DOP1	1.55282	0.871351	3.178	0.909012	2.62854	5.65247	4.08269	1.04821	4.91095	3.82413	6.68391	6.09831
RUB1	0	0.871351	1.05933	0	1.75236	1.13049	0	0	0	0	0	1.21966
YCF1	1.55282	0.871351	1.05933	0	1.75236	0	2.44961	2.09641	3.27396	4.78016	2.67356	2.43932
YDR132C	0	0	2.11867	0	2.62854	0	0	1.04821	0	0.956033	0	1.21966
YDR131C	0	0	0	0	0	0	0.816538	0	1.63698	0.956033	0	0
FIN1	0	0	0	0	0	0	0	1.04821	0	0	0	1.21966
SAC6	11.6462	8.71351	9.534	6.36309	12.2665	7.91345	8.98192	1.04821	14.7328	6.69223	9.35747	10.9769
ECM18	0	0	0	0	0	0	0	0	0	0	0	0
INO2	21.7395	26.1405	12.712	14.5442	20.1522	22.6099	20.4134	28.3016	16.3698	22.9448	14.7046	25.6129
TRM1	19.4103	21.7838	10.5933	6.36309	14.8951	20.3489	25.3127	18.8677	26.1917	29.637	17.3782	34.1505
TMA64	0.776412	0	0	0	1.75236	0	0	0	0	0	0	0
MRPL1	4.65847	2.61405	4.23733	1.81802	7.88563	4.52197	1.63308	4.19283	8.18491	12.4284	9.35747	4.87864
PDS1	0	0	0	0	0	0	0	0	1.63698	0.956033	0	0
ALT2	0.776412	0	2.11867	0	0.876181	1.13049	2.44961	0	0	1.91207	1.33678	2.43932
YDR109C	0	1.7427	0	0	0.876181	3.39148	0	1.04821	3.27396	1.91207	0	0
TMN2	2.32924	6.09946	7.41533	1.81802	5.25708	3.39148	4.08269	4.19283	3.27396	4.78016	2.67356	12.1966
TMS1	0	0	0	0	0	2.26099	0.816538	1.04821	1.63698	0	0	0
SPO71	3.10565	0.871351	3.178	0.909012	7.88563	6.78296	0.816538	2.09641	3.27396	3.82413	2.67356	8.53763
ARX1	3.88206	6.09946	4.23733	2.72704	14.0189	7.91345	5.71576	5.24103	4.91095	5.7362	6.68391	4.87864
GRX3	1.55282	0	3.178	0	0	0	0.816538	0	0	0.956033	1.33678	0
MSH6	10.0934	6.97081	11.6527	6.36309	6.13327	12.4354	6.5323	3.14462	6.54793	11.4724	8.02069	15.8556
RLI1	0.776412	0	1.05933	1.81802	1.75236	1.13049	0	0	0	0	0	0
YDR090C	0.776412	1.7427	2.11867	0.909012	3.50472	1.13049	2.44961	4.19283	6.54793	3.82413	0	4.87864
RRP1	0	4.35676	1.05933	0	0.876181	2.26099	2.44961	0	1.63698	0	0	2.43932
SSS1	0	0.871351	2.11867	0.909012	0.876181	2.26099	2.44961	0	0	2.8681	0	0
AFR1	0	0	1.05933	1.81802	4.3809	0	0	3.14462	0	0	0	0
TVP23	0.776412	0.871351	5.29667	7.2721	12.2665	11.3049	0.816538	0	3.27396	1.91207	4.01034	12.1966
PDC2	1.55282	9.58486	12.712	25.4523	14.8951	4.52197	8.98192	4.19283	9.82189	10.5164	5.34712	4.87864
TFB5	22.5159	12.1989	30.7207	48.1776	30.6663	23.7404	21.23	32.4944	31.1027	36.3292	32.0827	51.2258
SHU2	90.0638	100.205	87.9247	33.6335	103.389	73.4821	62.8734	29.3498	55.6574	64.0542	40.1034	60.9831
IPT1	3.88206	1.7427	4.23733	0	4.3809	0	3.26615	2.09641	1.63698	2.8681	1.33678	2.43932
PAA1	11.6462	13.0703	14.8307	1.81802	17.5236	16.9574	22.8631	18.8677	19.6438	11.4724	25.3988	24.3932
FMP16	17.0811	21.7838	23.3053	0.909012	16.6474	13.5659	17.9638	3.14462	13.0959	13.3845	2.67356	20.7342
DOA4	2.32924	3.4854	2.11867	6.36309	0	3.39148	8.16538	4.19283	4.91095	9.56033	2.67356	2.43932
OCA6	0	0	0	0	0	0	0	0	0	0	0	1.21966
YDR066C	0	0	1.05933	0	0	1.13049	0	0	0	0	0	0
UBC5	0	0	0	0	0	0	0	0	0	0.956033	0	0
TGL2	2.32924	0.871351	0	0.909012	0	2.26099	0	3.14462	0	1.91207	0	1.21966
YDR056C	14.7518	18.2984	8.47467	9.99913	5.25708	12.4354	18.7804	7.33744	6.54793	6.69223	5.34712	4.87864
CDC34	0	2.61405	3.178	0	5.25708	5.65247	0.816538	1.04821	6.54793	2.8681	1.33678	6.09831
DBF4	0	0	0	0	0	0	0	0	0	0	0	0
YDR051C	2.32924	0	2.11867	0.909012	1.75236	1.13049	1.63308	2.09641	1.63698	0.956033	4.01034	4.87864
TPI1	0.776412	0.871351	0	1.81802	0	0	0.816538	1.04821	0	0	0	2.43932
BAP3	0	0	0	0	0	1.13049	0	0	0	0	0	0
RPC11	2.32924	0	1.05933	0.909012	1.75236	2.26099	0	1.04821	1.63698	3.82413	0	0
NRG1	0	0.871351	1.05933	0	2.62854	3.39148	0.816538	0	1.63698	0	0	1.21966
EHD3	24.0688	24.3978	27.5427	11.8172	42.9329	38.4368	33.478	12.5785	40.9246	54.4939	28.0724	54.8847
LYS14	20.9631	23.5265	76.272	47.2686	188.379	151.486	31.845	35.639	31.1027	40.1534	93.5747	82.937
PST2	1.55282	3.4854	4.23733	0.909012	2.62854	1.13049	1.63308	2.09641	1.63698	1.91207	2.67356	2.43932
RAD28	1.55282	1.7427	4.23733	1.81802	2.62854	4.52197	0	0	0	2.8681	0	1.21966
REG1	0.776412	0	0	0	0	1.13049	0	0	0	0.956033	0	0
VPS54	4.65847	3.4854	10.5933	0	5.25708	6.78296	4.89923	1.04821	4.91095	4.78016	5.34712	4.87864
YDR026C	6.98771	6.09946	37.0767	36.3605	92.8752	101.744	8.16538	8.38565	34.3766	37.2853	25.3988	39.0292
CIS1	3.10565	3.4854	2.11867	0.909012	0.876181	1.13049	0.816538	1.04821	1.63698	3.82413	0	2.43932
YDR018C	1.55282	0.871351	8.47467	2.72704	7.88563	7.91345	3.26615	2.09641	3.27396	5.7362	1.33678	1.21966
KCS1	0	0	0	0	0.876181	0	1.63308	0	0	0	0	0
DAD1	0	0	0	0	1.75236	0	0.816538	0	0	2.8681	0	2.43932
SOK1	0	0	0	0	0	0	0	0	0	0	0	0
MAF1	1.55282	0.871351	4.23733	1.81802	0	3.39148	1.63308	0	1.63698	1.91207	2.67356	3.65898
NTH1	0	0	0	0	0	0	0	0	0	0	0	1.21966
NHP10	0.776412	0	0	0	0.876181	0	0.816538	0	0	0.956033	0	1.21966
MED2	3.10565	2.61405	1.05933	2.72704	3.50472	4.52197	4.89923	1.04821	1.63698	3.82413	6.68391	6.09831
YDL012C	6.98771	11.3276	9.534	12.7262	9.63799	13.5659	13.0646	5.24103	1.63698	17.2086	24.0621	8.53763
ERP3	0.776412	0.871351	0	0	0	2.26099	0	0	0	0.956033	1.33678	1.21966
OSH2	0.776412	0.871351	0	5.45407	0	0	0	1.04821	1.63698	2.8681	1.33678	3.65898
RPN4	1.55282	2.61405	2.11867	1.81802	0	1.13049	1.63308	2.09641	1.63698	0	4.01034	4.87864
YDL022C-A	3.88206	2.61405	1.05933	2.72704	4.3809	4.52197	3.26615	2.09641	8.18491	2.8681	6.68391	4.87864
YDL025C	0.776412	2.61405	1.05933	11.8172	1.75236	1.13049	2.44961	1.04821	1.63698	3.82413	4.01034	1.21966
YDL027C	0	0	0	0	0	1.13049	0	0	0	0	0	0
MPS1	3.10565	3.4854	1.05933	0	7.00945	3.39148	2.44961	1.04821	1.63698	0	1.33678	3.65898
SLM3	3.88206	2.61405	2.11867	1.81802	1.75236	2.26099	0.816538	0	1.63698	3.82413	1.33678	0
GPR1	0	0	0	0	0	0	0	0	0	0.956033	0	0
PUS9	0	0	1.05933	3.63605	0.876181	4.52197	0	0	1.63698	1.91207	2.67356	4.87864
NAT1	0	0	1.05933	0	0	1.13049	0	1.04821	0	0	1.33678	1.21966
SIR2	0	0	0	0	0	0	0	0	0	0	0	0
PRP11	0	0	0	0	0.876181	0	0	0	0	0	0	0
MTF2	0	0	0	0	0	1.13049	0.816538	0	0	0.956033	0	1.21966
FAD1	1.55282	0	4.23733	0.909012	0.876181	1.13049	0.816538	1.04821	0	1.91207	4.01034	4.87864
STP4	0.776412	2.61405	2.11867	3.63605	1.75236	1.13049	0.816538	0	1.63698	0	1.33678	0
KNH1	17.8575	32.24	27.5427	11.8172	54.3232	28.2623	31.845	12.5785	19.6438	25.8129	41.4402	26.8325
SLC1	0.776412	1.7427	1.05933	0.909012	1.75236	4.52197	2.44961	2.09641	3.27396	1.91207	2.67356	2.43932
PBP4	3.10565	0	0	0	0	3.39148	3.26615	1.04821	0	0	0	1.21966
MCH1	3.10565	2.61405	6.356	0	18.3998	13.5659	3.26615	3.14462	4.91095	11.4724	6.68391	14.6359
PSA1	0.776412	0.871351	1.05933	0	1.75236	3.39148	2.44961	0	0	0.956033	1.33678	1.21966
RAD59	0	0	5.29667	1.81802	2.62854	1.13049	0.816538	1.04821	1.63698	0.956033	1.33678	1.21966
RPS29B	0.776412	1.7427	0	0.909012	0.876181	1.13049	0	0	0	0	0	0
YDL063C	1.55282	4.35676	8.47467	3.63605	12.2665	3.39148	4.08269	4.19283	8.18491	4.78016	2.67356	4.87864
PEX19	5.43488	0	1.05933	1.81802	2.62854	4.52197	1.63308	6.28924	9.82189	9.56033	4.01034	3.65898
COX9	0.776412	0	1.05933	11.8172	0	0	0.816538	2.09641	4.91095	0.956033	1.33678	0
CBS1	18.6339	20.9124	30.7207	57.2678	28.0378	41.8282	37.5607	72.3262	67.1163	65.9663	70.8494	53.6651
YET3	0.776412	2.61405	2.11867	2.72704	0.876181	1.13049	0	1.04821	1.63698	0.956033	0	2.43932
BRE1	0	0	0	0.909012	0	0	1.63308	0	1.63698	0.956033	0	0
RXT3	0	0	1.05933	0	0	2.26099	0.816538	0	0	1.91207	0	1.21966
VAM6	2.32924	0	1.05933	0	0.876181	3.39148	0	2.09641	3.27396	2.8681	2.67356	3.65898
MDH3	0	0	0	1.81802	0	0	0	1.04821	1.63698	0	0	0
MRK1	0	0	0	0	1.75236	0	0	0	0	0	0	0
THI3	8.54053	20.9124	14.8307	0.909012	13.1427	13.5659	10.615	3.14462	11.4589	15.2965	4.01034	14.6359
RPP1A	8.54053	4.35676	43.4327	22.7253	62.2088	63.3076	8.98192	6.28924	24.5547	21.0327	26.7356	37.8095
RPS16B	8.54053	13.0703	27.5427	35.4515	48.1899	53.1332	8.98192	13.6267	9.82189	21.9888	29.4092	42.6881
YDL085C-A	20.9631	15.6843	13.7713	20.9073	23.6569	29.3928	25.3127	18.8677	26.1917	27.7249	32.0827	29.2719
LUC7	0	0.871351	0	3.63605	0.876181	0	0	0	0	0.956033	2.67356	0
ASM4	1.55282	0.871351	2.11867	0	1.75236	1.13049	0.816538	0	0	0	2.67356	2.43932
RAM1	0	0.871351	0	0	0.876181	0	0	1.04821	0	0	0	0
UBX3	0	1.7427	3.178	11.8172	7.00945	1.13049	0.816538	0	4.91095	1.91207	2.67356	2.43932
RPN6	0	0	0	0	0.876181	0	0	0	0	0.956033	0	0
SNU23	0.776412	0	1.05933	2.72704	0.876181	1.13049	1.63308	1.04821	3.27396	0.956033	0	1.21966
GET3	2.32924	1.7427	4.23733	10.9081	2.62854	3.39148	3.26615	9.43386	4.91095	4.78016	1.33678	2.43932
DUN1	0	1.7427	3.178	3.63605	4.3809	1.13049	0.816538	4.19283	1.63698	0	4.01034	3.65898
QRI1	0	0.871351	1.05933	0	1.75236	1.13049	0.816538	0	0	0	1.33678	0
QRI7	0	0	1.05933	0	0	0	0	0	0	2.8681	0	1.21966
PHO2	0	1.7427	0	0	2.62854	3.39148	1.63308	0	1.63698	1.91207	0	1.21966
YDL109C	0	0	0	0	0	0	0	0	0	0.956033	0	0
TMA17	0.776412	0	0	0.909012	0	0	0	0	0	1.91207	0	0
RRP42	0	0.871351	1.05933	3.63605	3.50472	4.52197	1.63308	0	3.27396	1.91207	0	0
ATG20	1.55282	0.871351	1.05933	0	0.876181	0	0	0	1.63698	0	0	1.21966
IWR1	1.55282	0	3.178	0	6.13327	1.13049	1.63308	0	3.27396	0.956033	4.01034	1.21966
YDL119C	6.21129	3.4854	4.23733	4.54506	7.88563	4.52197	6.5323	1.04821	4.91095	3.82413	6.68391	8.53763
YDL121C	0	0	2.11867	2.72704	1.75236	6.78296	1.63308	0	0	1.91207	0	6.09831
HNT1	0	0.871351	0	0	0	1.13049	0	0	0	0	1.33678	0
CDC48	3.10565	1.7427	3.178	0	2.62854	7.91345	0.816538	0	0	2.8681	0	1.21966
RPL41B	0	0	0	0	0	0	0	0	1.63698	0	0	1.21966
PPH21	0	0.871351	1.05933	2.72704	2.62854	3.39148	0	0	0	0	2.67356	2.43932
RDI1	3.88206	1.7427	23.3053	24.5433	39.4281	40.6978	4.89923	6.28924	4.91095	20.0767	9.35747	21.9539
SCM3	4.65847	1.7427	1.05933	1.81802	2.62854	1.13049	2.44961	1.04821	0	1.91207	1.33678	0
RPO21	1.55282	2.61405	1.05933	0.909012	0.876181	1.13049	1.63308	0	0	0	1.33678	1.21966
CRD1	3.88206	4.35676	12.712	9.99913	18.3998	23.7404	3.26615	7.33744	6.54793	7.64826	12.031	17.0753
YDL144C	0	0.871351	0	0	0	0	0.816538	1.04821	0	0	0	0
COP1	0	0.871351	1.05933	0.909012	1.75236	2.26099	3.26615	0	1.63698	1.91207	2.67356	3.65898
NOP14	0.776412	0	2.11867	0.909012	0.876181	2.26099	4.89923	1.04821	1.63698	5.7362	4.01034	3.65898
SAS10	0.776412	0	2.11867	0	2.62854	5.65247	0.816538	0	0	0.956033	0	1.21966
DHH1	16.3046	13.9416	14.8307	0.909012	19.276	14.6964	16.3308	6.28924	16.3698	15.2965	14.7046	20.7342
YDL160C-A	2.32924	1.7427	1.05933	0.909012	3.50472	2.26099	0.816538	3.14462	3.27396	2.8681	4.01034	6.09831
CDC9	3.88206	5.22811	4.23733	1.81802	1.75236	2.26099	3.26615	2.09641	3.27396	3.82413	0	0
FAP7	10.8698	6.09946	4.23733	0.909012	7.88563	9.04394	5.71576	2.09641	3.27396	7.64826	2.67356	4.87864
NRP1	28.7272	32.24	30.7207	13.6352	35.9234	50.8722	43.2765	17.8195	42.5615	68.8344	34.7563	36.5898
UGX2	10.0934	3.4854	7.41533	12.7262	6.13327	12.4354	8.98192	10.4821	11.4589	11.4724	4.01034	18.2949
GLT1	0.776412	0.871351	0	3.63605	0	0	0	1.04821	1.63698	0	0	0
DLD1	0.776412	0	0	0	0	0	0	0	1.63698	0.956033	0	0
AIR2	2.32924	0	1.05933	4.54506	0	0	4.89923	1.04821	0	1.91207	2.67356	3.65898
YDL177C	0	2.61405	1.05933	0.909012	1.75236	3.39148	2.44961	2.09641	3.27396	2.8681	1.33678	1.21966
YDL183C	0	0.871351	0	0	0	0	0	0	0	0	2.67356	0
RPL41A	10.0934	12.1989	32.8393	22.7253	38.552	35.0453	13.8811	15.7231	21.2808	20.0767	14.7046	26.8325
PPH22	0	0	2.11867	3.63605	5.25708	11.3049	1.63308	3.14462	3.27396	2.8681	5.34712	6.09831
UFD2	8.54053	4.35676	73.094	28.1794	135.808	116.441	9.79845	3.14462	37.6506	44.9335	34.7563	51.2258
ASF2	0	0	0	0	0	2.26099	0	0	0	0.956033	2.67356	0
GGC1	0	0.871351	1.05933	0	0.876181	0	0	0	0	0	0	2.43932
YDL199C	0	0.871351	0	1.81802	1.75236	1.13049	0	1.04821	0	0.956033	0	0
MGT1	0.776412	0	5.29667	2.72704	4.3809	18.0879	1.63308	1.04821	3.27396	1.91207	4.01034	7.31797
ACK1	0.776412	0	3.178	0.909012	0	5.65247	4.08269	2.09641	1.63698	2.8681	0	3.65898
HEM3	3.88206	0.871351	2.11867	7.2721	1.75236	3.39148	3.26615	1.04821	0	0	0	3.65898
CWC2	0.776412	0.871351	0	0	3.50472	3.39148	0	0	0	0.956033	2.67356	2.43932
YDL211C	6.98771	6.97081	29.6613	12.7262	49.9423	46.3502	8.98192	10.4821	13.0959	19.1207	22.7253	21.9539
NOP6	0	0	1.05933	1.81802	0	0	0.816538	1.04821	0	0.956033	0	0
PRR2	0	0	0	0	0.876181	1.13049	0	0	0	0	0	0
GDH2	3.88206	10.4562	6.356	7.2721	13.1427	2.26099	12.2481	24.1087	3.27396	8.60429	14.7046	19.5146
RRI1	0	0	1.05933	0	0	0	0	0	0	0	0	0
TIM22	0	0	0	0	0	0	0	0	0	0	0	0
FMP45	7.76412	10.4562	8.47467	0	11.3903	6.78296	5.71576	2.09641	4.91095	11.4724	5.34712	14.6359
HBT1	0	0.871351	0	3.63605	0.876181	5.65247	0	0	3.27396	1.91207	0	0
WHI4	0.776412	0	2.11867	0	4.3809	6.78296	0	1.04821	1.63698	2.8681	1.33678	2.43932
GCS1	1.55282	0.871351	1.05933	0	0	2.26099	0.816538	0	0	0.956033	0	3.65898
BRE4	5.43488	3.4854	5.29667	3.63605	16.6474	20.3489	1.63308	2.09641	9.82189	8.60429	5.34712	10.9769
GYP7	0.776412	0	0	0	0.876181	1.13049	0	0	0	0	0	0
YPD1	0.776412	1.7427	4.23733	2.72704	6.13327	4.52197	0	2.09641	1.63698	2.8681	4.01034	1.21966
GUD1	0	0	0	0	0	0	0	0	0	0	0	0
ADY3	1.55282	1.7427	4.23733	2.72704	5.25708	3.39148	2.44961	2.09641	6.54793	2.8681	1.33678	10.9769
RMD6	4.65847	2.61405	5.29667	2.72704	4.3809	3.39148	3.26615	3.14462	9.82189	2.8681	6.68391	6.09831
DLD3	13.199	11.3276	16.9493	5.45407	26.2854	29.3928	15.5142	10.4821	11.4589	22.9448	20.0517	34.1505
HPA3	1.55282	0.871351	2.11867	0.909012	1.75236	3.39148	1.63308	1.04821	0	0.956033	4.01034	4.87864
SIT1	7.76412	7.84216	6.356	0.909012	9.63799	10.1744	1.63308	1.04821	4.91095	3.82413	9.35747	12.1966
NPR2	0	0.871351	0	0	0	2.26099	0	0	0	1.91207	0	1.21966
PCM1	4.65847	5.22811	6.356	14.5442	22.7807	19.2184	7.34884	14.6749	3.27396	14.3405	20.0517	20.7342
HAT2	2.32924	1.7427	1.05933	2.72704	4.3809	3.39148	0.816538	2.09641	1.63698	4.78016	2.67356	2.43932
AFG1	3.88206	3.4854	8.47467	7.2721	10.5142	9.04394	5.71576	1.04821	3.27396	7.64826	5.34712	4.87864
VMA8	0.776412	2.61405	4.23733	0	3.50472	4.52197	3.26615	1.04821	0	2.8681	1.33678	3.65898
IES6	12.4226	6.09946	19.068	18.1802	35.9234	14.6964	23.6796	35.639	34.3766	34.4172	29.4092	42.6881
YEL043W	4.65847	2.61405	1.05933	0	6.13327	2.26099	2.44961	2.09641	0	5.7362	8.02069	2.43932
GDA1	0.776412	5.22811	19.068	10.9081	21.0283	36.1758	4.08269	3.14462	9.82189	6.69223	16.0414	14.6359
YEF1	1.55282	0.871351	0	0	0	1.13049	1.63308	0	0	0	1.33678	0
UTR2	3.10565	0.871351	9.534	17.2712	35.9234	29.3928	6.5323	7.33744	8.18491	9.56033	21.3885	24.3932
UTR4	3.88206	5.22811	0	0	6.13327	9.04394	6.5323	5.24103	8.18491	10.5164	13.3678	8.53763
SPF1	6.21129	3.4854	11.6527	7.2721	14.8951	12.4354	3.26615	1.04821	6.54793	6.69223	12.031	12.1966
ECM10	0	1.7427	0	2.72704	1.75236	1.13049	1.63308	1.04821	0	1.91207	0	2.43932
CUP5	17.0811	15.6843	58.2633	24.5433	127.046	139.051	20.4134	12.5785	22.9177	33.4611	41.4402	68.301
SNU13	5.43488	3.4854	48.7293	29.0884	65.7136	64.4381	4.89923	0	13.0959	19.1207	48.1241	37.8095
RIP1	71.4299	68.8367	52.9667	27.2704	63.9612	52.0027	62.0569	40.88	44.1985	58.318	41.4402	41.4685
GEA2	0	2.61405	1.05933	0.909012	3.50472	1.13049	0	1.04821	0	1.91207	2.67356	0
URA3	0	0.871351	1.05933	0.909012	2.62854	0	0.816538	0	1.63698	0	2.67356	0
TIM9	3.88206	6.09946	5.29667	5.45407	7.00945	6.78296	0.816538	4.19283	4.91095	4.78016	6.68391	0
EAF5	3.10565	7.84216	0	0	7.88563	5.65247	4.89923	3.14462	0	3.82413	0	0
GTT3	0.776412	0	3.178	0	0.876181	1.13049	1.63308	0	3.27396	1.91207	1.33678	2.43932
EDC3	1.55282	4.35676	4.23733	5.45407	4.3809	3.39148	7.34884	9.43386	8.18491	7.64826	6.68391	9.75729
VAC8	2.32924	4.35676	6.356	2.72704	10.5142	10.1744	0.816538	1.04821	1.63698	6.69223	0	6.09831
UBC8	7.76412	5.22811	5.29667	6.36309	7.88563	7.91345	10.615	10.4821	14.7328	16.2526	13.3678	15.8556
GLC3	8.54053	7.84216	5.29667	6.36309	12.2665	11.3049	25.3127	29.3498	29.4657	33.4611	21.3885	39.0292
YEL007W	6.21129	6.09946	4.23733	0.909012	4.3809	3.39148	7.34884	8.38565	9.82189	7.64826	4.01034	12.1966
YEA6	8.54053	11.3276	12.712	16.3622	13.1427	18.0879	11.4315	12.5785	21.2808	17.2086	21.3885	18.2949
YEA4	0.776412	3.4854	0	1.81802	2.62854	2.26099	1.63308	2.09641	3.27396	1.91207	1.33678	1.21966
GIM4	0	0	1.05933	0.909012	1.75236	1.13049	0	0	3.27396	0	0	0
MNN1	1.55282	0	1.05933	1.81802	5.25708	0	0	0	0	0.956033	1.33678	2.43932
NOP16	3.10565	1.7427	5.29667	8.18111	7.00945	6.78296	7.34884	4.19283	0	4.78016	5.34712	2.43932
FMP52	5.43488	4.35676	6.356	4.54506	11.3903	13.5659	3.26615	10.4821	3.27396	7.64826	13.3678	9.75729
YND1	2.32924	0.871351	1.05933	3.63605	5.25708	4.52197	4.89923	1.04821	1.63698	3.82413	2.67356	2.43932
NUG1	1.55282	1.7427	8.47467	13.6352	13.1427	11.3049	1.63308	4.19283	3.27396	3.82413	10.6942	10.9769
PAC2	1.55282	0	1.05933	0	0	0	0	0	0	0.956033	0	1.21966
NTF2	5.43488	0.871351	21.1867	24.5433	37.6758	31.6538	7.34884	7.33744	13.0959	12.4284	20.0517	29.2719
TIR1	0	0	0	0	1.75236	0	0	0	0	1.91207	0	0
PRE1	2.32924	1.7427	2.11867	1.81802	8.76181	7.91345	5.71576	2.09641	1.63698	2.8681	6.68391	9.75729
PRP22	19.4103	7.84216	11.6527	1.81802	11.3903	16.9574	14.6977	7.33744	21.2808	10.5164	8.02069	10.9769
FAA2	1.55282	3.4854	2.11867	0.909012	0	0	3.26615	1.04821	0	0.956033	0	3.65898
BIM1	0	0	0	0	0.876181	0	0	0	0	0	1.33678	1.21966
GPA2	22.5159	10.4562	20.1273	23.6343	21.0283	18.0879	29.3954	33.5426	37.6506	43.0215	57.4816	52.4454
RPN3	4.65847	2.61405	3.178	4.54506	7.00945	13.5659	4.89923	5.24103	3.27396	6.69223	9.35747	8.53763
SRB4	0.776412	0	4.23733	0	2.62854	1.13049	0.816538	2.09641	1.63698	2.8681	2.67356	0
YAT2	34.9385	31.3686	12.712	22.7253	14.0189	19.2184	41.6434	32.4944	29.4657	27.7249	22.7253	17.0753
GCD11	8.54053	3.4854	28.602	1.81802	24.5331	36.1758	3.26615	3.14462	4.91095	6.69223	10.6942	25.6129
CHZ1	0	4.35676	3.178	1.81802	8.76181	11.3049	2.44961	1.04821	1.63698	0.956033	6.68391	4.87864
FIR1	0.776412	1.7427	0	0.909012	4.3809	2.26099	1.63308	2.09641	1.63698	3.82413	1.33678	3.65898
GLN3	6.98771	6.97081	4.23733	5.45407	7.00945	9.04394	3.26615	3.14462	4.91095	8.60429	6.68391	14.6359
YEN1	0.776412	0	0	0	0.876181	1.13049	0	0	0	0.956033	0	1.21966
MXR1	3.10565	5.22811	5.29667	3.63605	2.62854	9.04394	4.08269	7.33744	9.82189	2.8681	0	0
SPO73	6.21129	6.97081	9.534	24.5433	9.63799	11.3049	6.5323	22.0123	3.27396	10.5164	17.3782	12.1966
ISD11	7.76412	5.22811	12.712	16.3622	20.1522	15.8269	3.26615	8.38565	11.4589	12.4284	12.031	23.1736
TPA1	0	0	4.23733	4.54506	6.13327	5.65247	0	1.04821	6.54793	0	5.34712	2.43932
JHD1	0	0.871351	1.05933	0	0	5.65247	0	2.09641	3.27396	0.956033	1.33678	1.21966
PET117	4.65847	4.35676	3.178	0.909012	6.13327	1.13049	4.08269	2.09641	1.63698	3.82413	1.33678	4.87864
PCL6	2.32924	0	2.11867	0.909012	0	5.65247	4.89923	1.04821	0	4.78016	0	2.43932
FCY21	0	0	2.11867	0	2.62854	0	0	0	1.63698	0	1.33678	0
THO1	2.32924	4.35676	2.11867	1.81802	6.13327	5.65247	5.71576	4.19283	4.91095	6.69223	4.01034	9.75729
YER066W	0.776412	5.22811	0	2.72704	2.62854	3.39148	3.26615	1.04821	0	2.8681	1.33678	3.65898
MOT2	2.32924	5.22811	7.41533	8.18111	4.3809	6.78296	5.71576	6.28924	6.54793	6.69223	6.68391	12.1966
ARG5%2C6	1.55282	4.35676	3.178	7.2721	4.3809	3.39148	17.9638	12.5785	8.18491	19.1207	8.02069	10.9769
RNR1	1.55282	1.7427	7.41533	4.54506	5.25708	12.4354	3.26615	0	6.54793	3.82413	5.34712	2.43932
VTC1	5.43488	8.71351	36.0173	14.5442	56.9517	45.2197	13.8811	16.7713	31.1027	22.9448	52.1345	43.9078
ALD5	10.0934	8.71351	26.4833	15.4532	44.6852	41.8282	30.2119	27.2534	50.7464	62.1421	38.7667	79.278
RPS24A	3.88206	4.35676	69.916	24.5433	124.418	145.834	4.89923	0	32.7396	43.9775	36.0931	63.4224
YOS1	1.55282	3.4854	2.11867	0.909012	5.25708	4.52197	4.89923	3.14462	8.18491	2.8681	1.33678	7.31797
YER079W	16.3046	9.58486	13.7713	3.63605	21.0283	7.91345	19.5969	4.19283	18.0068	16.2526	9.35747	18.2949
FMP29	3.88206	4.35676	3.178	0	2.62854	3.39148	5.71576	1.04821	3.27396	7.64826	4.01034	1.21966
ILV1	1.55282	0.871351	12.712	2.72704	27.1616	22.6099	4.08269	8.38565	6.54793	6.69223	14.7046	10.9769
RAD51	1.55282	2.61405	7.41533	4.54506	8.76181	7.91345	3.26615	3.14462	6.54793	6.69223	6.68391	13.4163
SHC1	2.32924	4.35676	4.23733	1.81802	6.13327	2.26099	5.71576	6.28924	4.91095	0.956033	4.01034	7.31797
UBC6	0.776412	1.7427	3.178	1.81802	7.00945	4.52197	1.63308	1.04821	0	2.8681	0	1.21966
RPS8B	5.43488	3.4854	55.0853	21.8163	99.8846	75.743	11.4315	13.6267	31.1027	36.3292	29.4092	52.4454
SSA4	13.199	10.4562	34.958	29.0884	39.4281	36.1758	20.4134	16.7713	49.1095	58.318	60.1551	65.8617
RTT105	0.776412	2.61405	1.05933	2.72704	2.62854	2.26099	0.816538	3.14462	6.54793	3.82413	0	2.43932
LSM4	5.43488	3.4854	9.534	5.45407	8.76181	5.65247	9.79845	3.14462	11.4589	18.1646	8.02069	9.75729
RPL23B	10.0934	17.427	130.298	82.7201	258.473	222.707	32.6615	28.3016	50.7464	77.4386	96.2482	103.671
SCS2	3.10565	7.84216	9.534	2.72704	17.5236	15.8269	4.08269	3.14462	6.54793	5.7362	12.031	10.9769
YER121W	0.776412	0.871351	0	2.72704	0.876181	0	0	1.04821	0	1.91207	0	1.21966
YCK3	3.10565	1.7427	6.356	7.2721	6.13327	5.65247	3.26615	2.09641	1.63698	5.7362	5.34712	8.53763
RSP5	5.43488	0.871351	6.356	2.72704	3.50472	6.78296	1.63308	1.04821	0	5.7362	0	3.65898
LCP5	0	0	0	1.81802	3.50472	2.26099	0.816538	1.04821	3.27396	1.91207	2.67356	4.87864
YER128W	0	2.61405	0	1.81802	1.75236	1.13049	1.63308	2.09641	0	0.956033	4.01034	2.43932
SAK1	0.776412	0	0	0	3.50472	3.39148	3.26615	1.04821	4.91095	2.8681	1.33678	0
RPS26B	3.10565	1.7427	39.1953	19.9983	80.6086	72.3516	2.44961	4.19283	22.9177	27.7249	32.0827	34.1505
GLC7	3.10565	6.09946	7.41533	1.81802	8.76181	15.8269	3.26615	0	3.27396	10.5164	9.35747	6.09831
GDI1	5.43488	9.58486	3.178	3.63605	12.2665	9.04394	3.26615	3.14462	6.54793	10.5164	9.35747	14.6359
YER140W	0.776412	0.871351	4.23733	1.81802	6.13327	2.26099	1.63308	2.09641	0	1.91207	6.68391	6.09831
COX15	2.32924	1.7427	4.23733	1.81802	1.75236	10.1744	6.5323	1.04821	3.27396	8.60429	0	2.43932
DDI1	3.10565	5.22811	3.178	0	1.75236	6.78296	6.5323	4.19283	3.27396	9.56033	4.01034	8.53763
LSM5	2.32924	0	3.178	8.18111	15.7713	13.5659	3.26615	0	3.27396	4.78016	8.02069	4.87864
SPI1	125.002	135.059	128.179	89.9922	127.046	124.354	146.977	59.7478	207.897	168.262	139.025	159.776
OXA1	1.55282	0.871351	2.11867	1.81802	0	5.65247	1.63308	2.09641	1.63698	5.7362	1.33678	4.87864
COG3	0	1.7427	1.05933	0.909012	0.876181	3.39148	1.63308	1.04821	1.63698	1.91207	1.33678	3.65898
CHD1	0.776412	0.871351	2.11867	1.81802	1.75236	1.13049	0.816538	5.24103	6.54793	5.7362	5.34712	6.09831
PAB1	12.4226	6.97081	37.0767	18.1802	31.5425	32.7843	7.34884	6.28924	19.6438	22.9448	14.7046	23.1736
DNF1	3.10565	2.61405	0	0	2.62854	4.52197	2.44961	6.28924	11.4589	2.8681	6.68391	10.9769
BCK2	0	0.871351	2.11867	3.63605	3.50472	1.13049	4.08269	3.14462	1.63698	2.8681	2.67356	3.65898
RPH1	1.55282	0.871351	3.178	7.2721	5.25708	1.13049	0.816538	3.14462	4.91095	4.78016	6.68391	4.87864
ADK2	3.10565	6.09946	8.47467	4.54506	5.25708	5.65247	4.08269	10.4821	8.18491	8.60429	8.02069	4.87864
RAD3	1.55282	0	0	0.909012	4.3809	3.39148	0	0	4.91095	1.91207	1.33678	6.09831
RAD24	1.55282	2.61405	1.05933	0	0.876181	0	0.816538	0	0	0.956033	1.33678	4.87864
ECM32	10.0934	12.1989	13.7713	47.2686	7.00945	15.8269	26.1292	40.88	37.6506	35.3732	29.4092	31.7112
BMH1	109.474	77.5503	100.637	95.4463	191.007	171.835	117.581	167.713	108.041	151.053	181.802	151.238
PDA1	14.7518	10.4562	18.0087	12.7262	28.914	27.1318	20.4134	17.8195	22.9177	21.0327	21.3885	26.8325
DMC1	0	1.7427	0	0	4.3809	1.13049	0	1.04821	1.63698	0.956033	1.33678	0
FMP10	0.776412	2.61405	2.11867	2.72704	3.50472	3.39148	4.08269	1.04821	8.18491	5.7362	10.6942	6.09831
YER185W	0.776412	0.871351	2.11867	0	0	0	0.816538	0	1.63698	0	0	0
YER187W	3.88206	5.22811	8.47467	1.81802	4.3809	3.39148	10.615	4.19283	3.27396	6.69223	2.67356	7.31797
YER186C	0	0	0	0	0	0	0	0	0	0	0	0
YER184C	0	0	1.05933	0	2.62854	0	0.816538	0	0	0.956033	0	0
FAU1	0.776412	2.61405	3.178	2.72704	3.50472	3.39148	5.71576	1.04821	8.18491	5.7362	10.6942	8.53763
YER180C-A	0	1.7427	0	0	4.3809	1.13049	0	1.04821	1.63698	0.956033	1.33678	0
TMT1	0.776412	0.871351	0	0	0.876181	1.13049	0	0	0	0	0	1.21966
GRX4	1.55282	2.61405	1.05933	0	0.876181	0	0.816538	0	0	0.956033	1.33678	4.87864
BRR2	0.776412	0	0	0.909012	4.3809	1.13049	0	0	4.91095	1.91207	1.33678	4.87864
CCA1	0	1.7427	2.11867	3.63605	3.50472	1.13049	4.08269	3.14462	1.63698	2.8681	2.67356	3.65898
YER163C	0	0	1.05933	0	0	1.13049	0.816538	0	0	0	0	0
RAD4	0	0	1.05933	0	0	1.13049	0	0	0	0.956033	0	0
SPT2	3.10565	2.61405	1.05933	2.72704	1.75236	3.39148	0.816538	4.19283	0	0	2.67356	4.87864
YER158C	0	0	1.05933	0	0	2.26099	0	0	0	0	0	2.43932
YER156C	0	0.871351	0	5.45407	3.50472	1.13049	0.816538	3.14462	0	1.91207	1.33678	1.21966
BEM2	1.55282	0.871351	2.11867	1.81802	0	5.65247	1.63308	2.09641	1.63698	5.7362	1.33678	4.87864
UBP3	0	0.871351	1.05933	0	0.876181	0	0	1.04821	0	0.956033	1.33678	0
SCC4	2.32924	0	3.178	8.18111	15.7713	13.5659	3.26615	0	3.27396	4.78016	8.02069	4.87864
FTR1	0.776412	0	1.05933	1.81802	2.62854	2.26099	3.26615	1.04821	3.27396	0	0	2.43932
UBP5	3.10565	5.22811	3.178	0	1.75236	6.78296	6.5323	4.19283	3.27396	9.56033	4.01034	8.53763
MAG1	2.32924	1.7427	4.23733	1.81802	1.75236	9.04394	6.5323	1.04821	3.27396	8.60429	0	2.43932
YER139C	3.10565	0.871351	6.356	6.36309	8.76181	7.91345	1.63308	3.14462	4.91095	3.82413	5.34712	1.21966
YER137C	5.43488	9.58486	3.178	3.63605	12.2665	9.04394	3.26615	3.14462	6.54793	10.5164	9.35747	14.6359
PMD1	51.2432	37.4681	52.9667	54.5407	50.8185	44.0892	44.093	58.6996	57.2944	48.7577	61.4919	56.1044
YER130C	0.776412	0	1.05933	0	4.3809	3.39148	4.89923	1.04821	4.91095	2.8681	1.33678	0
NSA2	10.0934	6.97081	13.7713	5.45407	6.13327	13.5659	2.44961	2.09641	4.91095	8.60429	4.01034	10.9769
DSE1	2.32924	0.871351	2.11867	0.909012	4.3809	4.52197	1.63308	0	0	3.82413	1.33678	1.21966
GLO3	0.776412	0.871351	0	2.72704	0.876181	0	0	1.04821	0	1.91207	0	2.43932
SHO1	10.0934	17.427	130.298	82.7201	258.473	222.707	32.6615	28.3016	50.7464	77.4386	96.2482	103.671
YER116C	4.65847	3.4854	7.41533	1.81802	6.13327	4.52197	6.5323	1.04821	6.54793	2.8681	4.01034	9.75729
BOI2	1.55282	0	0	1.81802	0	0	0	0	1.63698	1.91207	1.33678	1.21966
TMN3	5.43488	3.4854	9.534	5.45407	8.76181	5.65247	9.79845	3.14462	11.4589	17.2086	8.02069	9.75729
SWI4	0	0	0	4.54506	4.3809	2.26099	0	3.14462	4.91095	0.956033	0	2.43932
KAP123	6.21129	5.22811	2.11867	5.45407	4.3809	4.52197	4.89923	2.09641	11.4589	4.78016	4.01034	4.87864
FLO8	0.776412	0	0	0	0.876181	2.26099	0	1.04821	0	0.956033	0	1.21966
GLE2	0	2.61405	2.11867	0	4.3809	2.26099	4.08269	4.19283	3.27396	4.78016	1.33678	3.65898
NUP157	0.776412	2.61405	1.05933	2.72704	2.62854	2.26099	0.816538	3.14462	6.54793	3.82413	0	2.43932
AST2	0.776412	1.7427	3.178	1.81802	7.00945	4.52197	1.63308	1.04821	0	2.8681	0	1.21966
PRS2	2.32924	0.871351	1.05933	1.81802	1.75236	0	5.71576	3.14462	6.54793	3.82413	0	2.43932
PUP3	0.776412	0.871351	1.05933	0	1.75236	0	0.816538	0	1.63698	1.91207	0	3.65898
YER093C-A	0	0	0	0.909012	0	0	0	0	1.63698	0.956033	1.33678	0
TSC11	3.88206	0.871351	8.47467	2.72704	6.13327	4.52197	1.63308	3.14462	1.63698	6.69223	8.02069	3.65898
MET6	3.10565	1.7427	7.41533	3.63605	7.88563	10.1744	8.98192	4.19283	1.63698	6.69223	6.68391	14.6359
YER089C	0	0	0	2.72704	0.876181	3.39148	0	1.04821	3.27396	1.91207	0	1.21966
DOT6	79.9704	81.907	112.289	566.315	92.8752	108.527	89.0026	171.906	73.6642	183.558	109.616	132.943
SBH1	0	1.7427	2.11867	0	3.50472	2.26099	0.816538	2.09641	1.63698	1.91207	0	3.65898
GET2	0	0	0	0	0	0	0	0	0	0	0	0
UTP7	1.55282	2.61405	3.178	0.909012	11.3903	6.78296	7.34884	0	9.82189	6.69223	0	10.9769
YER078C	0.776412	0	0	0	0	3.39148	0	0	0	0	0	1.21966
YER077C	0	0	3.178	0	0	1.13049	0	1.04821	0	0	0	2.43932
YER076C	0	0.871351	1.05933	1.81802	0	0	0	0	0	0	0	1.21966
PTP3	1.55282	3.4854	2.11867	0.909012	5.25708	4.52197	4.89923	3.14462	8.18491	2.8681	1.33678	7.31797
YER071C	1.55282	1.7427	6.356	1.81802	5.25708	7.91345	3.26615	0	3.27396	4.78016	2.67356	3.65898
ICL1	1.55282	0	3.178	0.909012	3.50472	0	0.816538	2.09641	3.27396	0.956033	1.33678	0
YER064C	2.32924	3.4854	2.11867	1.81802	6.13327	5.65247	5.71576	4.19283	4.91095	6.69223	4.01034	9.75729
HOR2	13.199	17.427	15.89	0.909012	24.5331	19.2184	13.8811	7.33744	18.0068	16.2526	5.34712	9.75729
CEM1	0	0	0	0	0	1.13049	0	0	0	0	0	0
HMF1	1.55282	0.871351	0	0.909012	1.75236	4.52197	0.816538	0	1.63698	0	0	0
RPL34A	9.31694	2.61405	14.8307	15.4532	15.7713	21.4794	2.44961	6.28924	11.4589	7.64826	8.02069	9.75729
FCY2	0.776412	0.871351	0	0.909012	1.75236	1.13049	3.26615	1.04821	0	1.91207	1.33678	2.43932
HIS1	2.32924	6.09946	7.41533	49.0867	10.5142	7.91345	8.98192	9.43386	11.4589	12.4284	6.68391	19.5146
GIP2	4.65847	4.35676	6.356	3.63605	0.876181	2.26099	2.44961	3.14462	4.91095	0	4.01034	6.09831
YER053C-A	0	0	1.05933	1.81802	0.876181	1.13049	1.63308	0	1.63698	0	1.33678	1.21966
PIC2	0	0.871351	0	0.909012	3.50472	0	1.63308	2.09641	0	0	1.33678	0
HOM3	0	1.7427	1.05933	0	2.62854	5.65247	0	2.09641	3.27396	0.956033	1.33678	2.43932
RSM18	0	0	4.23733	4.54506	6.13327	5.65247	0	1.04821	6.54793	0	5.34712	2.43932
CAJ1	0.776412	0.871351	0	0	0.876181	0	1.63308	0	4.91095	2.8681	0	0
SAP1	3.88206	4.35676	1.05933	2.72704	4.3809	2.26099	4.89923	3.14462	0	4.78016	4.01034	9.75729
ACA1	5.43488	4.35676	6.356	0	4.3809	4.52197	2.44961	3.14462	1.63698	4.78016	0	7.31797
MEI4	0	0.871351	0	0.909012	0	1.13049	0.816538	0	0	0.956033	1.33678	0
ERG28	0.776412	0	0	2.72704	0.876181	0	0	0	0	0	0	0
SAH1	3.10565	5.22811	6.356	3.63605	3.50472	9.04394	4.08269	7.33744	9.82189	2.8681	0	1.21966
KRE29	1.55282	2.61405	3.178	2.72704	3.50472	2.26099	2.44961	4.19283	4.91095	9.56033	8.02069	9.75729
ARB1	38.0442	31.3686	47.67	61.8128	51.6947	53.1332	44.9096	38.7836	50.7464	51.6258	65.5023	60.9831
ZRG8	3.10565	5.22811	1.05933	0	10.5142	7.91345	2.44961	2.09641	6.54793	5.7362	1.33678	7.31797
YPT31	0	5.22811	3.178	1.81802	8.76181	12.4354	2.44961	2.09641	1.63698	1.91207	6.68391	4.87864
SMB1	0	0.871351	0	1.81802	0.876181	1.13049	0.816538	0	0	0	1.33678	1.21966
MIG3	10.0934	12.1989	1.05933	0	2.62854	16.9574	9.79845	2.09641	9.82189	20.0767	1.33678	2.43932
GAL83	0	0	3.178	0.909012	0.876181	0	0	0	0	0	1.33678	0
CHO1	0	0	0	0	0	0	0.816538	0	0	0.956033	0	0
SBH2	2.32924	1.7427	0	1.81802	7.00945	3.39148	4.89923	7.33744	0	9.56033	6.68391	9.75729
SPC25	0	0	0	0	0.876181	0	0	0	0	0	0	0
AFG3	0	0	0	0	0.876181	0	0	0	0	0	1.33678	1.21966
YER010C	5.43488	0.871351	21.1867	24.5433	37.6758	31.6538	7.34884	7.33744	13.0959	12.4284	20.0517	29.2719
SEC3	2.32924	0.871351	2.11867	0	0	0	2.44961	0	1.63698	1.91207	0	1.21966
TMA20	1.55282	0	1.05933	0	0	0	0	0	0	0.956033	0	1.21966
PMI40	2.32924	1.7427	2.11867	8.18111	6.13327	4.52197	6.5323	3.14462	0	3.82413	5.34712	2.43932
IRC22	0.776412	1.7427	0	0	0	2.26099	0.816538	1.04821	0	0	0	0
WBP1	0	0	1.05933	0.909012	1.75236	1.13049	0	0	3.27396	0	0	0
VAB2	6.98771	6.97081	6.356	9.99913	11.3903	12.4354	10.615	8.38565	13.0959	15.2965	18.7149	12.1966
GCN4	0	0	1.05933	0	0.876181	0	0.816538	0	0	0.956033	0	1.21966
NPP2	0.776412	0	3.178	0	0.876181	1.13049	1.63308	0	3.27396	1.91207	1.33678	2.43932
PMP2	3.10565	7.84216	0	0	7.00945	5.65247	4.89923	2.09641	0	3.82413	0	0
YEL023C	66.7714	68.8367	51.9073	27.2704	62.2088	49.7417	58.7907	40.88	42.5615	57.362	41.4402	41.4685
YEL025C	5.43488	3.4854	48.7293	29.0884	65.7136	64.4381	4.89923	0	14.7328	19.1207	49.4609	37.8095
BUD16	0.776412	1.7427	0	2.72704	2.62854	1.13049	1.63308	1.04821	0	1.91207	0	2.43932
ANP1	0	0	1.05933	0	0.876181	0	0	0	0	0	0	1.21966
RAD23	3.88206	5.22811	0	0	6.13327	7.91345	6.5323	5.24103	8.18491	10.5164	13.3678	8.53763
CYC7	3.10565	0.871351	9.534	17.2712	35.9234	29.3928	6.5323	7.33744	8.18491	9.56033	21.3885	24.3932
YEL047C	1.55282	0	0	0.909012	0.876181	1.13049	0	0	0	0.956033	2.67356	2.43932
YEL048C	0	0	2.11867	0	0.876181	2.26099	0.816538	1.04821	0	0	1.33678	1.21966
MAK10	0.776412	0	0	0	0	1.13049	0	1.04821	0	0	1.33678	0
RPL12A	3.10565	3.4854	2.11867	0	1.75236	1.13049	0	0	0	1.91207	0	1.21966
POL5	2.32924	1.7427	2.11867	6.36309	4.3809	4.52197	1.63308	4.19283	1.63698	3.82413	4.01034	2.43932
YEL057C	4.65847	5.22811	5.29667	14.5442	21.9045	19.2184	7.34884	14.6749	3.27396	13.3845	20.0517	20.7342
SOM1	0	0	0	0.909012	0	0	0	0	0	0	0	1.21966
PRB1	20.1867	14.813	15.89	60.9038	21.9045	35.0453	23.6796	20.9641	16.3698	22.9448	6.68391	24.3932
CIN8	0	0.871351	0	0	0	2.26099	0	0	0	1.91207	0	1.21966
CAN1	0	0	3.178	0	2.62854	0	0	0	0	0	0	0
AVT2	7.76412	7.84216	6.356	0	10.5142	9.04394	1.63308	1.04821	4.91095	3.82413	9.35747	12.1966
AGP3	3.10565	4.35676	2.11867	0	3.50472	2.26099	3.26615	0	6.54793	8.60429	5.34712	7.31797
YFL052W	0.776412	0	1.05933	4.54506	1.75236	0	1.63308	1.04821	1.63698	3.82413	1.33678	0
SWP82	2.32924	4.35676	0	5.45407	2.62854	4.52197	3.26615	7.33744	4.91095	4.78016	6.68391	4.87864
RGD2	0.776412	0	2.11867	2.72704	0.876181	1.13049	1.63308	0	1.63698	0	0	2.43932
FMP32	0.776412	0	2.11867	6.36309	2.62854	6.78296	0	1.04821	1.63698	5.7362	2.67356	0
YFL041W-A	0.776412	0.871351	0	0	0	1.13049	1.63308	1.04821	3.27396	0.956033	0	0
FET5	1.55282	6.97081	8.47467	1.81802	5.25708	3.39148	4.08269	3.14462	1.63698	4.78016	1.33678	3.65898
TUB2	11.6462	4.35676	18.0087	13.6352	44.6852	39.5673	7.34884	4.19283	4.91095	9.56033	14.7046	21.9539
RPO41	0.776412	0.871351	2.11867	1.81802	2.62854	3.39148	1.63308	0	0	3.82413	0	0
YFL034W	3.88206	6.09946	3.178	1.81802	7.00945	4.52197	4.89923	5.24103	4.91095	3.82413	2.67356	8.53763
STE2	20.1867	11.3276	24.3647	25.4523	39.4281	27.1318	13.0646	26.2052	13.0959	22.9448	21.3885	20.7342
BUD27	1.55282	0.871351	1.05933	2.72704	6.13327	3.39148	3.26615	2.09641	1.63698	5.7362	1.33678	6.09831
GAT1	29.5036	14.813	27.5427	14.5442	31.5425	22.6099	25.3127	24.1087	29.4657	39.1973	40.1034	37.8095
SMX2	0.776412	1.7427	2.11867	2.72704	1.75236	2.26099	0.816538	2.09641	1.63698	1.91207	2.67356	1.21966
HSP12	286.496	240.493	217.163	186.348	222.55	220.446	146.16	79.6637	193.164	251.437	151.056	218.319
CDC4	0.776412	0.871351	7.41533	1.81802	7.00945	7.91345	1.63308	3.14462	6.54793	7.64826	6.68391	3.65898
SMC1	0.776412	0	1.05933	3.63605	0.876181	1.13049	0.816538	0	1.63698	0	0	0
BLM10	2.32924	2.61405	1.05933	0.909012	5.25708	1.13049	2.44961	9.43386	3.27396	3.82413	9.35747	4.87864
SEC4	3.88206	4.35676	6.356	4.54506	11.3903	11.3049	1.63308	1.04821	4.91095	9.56033	6.68391	9.75729
VTC2	2.32924	5.22811	3.178	4.54506	1.75236	6.78296	7.34884	3.14462	4.91095	5.7362	6.68391	6.09831
DEG1	3.10565	1.7427	0	0.909012	1.75236	3.39148	0.816538	0	1.63698	1.91207	1.33678	3.65898
LOC1	0	0	1.05933	2.72704	2.62854	2.26099	0	0	1.63698	2.8681	1.33678	2.43932
NIC96	0.776412	1.7427	3.178	0.909012	3.50472	1.13049	0.816538	2.09641	1.63698	1.91207	2.67356	1.21966
RPN11	1.55282	1.7427	3.178	0.909012	2.62854	9.04394	0.816538	2.09641	1.63698	6.69223	1.33678	3.65898
YFR006W	1.55282	0.871351	2.11867	3.63605	5.25708	2.26099	4.89923	2.09641	0	4.78016	4.01034	4.87864
YFR007W	6.21129	11.3276	4.23733	4.54506	13.1427	9.04394	10.615	12.5785	8.18491	7.64826	6.68391	13.4163
FAR7	0.776412	1.7427	2.11867	2.72704	2.62854	1.13049	2.44961	1.04821	0	1.91207	2.67356	0
UBP6	4.65847	2.61405	3.178	0.909012	1.75236	5.65247	1.63308	3.14462	4.91095	5.7362	4.01034	2.43932
IOC3	2.32924	1.7427	0	0	1.75236	0	0.816538	0	3.27396	0.956033	1.33678	0
FAB1	4.65847	5.22811	3.178	1.81802	4.3809	2.26099	3.26615	3.14462	4.91095	4.78016	5.34712	8.53763
ATG18	3.10565	2.61405	1.05933	0	5.25708	0	4.08269	4.19283	1.63698	2.8681	5.34712	4.87864
ROG3	2.32924	6.09946	4.23733	0.909012	6.13327	1.13049	12.2481	9.43386	8.18491	9.56033	9.35747	9.75729
PES4	0.776412	1.7427	1.05933	0	0	1.13049	0	0	0	1.91207	0	0
PTR3	3.88206	4.35676	5.29667	7.2721	8.76181	4.52197	11.4315	14.6749	9.82189	12.4284	9.35747	21.9539
MET10	4.65847	2.61405	5.29667	0.909012	4.3809	1.13049	7.34884	1.04821	1.63698	7.64826	6.68391	4.87864
SAP155	4.65847	4.35676	2.11867	0.909012	5.25708	3.39148	8.16538	4.19283	6.54793	5.7362	5.34712	9.75729
YFR045W	0	0	0	0	0.876181	0	1.63308	0	0	0.956033	0	2.43932
RMD8	0.776412	0.871351	1.05933	0.909012	4.3809	2.26099	1.63308	2.09641	0	0	1.33678	2.43932
YMR31	6.98771	4.35676	5.29667	4.54506	10.5142	4.52197	4.89923	8.38565	6.54793	8.60429	13.3678	9.75729
RPN12	4.65847	3.4854	2.11867	2.72704	7.00945	4.52197	2.44961	1.04821	4.91095	0.956033	8.02069	3.65898
IRC7	0	0	1.05933	0	3.50472	2.26099	0.816538	1.04821	1.63698	1.91207	4.01034	1.21966
YFR053C	4.65847	3.4854	2.11867	2.72704	7.00945	4.52197	2.44961	1.04821	4.91095	0.956033	8.02069	3.65898
RET2	2.32924	1.7427	10.5933	2.72704	5.25708	12.4354	1.63308	1.04821	4.91095	7.64826	2.67356	3.65898
PRE4	6.98771	4.35676	5.29667	4.54506	10.5142	4.52197	4.89923	8.38565	6.54793	8.60429	13.3678	9.75729
BNA6	3.10565	2.61405	0	0	1.75236	7.91345	4.08269	2.09641	1.63698	6.69223	1.33678	2.43932
CNN1	0	0	0	0	0	1.13049	0	0	0	0	0	1.21966
DUG1	1.55282	1.7427	1.05933	0	0.876181	2.26099	2.44961	1.04821	0	0.956033	0	0
IRC6	0	0.871351	1.05933	0	6.13327	5.65247	1.63308	1.04821	1.63698	3.82413	8.02069	3.65898
ERJ5	4.65847	4.35676	2.11867	0.909012	5.25708	3.39148	8.16538	4.19283	6.54793	5.7362	5.34712	9.75729
YFR039C	2.32924	2.61405	2.11867	1.81802	4.3809	5.65247	4.89923	6.28924	4.91095	4.78016	2.67356	4.87864
RSC8	0.776412	0	1.05933	0	0.876181	2.26099	0	0	0	1.91207	1.33678	1.21966
PHO4	0	0.871351	0	0.909012	0	0	0	0	0	1.91207	0	2.43932
QCR6	3.88206	10.4562	6.356	0.909012	7.00945	2.26099	5.71576	7.33744	1.63698	10.5164	2.67356	6.09831
YFR032C-B	1.55282	0	0	1.81802	0.876181	1.13049	0	0	1.63698	0.956033	0	1.21966
RPL2A	0	0.871351	0	0.909012	0	0	0	2.09641	0	0	0	0
SMC2	4.65847	2.61405	5.29667	0.909012	3.50472	1.13049	6.5323	1.04821	1.63698	7.64826	6.68391	4.87864
CDC14	0	0	0	0	0	1.13049	0	0	0	0	0	1.21966
YFR026C	0	0.871351	0	0	0	0	0	3.14462	0	0	0	1.21966
HIS2	0	1.7427	0	0.909012	0.876181	0	0	0	0	0	0	1.21966
LSB3	0.776412	1.7427	1.05933	0	0	1.13049	0	0	0	1.91207	0	0
YFR018C	0	0	0	0.909012	0.876181	0	0	0	0	0	0	0
YFR017C	0	0	1.05933	1.81802	0	0	0.816538	0	0	0.956033	0	0
YFR016C	0	0	0	0	0	0	0	0	0	0	0	0
GSY1	0.776412	0.871351	1.05933	0	0.876181	0	0.816538	2.09641	0	0	2.67356	1.21966
CMK1	2.32924	1.7427	0	0	1.75236	0	0.816538	0	3.27396	0.956033	1.33678	0
SAD1	2.32924	3.4854	2.11867	1.81802	5.25708	7.91345	2.44961	2.09641	1.63698	4.78016	4.01034	6.09831
YPI1	0.776412	0	2.11867	0.909012	2.62854	1.13049	0.816538	3.14462	1.63698	0.956033	0	1.21966
SPB4	0	0	0	0	0	1.13049	0	0	0	0	0	0
MSH4	2.32924	5.22811	3.178	4.54506	1.75236	6.78296	7.34884	3.14462	4.91095	5.7362	6.68391	6.09831
MDJ1	11.6462	9.58486	10.5933	4.54506	8.76181	9.04394	3.26615	1.04821	3.27396	8.60429	6.68391	13.4163
GNA1	0.776412	1.7427	2.11867	2.72704	1.75236	2.26099	0.816538	2.09641	1.63698	1.91207	2.67356	1.21966
LPD1	0	0	0	0	0.876181	0	0	0	0	0	0	2.43932
FRS2	1.55282	0.871351	1.05933	2.72704	6.13327	3.39148	3.26615	2.09641	1.63698	5.7362	1.33678	6.09831
EPL1	3.10565	0	0	0.909012	0.876181	1.13049	0.816538	0	0	2.8681	0	2.43932
BST1	20.1867	11.3276	26.4833	27.2704	41.1805	28.2623	13.8811	26.2052	13.0959	21.9888	21.3885	23.1736
GYP8	0	0	0	0	0.876181	0	0.816538	0	0	0	0	0
CAF16	1.55282	1.7427	0	0	0.876181	0	0	1.04821	4.91095	0.956033	0	1.21966
CAK1	6.98771	4.35676	5.29667	2.72704	1.75236	1.13049	10.615	4.19283	6.54793	6.69223	4.01034	7.31797
RIM15	3.88206	6.09946	3.178	1.81802	7.00945	4.52197	4.89923	5.24103	4.91095	3.82413	2.67356	8.53763
RPL22B	0	0	0	0	0	0	0	0	0	0	0	1.21966
MOB2	1.55282	3.4854	2.11867	2.72704	2.62854	2.26099	2.44961	0	0	4.78016	0	0
YPT1	7.76412	6.97081	9.534	50.9047	12.2665	6.78296	4.08269	17.8195	6.54793	9.56033	16.0414	6.09831
ACT1	0	0	0	0.909012	0.876181	0	0	0	1.63698	0	0	0
YFL042C	0	0	0	0	0	0	0	0	0	0.956033	0	0
OTU1	0	0	0	0	0	0	0	1.04821	0	0	0	0
SEC53	0	0	2.11867	6.36309	3.50472	6.78296	0	1.04821	1.63698	5.7362	2.67356	0
EMP47	2.32924	4.35676	0	5.45407	2.62854	4.52197	3.26615	7.33744	4.91095	4.78016	6.68391	4.87864
ALR2	3.10565	1.7427	1.05933	1.81802	3.50472	1.13049	6.5323	3.14462	4.91095	9.56033	1.33678	3.65898
YFL054C	0.776412	0	0	0.909012	0	1.13049	0.816538	0	1.63698	1.91207	1.33678	1.21966
ADH4	0.776412	1.7427	3.178	0.909012	4.3809	7.91345	1.63308	1.04821	4.91095	3.82413	2.67356	1.21966
ZRT1	13.199	24.3978	19.068	9.99913	14.8951	21.4794	21.23	8.38565	29.4657	27.7249	13.3678	34.1505
FZF1	3.10565	1.7427	2.11867	4.54506	0.876181	6.78296	4.89923	1.04821	6.54793	3.82413	4.01034	4.87864
HXK2	3.88206	3.4854	10.5933	8.18111	37.6758	19.2184	4.08269	7.33744	9.82189	8.60429	18.7149	20.7342
RMR1	2.32924	2.61405	1.05933	2.72704	1.75236	3.39148	1.63308	1.04821	0	0.956033	5.34712	2.43932
PDE1	7.76412	6.09946	6.356	8.18111	9.63799	7.91345	6.5323	13.6267	21.2808	12.4284	20.0517	24.3932
BRR6	0.776412	0.871351	1.05933	0	1.75236	0	3.26615	2.09641	1.63698	0.956033	1.33678	4.87864
GUS1	1.55282	6.09946	13.7713	6.36309	31.5425	36.1758	10.615	6.28924	9.82189	12.4284	16.0414	14.6359
RTF1	24.0688	20.0411	25.424	1.81802	24.5331	31.6538	19.5969	26.2052	21.2808	29.637	30.746	32.9308
TAD1	0.776412	0.871351	2.11867	0	0.876181	0	2.44961	1.04821	0	0	2.67356	0
KAP114	0	0	0	3.63605	0.876181	1.13049	1.63308	0	0	0	0	0
DOC1	0.776412	0	0	0.909012	2.62854	2.26099	0.816538	1.04821	0	0.956033	5.34712	1.21966
CSE1	0	1.7427	4.23733	8.18111	8.76181	13.5659	1.63308	4.19283	3.27396	5.7362	10.6942	14.6359
ADE5%2C7	5.43488	4.35676	8.47467	4.54506	12.2665	7.91345	4.08269	2.09641	6.54793	13.3845	12.031	10.9769
SEC15	3.10565	0	1.05933	0	3.50472	2.26099	0.816538	1.04821	0	1.91207	0	0
SHE10	1.55282	0	0	0.909012	0	1.13049	0.816538	0	6.54793	2.8681	1.33678	0
VID30	3.10565	0.871351	5.29667	2.72704	0.876181	1.13049	5.71576	7.33744	3.27396	10.5164	12.031	6.09831
YGL226W	0.776412	1.7427	2.11867	0.909012	1.75236	2.26099	0.816538	0	0	5.7362	1.33678	3.65898
VRG4	2.32924	2.61405	9.534	13.6352	29.7901	14.6964	4.89923	4.19283	3.27396	12.4284	12.031	18.2949
KIP3	2.32924	2.61405	4.23733	3.63605	6.13327	9.04394	7.34884	3.14462	16.3698	8.60429	5.34712	13.4163
CLG1	34.1621	28.7546	50.848	52.7227	62.2088	64.4381	37.5607	36.6872	67.1163	70.7464	58.8184	80.4976
VAM7	4.65847	1.7427	4.23733	0	1.75236	4.52197	1.63308	0	1.63698	1.91207	1.33678	1.21966
NCS6	1.55282	0.871351	7.41533	14.5442	12.2665	6.78296	2.44961	2.09641	4.91095	5.7362	4.01034	6.09831
YPT32	9.31694	12.1989	13.7713	2.72704	8.76181	12.4354	12.2481	7.33744	13.0959	8.60429	5.34712	9.75729
MIG2	1.55282	3.4854	7.41533	3.63605	10.5142	6.78296	0.816538	2.09641	3.27396	3.82413	2.67356	6.09831
SIP2	6.21129	2.61405	3.178	2.72704	4.3809	2.26099	9.79845	6.28924	13.0959	9.56033	4.01034	12.1966
SPT16	4.65847	2.61405	1.05933	3.63605	7.88563	2.26099	2.44961	10.4821	1.63698	8.60429	8.02069	12.1966
ARO8	3.10565	4.35676	14.8307	19.9983	28.914	12.4354	13.0646	11.5303	6.54793	16.2526	21.3885	20.7342
YIP4	5.43488	6.09946	1.05933	6.36309	13.1427	9.04394	5.71576	9.43386	8.18491	11.4724	6.68391	12.1966
MDS3	1.55282	4.35676	1.05933	0	0.876181	0	5.71576	5.24103	4.91095	8.60429	5.34712	10.9769
YGL196W	3.10565	3.4854	3.178	3.63605	5.25708	3.39148	8.16538	8.38565	3.27396	7.64826	9.35747	4.87864
GCN1	3.88206	0.871351	9.534	4.54506	13.1427	16.9574	4.08269	0	3.27396	9.56033	5.34712	6.09831
COX13	58.2309	78.4216	52.9667	27.2704	76.2277	68.9601	89.0026	34.5908	135.87	133.845	73.523	118.307
GTS1	4.65847	3.4854	2.11867	1.81802	4.3809	6.78296	5.71576	3.14462	6.54793	12.4284	5.34712	13.4163
ATG1	4.65847	6.09946	4.23733	0.909012	7.00945	3.39148	4.89923	2.09641	3.27396	8.60429	2.67356	8.53763
BUD13	1.55282	3.4854	3.178	0.909012	3.50472	4.52197	4.08269	0	0	0	2.67356	2.43932
NUP49	0	1.7427	2.11867	1.81802	5.25708	2.26099	0	0	0	1.91207	2.67356	3.65898
ROK1	0.776412	1.7427	8.47467	9.09012	7.88563	6.78296	0.816538	1.04821	6.54793	4.78016	4.01034	2.43932
YGL168W	1.55282	0.871351	3.178	6.36309	10.5142	4.52197	2.44961	0	1.63698	5.7362	4.01034	4.87864
SUT1	0.776412	0	1.05933	0.909012	2.62854	3.39148	1.63308	1.04821	8.18491	1.91207	0	0
YGL160W	2.32924	2.61405	1.05933	2.72704	3.50472	3.39148	0.816538	2.09641	4.91095	1.91207	5.34712	3.65898
YGL159W	0.776412	1.7427	0	0	0.876181	3.39148	0	0	3.27396	0	4.01034	3.65898
RCK1	0.776412	0.871351	1.05933	0.909012	0.876181	2.26099	1.63308	0	0	0.956033	0	3.65898
YGL157W	0.776412	0.871351	1.05933	0.909012	3.50472	0	2.44961	0	0	0.956033	0	1.21966
AMS1	2.32924	4.35676	5.29667	0	9.63799	7.91345	4.08269	1.04821	1.63698	4.78016	2.67356	7.31797
CDC43	2.32924	3.4854	4.23733	2.72704	7.00945	4.52197	3.26615	1.04821	1.63698	0.956033	12.031	3.65898
NUT1	0	1.7427	1.05933	0	0	2.26099	0.816538	0	0	0.956033	2.67356	0
ARO2	12.4226	2.61405	12.712	19.0893	43.809	40.6978	4.08269	13.6267	21.2808	26.7689	28.0724	21.9539
TIP20	6.98771	6.97081	7.41533	5.45407	11.3903	10.1744	10.615	9.43386	6.54793	7.64826	16.0414	12.1966
HUL5	6.21129	0.871351	1.05933	2.72704	5.25708	7.91345	5.71576	5.24103	1.63698	5.7362	8.02069	8.53763
FLC3	6.21129	4.35676	2.11867	0	8.76181	9.04394	0	3.14462	0	3.82413	4.01034	4.87864
SEC27	7.76412	4.35676	11.6527	6.36309	13.1427	13.5659	7.34884	11.5303	4.91095	8.60429	6.68391	13.4163
RPL1B	12.4226	13.0703	135.595	198.165	231.312	205.75	31.845	37.7354	63.8423	91.7791	125.657	117.087
PCL10	3.10565	1.7427	0	0	2.62854	1.13049	1.63308	2.09641	6.54793	8.60429	6.68391	8.53763
CEG1	2.32924	0	3.178	3.63605	2.62854	3.39148	3.26615	4.19283	8.18491	4.78016	4.01034	1.21966
SCS3	2.32924	2.61405	4.23733	8.18111	9.63799	12.4354	8.16538	9.43386	8.18491	6.69223	8.02069	9.75729
MET13	0.776412	0	3.178	5.45407	3.50472	5.65247	4.08269	3.14462	0	10.5164	6.68391	4.87864
ABC1	0	0.871351	0	1.81802	3.50472	1.13049	0.816538	0	0	0	1.33678	2.43932
YGL117W	3.10565	6.09946	2.11867	1.81802	2.62854	3.39148	10.615	10.4821	11.4589	13.3845	13.3678	6.09831
CDC20	1.55282	3.4854	1.05933	0	5.25708	3.39148	4.89923	12.5785	4.91095	14.3405	5.34712	17.0753
SNF4	3.88206	7.84216	1.05933	2.72704	7.00945	5.65247	8.16538	1.04821	6.54793	5.7362	5.34712	4.87864
YGL114W	11.6462	8.71351	10.5933	5.45407	13.1427	12.4354	13.0646	12.5785	4.91095	12.4284	14.7046	10.9769
SLD3	0.776412	2.61405	0	3.63605	3.50472	2.26099	2.44961	1.04821	3.27396	3.82413	0	3.65898
NSA1	0	0.871351	4.23733	3.63605	7.88563	1.13049	3.26615	3.14462	4.91095	6.69223	2.67356	4.87864
MLC1	0	0	2.11867	1.81802	6.13327	9.04394	3.26615	0	0	1.91207	5.34712	4.87864
ARC1	1.55282	1.7427	7.41533	0.909012	13.1427	21.4794	4.08269	2.09641	1.63698	1.91207	4.01034	14.6359
YGL101W	1.55282	0	0	0	4.3809	1.13049	1.63308	2.09641	0	0.956033	1.33678	3.65898
SEH1	1.55282	0.871351	5.29667	0	6.13327	2.26099	4.08269	4.19283	1.63698	3.82413	1.33678	8.53763
LSG1	1.55282	1.7427	6.356	4.54506	12.2665	7.91345	2.44961	1.04821	0	6.69223	5.34712	9.75729
USE1	7.76412	4.35676	5.29667	1.81802	5.25708	2.26099	4.89923	1.04821	3.27396	3.82413	1.33678	3.65898
SRM1	0	0	5.29667	0.909012	7.88563	13.5659	1.63308	2.09641	0	5.7362	2.67356	4.87864
TOS8	6.21129	2.61405	4.23733	1.81802	6.13327	7.91345	8.98192	0	6.54793	10.5164	9.35747	17.0753
SPC105	3.10565	0.871351	4.23733	3.63605	5.25708	3.39148	6.5323	2.09641	4.91095	7.64826	6.68391	6.09831
NUP145	2.32924	1.7427	3.178	5.45407	8.76181	2.26099	0	1.04821	0	2.8681	2.67356	4.87864
LIF1	0	0	0	0	0.876181	0	0.816538	0	0	0.956033	0	0
MAD1	0.776412	1.7427	3.178	5.45407	5.25708	13.5659	4.89923	8.38565	3.27396	5.7362	8.02069	7.31797
YGL085W	0.776412	1.7427	1.05933	0.909012	4.3809	4.52197	0	1.04821	0	0	2.67356	1.21966
SCY1	0	0.871351	0	0.909012	2.62854	0	0	0	0	0	1.33678	3.65898
YGL082W	7.76412	1.7427	4.23733	9.99913	6.13327	6.78296	6.5323	4.19283	1.63698	5.7362	2.67356	9.75729
YGL081W	2.32924	1.7427	4.23733	1.81802	1.75236	4.52197	2.44961	3.14462	1.63698	6.69223	1.33678	3.65898
FMP37	9.31694	5.22811	6.356	3.63605	15.7713	16.9574	5.71576	5.24103	9.82189	10.5164	9.35747	20.7342
YGL079W	0.776412	0.871351	1.05933	2.72704	5.25708	4.52197	0.816538	1.04821	0	0	4.01034	3.65898
AFT1	1.55282	1.7427	5.29667	0	2.62854	5.65247	2.44961	3.14462	6.54793	7.64826	5.34712	7.31797
MNP1	2.32924	0	2.11867	7.2721	2.62854	5.65247	1.63308	0	3.27396	0.956033	4.01034	3.65898
NPY1	0.776412	0	4.23733	12.7262	4.3809	5.65247	0.816538	2.09641	8.18491	5.7362	5.34712	3.65898
PYC1	10.8698	18.2984	10.5933	11.8172	14.8951	23.7404	8.98192	12.5785	21.2808	13.3845	20.0517	25.6129
YBP2	4.65847	1.7427	6.356	0.909012	3.50472	3.39148	1.63308	6.28924	8.18491	4.78016	5.34712	2.43932
YGL059W	6.21129	2.61405	3.178	5.45407	5.25708	5.65247	6.5323	7.33744	6.54793	9.56033	0	6.09831
RAD6	1.55282	4.35676	8.47467	3.63605	9.63799	10.1744	7.34884	1.04821	6.54793	6.69223	2.67356	12.1966
OLE1	31.0565	24.3978	41.314	17.2712	66.5897	76.8735	26.1292	20.9641	13.0959	25.8129	16.0414	23.1736
TYW3	2.32924	2.61405	6.356	0.909012	3.50472	1.13049	0.816538	2.09641	0	5.7362	1.33678	1.21966
ALG13	4.65847	0.871351	1.05933	3.63605	2.62854	2.26099	1.63308	2.09641	3.27396	2.8681	6.68391	2.43932
RIM8	6.98771	5.22811	10.5933	5.45407	14.8951	11.3049	8.16538	16.7713	14.7328	21.0327	9.35747	32.9308
YGL039W	0.776412	1.7427	1.05933	0	3.50472	5.65247	0	1.04821	0	5.7362	4.01034	1.21966
YGL036W	0	1.7427	2.11867	0	1.75236	1.13049	1.63308	0	1.63698	5.7362	0	1.21966
RPL30	13.9754	13.9416	138.773	150.896	246.207	234.012	24.4961	36.6872	80.2121	94.6472	86.8908	142.7
CGR1	3.88206	8.71351	7.41533	4.54506	10.5142	13.5659	7.34884	7.33744	11.4589	6.69223	10.6942	10.9769
STT3	3.88206	1.7427	7.41533	4.54506	8.76181	14.6964	4.08269	1.04821	6.54793	4.78016	4.01034	6.09831
ALK1	0	0.871351	1.05933	0.909012	2.62854	2.26099	0.816538	1.04821	0	1.91207	0	0
CKB1	0.776412	0.871351	4.23733	2.72704	7.00945	6.78296	0.816538	0	1.63698	3.82413	6.68391	7.31797
ATE1	0	4.35676	1.05933	1.81802	2.62854	0	0	0	1.63698	0	0	1.21966
KAP122	2.32924	0.871351	3.178	0.909012	3.50472	5.65247	1.63308	1.04821	1.63698	1.91207	5.34712	3.65898
ERG4	9.31694	5.22811	40.2547	25.4523	65.7136	58.7856	3.26615	6.28924	19.6438	24.8568	18.7149	35.3702
YGL010W	2.32924	3.4854	3.178	2.72704	6.13327	4.52197	0	1.04821	3.27396	4.78016	8.02069	9.75729
ERP6	6.98771	5.22811	3.178	2.72704	8.76181	11.3049	8.16538	5.24103	11.4589	9.56033	13.3678	17.0753
CUL3	2.32924	0.871351	2.11867	1.81802	4.3809	3.39148	2.44961	3.14462	3.27396	3.82413	5.34712	4.87864
PEX31	0	0	0	0.909012	1.75236	4.52197	0	0	1.63698	0.956033	1.33678	1.21966
MUQ1	3.10565	1.7427	4.23733	3.63605	4.3809	10.1744	8.98192	4.19283	8.18491	5.7362	9.35747	12.1966
YGR012W	2.32924	1.7427	3.178	2.72704	2.62854	0	1.63308	0	4.91095	1.91207	0	3.65898
SNU71	3.88206	0.871351	2.11867	0.909012	3.50472	0	2.44961	0	1.63698	2.8681	1.33678	2.43932
MSB2	3.10565	0	14.8307	1.81802	13.1427	12.4354	0.816538	1.04821	1.63698	3.82413	4.01034	7.31797
YGR016W	0	3.4854	0	1.81802	1.75236	2.26099	0	0	0	2.8681	2.67356	0
UGA1	6.98771	1.7427	9.534	12.7262	9.63799	6.78296	5.71576	5.24103	9.82189	11.4724	6.68391	13.4163
YGR021W	0	0.871351	1.05933	0.909012	1.75236	0	0.816538	0	1.63698	0	0	1.21966
MTL1	3.88206	4.35676	6.356	4.54506	6.13327	5.65247	4.08269	1.04821	1.63698	7.64826	6.68391	6.09831
MSP1	6.98771	3.4854	7.41533	8.18111	11.3903	6.78296	3.26615	9.43386	4.91095	11.4724	10.6942	12.1966
ERV1	1.55282	0.871351	1.05933	0	3.50472	0	0.816538	4.19283	4.91095	3.82413	5.34712	2.43932
GSC2	25.6216	37.4681	25.424	15.4532	31.5425	35.0453	28.5788	20.9641	42.5615	31.5491	20.0517	30.4915
RPL26B	12.4226	13.9416	175.849	111.809	306.663	323.321	24.4961	19.9159	76.9382	106.12	89.5643	143.92
ORM1	3.10565	2.61405	7.41533	7.2721	8.76181	12.4354	5.71576	3.14462	4.91095	3.82413	10.6942	4.87864
KSS1	0.776412	1.7427	3.178	0.909012	6.13327	0	2.44961	3.14462	3.27396	3.82413	1.33678	1.21966
BUD9	2.32924	0.871351	3.178	2.72704	4.3809	1.13049	4.89923	1.04821	0	1.91207	4.01034	1.21966
YGR042W	1.55282	2.61405	2.11867	8.18111	4.3809	2.26099	0.816538	2.09641	1.63698	3.82413	4.01034	7.31797
TAM41	3.88206	6.09946	6.356	5.45407	5.25708	5.65247	5.71576	3.14462	4.91095	4.78016	10.6942	3.65898
UFD1	2.32924	4.35676	3.178	6.36309	6.13327	7.91345	4.08269	5.24103	6.54793	9.56033	6.68391	4.87864
SCM4	1.55282	1.7427	2.11867	6.36309	0	1.13049	0.816538	2.09641	0	1.91207	2.67356	2.43932
FMP48	5.43488	1.7427	8.47467	1.81802	5.25708	5.65247	3.26615	0	1.63698	4.78016	9.35747	6.09831
YGR054W	3.88206	0.871351	2.11867	0	6.13327	9.04394	0.816538	1.04821	9.82189	4.78016	5.34712	8.53763
MUP1	8.54053	5.22811	2.11867	4.54506	13.1427	9.04394	6.5323	2.09641	16.3698	4.78016	9.35747	12.1966
RSC1	0.776412	1.7427	6.356	2.72704	0.876181	9.04394	4.89923	1.04821	4.91095	1.91207	1.33678	3.65898
PEF1	1.55282	1.7427	1.05933	0	1.75236	1.13049	0.816538	2.09641	3.27396	2.8681	4.01034	3.65898
SPR3	10.0934	16.5557	18.0087	85.4471	22.7807	14.6964	8.16538	18.8677	16.3698	17.2086	21.3885	12.1966
ERG25	5.43488	9.58486	23.3053	7.2721	32.4187	27.1318	4.08269	5.24103	6.54793	10.5164	12.031	18.2949
ROM1	4.65847	2.61405	2.11867	7.2721	4.3809	7.91345	5.71576	16.7713	13.0959	15.2965	8.02069	9.75729
UPF3	2.32924	7.84216	9.534	0.909012	2.62854	12.4354	7.34884	1.04821	4.91095	3.82413	1.33678	4.87864
YGR079W	2.32924	2.61405	3.178	2.72704	5.25708	6.78296	6.5323	3.14462	4.91095	5.7362	8.02069	7.31797
TWF1	0	0.871351	1.05933	0.909012	0.876181	1.13049	0.816538	1.04821	0	0.956033	2.67356	0
TOM20	0	0	1.05933	3.63605	14.8951	1.13049	1.63308	0	1.63698	2.8681	8.02069	3.65898
CTT1	3.10565	3.4854	0	0.909012	0.876181	2.26099	5.71576	1.04821	0	1.91207	2.67356	0
NNF2	0	0	1.05933	0	2.62854	2.26099	0	0	0	0	0	1.21966
UTP22	0.776412	0	4.23733	0.909012	1.75236	4.52197	0	0	1.63698	2.8681	0	1.21966
PRP31	1.55282	2.61405	4.23733	0	3.50472	3.39148	0	2.09641	0	1.91207	5.34712	3.65898
DBF2	1.55282	0	2.11867	3.63605	3.50472	2.26099	2.44961	1.04821	6.54793	1.91207	2.67356	2.43932
YGR093W	0	0.871351	2.11867	0	3.50472	0	0.816538	3.14462	1.63698	0.956033	2.67356	1.21966
VAS1	1.55282	2.61405	6.356	1.81802	7.00945	15.8269	2.44961	1.04821	3.27396	9.56033	4.01034	9.75729
TPC1	0	0.871351	1.05933	0	1.75236	0	0	0	0	0	0	0
ASK10	3.88206	4.35676	3.178	6.36309	4.3809	1.13049	4.89923	7.33744	3.27396	9.56033	4.01034	6.09831
TEL2	1.55282	0	0	0.909012	2.62854	0	0	2.09641	1.63698	4.78016	6.68391	3.65898
MDR1	0	4.35676	0	2.72704	4.3809	2.26099	3.26615	3.14462	6.54793	1.91207	4.01034	4.87864
PCP1	0.776412	2.61405	8.47467	1.81802	13.1427	5.65247	3.26615	2.09641	6.54793	4.78016	9.35747	12.1966
NOP7	0.776412	1.7427	11.6527	14.5442	10.5142	11.3049	0.816538	2.09641	1.63698	4.78016	4.01034	6.09831
VMA21	3.88206	6.09946	20.1273	7.2721	17.5236	18.0879	2.44961	3.14462	11.4589	5.7362	4.01034	7.31797
CLB1	0.776412	2.61405	1.05933	0	0.876181	0	0.816538	0	0	0	1.33678	2.43932
YGR110W	2.32924	2.61405	3.178	0	2.62854	4.52197	4.08269	1.04821	11.4589	5.7362	2.67356	3.65898
YGR111W	3.10565	1.7427	1.05933	1.81802	3.50472	0	4.89923	1.04821	0	7.64826	4.01034	7.31797
SHY1	0.776412	0	0	0.909012	1.75236	0	3.26615	1.04821	3.27396	0.956033	0	2.43932
DAM1	0	0.871351	0	4.54506	0.876181	2.26099	0	2.09641	3.27396	0.956033	2.67356	3.65898
SPT6	6.98771	6.09946	8.47467	4.54506	12.2665	4.52197	5.71576	6.28924	6.54793	8.60429	5.34712	6.09831
RPS23A	20.9631	20.9124	105.933	127.262	244.454	203.489	26.1292	25.157	63.8423	80.3067	88.2276	89.0353
YGR121W-A	4.65847	1.7427	6.356	2.72704	3.50472	1.13049	8.98192	5.24103	9.82189	3.82413	8.02069	3.65898
YGR122W	0	0.871351	2.11867	0	3.50472	2.26099	2.44961	0	1.63698	0.956033	2.67356	2.43932
ASN2	3.88206	4.35676	8.47467	5.45407	14.8951	18.0879	9.79845	3.14462	9.82189	8.60429	13.3678	17.0753
YGR125W	3.10565	1.7427	1.05933	8.18111	5.25708	6.78296	7.34884	5.24103	11.4589	4.78016	4.01034	6.09831
YGR126W	0	0	0	2.72704	0.876181	0	0.816538	0	0	2.8681	0	2.43932
YGR127W	3.10565	3.4854	4.23733	0.909012	3.50472	4.52197	6.5323	3.14462	4.91095	7.64826	14.7046	7.31797
SYF2	0	0.871351	1.05933	0.909012	0	1.13049	0	0	0	0.956033	0	1.21966
YGR131W	2.32924	0.871351	3.178	0.909012	3.50472	1.13049	0	0	1.63698	3.82413	0	2.43932
PEX4	0.776412	1.7427	5.29667	2.72704	6.13327	0	2.44961	4.19283	3.27396	0.956033	4.01034	2.43932
CAF130	2.32924	1.7427	7.41533	2.72704	3.50472	4.52197	0.816538	3.14462	1.63698	3.82413	4.01034	7.31797
PRE9	3.10565	4.35676	5.29667	0.909012	8.76181	11.3049	0.816538	3.14462	3.27396	6.69223	4.01034	8.53763
CBF2	2.32924	0	3.178	6.36309	6.13327	1.13049	1.63308	1.04821	3.27396	5.7362	1.33678	6.09831
VPS62	3.88206	0	9.534	13.6352	13.1427	6.78296	5.71576	10.4821	19.6438	16.2526	9.35747	29.2719
BTN2	29.5036	32.24	64.6193	26.3614	73.5992	72.3516	46.5427	17.8195	119.5	102.295	56.1448	110.989
SKN1	3.10565	4.35676	8.47467	0	7.00945	6.78296	5.71576	2.09641	3.27396	13.3845	1.33678	9.75729
THI4	0.776412	0.871351	1.05933	0	0.876181	0	0.816538	0	1.63698	1.91207	0	0
ENP2	2.32924	1.7427	2.11867	4.54506	3.50472	3.39148	1.63308	1.04821	1.63698	5.7362	5.34712	4.87864
YGR149W	1.55282	4.35676	1.05933	0	2.62854	4.52197	6.5323	4.19283	1.63698	6.69223	2.67356	6.09831
YGR153W	0	0	1.05933	0	0	0	0	0	1.63698	0.956033	0	0
CYS4	17.0811	10.4562	40.2547	22.7253	45.5614	56.5247	21.23	15.7231	19.6438	37.2853	24.0621	25.6129
PTI1	0.776412	1.7427	1.05933	1.81802	1.75236	0	0.816538	1.04821	0	2.8681	1.33678	2.43932
CHO2	9.31694	5.22811	2.11867	4.54506	9.63799	5.65247	5.71576	5.24103	16.3698	8.60429	8.02069	9.75729
YGR161W-C	10.8698	18.2984	19.068	16.3622	20.1522	22.6099	22.8631	16.7713	29.4657	32.5051	28.0724	31.7112
TIF4631	6.21129	2.61405	20.1273	11.8172	21.9045	14.6964	4.89923	6.28924	14.7328	10.5164	10.6942	14.6359
MRPS35	2.32924	3.4854	5.29667	6.36309	3.50472	1.13049	4.08269	3.14462	1.63698	1.91207	1.33678	4.87864
KRE11	1.55282	0.871351	2.11867	2.72704	1.75236	3.39148	2.44961	0	0	0.956033	1.33678	2.43932
CLC1	6.98771	5.22811	3.178	3.63605	9.63799	5.65247	6.5323	3.14462	9.82189	12.4284	6.68391	12.1966
PSD2	39.597	26.1405	23.3053	9.99913	22.7807	37.3063	30.2119	9.43386	18.0068	37.2853	10.6942	32.9308
RBG2	1.55282	2.61405	2.11867	4.54506	9.63799	6.78296	0	3.14462	4.91095	4.78016	6.68391	6.09831
YGR174W-A	0.776412	1.7427	0	0	2.62854	1.13049	1.63308	1.04821	6.54793	3.82413	1.33678	1.21966
TFG1	3.88206	4.35676	5.29667	3.63605	7.00945	4.52197	8.16538	3.14462	9.82189	11.4724	4.01034	9.75729
HIP1	8.54053	9.58486	18.0087	13.6352	23.6569	30.5233	18.7804	16.7713	18.0068	24.8568	30.746	18.2949
SKI6	5.43488	3.4854	11.6527	4.54506	11.3903	9.04394	9.79845	22.0123	8.18491	12.4284	20.0517	8.53763
YPP1	1.55282	2.61405	2.11867	7.2721	2.62854	10.1744	2.44961	1.04821	0	2.8681	1.33678	1.21966
PMT6	8.54053	8.71351	3.178	2.72704	12.2665	11.3049	9.79845	11.5303	3.27396	11.4724	10.6942	8.53763
YGR203W	1.55282	1.7427	6.356	0	7.88563	0	0	1.04821	1.63698	4.78016	1.33678	1.21966
ADE3	12.4226	8.71351	8.47467	12.7262	11.3903	15.8269	11.4315	7.33744	11.4589	12.4284	10.6942	20.7342
YGR205W	0.776412	0	2.11867	0.909012	0.876181	2.26099	2.44961	2.09641	3.27396	0.956033	1.33678	1.21966
MVB12	0	0.871351	1.05933	0.909012	5.25708	2.26099	7.34884	1.04821	1.63698	2.8681	1.33678	7.31797
SER2	2.32924	0.871351	5.29667	4.54506	7.88563	10.1744	2.44961	1.04821	6.54793	4.78016	4.01034	1.21966
ZPR1	10.0934	14.813	25.424	19.9983	30.6663	35.0453	17.9638	10.4821	44.1985	62.1421	32.0827	32.9308
SLI1	2.32924	0	1.05933	0	0	1.13049	0.816538	0	1.63698	0	1.33678	1.21966
RPS0A	13.199	10.4562	104.874	60.9038	183.122	195.575	9.79845	13.6267	45.8355	57.362	90.9011	90.2549
RSM27	1.55282	4.35676	3.178	5.45407	4.3809	3.39148	2.44961	6.28924	3.27396	6.69223	4.01034	9.75729
CCH1	0	0	0	0.909012	1.75236	1.13049	0	1.04821	1.63698	0	1.33678	3.65898
CRM1	8.54053	10.4562	14.8307	12.7262	21.9045	16.9574	17.1473	10.4821	18.0068	19.1207	16.0414	21.9539
PET54	0	1.7427	2.11867	0.909012	0.876181	3.39148	1.63308	2.09641	1.63698	1.91207	0	1.21966
DIE2	0.776412	1.7427	3.178	0.909012	0.876181	1.13049	0	1.04821	1.63698	1.91207	0	1.21966
BNS1	3.10565	1.7427	1.05933	0.909012	5.25708	1.13049	0.816538	3.14462	1.63698	0.956033	1.33678	2.43932
NAS6	0.776412	3.4854	4.23733	2.72704	5.25708	4.52197	4.89923	1.04821	6.54793	7.64826	5.34712	3.65898
YHB1	10.8698	6.09946	4.23733	0	20.1522	7.91345	6.5323	5.24103	1.63698	5.7362	6.68391	4.87864
FMP43	26.398	27.8832	26.4833	16.3622	17.5236	13.5659	19.5969	29.3498	36.0136	28.681	18.7149	32.9308
CPD1	3.88206	0.871351	2.11867	0.909012	0.876181	2.26099	0.816538	1.04821	0	3.82413	0	3.65898
SOL4	3.10565	0.871351	4.23733	5.45407	4.3809	6.78296	12.2481	5.24103	3.27396	15.2965	12.031	21.9539
MGA1	0.776412	1.7427	0	0.909012	0.876181	2.26099	1.63308	1.04821	0	1.91207	2.67356	0
YGR251W	0.776412	0.871351	3.178	3.63605	1.75236	0	0.816538	1.04821	3.27396	1.91207	0	1.21966
ENO1	65.2186	84.5211	8.47467	10.9081	21.9045	22.6099	48.9923	33.5426	4.91095	15.2965	13.3678	10.9769
TNA1	26.398	20.9124	99.5773	56.3588	109.523	110.788	16.3308	14.6749	31.1027	31.5491	46.7873	52.4454
YGR266W	6.21129	8.71351	12.712	0	17.5236	11.3049	4.89923	6.28924	11.4589	7.64826	8.02069	7.31797
RTT102	0.776412	3.4854	1.05933	2.72704	1.75236	4.52197	2.44961	2.09641	1.63698	1.91207	1.33678	2.43932
CWC22	0.776412	1.7427	3.178	3.63605	1.75236	3.39148	2.44961	2.09641	4.91095	3.82413	2.67356	6.09831
YOR1	5.43488	6.97081	6.356	4.54506	9.63799	5.65247	10.615	12.5785	21.2808	21.9888	9.35747	14.6359
MAL13	3.10565	2.61405	1.05933	1.81802	2.62854	1.13049	1.63308	8.38565	1.63698	9.56033	0	2.43932
MAL11	1.55282	2.61405	6.356	0	4.3809	6.78296	1.63308	3.14462	1.63698	2.8681	8.02069	2.43932
BIO2	0.776412	0	0	0	0.876181	0	0	1.04821	0	0	0	0
ZUO1	0	0	0	0	0.876181	0	0.816538	0	0	0	0	0
ERV29	0.776412	0	0	0.909012	1.75236	0	0.816538	2.09641	0	0.956033	1.33678	1.21966
YGR283C	0.776412	0.871351	0	0	0	0	0	0	3.27396	2.8681	0	0
BGL2	5.43488	6.97081	6.356	4.54506	9.63799	5.65247	11.4315	12.5785	22.9177	22.9448	10.6942	15.8556
PXR1	0	0	0	0	0	0	0	0	0	0	0	0
SCW4	0.776412	1.7427	3.178	3.63605	1.75236	3.39148	2.44961	2.09641	4.91095	3.82413	2.67356	6.09831
YGR277C	3.10565	0.871351	1.05933	20.9073	2.62854	1.13049	0.816538	5.24103	3.27396	1.91207	1.33678	0
RNH70	0.776412	3.4854	1.05933	2.72704	2.62854	4.52197	2.44961	2.09641	1.63698	1.91207	1.33678	2.43932
TAF1	0	0	0	0	0	0	0	0	0	0	0	0
YGR272C	0.776412	0.871351	2.11867	0.909012	0.876181	1.13049	3.26615	1.04821	0	2.8681	5.34712	2.43932
HUA1	0.776412	0	0	0	0	0	0	0	1.63698	0	1.33678	0
FOL2	6.21129	8.71351	12.712	0	17.5236	11.3049	4.89923	6.28924	11.4589	7.64826	8.02069	7.31797
MES1	2.32924	3.4854	4.23733	0	0.876181	1.13049	2.44961	1.04821	1.63698	2.8681	5.34712	0
SAY1	0	0	0	0	0	0	0	0	0	0.956033	0	0
BUD32	0	1.7427	2.11867	0	1.75236	2.26099	1.63308	1.04821	0	0.956033	1.33678	0
APL6	26.398	20.0411	98.518	54.5407	105.142	108.527	16.3308	14.6749	31.1027	30.593	44.1138	51.2258
RAD2	6.98771	9.58486	6.356	3.63605	13.1427	13.5659	8.16538	2.09641	8.18491	3.82413	2.67356	12.1966
MTM1	10.0934	7.84216	11.6527	2.72704	4.3809	10.1744	19.5969	11.5303	19.6438	39.1973	16.0414	31.7112
COQ6	65.2186	82.7784	8.47467	10.9081	21.9045	22.6099	48.1757	31.4462	4.91095	15.2965	13.3678	10.9769
PUP2	1.55282	1.7427	2.11867	0.909012	0.876181	3.39148	0.816538	1.04821	3.27396	0	2.67356	6.09831
YGR250C	1.55282	2.61405	6.356	0	6.13327	2.26099	0.816538	1.04821	6.54793	2.8681	1.33678	2.43932
BRF1	15.5282	12.1989	10.5933	65.4489	6.13327	6.78296	9.79845	12.5785	8.18491	9.56033	17.3782	6.09831
SDA1	0.776412	0	1.05933	2.72704	0.876181	0	0	0	0	0	0	1.21966
LSC2	26.398	27.8832	26.4833	15.4532	16.6474	12.4354	19.5969	29.3498	36.0136	28.681	18.7149	32.9308
YAP1802	0.776412	0	1.05933	3.63605	5.25708	2.26099	0.816538	1.04821	1.63698	0.956033	0	0
PFK1	0.776412	0	0	0	0.876181	1.13049	0.816538	1.04821	0	3.82413	2.67356	7.31797
PEX21	2.32924	1.7427	3.178	3.63605	3.50472	3.39148	0	1.04821	1.63698	0.956033	2.67356	4.87864
KEL2	0	0.871351	0	0.909012	0	0	0.816538	1.04821	0	0	0	0
YGR237C	0	0	0	0	0	0	0	0	0	0	0	0
SPG1	3.10565	3.4854	6.356	3.63605	7.88563	6.78296	5.71576	1.04821	1.63698	2.8681	0	7.31797
YGR235C	10.8698	6.09946	4.23733	0	20.1522	7.91345	6.5323	5.24103	1.63698	5.7362	6.68391	4.87864
PHO81	0.776412	3.4854	4.23733	2.72704	6.13327	3.39148	4.08269	1.04821	6.54793	5.7362	5.34712	3.65898
PHB2	3.88206	2.61405	3.178	6.36309	7.88563	2.26099	0.816538	3.14462	1.63698	0.956033	2.67356	2.43932
HSV2	0	1.7427	2.11867	0.909012	0.876181	3.39148	1.63308	2.09641	1.63698	1.91207	0	1.21966
TOS2	0	0	0	0	0	0	0	0	0	0	0	1.21966
GPI1	1.55282	4.35676	3.178	5.45407	4.3809	3.39148	2.44961	6.28924	3.27396	6.69223	4.01034	9.75729
YGR210C	0	0	0	0	0	0	0	0	0	0	0	0
TRX2	2.32924	0.871351	5.29667	4.54506	7.88563	10.1744	2.44961	1.04821	6.54793	4.78016	4.01034	1.21966
YGR207C	0	0.871351	1.05933	0.909012	5.25708	2.26099	7.34884	1.04821	1.63698	2.8681	1.33678	7.31797
PCT1	0	0	0	0.909012	0.876181	0	0.816538	2.09641	1.63698	0.956033	0	0
YGR201C	0	0.871351	1.05933	0.909012	0	0	1.63308	0	0	1.91207	0	0
ELP2	8.54053	8.71351	3.178	2.72704	12.2665	11.3049	9.79845	11.5303	3.27396	11.4724	10.6942	8.53763
SNG1	0	0	0	0	0	0	0	0	0	0	0	0
FYV8	5.43488	3.4854	11.6527	4.54506	11.3903	9.04394	9.79845	22.0123	8.18491	12.4284	20.0517	8.53763
XKS1	0	0	1.05933	0	0	0	0	0	1.63698	0	0	1.21966
PDX1	0	0	1.05933	0	1.75236	1.13049	0	0	0	0	0	0
TDH3	3.88206	3.4854	7.41533	5.45407	14.0189	14.6964	6.5323	9.43386	9.82189	10.5164	18.7149	2.43932
CRH1	0.776412	0.871351	0	0	0	0	0.816538	0	0	0	0	0
BUB1	0.776412	0.871351	0	0	0	1.13049	1.63308	0	0	0.956033	0	1.21966
HGH1	3.88206	4.35676	5.29667	3.63605	7.00945	4.52197	8.16538	3.14462	9.82189	11.4724	4.01034	9.75729
TYS1	0	0	0	0.909012	0	1.13049	0.816538	0	0	0	0	0
UBR1	0	0.871351	0	3.63605	0	2.26099	2.44961	1.04821	0	0.956033	2.67356	1.21966
QCR9	2.32924	1.7427	3.178	6.36309	1.75236	5.65247	3.26615	1.04821	3.27396	8.60429	6.68391	4.87864
RNR4	2.32924	4.35676	1.05933	0.909012	1.75236	4.52197	3.26615	1.04821	3.27396	3.82413	1.33678	3.65898
OKP1	0	0	0	0	0	1.13049	0	0	0	0.956033	0	1.21966
PBP1	0.776412	0	1.05933	2.72704	1.75236	2.26099	2.44961	1.04821	0	3.82413	1.33678	2.43932
ERG1	0.776412	0.871351	0	0	2.62854	1.13049	1.63308	1.04821	6.54793	3.82413	1.33678	1.21966
CBP4	0	0	0	0	1.75236	0	0	0	0	0.956033	1.33678	1.21966
YIP1	0.776412	0	0	0	0	0	0.816538	0	0	0	0	0
MSM1	39.597	26.1405	23.3053	9.99913	22.7807	37.3063	30.2119	9.43386	18.0068	37.2853	10.6942	35.3702
YGR169C-A	0	0	0	0	0	0	0	0	0	0	0	0
PUS6	20.1867	24.3978	31.78	0.909012	34.171	37.3063	25.3127	6.28924	36.0136	33.4611	14.7046	24.3932
YGR168C	6.98771	5.22811	3.178	3.63605	9.63799	5.65247	6.5323	3.14462	9.82189	12.4284	6.68391	12.1966
RTS3	31.0565	21.7838	37.0767	22.7253	35.9234	27.1318	23.6796	35.639	18.0068	16.2526	56.1448	30.4915
NSR1	0.776412	3.4854	1.05933	0	1.75236	0	1.63308	1.04821	0	0.956033	2.67356	1.21966
MTR3	9.31694	5.22811	2.11867	4.54506	9.63799	5.65247	5.71576	5.24103	16.3698	8.60429	8.02069	9.75729
GTO1	0	0	1.05933	0	0	0	0	1.04821	1.63698	0.956033	0	0
YGR152C	0	0	0	0	0	2.26099	0	0	0	0	0	0
YGR150C	2.32924	4.35676	1.05933	0	2.62854	4.52197	7.34884	4.19283	1.63698	6.69223	2.67356	6.09831
RPL24B	0	1.7427	0	1.81802	1.75236	3.39148	0.816538	1.04821	0	0	0	0
NAT2	0.776412	1.7427	3.178	6.36309	2.62854	1.13049	0.816538	5.24103	8.18491	0.956033	6.68391	2.43932
YGR146C	2.32924	1.7427	2.11867	3.63605	2.62854	2.26099	1.63308	1.04821	1.63698	2.8681	2.67356	4.87864
TPO2	1.55282	0	2.11867	0	0.876181	1.13049	0	0	0	0	0	2.43932
PHB1	2.32924	0.871351	3.178	0.909012	3.50472	1.13049	0	0	1.63698	3.82413	0	2.43932
YGR130C	0	0.871351	1.05933	0.909012	0.876181	1.13049	0	0	0	0.956033	1.33678	1.21966
UTP8	3.10565	3.4854	4.23733	0.909012	3.50472	4.52197	6.5323	3.14462	4.91095	7.64826	14.7046	7.31797
PPT1	2.32924	1.7427	3.178	0.909012	3.50472	2.26099	0.816538	1.04821	4.91095	0	5.34712	0
MEP1	1.55282	0	0	0	0	0	0.816538	1.04821	1.63698	0.956033	0	1.21966
COG2	0	0.871351	1.05933	0.909012	0	1.13049	0	0	0	0.956033	0	0
NUP57	10.8698	13.9416	69.916	89.0832	148.075	123.224	10.615	11.5303	47.4725	49.7137	53.4712	56.1044
YGR117C	6.98771	6.09946	8.47467	4.54506	12.2665	4.52197	5.71576	6.28924	6.54793	8.60429	5.34712	6.09831
CLB6	0.776412	1.7427	1.05933	0	0.876181	0	0.816538	0	0	0	1.33678	2.43932
YGR106C	3.88206	6.09946	20.1273	7.2721	17.5236	18.0879	2.44961	3.14462	11.4589	5.7362	4.01034	7.31797
SRB5	0.776412	3.4854	16.9493	26.3614	22.7807	20.3489	0.816538	2.09641	4.91095	9.56033	18.7149	10.9769
YGR102C	0.776412	2.61405	8.47467	1.81802	13.1427	6.78296	3.26615	2.09641	6.54793	4.78016	9.35747	12.1966
ESP1	3.88206	4.35676	3.178	6.36309	4.3809	1.13049	4.89923	7.33744	3.27396	9.56033	4.01034	6.09831
RRP46	1.55282	2.61405	6.356	1.81802	7.00945	15.8269	2.44961	1.04821	3.27396	9.56033	4.01034	9.75729
PDC6	1.55282	2.61405	2.11867	13.6352	2.62854	3.39148	3.26615	7.33744	1.63698	2.8681	8.02069	2.43932
PIL1	2.32924	1.7427	3.178	5.45407	4.3809	4.52197	3.26615	3.14462	3.27396	4.78016	5.34712	3.65898
RPL11B	0	0	0	0	0	0	0	0	0	0	0	0
MRP13	0	0	1.05933	0	0	1.13049	0	0	0	0	1.33678	0
GCD2	0	0	1.05933	3.63605	14.8951	1.13049	1.63308	0	1.63698	2.8681	8.02069	3.65898
SLX9	0.776412	0.871351	3.178	0.909012	1.75236	1.13049	1.63308	2.09641	0	0.956033	2.67356	0
PAC10	0.776412	1.7427	5.29667	1.81802	3.50472	2.26099	1.63308	2.09641	4.91095	2.8681	4.01034	7.31797
PEX8	0	0	0	0	0.876181	0	0	0	0	0	0	0
MRPL25	0	0.871351	0	0	0	0	0	0	0	0	1.33678	0
YGR071C	4.65847	2.61405	2.11867	7.2721	4.3809	7.91345	5.71576	16.7713	13.0959	15.2965	8.02069	9.75729
YGR068C	0	0	0	0	0.876181	0	0.816538	1.04821	0	0	1.33678	1.21966
YGR067C	10.8698	16.5557	13.7713	8.18111	14.0189	28.2623	13.0646	4.19283	13.0959	13.3845	8.02069	21.9539
VHT1	3.88206	1.7427	2.11867	0	1.75236	0	0	2.09641	1.63698	1.91207	1.33678	2.43932
SPT4	10.8698	8.71351	21.1867	3.63605	26.2854	14.6964	13.8811	3.14462	13.0959	9.56033	13.3678	23.1736
COX18	0	0.871351	0	0	0	0	0	0	0	0	0	0
ADE6	7.76412	10.4562	25.424	13.6352	34.171	28.2623	5.71576	7.33744	6.54793	10.5164	13.3678	18.2949
LST7	0.776412	1.7427	6.356	2.72704	0.876181	9.04394	4.89923	1.04821	4.91095	1.91207	1.33678	3.65898
YGR053C	5.43488	1.7427	8.47467	1.81802	5.25708	5.65247	3.26615	0	1.63698	4.78016	9.35747	6.09831
TFC4	5.43488	6.97081	8.47467	5.45407	5.25708	5.65247	5.71576	3.14462	4.91095	4.78016	12.031	3.65898
NQM1	1.55282	2.61405	2.11867	8.18111	4.3809	2.26099	0.816538	2.09641	1.63698	3.82413	4.01034	7.31797
ACB1	2.32924	1.7427	1.05933	6.36309	6.13327	3.39148	0.816538	0	0	1.91207	2.67356	1.21966
CAX4	0	0	0	0	0	0	0.816538	0	0	0	0	0
YGR035C	12.4226	13.9416	175.849	111.809	306.663	323.321	24.4961	19.9159	76.9382	106.12	89.5643	143.92
TIM21	25.6216	37.4681	25.424	15.4532	31.5425	35.0453	28.5788	20.9641	42.5615	31.5491	20.0517	30.4915
POP6	5.43488	0.871351	2.11867	0	4.3809	2.26099	3.26615	1.04821	4.91095	8.60429	1.33678	1.21966
RPS25A	3.10565	2.61405	1.05933	0.909012	4.3809	2.26099	0.816538	0	3.27396	1.91207	2.67356	9.75729
THG1	0	0	0	1.81802	0.876181	2.26099	0	1.04821	0	0	1.33678	0
VMA7	6.98771	1.7427	9.534	11.8172	9.63799	6.78296	5.71576	5.24103	9.82189	11.4724	6.68391	13.4163
YGR015C	5.43488	2.61405	20.1273	4.54506	21.0283	24.8708	0.816538	0	1.63698	5.7362	4.01034	20.7342
SEC9	0	0	0	0.909012	0	0	0	2.09641	1.63698	0	0	0
STF2	3.10565	0.871351	4.23733	3.63605	4.3809	10.1744	8.98192	4.19283	6.54793	5.7362	9.35747	12.1966
TFG2	0	0	0	0.909012	1.75236	4.52197	0	0	1.63698	0.956033	1.33678	1.21966
SWC4	0	0.871351	0	0.909012	0	0	0	0	0	0	1.33678	2.43932
AML1	1.55282	1.7427	1.05933	0	0	1.13049	3.26615	0	1.63698	0	0	1.21966
ERG26	6.98771	5.22811	3.178	2.72704	8.76181	11.3049	8.16538	5.24103	11.4589	9.56033	13.3678	17.0753
CDH1	1.55282	2.61405	3.178	3.63605	4.3809	3.39148	3.26615	6.28924	1.63698	3.82413	9.35747	2.43932
RPN14	1.55282	0.871351	1.05933	0.909012	0.876181	1.13049	0.816538	2.09641	0	1.91207	1.33678	0
COG7	7.76412	6.09946	6.356	8.18111	4.3809	7.91345	11.4315	13.6267	19.6438	18.1646	13.3678	7.31797
PMA1	0.776412	0.871351	3.178	0	0.876181	0	0.816538	0	1.63698	0.956033	0	4.87864
LEU1	2.32924	3.4854	3.178	2.72704	6.13327	4.52197	0	1.04821	3.27396	4.78016	8.02069	9.75729
SCL1	9.31694	5.22811	40.2547	27.2704	67.4659	58.7856	3.26615	6.28924	19.6438	24.8568	20.0517	35.3702
PDR1	9.31694	19.1697	20.1273	3.63605	29.7901	26.0013	16.3308	6.28924	13.0959	21.9888	14.7046	23.1736
JAC1	0.776412	0.871351	3.178	3.63605	7.88563	6.78296	0	0	1.63698	1.91207	8.02069	6.09831
GET1	0	0.871351	1.05933	0.909012	2.62854	2.26099	0.816538	1.04821	0	1.91207	0	0
PIB2	0	0.871351	0	0	0.876181	0	0.816538	0	0	0	1.33678	1.21966
PGD1	0	0	1.05933	0.909012	0	0	0	1.04821	0	0.956033	0	0
TRP5	0.776412	0.871351	0	0	0	0	0.816538	0	0	0	0	1.21966
CWH41	0.776412	0	0	0	0	0	0.816538	0	0	0	0	1.21966
SCW11	0.776412	0	0	0	1.75236	0	0.816538	0	0	0	0	1.21966
RPL24A	0.776412	0	0	0	0	0	0	0	0	0	1.33678	1.21966
AGA2	0	1.7427	1.05933	0.909012	2.62854	2.26099	0	0	0	2.8681	1.33678	1.21966
MIG1	0	1.7427	2.11867	0	1.75236	1.13049	1.63308	0	1.63698	5.7362	0	1.21966
PNC1	0.776412	0	1.05933	6.36309	2.62854	0	0	2.09641	3.27396	0.956033	4.01034	2.43932
OCH1	0.776412	1.7427	1.05933	0	3.50472	5.65247	0	1.04821	0	5.7362	5.34712	1.21966
HEM2	1.55282	2.61405	7.41533	2.72704	8.76181	3.39148	4.89923	2.09641	3.27396	4.78016	2.67356	1.21966
RNA15	6.98771	5.22811	10.5933	5.45407	14.0189	11.3049	7.34884	16.7713	14.7328	21.0327	9.35747	31.7112
RPT6	1.55282	3.4854	2.11867	0	2.62854	4.52197	0.816538	5.24103	0	0	1.33678	1.21966
TIF4632	3.10565	2.61405	7.41533	2.72704	4.3809	4.52197	1.63308	3.14462	0	6.69223	1.33678	3.65898
ERV14	3.88206	3.4854	7.41533	0.909012	12.2665	12.4354	1.63308	2.09641	1.63698	1.91207	1.33678	7.31797
SDS23	1.55282	0	0	0	0	1.13049	0	0	0	0.956033	0	0
YGL057C	1.55282	3.4854	9.534	2.72704	8.76181	10.1744	8.16538	1.04821	6.54793	7.64826	2.67356	10.9769
DUO1	10.8698	18.2984	9.534	11.8172	14.0189	22.6099	7.34884	12.5785	21.2808	13.3845	20.0517	24.3932
MRH4	2.32924	0.871351	0	0	0.876181	1.13049	0.816538	0	0	0	0	1.21966
ALG2	4.65847	3.4854	3.178	7.2721	5.25708	7.91345	8.16538	9.43386	4.91095	9.56033	6.68391	8.53763
RPB9	1.55282	1.7427	5.29667	0	2.62854	4.52197	2.44961	3.14462	6.54793	7.64826	5.34712	7.31797
MPS2	0	0	0	0	0	0	0	0	0	0	0	0
RPL7A	0.776412	0	2.11867	0	0	0	0	2.09641	0	0	1.33678	0
HNM1	0	0	0	0	0.876181	0	0	0	0	0	0	2.43932
DBP3	0.776412	0.871351	1.05933	2.72704	5.25708	4.52197	0.816538	1.04821	0	0	4.01034	3.65898
GUP1	0.776412	1.7427	1.05933	0.909012	4.3809	4.52197	0	1.04821	0	0	2.67356	1.21966
MMS2	3.88206	6.09946	4.23733	9.09012	7.00945	12.4354	4.08269	6.28924	1.63698	8.60429	6.68391	4.87864
MF(ALPHA)2	0.776412	0.871351	0	0.909012	1.75236	0	0	0	0	1.91207	0	0
NBP35	2.32924	1.7427	3.178	5.45407	8.76181	2.26099	0	1.04821	0	2.8681	2.67356	4.87864
PAN2	0	0	0	0	0	0	0	0	0	0	0	0
VPS45	0	0.871351	0	0	0	0	0	0	0	2.8681	1.33678	0
VPS73	6.21129	2.61405	8.47467	3.63605	20.1522	29.3928	4.08269	2.09641	1.63698	3.82413	9.35747	25.6129
RMD9	1.55282	0	1.05933	0	0.876181	1.13049	0	0	1.63698	0.956033	1.33678	0
YGL108C	0.776412	0.871351	1.05933	0	1.75236	3.39148	0.816538	0	0	0	0	0
CUE3	0	0.871351	4.23733	6.36309	7.88563	4.52197	4.08269	3.14462	6.54793	8.60429	2.67356	8.53763
TAF6	0.776412	3.4854	0	3.63605	3.50472	3.39148	2.44961	1.04821	3.27396	3.82413	0	4.87864
PRP43	0	0.871351	0	0	0.876181	1.13049	0	0	0	0.956033	0	0
GPG1	0	0	1.05933	0	0	1.13049	0	0	0	0	1.33678	0
NAB2	0	0	0	0	0	0	0	1.04821	0	0	0	1.21966
MON1	0.776412	0	4.23733	5.45407	3.50472	5.65247	4.08269	3.14462	0	10.5164	6.68391	4.87864
SOH1	0	0.871351	3.178	0	0.876181	0	0	1.04821	0	0	1.33678	0
RSM23	2.32924	0	4.23733	3.63605	3.50472	3.39148	3.26615	4.19283	8.18491	4.78016	4.01034	1.21966
SNT2	0	2.61405	0	0.909012	7.00945	1.13049	3.26615	4.19283	6.54793	1.91207	4.01034	3.65898
MRM2	6.21129	4.35676	9.534	6.36309	10.5142	12.4354	5.71576	10.4821	1.63698	6.69223	6.68391	13.4163
YGL140C	6.21129	0.871351	1.05933	2.72704	5.25708	7.91345	5.71576	5.24103	1.63698	5.7362	8.02069	8.53763
GPI10	0.776412	0	0	0	0	0	0	0	0	0	1.33678	0
MRF1	3.10565	0.871351	2.11867	29.9974	7.88563	1.13049	2.44961	24.1087	0	7.64826	12.031	0
ROG1	6.98771	6.97081	7.41533	5.45407	11.3903	10.1744	10.615	9.43386	6.54793	7.64826	16.0414	12.1966
YGL146C	0	2.61405	5.29667	1.81802	0	3.39148	2.44961	1.04821	3.27396	6.69223	1.33678	3.65898
RPL9A	11.6462	2.61405	12.712	18.1802	42.9329	40.6978	4.08269	13.6267	19.6438	26.7689	28.0724	21.9539
INO80	0	1.7427	1.05933	0.909012	0	2.26099	0.816538	1.04821	0	0.956033	2.67356	0
LYS5	2.32924	4.35676	3.178	2.72704	7.00945	5.65247	3.26615	1.04821	1.63698	0.956033	12.031	3.65898
YIP5	0.776412	0	1.05933	0.909012	2.62854	3.39148	1.63308	1.04821	8.18491	2.8681	0	0
RAD54	0	0	1.05933	0.909012	0	1.13049	0	0	0	0.956033	0	2.43932
PMR1	1.55282	0	3.178	6.36309	9.63799	3.39148	2.44961	0	1.63698	5.7362	4.01034	4.87864
KEM1	1.55282	3.4854	3.178	0.909012	3.50472	5.65247	4.08269	0	0	0	2.67356	2.43932
YGL176C	3.88206	1.7427	5.29667	9.09012	3.50472	5.65247	4.08269	1.04821	0	4.78016	5.34712	4.87864
TOS3	4.65847	6.09946	4.23733	0.909012	7.00945	3.39148	4.89923	2.09641	3.27396	6.69223	2.67356	7.31797
STR3	46.5847	73.1935	69.916	9.99913	60.4565	63.3076	76.7545	22.0123	67.1163	59.274	36.0931	75.619
YGL185C	0	0	1.05933	0	0	0	0	0	0	0.956033	1.33678	0
TPN1	0.776412	1.7427	0	0.909012	1.75236	0	0.816538	0	0	0.956033	0	0
YGL188C-A	0	0	0	0.909012	0	0	0	0	3.27396	0	1.33678	0
CDC55	37.2678	49.667	34.958	20.9073	49.9423	49.7417	50.6253	23.0605	91.671	97.5153	45.4506	81.7173
YGL193C	0	0	1.05933	0	0	0	0	0	0	0	0	0
HOS2	7.76412	3.4854	5.29667	5.45407	3.50472	5.65247	7.34884	5.24103	14.7328	3.82413	6.68391	8.53763
YGL194C-A	3.88206	0.871351	9.534	4.54506	13.1427	16.9574	4.08269	0	3.27396	9.56033	5.34712	6.09831
EMP24	1.55282	1.7427	0	0.909012	0.876181	0	0.816538	2.09641	0	3.82413	0	0
MCM6	3.10565	4.35676	14.8307	19.9983	28.914	12.4354	13.0646	11.5303	6.54793	16.2526	21.3885	20.7342
KEX1	0	0	1.05933	0	0.876181	3.39148	0.816538	0	1.63698	0.956033	1.33678	2.43932
CHC1	6.21129	5.22811	1.05933	4.54506	8.76181	3.39148	4.08269	13.6267	3.27396	9.56033	10.6942	12.1966
MDM34	7.76412	6.09946	15.89	39.9965	28.914	18.0879	11.4315	23.0605	11.4589	17.2086	21.3885	20.7342
NIF3	0	0	0	0	0	0	0	0	1.63698	0	0	0
EDC1	13.199	6.09946	11.6527	6.36309	21.0283	12.4354	13.0646	8.38565	27.8287	2.8681	20.0517	26.8325
COG1	0	0	2.11867	0	0.876181	0	0	0	0	0	0	0
SDT1	2.32924	2.61405	9.534	13.6352	29.7901	14.6964	4.89923	4.19283	3.27396	12.4284	12.031	18.2949
OST5	3.10565	0.871351	5.29667	2.72704	0.876181	1.13049	4.89923	7.33744	3.27396	11.4724	12.031	6.09831
SAP4	0	0	0	0	0	1.13049	0	1.04821	0	0	0	2.43932
YGL230C	0	0	2.11867	0	0.876181	0	0	0	0	0	0	0
YGL231C	0.776412	0	0	0	0.876181	4.52197	1.63308	0	0	1.91207	1.33678	1.21966
MTO1	0	0	0	0	0	0	0	0	0	0	0	0
HAP2	0	1.7427	4.23733	8.18111	8.76181	13.5659	1.63308	4.19283	3.27396	5.7362	10.6942	14.6359
YGL242C	0.776412	0.871351	2.11867	0	0.876181	0	2.44961	1.04821	0	0	2.67356	0
RAI1	0.776412	0.871351	1.05933	0	1.75236	0	3.26615	2.09641	1.63698	0.956033	1.33678	6.09831
HFM1	0.776412	1.7427	0	0	0	1.13049	0	0	1.63698	0.956033	0	0
RTG2	3.10565	2.61405	9.534	8.18111	35.9234	19.2184	4.08269	7.33744	9.82189	8.60429	17.3782	20.7342
MNT2	0	0	0	0	0	0	0	0	0	0	0	0
YHL044W	0.776412	2.61405	2.11867	1.81802	0	0	1.63308	2.09641	1.63698	2.8681	4.01034	1.21966
YHL042W	0.776412	0	0	0	0.876181	1.13049	0	0	1.63698	0.956033	0	0
YHL039W	0	0.871351	2.11867	0.909012	2.62854	6.78296	2.44961	2.09641	0	1.91207	2.67356	0
MUP3	0.776412	1.7427	2.11867	2.72704	7.00945	4.52197	2.44961	0	1.63698	3.82413	1.33678	10.9769
ECM29	1.55282	0.871351	0	0	2.62854	4.52197	0.816538	0	3.27396	1.91207	1.33678	3.65898
WSC4	0	0.871351	0	0	0.876181	0	0	0	1.63698	0	0	2.43932
RIM101	4.65847	4.35676	6.356	4.54506	7.00945	12.4354	16.3308	9.43386	16.3698	17.2086	18.7149	19.5146
SNF6	5.43488	2.61405	5.29667	2.72704	3.50472	5.65247	4.89923	10.4821	3.27396	8.60429	12.031	12.1966
RIM4	0	0	1.05933	0	2.62854	1.13049	0	1.04821	1.63698	1.91207	1.33678	1.21966
RPS20	8.54053	6.09946	140.891	57.2678	176.989	197.836	10.615	11.5303	60.5683	99.4274	64.1655	106.111
YHL012W	0.776412	0	1.05933	4.54506	6.13327	0	2.44961	1.04821	0	0	4.01034	1.21966
MRP4	0.776412	6.09946	2.11867	0	0.876181	3.39148	0.816538	1.04821	1.63698	0.956033	1.33678	2.43932
HSE1	0	3.4854	3.178	1.81802	3.50472	2.26099	4.89923	2.09641	3.27396	5.7362	10.6942	7.31797
RPL14B	24.8452	14.813	111.23	98.1733	250.588	226.099	12.2481	19.9159	55.6574	86.0429	113.626	121.966
OSH7	1.55282	4.35676	1.05933	4.54506	6.13327	2.26099	4.08269	1.04821	3.27396	4.78016	10.6942	9.75729
QCR10	34.1621	29.6259	26.4833	20.9073	33.2949	29.3928	31.0284	18.8677	31.1027	22.9448	20.0517	28.0522
LEU5	1.55282	2.61405	2.11867	1.81802	3.50472	1.13049	0.816538	2.09641	6.54793	5.7362	5.34712	2.43932
STP2	6.98771	5.22811	7.41533	6.36309	13.1427	15.8269	17.1473	10.4821	18.0068	21.9888	22.7253	29.2719
RPL27A	3.88206	5.22811	67.7973	40.9056	101.637	91.5699	11.4315	10.4821	27.8287	42.0654	33.4195	89.0353
DIA4	0	0.871351	0	0	0.876181	2.26099	0	0	1.63698	0.956033	0	0
VPS29	2.32924	8.71351	3.178	0	7.00945	4.52197	3.26615	4.19283	3.27396	1.91207	5.34712	3.65898
MIP6	2.32924	0	0	1.81802	1.75236	1.13049	2.44961	2.09641	1.63698	0.956033	2.67356	1.21966
YSC83	0.776412	3.4854	4.23733	1.81802	5.25708	4.52197	1.63308	0	4.91095	3.82413	2.67356	4.87864
YHR020W	3.10565	4.35676	20.1273	19.0893	44.6852	27.1318	8.98192	6.28924	11.4589	15.2965	14.7046	29.2719
MYO1	1.55282	2.61405	2.11867	0.909012	0.876181	1.13049	2.44961	2.09641	3.27396	1.91207	0	2.43932
THR1	1.55282	3.4854	12.712	17.2712	24.5331	22.6099	3.26615	7.33744	11.4589	7.64826	20.0517	18.2949
PPA1	2.32924	6.97081	8.47467	2.72704	21.0283	29.3928	4.08269	4.19283	8.18491	13.3845	8.02069	14.6359
YHR033W	19.4103	15.6843	7.41533	24.5433	16.6474	9.04394	14.6977	29.3498	13.0959	21.0327	18.7149	20.7342
YHR035W	0.776412	4.35676	2.11867	1.81802	2.62854	2.26099	4.08269	0	3.27396	1.91207	4.01034	2.43932
BRL1	0	0.871351	1.05933	4.54506	2.62854	0	0	0	1.63698	1.91207	1.33678	0
PUT2	6.98771	5.22811	3.178	4.54506	10.5142	13.5659	8.98192	4.19283	11.4589	4.78016	17.3782	10.9769
RRF1	0	0.871351	0	0	0.876181	1.13049	0	0	0	0.956033	0	1.21966
BCD1	3.88206	0	4.23733	2.72704	0.876181	7.91345	2.44961	6.28924	6.54793	5.7362	12.031	7.31797
NCP1	10.0934	14.813	27.5427	16.3622	56.9517	56.5247	21.23	17.8195	31.1027	28.681	49.4609	37.8095
YHR045W	0	0.871351	0	0.909012	2.62854	2.26099	0.816538	1.04821	0	3.82413	0	3.65898
YHR048W	0.776412	0.871351	1.05933	0.909012	2.62854	2.26099	0	0	3.27396	2.8681	1.33678	8.53763
SMF2	6.21129	5.22811	3.178	8.18111	9.63799	7.91345	3.26615	4.19283	0	3.82413	12.031	4.87864
CIC1	0.776412	0	13.7713	0	14.8951	7.91345	3.26615	0	9.82189	1.91207	5.34712	7.31797
FYV4	1.55282	0	0	0	0.876181	1.13049	0	0	0	2.8681	2.67356	0
VMA22	0	0	1.05933	5.45407	3.50472	1.13049	0.816538	1.04821	0	0.956033	1.33678	1.21966
SSF1	114.909	99.334	128.179	108.172	127.922	105.136	110.233	184.484	67.1163	83.1748	156.403	75.619
DYS1	4.65847	4.35676	13.7713	10.9081	41.1805	28.2623	5.71576	4.19283	11.4589	9.56033	16.0414	25.6129
PCL5	0	0	0	1.81802	0	1.13049	0	0	0	0	0	2.43932
ERG7	3.10565	2.61405	6.356	9.09012	7.00945	12.4354	12.2481	4.19283	8.18491	16.2526	6.68391	18.2949
NOP10	3.88206	1.7427	16.9493	10.9081	27.1616	22.6099	2.44961	4.19283	6.54793	11.4724	13.3678	23.1736
QNS1	2.32924	2.61405	1.05933	0	6.13327	4.52197	2.44961	3.14462	9.82189	4.78016	6.68391	6.09831
PTC7	2.32924	0.871351	1.05933	0	0	1.13049	3.26615	2.09641	0	0.956033	1.33678	3.65898
YHR078W	3.10565	5.22811	10.5933	19.0893	11.3903	5.65247	11.4315	14.6749	16.3698	10.5164	13.3678	17.0753
LRP1	0.776412	5.22811	4.23733	9.99913	5.25708	2.26099	0.816538	6.28924	6.54793	8.60429	5.34712	4.87864
SAM35	2.32924	4.35676	3.178	3.63605	7.88563	0	3.26615	2.09641	6.54793	9.56033	6.68391	7.31797
STE12	1.55282	2.61405	2.11867	2.72704	3.50472	3.39148	0.816538	0	1.63698	8.60429	1.33678	2.43932
IPI1	0.776412	0	0	1.81802	1.75236	0	0.816538	0	0	0	0	0
NAM8	0.776412	2.61405	1.05933	0	1.75236	2.26099	2.44961	2.09641	1.63698	0	2.67356	3.65898
YHR087W	16.3046	16.5557	21.1867	9.09012	19.276	18.0879	32.6615	12.5785	49.1095	36.3292	20.0517	32.9308
RPF1	3.88206	3.4854	9.534	11.8172	7.88563	7.91345	0.816538	3.14462	8.18491	4.78016	10.6942	7.31797
TRA1	19.4103	13.0703	18.0087	21.8163	23.6569	24.8708	13.0646	27.2534	18.0068	21.0327	17.3782	17.0753
KIC1	2.32924	2.61405	5.29667	5.45407	2.62854	3.39148	2.44961	3.14462	1.63698	2.8681	1.33678	9.75729
SBE22	3.10565	7.84216	8.47467	5.45407	19.276	11.3049	6.5323	4.19283	14.7328	16.2526	12.031	7.31797
GRE3	16.3046	15.6843	15.89	13.6352	9.63799	14.6964	40.0103	23.0605	52.3834	62.1421	30.746	51.2258
GGA2	2.32924	0.871351	6.356	6.36309	14.0189	11.3049	1.63308	3.14462	4.91095	6.69223	2.67356	6.09831
CTM1	3.10565	2.61405	0	0.909012	1.75236	0	1.63308	0	3.27396	0.956033	2.67356	0
ERP5	3.88206	1.7427	1.05933	0.909012	6.13327	1.13049	4.08269	9.43386	13.0959	5.7362	5.34712	6.09831
UBA4	1.55282	0	0	0	0.876181	1.13049	0.816538	1.04821	0	0.956033	1.33678	0
YHR113W	8.54053	13.0703	4.23733	4.54506	18.3998	5.65247	12.2481	17.8195	14.7328	17.2086	9.35747	15.8556
BZZ1	0	0.871351	0	0	0	0	1.63308	0	0	2.8681	0	1.21966
YHR117W	1.55282	0.871351	1.05933	8.18111	1.75236	1.13049	0.816538	2.09641	1.63698	1.91207	4.01034	3.65898
SET1	2.32924	3.4854	5.29667	1.81802	8.76181	4.52197	0.816538	2.09641	3.27396	11.4724	10.6942	8.53763
MSH1	0	0	2.11867	1.81802	0.876181	1.13049	0	1.04821	1.63698	1.91207	2.67356	2.43932
LSM12	0	0	0	0.909012	2.62854	2.26099	0.816538	0	1.63698	3.82413	2.67356	1.21966
YHR122W	2.32924	2.61405	7.41533	3.63605	10.5142	5.65247	4.89923	6.28924	8.18491	9.56033	12.031	15.8556
EPT1	0	0	3.178	0	10.5142	2.26099	0.816538	2.09641	4.91095	2.8681	2.67356	6.09831
NDT80	0.776412	1.7427	0	0.909012	0	1.13049	1.63308	0	0	0.956033	0	2.43932
YHR127W	1.55282	0.871351	4.23733	2.72704	7.88563	7.91345	1.63308	1.04821	1.63698	3.82413	1.33678	1.21966
FUR1	2.32924	1.7427	20.1273	9.99913	47.3138	42.9587	0.816538	3.14462	11.4589	13.3845	18.7149	17.0753
IGO2	4.65847	2.61405	1.05933	0.909012	3.50472	3.39148	2.44961	0	0	1.91207	4.01034	4.87864
WSS1	1.55282	1.7427	3.178	0.909012	0.876181	2.26099	2.44961	1.04821	1.63698	1.91207	1.33678	2.43932
YHR140W	0	0	2.11867	1.81802	1.75236	4.52197	0	0	0	1.91207	0	1.21966
CHS7	5.43488	2.61405	12.712	1.81802	10.5142	15.8269	3.26615	1.04821	3.27396	7.64826	12.031	15.8556
DSE2	9.31694	10.4562	7.41533	0.909012	19.276	14.6964	4.08269	8.38565	4.91095	5.7362	2.67356	9.75729
RPC10	3.10565	1.7427	11.6527	9.99913	10.5142	20.3489	2.44961	3.14462	13.0959	10.5164	8.02069	8.53763
CRP1	5.43488	2.61405	5.29667	10.9081	8.76181	7.91345	8.16538	17.8195	16.3698	22.9448	13.3678	12.1966
IMP3	0	0	2.11867	0.909012	1.75236	2.26099	0.816538	0	3.27396	1.91207	1.33678	4.87864
PEX28	0.776412	2.61405	5.29667	9.09012	1.75236	10.1744	3.26615	3.14462	13.0959	10.5164	1.33678	4.87864
SPO12	0.776412	0.871351	1.05933	0	0.876181	1.13049	0	0	0	0	1.33678	2.43932
RTT107	1.55282	2.61405	1.05933	1.81802	4.3809	1.13049	2.44961	1.04821	1.63698	0	1.33678	1.21966
YSP1	3.10565	2.61405	1.05933	9.09012	2.62854	4.52197	1.63308	5.24103	1.63698	5.7362	2.67356	2.43932
REC104	0	0.871351	1.05933	0	0	2.26099	0	0	0	0	0	1.21966
YHR159W	0.776412	0.871351	1.05933	0	0.876181	1.13049	0.816538	2.09641	0	0.956033	2.67356	0
YHR162W	110.25	98.4627	152.544	51.8137	155.084	152.617	165.757	103.772	173.52	256.217	132.341	174.412
SOL3	3.88206	0.871351	5.29667	3.63605	9.63799	4.52197	4.08269	4.19283	8.18491	3.82413	5.34712	4.87864
THP2	0.776412	1.7427	3.178	0.909012	5.25708	3.39148	0.816538	2.09641	1.63698	2.8681	2.67356	1.21966
MTG2	0	0	0	3.63605	1.75236	2.26099	0.816538	0	0	0.956033	0	3.65898
DBP8	0	0.871351	8.47467	10.9081	11.3903	6.78296	1.63308	0	4.91095	7.64826	6.68391	7.31797
NMD3	0.776412	0	10.5933	19.0893	10.5142	18.0879	3.26615	1.04821	8.18491	7.64826	10.6942	7.31797
ATG7	0.776412	0.871351	3.178	0.909012	0.876181	1.13049	1.63308	0	6.54793	0.956033	2.67356	2.43932
ENO2	20.1867	18.2984	108.052	21.8163	270.74	241.926	56.3411	69.1816	29.4657	58.318	117.637	130.504
FMO1	6.21129	5.22811	2.11867	4.54506	6.13327	3.39148	8.16538	5.24103	4.91095	5.7362	8.02069	8.53763
[truncated: 2,822 more rows]
