# Supplementary material for: RNA-controlled nucleocytoplasmic shuttling of mRNA decay factors regulates mRNA synthesis and a novel mRNA decay pathway
Source: Nat Commun. 2022 Nov 23;13:7184. doi: 10.1038/s41467-022-34417-z (PMC9684461; doi:10.1038/s41467-022-34417-z)
Supplement: Supplementary file 11 — Source Data [file 41467_2022_34417_MOESM11_ESM.zip › Source data file/Fig6i_Growth curve_tempshift.xlsx]

## Sheet: Sheet1
	WT1	WT2	Avg	SD	dNLS1dNLS2-1	dNLS1dNLS2-2	Avg	SD
0h	11000	10000	10500	707.107	14000	15500	14750	1060.66
8h	17500	16000	16750	1060.66	20000	24500	22250	3181.98
16h	50000	40000	45000	7071.07	38000	40000	39000	1414.21
20h	120000	140000	130000	14142.1	50000	60000	55000	7071.07
24h	250000	265000	257500	10606.6	98000	110000	104000	8485.28
30h	650000	580000	615000	49497.5	410000	350000	380000	42426.4
34h	1220000	1600000	1410000	268701	610000	620000	615000	7071.07
38h	4800000	4600000	4700000	141421	1350000	1440000	1395000	63639.6
42h	6200000	5850000	6025000	247487	2870000	3250000	3060000	268701
46h	13000000	14000000	13500000	707107	4650000	5350000	5000000	494975
	WT	dNLS1dNLS2
0h	10500	14750
8h	16750	22250
16h	45000	39000
20h	130000	55000
24h	257500	104000
30h	615000	380000
34h	1410000	615000
38h	4700000	1395000
42h	6025000	3060000
46h	13500000	5000000
	WT	dNLS1dNLS2
0h	10500	14750
8h	16750	22250
16h	45000	39000
20h	130000	55000
24h	257500	104000
30h	615000	380000
34h	1410000	615000
38h	4700000	1395000
42h	6025000	3060000
46h	13500000	5000000
