# Supplementary material for: RNA-controlled nucleocytoplasmic shuttling of mRNA decay factors regulates mRNA synthesis and a novel mRNA decay pathway
Source: Nat Commun. 2022 Nov 23;13:7184. doi: 10.1038/s41467-022-34417-z (PMC9684461; doi:10.1038/s41467-022-34417-z)
Supplement: Supplementary file 11 — Source Data [file 41467_2022_34417_MOESM11_ESM.zip › Source data file/FigS3a_Xrn1-FLAG IP- WB-His FLAG.xlsx]

## Sheet: Sheet4
Kap120-His	1	2	3	Xrn1-FLAG	1	2	3
Con
WT
dN1N2
		Kap120	Xrn1	Relative intensity			1	2	3	SD	Ttest
CON-FLAG	1	10203.1	52836	0.19311		WT	0.144041	0.165471	0.130612	0.0175824	0.00869942
WT-FLAG	1	193483	1.34325e+06	0.144041		dN1N2	0.0738829	0.0879285	0.0448837	0.021951
dN1N2-FLAG	1	119168	1.61293e+06	0.0738829
CON-FLAG	2	31302	76432.4	0.409539			1	2	3	SD	Ttest			wt		dd
WT-FLAG	2	183964	1.11176e+06	0.165471		WT	100	100	100	0	0.000845852		0.87	100	1.87	51.2931
dN1N2-FLAG	2	121500	1381804	0.0879285		dN1N2	51.2931	53.1382	34.3643	10.3477			0.99	100	1.99	53.1382
CON-FLAG	3	17484	53164.2	0.328868									1.12	100	2.12	34.3643
WT-FLAG	3	223205	1708922	0.130612		Avg
dN1N2-FLAG	3	110222	2455717	0.0448837		WT	100
						dN1N2	46.2652
						Avg
						WT	0.146708
						dN1N2	0.0688984
