# Supplementary material for: RNA-controlled nucleocytoplasmic shuttling of mRNA decay factors regulates mRNA synthesis and a novel mRNA decay pathway
Source: Nat Commun. 2022 Nov 23;13:7184. doi: 10.1038/s41467-022-34417-z (PMC9684461; doi:10.1038/s41467-022-34417-z)
Supplement: Supplementary file 11 — Source Data [file 41467_2022_34417_MOESM11_ESM.zip › Source data file/FigS3b_Tail WT-SP-dNLS1.xlsx]

## Sheet: Sheet 1
	Band No	Volume	Calib Vol(ug)
Lane 1	1	37156	-
Lane 2	1	2813.73	-
Lane 3	1	9121.78	-
Lane 4	1	18439.3	-
Lane 5	1	4393.11	-
Lane 6	1	5262.62	-
Lane 7	1	8775.18	-
Lane 8	1	2083.5	-
Lane 9	1	4830	-
Lane 10	1	100296	-
Lane 11	1	61693	-
Lane 12	1	91192	-
Lane 13	1	98935	-
Lane 14	1	36420	-
Lane 15	1	83177	-
Lane 16	1	38081	-
Lane 17	1	25081	-
Lane 18	1	120564	-

## Sheet: Sheet4
	Rep	Kap120-His	GFP
WT	1	37156	100296		0.370465
dNLS1	1	9121.78	91192		0.100028
WT	2	18439.3	98935		0.186378
dNLS1	2	5262.62	83177		0.0632701
WT	3	8775.18	38081		0.230435
dNLS1	3	4830	120564		0.0400615
				AVG		SD
WT	0.370465	0.186378	0.230435	0.262426		0.0961228
dNLS1	0.100028	0.0632701	0.0400615	0.0677867		0.0302374
	AVG	SD	T.test
WT	0.262426	0.0961228	0.0286858
dNLS1	0.0677867	0.0302374
	1	2	3	1	2	3	AVG	SD	T-test
WT	0.370465	0.186378	0.230435	100	100	100	100	0			0.85	100	1.88	27.0007
dNLS1	0.100028	0.0632701	0.0400615	27.0007	33.9472	17.3852	26.111	8.28496	0.000104058		0.98	100	1.98	33.9472
	AVG										1.11	100	2.1	17.3852
WT	100
dNLS1	26.111
