# Supplementary material for: RNA-controlled nucleocytoplasmic shuttling of mRNA decay factors regulates mRNA synthesis and a novel mRNA decay pathway
Source: Nat Commun. 2022 Nov 23;13:7184. doi: 10.1038/s41467-022-34417-z (PMC9684461; doi:10.1038/s41467-022-34417-z)
Supplement: Supplementary file 11 — Source Data [file 41467_2022_34417_MOESM11_ESM.zip › Source data file/FigS3c_Tail-Kap120+RNA.xlsx]

## Sheet: Sheet4
RNA (mM)		Kap120	Tail
0		152084	815967	1
1		102559	711802	1
2		68409.1	542096	1
0		7.22484e+06	1.82864e+06	2
1		820689	5.72385e+06	2
2		640254	6915574	2
0		7.0346e+06	6.17357e+06	3
1		909652	7.01828e+06	3
2		120910	3.60648e+06	3
RNA (mM)
0		0.186385	100
1		0.144084	67.4359
2		0.126194	44.9811
0		3.95093	100
1		0.14338	11.3593
2		0.0925814	8.86184
0		1.13947	100
1		0.129612	12.9311
2		0.0335258	1.71879
														w		w1		w2
RNA (mM)				SD	T.test								0.87	100	1.87	67.4359	2.87	44.9811
0	100	100	100	0									0.984	100	1.984	11.3593	2.984	8.86184
1	67.4359	11.3593	12.9311	31.9318	0.0196768								1.11	100	2.11	12.9311	3.11	1.71879
2	44.9811	8.86184	1.71879	23.1922	0.003687
RNA (mM)	Tail
0 mM	100
1 mM	30.5754
2 mM	18.5206
