# Supplementary material for: RNA-controlled nucleocytoplasmic shuttling of mRNA decay factors regulates mRNA synthesis and a novel mRNA decay pathway
Source: Nat Commun. 2022 Nov 23;13:7184. doi: 10.1038/s41467-022-34417-z (PMC9684461; doi:10.1038/s41467-022-34417-z)
Supplement: Supplementary file 11 — Source Data [file 41467_2022_34417_MOESM11_ESM.zip › Source data file/FigS3d_Protein_Xrn1.xlsx]

## Sheet: Sheet2
Rep		Xrn1		RNA		RNA/Protein		% RNA/Protein
1		14883		38386		2.57918		100
1		11625		15260.8		1.31276		50.8982
1		17790		4161.33		0.233914		9.0693
1		15961.2		228.5		0.014316		0.555058
2		5976.5		58742.8		9.82896		100
2		4566		23406.8		5.12633		52.1554
2		10064.5		5339.25		0.530503		5.39735
2		1961.5		553		0.281927		2.86833
	% RNA/Protein
	Rep	1	2	Avg	SD	T.test
		100	100	100	0					w0
		50.8982	52.1554	51.5268	0.888926	0.000168108			0.9	100	1.9	50.8982	2.9	9.0693	3.9	0.555058
		9.0693	5.39735	7.23333	2.59646	0.000391467			1.08	100	2.08	52.1554	3.08	5.39735	4.08	2.86833
		0.555058	2.86833	1.71169	1.63573	0.000138452
