# Supplementary material for: RNA-controlled nucleocytoplasmic shuttling of mRNA decay factors regulates mRNA synthesis and a novel mRNA decay pathway
Source: Nat Commun. 2022 Nov 23;13:7184. doi: 10.1038/s41467-022-34417-z (PMC9684461; doi:10.1038/s41467-022-34417-z)
Supplement: Supplementary file 11 — Source Data [file 41467_2022_34417_MOESM11_ESM.zip › Source data file/FigS4(d-g)_Heat-shock graphs.xlsx]

## Sheet: Sheet1
FCY2									SD
	WT	dNLS1	dNLS2						WT	dNLS1	dNLS2
0	100	100	100						0	0	0
5	46.4813	81.3349	56.5906						3.19028	6.1975	6.01894
10	31.2062	67.974	46.8913						4.10063	20.6377	10.4531
15	25.5955	46.404	46.297						1.85122	0.44069	23.1279
25	21.8466	49.9375	42.0474						7.24817	28.4216	30.2886
40	17.5101	39.0717	37.7863						4.88182	28.5009	27.733
60	24.0937	69.8518	36.2932						4.89655	64.9505	24.2833
Tos1								SD
	WT	dNLS1	dNLS2						WT	dNLS1	dNLS2
0m	100	100	100						0	0	0
5m	51.7186	70.7038	61.3776						6.41635	4.76171	5.10218
10m	35.6377	52.149	44.4356						4.75119	3.89428	5.19544
15m	28.0721	44.4959	42.689						4.88062	12.837	0.105056
25m	23.9701	30.2878	30.9828						1.85789	4.89932	5.41364
40m	23.6025	29.342	29.2528						8.57102	7.15575	2.81003
60m	30.8669	31.1953	33.4162						13.4453	5.99627	1.08847
Pma1								SD
	0m	5m	10m	15m	25m	40m	60m	0m	5m	10m	15m	25m	40m	60m
WT	100	44.6341	25.3212	12.0477	10.6517	9.56786	10.7901	0	22.9414	7.07685	6.39069	5.97535	6.80141	7.71486
dNLS1	100	92.4271	46.9742	32.0722	26.0596	31.661	27.4529	0	53.2812	16.3226	25.8611	20.597	29.1459	9.17247
dNLS2	100	53.5921	60.515	52.0973	38.0772	26.4398	30.7984	0	23.5694	37.3219	22.0934	26.2702	9.20432	18.8168
GCN4								SD
	0m	5m	10m	15m	25m	40m	60m	0m	5m	10m	15m	25m	40m	60m
WT	100	49.0332	29.6276	20.2797	17.7018	16.11	25.1188	0	8.64397	1.59107	1.26941	2.50818	3.44936	8.93931
dNLS1	100	71.0379	47.2777	40.6234	25.8442	24.313	22.4956	0	10.2663	2.5181	7.61264	4.51239	4.98508	15.6177
dNLS2	100	57.4591	46.4327	38.0105	25.2546	23.0964	26.6648	0	6.71571	1.38389	0.666694	0.53591	0.989797	0.101637
