# Supplementary material for: RNA-controlled nucleocytoplasmic shuttling of mRNA decay factors regulates mRNA synthesis and a novel mRNA decay pathway
Source: Nat Commun. 2022 Nov 23;13:7184. doi: 10.1038/s41467-022-34417-z (PMC9684461; doi:10.1038/s41467-022-34417-z)
Supplement: Supplementary file 11 — Source Data [file 41467_2022_34417_MOESM11_ESM.zip › Source data file/FigS4a_Xrn1 normalized.xlsx]

## Sheet: Sheet 1
	Repeat	Xrn1	ATP2
WT	1	246744	5750312	0.0429097	100
S454P	1	142308	7629348	0.0186527	43.4697
dNLS1	1	352270	8158178	0.04318	100.63
dNLS2	1	273802	6480150	0.0422524	98.4683
dNLS1/2	1	231435	6839798	0.0338365	78.8552
WT	3	481014	6501152	0.073989	100
S454P	3	515646	7462531	0.069098	93.3895
dNLS1	3	447941	6820448	0.0656762	88.7647
dNLS2	3	765420	6948264	0.11016	148.887
dNLS1/2	3	759720	6.64555e+06	0.11432	154.509
			Avg	SD				w		sp		n1		n2		n1n2
WT	100	100	100	0			0.87	100	1.87	43.4697	2.87	100.63	3.87	98.4683	4.87	78.8552
S454P	43.4697	93.3895	68.4296	35.2986			1.1	100	2.1	93.3895	3.1	88.7647	4.1	148.887	5.1	154.509
dNLS1	100.63	88.7647	94.6974	8.38997
dNLS2	98.4683	148.887	123.678	35.6513
dNLS1/2	78.8552	154.509	116.682	53.4956
WT	100
S454P	68.4296
dNLS1	94.6974
dNLS2	123.678
dNLS1/2	116.682
