# Supplementary material for: RNA-controlled nucleocytoplasmic shuttling of mRNA decay factors regulates mRNA synthesis and a novel mRNA decay pathway
Source: Nat Commun. 2022 Nov 23;13:7184. doi: 10.1038/s41467-022-34417-z (PMC9684461; doi:10.1038/s41467-022-34417-z)
Supplement: Supplementary file 11 — Source Data [file 41467_2022_34417_MOESM11_ESM.zip › Source data file/FigS4b_Growth rate.xlsx]

## Sheet: Sheet1
	0 h	2 h	4 h	6 h	8 h	10 h	0 h	2 h	4 h	6 h	8 h	10 h	0 h	2 h	4 h	6 h	8 h	10 h
∆Xrn1	0.122	0.19	0.276	0.436	0.785	1.225	0.133	0.185	0.342	0.419	0.824	1.35	0.119	0.19	0.248	0.653	0.954	1.53
Xrn1-WT	0.145	0.285	0.511	1.028	2.595	4.77	0.139	0.328	0.683	1.4	2.85	4.39	0.136	0.387	0.68	1.32	3.32	5.12
Xrn1-S454P	0.166	0.267	0.658	1.015	2.302	4.5	0.146	0.312	0.592	1.2	3.02	5.23	0.172	0.345	0.625	0.915	2.55	4.33
Xrn1-∆NLS1	0.174	0.32	0.557	1.067	2.575	4.735	0.153	0.264	0.634	0.962	2.762	5.1	0.163	0.343	0.661	1.2	2.79	5.06
Xrn1-∆NLS2	0.167	0.281	0.523	0.988	2.632	5.236	0.148	0.223	0.587	1.22	2.23	4.1	0.182	0.325	0.512	0.948	2.23	4.639
Xrn1∆NLS1∆NLS2	0.154	0.268	0.506	0.912	2.43	4.325	0.142	0.334	0.635	1.1	2.34	4.987	0.168	0.262	0.552	1.32	3.1	5.12
Average	0 h	2 h	4 h	6 h	8 h	10 h	S.D.	0 h	2 h	4 h	6 h	8 h	10 h					Avg gen time		Growth rate
∆Xrn1	0.124667	0.188333	0.288667	0.502667	0.854333	1.36833		0.00737111	0.00288675	0.0482632	0.13047	0.0884892	0.153324			3.43346		2.91252		0.237939
Xrn1-WT	0.14	0.333333	0.624667	1.24933	2.92167	4.76		0.00458258	0.0512087	0.0984496	0.195809	0.367775	0.365103			5.05388		1.97868		0.350234
Xrn1-S454P	0.161333	0.308	0.625	1.04333	2.624	4.68667		0.0136137	0.0391535	0.033	0.144597	0.364675	0.478156			4.82836		2.0711		0.334605
Xrn1-∆NLS1	0.163333	0.309	0.617333	1.07633	2.709	4.965		0.010504	0.0406325	0.053966	0.119274	0.116889	0.200187			4.89339		2.04357		0.339112
Xrn1-∆NLS2	0.165667	0.276333	0.540667	1.052	2.364	4.65833		0.0170392	0.0511599	0.040501	0.14686	0.232095	0.568247			4.78168		2.09131		0.331371
Xrn1∆NLS1∆NLS2	0.154667	0.288	0.564333	1.11067	2.62333	4.81067		0.0130128	0.03995	0.0653784	0.204209	0.415251	0.425824			4.92627		2.02993		0.34139
