# Supplementary material for: RNA-controlled nucleocytoplasmic shuttling of mRNA decay factors regulates mRNA synthesis and a novel mRNA decay pathway
Source: Nat Commun. 2022 Nov 23;13:7184. doi: 10.1038/s41467-022-34417-z (PMC9684461; doi:10.1038/s41467-022-34417-z)
Supplement: Supplementary file 11 — Source Data [file 41467_2022_34417_MOESM11_ESM.zip › Source data file/FigS4h_HL_dXrn1-dN1N2(2).csv]

Gene	HL	Type
YBR192W	1.738301363	A
YBR032W	3.510257082	A						Kis	Kis	non-Kis	nonKis
YLR115W	3.517047539	A						A=(dXrn1-2400)	B=(dN1N2-2400)	C=(dXrn1-rest)	D=(dN1N2-rest)
YDR369C	3.327133752	A						dXrn1	dN1N2	dXrn1	dN1N2
YFR023W	-0.448364975	A
YLR058C	3.365459395	A
YHL012W	1.636261799	A
YER165W	0.492830265	A
YKL215C	1.842929839	A
YGL086W	2.458207158	A
YPL248C	2.034590052	A
YPR144C	3.027545998	A
YER056C	2.486862658	A
YDL106C	0.918887111	A
YFR032C		A
YKR034W	1.583003367	A
YPL126W	2.430818118	A
YHR052W	1.487143923	A
YAL047C	2.224893721	A
YEL049W	2.158486414	A
YDR385W	0.940545196	A
YER106W		A
YFR013W	0.474105761	A
YDR212W	2.023846836	A
YKL024C	1.661816166	A
YDR240C	2.38727474	A
YMR304W	1.166342524	A
YPL115C	1.848892453	A
YHR129C	1.74448536	A
YMR217W	1.902747114	A
YER169W	0.557222584	A
YOR205C	2.982502315	A
YGR065C	0.176239526	A
YMR007W	0.149157767	A
YLR067C	1.791726765	A
YDR324C	2.639106055	A
YEL072W	3.420738006	A
YHR196W	3.045306349	A
YGL008C	2.41307127	A
YPR029C	1.596587387	A
YBL072C	1.019900361	A
YDR508C	3.671112525	A
YHR112C	1.778603099	A
YLR222C	3.444096876	A
YER128W	1.264682836	A
YLR339C	1.56719988	A
YBR263W	1.32090454	A
YOR310C	1.369186402	A
YKL008C	2.841584312	A
YFL067W	4.332417016	A
YGL199C	1.910141328	A
YGR108W	2.717052041	A
YDR333C	2.439536651	A
YHR179W	1.30222682	A
YOL040C	1.537872337	A
YGR280C	2.881646678	A
YER036C	2.249106743	A
YHR176W	0.550777507	A
YBR238C	1.615467515	A
YER082C	2.154328975	A
YHR169W	2.567623616	A
YKL081W	1.03655782	A
YMR195W	3.285204765	A
YLR044C	-1.874636324	A
YKL071W	2.040388112	A
YEL034W	2.502956772	A
YGR079W	1.424583181	A
YJR028W	1.241802313	A
YHR068W	1.748429542	A
YLL005C	1.913577519	A
YKL084W	1.113446504	A
YHR106W	1.713274172	A
YPL045W	2.067137865	A
YDL003W	3.513393055	A
YGR128C	3.196812522	A
YGR154C	1.399327616	A
YKL021C	2.250673617	A
YAR007C	0.463133628	A
YBR142W	1.998990551	A
YBR220C	1.441836846	A
YNL189W	1.904945263	A
YGR191W	1.734111499	A
YBR196C	1.622928436	A
YMR290C	1.871344998	A
YPR070W	2.449988886	A
YJR149W	2.164562793	A
YER041W	0.538032238	A
YEL054C	1.127571067	A
YHR005C	2.374912786	A
YML093W	3.619569567	A
YAL043C	1.012908404	A
YPL212C	2.64125647	A
YHR172W		A
YHR066W	2.30589446	A
YGR152C	2.266479567	A
YOR133W	0.800207391	A
YHR036W	1.591755138	A
YMR218C	1.249110204	A
YGR175C	1.633727645	A
YHR015W	1.487973155	A
YNL249C	2.149561192	A
YGR103W	2.255296594	A
YHL026C		A
YHR159W	2.182383892	A
YHR007C	2.11336572	A
YJL027C	0.146305429	A
YJR148W	1.914517942	A
YGR256W	1.568117477	A
YMR131C	2.413502199	A
YMR300C	1.675711132	A
YDL199C	-1.388247528	A
YHL036W	1.197977996	A
YHL014C	1.856070159	A
YDR398W	3.088453124	A
YFL001W	2.004293155	A
YHR040W	1.783021094	A
YHR203C		A
YPR042C		A
YGL209W	1.543633579	A
YKR095W-A	0.611355514	A
YBR219C	2.227283409	A
YHR069C	1.38989984	A
YBL008W	1.502639167	A
YER060W	2.119672058	A
YJR026W	1.901942408	A
YOR361C	2.060386184	A
YGL215W	3.390586783	A
YPL008W	1.397846791	A
YGR160W	1.801040794	A
YLR465C	4.415302295	A
YBR271W	1.90958598	A
YKL004W	2.506725746	A
YGL033W		A
YOR335C	0.844088715	A
YEL063C	2.190568272	A
YJL205C		A
YOR128C	3.009391474	A
YJR074W	1.092235407	A
YBR155W	3.481524568	A
YAR015W	1.186430936	A
YDR164C	2.004025273	A
YLR075W	2.616311831	A
YPR145W	0.613509021	A
YGR286C	1.013782482	A
YGL076C	1.497513506	A
YGR221C	3.244989211	A
YER104W	2.910794442	A
YPR033C	1.424689744	A
YGR229C	2.947680951	A
YJR071W	2.474383868	A
YCL055W	1.990843334	A
YGR092W	1.878233881	A
YER002W	2.403372069	A
YFR038W	3.345939823	A
YKL055C	0.885250128	A
YHR201C	1.88611446	A
YGL203C	0.901996972	A
YPL093W	3.143132845	A
YER125W	1.983183956	A
YML054C	2.533830589	A
YKL060C	1.288496955	A
YLR432W	0.53384559	A
YDR387C	1.442122298	A
YPL207W	2.346017659	A
YGL196W	2.092874757	A
YEL035C	2.168279543	A
YER006W	2.061421254	A
YBR141C	3.93501974	A
YLR175W	1.965470722	A
YER113C	0.611705139	A
YBL042C	1.758510853	A
YHR183W	1.322596034	A
YGL111W	3.102062292	A
YKL027W	2.176345481	A
YJL088W	1.549712497	A
YGR171C	-0.027590629	A
YHR143W	1.891738044	A
YHR184W	1.898624682	A
YGL185C	3.05798931	A
YHR056C	0.83464004	A
YPL086C	0.860340434	A
YNL275W	1.559535334	A
YGL224C	2.446527622	A
YMR046C	1.854803633	A
YKL082C	3.094585062	A
YCR034W	3.096071067	A
YGR124W	1.070409965	A
YGL186C	2.312301806	A
YBR173C	1.533772009	A
YEL046C	2.278645954	A
YHL004W	0.615419842	A
YBR104W	2.191181528	A
YGR224W	2.184721444	A
YOR206W	1.572445328	A
YER148W	1.737518764	A
YBR105C	2.393851654	A
YHR182W	3.003278745	A
YGR285C	1.479850778	A
YMR049C	2.285447471	A
YJR093C	1.672901584	A
YLR409C	4.745942909	A
YFR035C	2.182608546	A
YER126C	2.306805378	A
YGR192C	0.841979584	A
YPR169W	1.588915522	A
YNR053C	3.306090924	A
YHR049W	1.775063243	A
YMR199W	1.304634655	A
YBR129C	1.033595788	A
YPL030W	1.859743626	A
YJL122W	1.635166877	A
YLR286C	3.702518688	A
YJL097W	1.469166866	A
YKL050C	0.706576486	A
YHR076W	2.496295555	A
YJR146W	2.597846613	A
YFL023W	2.73100001	A
YCR025C	2.231411114	A
YGL099W	1.876473007	A
YDL167C	2.324771463	A
YPL256C	3.113252239	A
YKL106W	1.811392228	A
YBR249C	2.124580557	A
YDL042C	2.35553069	A
YLR407W	1.691671132	A
YPR008W	1.459613507	A
YGR180C	1.47717195	A
YER055C	1.260589705	A
YHR067W	2.546251081	A
YKL096W-A	1.083629334	A
YHR156C	2.019613291	A
YBR248C	2.769406754	A
YGL113W	2.077654746	A
YHR002W	1.749903352	A
YCL036W		A
YJR123W	1.265751718	A
YGR166W	1.134064405	A
YER163C	1.742607439	A
YLR057W	3.144263096	A
YJL116C	2.093663206	A
YER074W-A	1.394556213	A
YHR034C	1.744821837	A
YER064C	1.94223469	A
YGR263C	1.193129938	A
YOR320C	3.169461134	A
YOR168W	2.137179726	A
YLR197W	2.086516991	A
YGR055W	1.572779199	A
YJR054W	1.697343943	A
YBR250W	2.294814197	A
YJL138C	1.477704934	A
YER094C	1.108512218	A
YER127W	2.178318015	A
YCL061C	3.111594067	A
YMR015C	2.295059288	A
YGL093W	1.898656145	A
YML126C	1.718586008	A
YGL128C	-0.946714847	A
YGR179C	2.675538479	A
YGL171W	2.910232061	A
YPL258C	2.686460182	A
YHR208W	1.762809816	A
YJL069C	1.779354889	A
YML045W	2.021853278	A
YBR033W	1.329882037	A
YHR063C	1.687862089	A
YEL047C	1.898538297	A
YJR153W	1.083664509	A
YDR485C	2.535337846	A
YDR110W	1.33553348	A
YLR359W	1.223271647	A
YHR177W	2.840652297	A
YPL210C	3.011620997	A
YHL003C	2.035106138	A
YBR293W	1.84525358	A
YNL018C	2.591024361	A
YDL049C	1.072324959	A
YGR202C	1.964425523	A
YMR051C	2.524505534	A
YKL058W	1.14495556	A
YDR463W	2.003394145	A
YBR031W		A
YGR123C	1.433989547	A
YHR062C	3.559347995	A
YBR247C	1.455334235	A
YMR256C	0.604744479	A
YGR239C	2.701700582	A
YCR088W	-0.3103909	A
YPR072W	1.919686589	A
YOL019W	0.274254721	A
YGL012W	1.010256147	A
YJL011C	1.272918805	A
YHR033W	1.742604188	A
YOR374W	1.343052795	A
YOL084W		A
YJL003W	1.146822831	A
YNL103W	2.32451224	A
YLR249W	0.776728833	A
YBR277C	2.28604802	A
YJR063W	2.032030962	A
YFL021W	2.001647305	A
YHR025W	0.762660527	A
YBR252W	1.990229375	A
YMR094W	4.855939008	A
YEL020W-A	1.79843908	A
YGR187C	2.375883781	A
YBL069W	0.82648355	A
YGR223C	1.74704623	A
YJR019C	1.936823175	A
YGL132W	0.650697141	A
YGL035C	1.886967493	A
YBR118W		A
YGL017W	1.224768544	A
YHR064C	1.234378527	A
YML116W	3.73756886	A
YKL099C	2.190601755	A
YFL022C	1.308774773	A
YCL020W	3.570168203	A
YEL066W	0.925840607	A
YBL098W	3.002310401	A
YHR111W	2.333788331	A
YDL126C	1.744556733	A
YKR042W	1.533714191	A
YMR058W	-0.348416562	A
YLR300W	2.272973916	A
YOR241W	1.609121206	A
YHR090C	3.692391055	A
YDR207C	2.195673602	A
YPR105C	1.955950985	A
YEL069C	1.248373031	A
YJR111C	1.300943251	A
YDR381C-A	1.430110749	A
YBR172C	3.395889797	A
YER010C	1.397057487	A
YPR121W	1.877661895	A
YLL012W	0.95024431	A
YGL119W	1.592779561	A
YBR257W	3.229638919	A
YHR192W	2.260890992	A
YLR221C	2.316119977	A
YBR134W	2.175128755	A
YBR089W		A
YER170W	1.174948313	A
YHR083W	1.03899394	A
YGR216C	2.491522782	A
YHR018C	0.885960264	A
YGR200C	1.813642265	A
YGR254W	-0.317672278	A
YEL041W		A
YBL052C	2.140199709	A
YGL064C	1.511308268	A
YLR055C	1.486536738	A
YNL299W	2.634849841	A
YEL009C	3.028099022	A
YCL026C-B	0.06026483	A
YER124C	1.449012089	A
YGL233W	2.004982779	A
YKL093W	1.830340591	A
YGL148W	0.741323239	A
YPL214C	2.577911225	A
YGR282C	3.360849776	A
YLL034C	1.717259293	A
YOR260W	2.269908197	A
YKL046C	2.116236389	A
YPL179W	2.310574435	A
YMR182C	3.38358654	A
YMR197C	2.708303642	A
YKL045W	2.57332252	A
YLR134W	-0.401474092	A
YOL055C	1.559628772	A
YML043C	2.869943696	A
YML106W	1.904399355	A
YGR021W	1.96949356	A
YJR129C	2.528476619	A
YJL009W	1.772923195	A
YBR267W	2.50302317	A
YFR001W	0.577087184	A
YFR028C	0.616181551	A
YEL042W	2.286775551	A
YGR214W	1.277969771	A
YJR139C	1.460761129	A
YOR270C	1.709959068	A
YHR133C	1.810518006	A
YOL153C	1.076333608	A
YKL049C	1.687442391	A
YCL064C	2.16383204	A
YLR441C	1.639241717	A
YGL003C	2.435966931	A
YER050C	1.40074013	A
YJR050W	1.854375384	A
YOR360C	1.258308427	A
YEL070W	0.408929815	A
YMR036C	1.603556303	A
YGL050W	1.646109868	A
YAL059W	1.477308855	A
YPL184C	1.457253412	A
YPL022W	2.073043208	A
YDL189W	2.149297951	A
YGR062C	1.545009983	A
YGR060W	-0.082768448	A
YFR007W	-0.791623886	A
YJR002W	2.725390261	A
YGL125W	4.441335748	A
YHR107C	1.999186728	A
YER043C	1.040929398	A
YLR202C	0.974171799	A
YJL007C	2.629404728	A
YJR018W	0.842287128	A
YDR345C	2.5094797	A
YJR101W	1.391602693	A
YLR357W	1.565164053	A
YLR461W	1.205852146	A
YEL038W	1.033508005	A
YCL022C	1.459457358	A
YPL106C	0.942556019	A
YGL231C	2.082030913	A
YCR010C	0.938298873	A
YDR490C	2.811992024	A
YLR020C	1.745994506	A
YHR194W	1.8755868	A
YHR202W	1.824362126	A
YGR283C	1.803192475	A
YKL063C	2.71080966	A
YKL066W	0.988675892	A
YJL125C	2.052340814	A
YBR266C	2.425094256	A
YKL056C	1.51746361	A
YPR137W	2.001301255	A
YCR016W	2.475690717	A
YHR058C	-0.402951961	A
YGR279C	1.91964837	A
YPL174C	2.492305824	A
YKL076C		A
YCR086W	2.401113088	A
YJR160C	1.559267367	A
YBR011C	1.194148124	A
YGL164C	2.378945457	A
YGR087C	-0.6927965	A
YBR058C	3.200276671	A
YMR006C	2.264305221	A
YLR148W	1.76995372	A
YGR236C	3.750484305	A
YER139C	1.881517744	A
YGL200C	1.089589848	A
YGL077C	1.996542519	A
YDR371W	2.464549665	A
YCL063W	1.894067628	A
YJR048W	1.472197855	A
YGL154C	1.802240352	A
YHR171W	1.36177199	A
YJL190C	1.836195859	A
YBL028C	2.588522521	A
YDR109C	3.753611554	A
YGR109C	2.905572126	A
YHR188C	2.983520543	A
YBR210W	2.040444289	A
YBR268W	2.578595385	A
YKL009W	1.212502829	A
YCR072C	1.222639386	A
YHR113W	0.156364355	A
YAR042W	0.221457399	A
YLR343W	1.217586732	A
YFR037C	2.327905949	A
YPR181C	0.800233383	A
YGL078C	1.716453506	A
YHR048W	2.01324302	A
YBR221C	2.370187557	A
YGR138C	1.253917429	A
YML058W	0.605720318	A
YHR046C	1.940815054	A
YER102W		A
YCL011C	2.066115977	A
YBR034C	1.549116315	A
YOL076W	2.4064337	A
YGL256W	3.024782539	A
YLR015W	2.415077666	A
YPR135W	0.975958709	A
YKL077W	3.173941957	A
YEL057C	1.868437071	A
YJR013W	1.748711028	A
YMR220W	1.896774931	A
YHR050W	1.73835967	A
YAL004W	0.27135609	A
YBR211C	1.519317913	A
YGL157W	1.872535539	A
YJL120W	2.007975664	A
YCR059C	1.80670449	A
YBR265W	1.085642997	A
YCL029C	1.627838353	A
YER174C	0.998427341	A
YGR117C	2.082133509	A
YCL075W	1.728349656	A
YHR207C	1.581402924	A
YBR143C	2.05244589	A
YLR023C	1.466132451	A
YJR051W	1.827723303	A
YIL140W	1.2981195	A
YFR021W	0.953840188	A
YOR306C	1.404392096	A
YLR401C	2.8633771	A
YHR003C	1.859596208	A
YHR135C	1.894407564	A
YBL020W	2.561573168	A
YER052C	2.647607054	A
YGR041W	1.300176748	A
YEL029C	0.941285802	A
YJL041W	1.129994814	A
YCR030C	1.890923861	A
YOL075C	1.95129203	A
YHR115C	1.440219063	A
YGR093W	2.280220803	A
YER087W	1.27344968	A
YHR061C	3.116426088	A
YBR242W	1.991943512	A
YGR155W	1.881126244	A
YOR354C	0.90956235	A
YEL020C	1.744702087	A
YJL004C	1.87739885	A
YBR111W-A	1.689464663	A
YFL002C	1.514672971	A
YBL043W	-0.434952564	A
YMR179W	1.40435747	A
YDL085W	1.474481619	A
YEL064C	2.431500914	A
YGL103W	3.134342544	A
YER140W	1.859693845	A
YEL018W	1.756886687	A
YOL047C		A
YGR120C	1.822187104	A
YDR474C	1.51336238	A
YER117W	0.373955691	A
YPL228W	1.660544297	A
YMR093W	2.499465819	A
YEL004W	2.329571505	A
YER012W	1.23497539	A
YNR063W	2.090307841	A
YHR151C	0.063074403	A
YEL039C	-1.875299135	A
YGL243W	1.60405595	A
YNL238W	1.201392008	A
YLR207W		A
YOR090C	2.11028465	A
YGR080W	2.086053652	A
YGL245W	1.244183966	A
YDL060W	2.520874454	A
YJR067C	2.422134426	A
YGR257C	1.550556636	A
YPL043W	2.53636632	A
YGL208W	3.039503727	A
YGL240W	2.13370476	A
YER042W	1.121335968	A
YGL246C	1.8648632	A
YCR105W	1.836947726	A
YAL036C	2.200225976	A
YDR299W	2.953520939	A
YJR142W	1.530310866	A
YBL077W		A
YGR084C	1.979297297	A
YER093C-A	0.152787288	A
YKL006W	0.365040171	A
YJL158C	1.615122099	A
YFR048W	-0.062026283	A
YJR055W	1.618085263	A
YKL023W	1.121190608	A
YFL010W-A	-2.119842134	A
YKR069W	2.859412287	A
YFL041W	2.512081784	A
YIL015W	1.157205636	A
YDR380W	3.464056583	A
YER121W	1.291999612	A
YBR162W-A	1.40542163	A
YKL068W	1.640353246	A
YJR025C	1.24879651	A
YML099C	2.913800885	A
YHR004C	2.763811608	A
YIR036C	1.290407758	A
YDR120C	1.275950344	A
YDR386W	2.041566488	A
YML085C	1.520217892	A
YGL244W	1.636354275	A
YKL129C	2.761118137	A
YDL148C	2.775928414	A
YMR227C	1.70033861	A
YGL261C	2.277510976	A
YBR188C	1.519772046	A
YGL168W	1.084425616	A
YFR046C	1.808576096	A
YBR288C	1.250813794	A
YBR170C	3.132282965	A
YNL182C	2.476304795	A
YOL006C	2.565072679	A
YGL090W	2.621350151	A
YHR148W	2.377507548	A
YDR036C	0.906280206	A
YGR181W	1.450299373	A
YBR055C	2.302507298	A
YJL014W	1.692144907	A
YIL001W	1.720477484	A
YCR024C	2.157408123	A
YIR032C	1.549106449	A
YKR063C	1.8767548	A
YBR239C	1.694558237	A
YDL050C		A
YML012W	1.739973822	A
YEL051W	1.257747702	A
YGL163C	2.13651354	A
YJR083C	2.9232285	A
YER028C	2.008675049	A
YBR256C	0.856524836	A
YBR258C	1.968886005	A
YML069W	1.733420587	A
YCR065W	2.133867424	A
YGR096W	1.523448273	A
YJL182C	1.542794947	A
YOL089C	0.331337985	A
YEL019C	2.440084387	A
YML029W		A
YGR010W	2.085293116	A
YEL026W	1.253825949	A
YJR007W	1.827693733	A
YBR269C	-0.904547801	A
YHR017W	2.045191791	A
YNL291C	1.368331536	A
YBR190W		A
YOR351C	2.556965705	A
YGL252C	2.380797866	A
YBR044C	3.435140381	A
YAL058W		A
YDL095W	1.436474227	A
YJR022W	2.821058673	A
YGL129C	1.630500982	A
YMR187C	1.943722661	A
YBL018C	1.156219321	A
YCR068W	0.973256864	A
YDL045C	1.595309788	A
YER183C	1.639410766	A
YLR051C	2.17330878	A
YFR047C	1.08858186	A
YEL053C	1.755486182	A
YOL049W	0.52486362	A
YDR320C-A	2.102686893	A
YCL009C	0.960776925	A
YGR040W	2.44449991	A
YCR012W	0.80716202	A
YBR106W	1.397348551	A
YBR189W	2.357535555	A
YBR162C	1.389504808	A
YCR002C	1.834252014	A
YBR253W	3.067507746	A
YHR195W	2.246652094	A
YOR165W	2.282266352	A
YBR301W	1.701594458	A
YMR077C	2.805112177	A
YCR045C	4.377934172	A
YJR136C	3.341388112	A
YKL047W	2.042750818	A
YGL254W	3.035749231	A
YLR212C	1.284545207	A
YGL040C	1.471959476	A
YKL059C	2.276166995	A
YKL183W	0.76681878	A
YKL016C	0.823547121	A
YEL028W	2.883922308	A
YBR132C	3.333011052	A
YNL250W		A
YGL169W	2.197600503	A
YHR209W	1.14280239	A
YAR023C	1.588192826	A
YMR072W	2.584003116	A
YCL043C	0.523729485	A
YGL057C	2.018284364	A
YLR358C	1.638628404	A
YFR002W	1.698347114	A
YLL044W	1.785667806	A
YJR070C	1.581191898	A
YLR275W	0.91069286	A
YER025W	1.64980863	A
YLR353W	1.098454439	A
YJR144W	1.470934856	A
YFR051C	1.024165839	A
YGL124C	1.031903406	A
YGL225W	2.078958132	A
YNL233W	3.292288515	A
YJR087W	2.648655773	A
YBR094W	2.997222755	A
YER116C	4.031349552	A
YML082W	0.419277255	A
YGR165W	1.503291113	A
YBR147W	-0.40127376	A
YGL038C	1.244772962	A
YLR431C	3.026260772	A
YLR400W	0.878960852	A
YNL298W	3.317358087	A
YGR244C	1.460678765	A
YPR018W	2.08720813	A
YGR091W	0.110766998	A
YKR099W	3.426920313	A
YBR075W	1.552859326	A
YER007W	2.155289894	A
YGL116W	1.772887017	A
YPL029W	1.273691583	A
YDR188W	1.617809785	A
YHR011W	1.614092977	A
YJR135C	1.542075714	A
YJR156C		A
YBR291C	1.977972954	A
YKL089W	2.461908701	A
YDR040C	-0.290274436	A
YIL121W	1.581741241	A
YMR029C	1.125371229	A
YHR103W	1.538092382	A
YBR131W	1.43604942	A
YBR194W	1.538094482	A
YPL113C	1.531154798	A
YER061C	1.315309695	A
YGR284C	0.841555275	A
YBL039C	2.6855564	A
YBL073W	1.959505786	A
YJR068W	2.021200285	A
YGR141W	1.702558131	A
YOR002W	1.509771093	A
YHR001W	1.453872864	A
YJL148W	2.057842012	A
YKL075C	2.535210661	A
YGR260W	1.108087658	A
YGR026W	1.31668232	A
YGR058W	1.190869274	A
YBL053W		A
YGR110W	2.882929613	A
YGL213C	1.378197228	A
YPL274W	1.696235591	A
YGL048C	2.076354163	A
YBL035C	2.551405715	A
YBR127C	0.718884439	A
YGL100W	1.334796795	A
YGL253W	2.652572284	A
YJR010W	1.717657616	A
YKL028W	1.999653867	A
YJL154C	0.929340095	A
YNR046W	1.494128787	A
YIR023W	2.061745648	A
YOR342C	3.201288358	A
YKL080W	1.163035646	A
YGL019W	1.077915839	A
YGL110C	2.962608482	A
YBR187W	2.278218836	A
YKL074C	1.211421838	A
YHR150W	2.277155506	A
YGL153W	1.594239656	A
YPL051W	1.010939064	A
YLL055W	1.910268142	A
YBL083C		A
YFR055W	1.944334081	A
YHR157W	0.30574076	A
YMR274C	1.593662755	A
YNL112W	2.589373647	A
YCL008C	1.402984421	A
YGR163W	1.243569553	A
YHL034C	0.044524916	A
YBR025C	1.537711211	A
YIL092W	2.039477712	A
YMR209C	1.382207827	A
YJL059W	1.801202636	A
YLR116W	0.801999593	A
YAL007C	1.39984523	A
YGR205W	4.035634372	A
YHR121W	1.034689006	A
YHL002W	1.977560895	A
YGR028W	1.840527053	A
YCL021W-A	1.334843891	A
YHL009C	1.822818338	A
YML053C	3.744239917	A
YER081W	4.758308944	A
YNL268W	3.03819892	A
YGR293C	1.115613464	A
YOR228C	0.87879679	A
YJR088C	2.31000499	A
YBR014C	1.734200809	A
YCR060W	1.758463126	A
YAL037W	2.82394563	A
YMR177W	2.249795326	A
YMR014W	2.518015406	A
YNL256W	0.760793939	A
YDL153C	1.490848054	A
YEL058W	1.806729449	A
YGR185C	1.521906894	A
YBR123C	2.844221957	A
YBR070C	2.33585644	A
YFL018C	1.403380979	A
YGR009C	1.358217458	A
YBR159W	1.796873889	A
YBR065C	0.791226806	A
YBR205W	1.238095072	A
YJR082C	1.819740398	A
YLR313C	2.748626023	A
YPL221W	1.306599226	A
YDR042C	0.040936786	A
YBL015W	-0.695508965	A
YGR213C	0.545850505	A
YER072W	0.505431387	A
YGL001C	0.379156832	A
YIL024C	2.941016672	A
YIL008W	1.611112541	A
YPR198W	1.096461604	A
YGR043C	3.095782054	A
YHR198C	1.682334806	A
YBR246W	2.039442671	A
YOR329C	1.55751779	A
YCR046C	-0.389182709	A
YEL002C	0.979915484	A
YDL043C	2.384999664	A
YFL030W		A
YGL105W	0.916111602	A
YJL021C	1.121786438	A
YCR099C	2.066821575	A
YJR145C	1.847196939	A
YKL070W	3.140945827	A
YML100W	-0.641409951	A
YEL036C	1.726282842	A
YCR104W	2.526691591	A
YML028W	0.856951204	A
YJR147W	3.661393009	A
YFR052W	2.285397279	A
YPL120W	1.978110309	A
YER063W	1.166221498	A
YGL104C	-0.248965744	A
YJR100C	1.893481158	A
YNL197C	-2.378011477	A
YKL039W	1.84224351	A
YGL073W	2.64925793	A
YNL186W	2.710220766	A
YGL194C	2.709573253	A
YJR021C	0.789533486	A
YGL255W	1.965843423	A
YER187W	1.528979044	A
YGR121C	3.368344729	A
YBL102W	1.045098005	A
YLR173W	0.480970211	A
YBL048W	3.891907698	A
YPL155C		A
YDR165W	2.245967658	A
YPL104W	1.609957907	A
YPL216W	2.568242856	A
YCL031C	2.519482644	A
YPL161C	2.742648293	A
YBR035C	0.862990172	A
YFL047W	1.191826636	A
YKR023W	2.355609134	A
YOR153W		A
YGR132C	1.814342838	A
YCR047C	1.772279077	A
YBR283C	1.581280449	A
YKR002W	1.816943282	A
YJR020W	1.348351958	A
YBL095W	1.962848041	A
YMR155W	2.04426203	A
YKL201C	3.279341129	A
YAR073W	1.307610058	A
YGR150C	1.550471005	A
YBR195C	1.880793945	A
YBL085W	1.118046907	A
YBL087C	1.389312269	A
YJL072C	0.750259805	A
YCR069W	1.501855756	A
YPL273W	1.412002952	A
YJL023C	2.976502802	A
YDL227C	1.547335533	A
YDL074C	2.596940139	A
YJL081C	1.925469922	A
YCL066W	1.814816289	A
YMR115W	1.486484747	A
YBR243C	1.817913021	A
YBR018C	1.637441371	A
YHR071W	1.325254669	A
YBR260C	1.084024633	A
YPR155C	1.954781157	A
YGR044C	2.288725785	A
YGL084C	1.43048361	A
YJL153C	1.529391541	A
YOR217W	1.530625562	A
YLR378C	1.273028495	A
YER022W	3.348685684	A
YDL044C	1.764148873	A
YCR054C	2.288616283	A
YHR065C	2.108401895	A
YKL003C	1.373781354	A
YER147C	4.782645806	A
YBR021W	2.078828644	A
YAL038W	-0.029155003	A
YGL096W	2.279649009	A
YHR054C		A
YMR239C	2.618298197	A
YAR029W	1.649652628	A
YLR292C	1.376591147	A
YOR344C	5.044156703	A
YLR094C	1.506671862	A
YKL141W	1.168112864	A
YJL223C	2.420038501	A
YCR020C-A	1.346128138	A
YBR166C	1.050767984	A
YGR046W	1.407209545	A
YEL014C	2.900377155	A
YBR158W	2.029752318	A
YPL005W	1.272608777	A
YHR166C	0.904013735	A
YEL056W	1.482423554	A
YOR023C	1.385664307	A
YLR276C	2.992337188	A
YKL191W	2.243094937	A
YPL128C	1.882779789	A
YCL003W	2.491455031	A
YGR012W	1.201681269	A
YGL190C	1.679086422	A
YGR104C	1.650282774	A
YKL053W	4.10074374	A
YIL078W	1.289717836	A
YJL075C		A
YBR096W	1.3120146	A
YLR387C	0.764856443	A
YKR084C	1.06328306	A
YGR277C	0.815025094	A
YOR030W	0.936610834	A
YKL013C	1.648160227	A
YIL014W	0.892628023	A
YJR072C	1.750244614	A
YER038C	2.488512625	A
YGR266W	2.235881226	A
YER107C	1.859374351	A
YKR056W	1.290751624	A
YJL215C	3.358618327	A
YBL041W	1.851561595	A
YJL058C	1.114502343	A
YBR176W	1.719213279	A
YER079W	0.160817766	A
YPL266W	1.49651174	A
YML080W	1.495728696	A
YBR236C	1.963347008	A
YBR057C	3.148586222	A
YLL042C	0.222133588	A
YML124C	0.104268306	A
YDR342C	1.213546617	A
YBR029C	2.135050083	A
YLL002W	-0.187652006	A
YER168C	2.115048306	A
YCR090C	1.307334915	A
YIL141W	5.824056469	A
YJR116W	1.134644607	A
YCL056C	2.289114806	A
YER123W	0.977831744	A
YMR062C	0.986959802	A
YOR353C	2.001275553	A
YBR282W	1.95910732	A
YOR363C	1.725804124	A
YGR190C	2.643676678	A
YJR012C	2.191194898	A
YJL204C	2.837976807	A
YBL023C	0.48822725	A
YEL005C	2.86196145	A
YJR105W	0.297986144	A
YKL040C	2.577405108	A
YDL210W	1.672056674	A
YGR095C	1.840245902	A
YCR075C	2.318756853	A
YLR273C	1.295038508	A
YLR214W	1.969593689	A
YJR094C	1.436766637	A
YIR030W-A	3.311502455	A
YFR036W	0.518922643	A
YPL012W	0.644238928	A
YJR155W	2.407203704	A
YJR102C	0.411533314	A
YBR175W	1.591721881	A
YCL004W	2.621494862	A
YBR160W	1.070713407	A
YBR261C	1.423402034	A
YBR023C	1.340421101	A
YLR324W	1.303105477	A
YGL228W	2.723084349	A
YJR133W	1.256170024	A
YML096W	2.283824247	A
YNL143C	2.466129381	A
YER147C-A	1.82066115	A
YMR302C	1.807923302	A
YJR079W	1.280252218	A
YJR058C	1.561810134	A
YCR023C	1.194751272	A
YDR039C	1.091394875	A
YDL138W	1.409863066	A
YCL017C	1.221508931	A
YEL037C	1.715808525	A
YPL007C	1.530096251	A
YGL115W	0.615322383	A
YJL140W	1.942686567	A
YBR179C	1.710708155	A
YPL040C	2.062857135	A
YJR014W	1.106511841	A
YOR067C	1.377923712	A
YAL049C	1.12660067	A
YBL067C	1.53455695	A
YPL183C	2.029496066	A
YER039C	1.580144761	A
YIL104C	2.499622614	A
YBR201W	1.500669259	A
YMR184W	2.184165246	A
YJL046W	1.943089491	A
YKL124W	0.909512736	A
YJR084W	3.077282283	A
YNL325C	1.529933249	A
YGR023W	2.53491605	A
YJR080C	2.020906297	A
YBR300C	1.259470804	A
YER062C	1.898054292	A
YGL223C	2.133946852	A
YML052W	0.862257398	A
YJR076C	3.004492187	A
YGR113W	2.383508148	A
YLR389C	0.117967696	A
YMR132C	2.414214512	A
YGL032C		A
YBR164C	1.979323904	A
YBR274W	3.52271801	A
YOR269W	0.853480335	A
YKL119C	1.911365453	A
YIL146C	1.6458669	A
YJL126W	1.486628965	A
YCR044C	3.118572651	A
YBR133C	2.539640729	A
YMR028W	2.096546595	A
YOR081C	1.933500813	A
YML055W	2.05043263	A
YCL048W	2.420246485	A
YCL044C	1.230627971	A
YHR134W	1.635915604	A
YGR004W	2.005365304	A
YGR240C	1.963149022	A
YOR006C	1.773050678	A
YFR053C	1.22412915	A
YER119C	1.075327365	A
YPR032W	1.295095138	A
YDR320C	3.387595818	A
YBR251W	0.693846352	A
YJR107W	2.342339428	A
YIR029W	3.147603342	A
YGR176W		A
YER112W	3.011205872	A
YGR189C	2.236120806	A
YAR060C	3.272677722	A
YLR345W	1.037968807	A
YKL031W	0.20601672	A
YBR062C	1.877218258	A
YGL134W	1.637631378	A
YER084W-A	1.902786322	A
YGL043W	2.128035532	A
YBL016W	1.428091545	A
YGR273C	1.644892896	A
YML115C	1.454607562	A
YLR084C	1.593717027	A
YCL032W	2.485689449	A
YGR101W	1.340282319	A
YMR085W		A
YGL067W	1.577477946	A
YKL022C	2.40367427	A
YLL011W	3.134404634	A
YKR004C	1.636126227	A
YFR010W	1.685262611	A
YBR281C	1.908971528	A
YBR042C	1.228507111	A
YJL016W	0.690520105	A
YHR123W	1.208136603	A
YIL053W	2.458786463	A
YER153C	1.373969234	A
YLR182W	1.792045056	A
YDR374C		A
YCL001W-A	2.573068699	A
YGL257C	1.427984097	A
YGR255C	0.042865828	A
YBR153W	1.930715082	A
YOR074C	1.77365958	A
YPR119W	2.603802485	A
YER016W	2.365872002	A
YOL045W	0.887359974	A
YGL122C	1.921939471	A
YGR246C	1.909631108	A
YJL110C	2.281546453	A
YGR156W	1.368755679	A
YER159C	4.390601123	A
YDL225W	1.522601309	A
YOR287C	2.151258681	A
YBR090C	1.775156691	A
YGR169C	2.011948136	A
YDL206W	1.831070069	A
YLR033W	2.265334343	A
YMR223W	2.341537128	A
YAR033W	2.692875476	A
YBR060C	1.680625572	A
YMR171C		A
YBR254C	2.550857122	A
YKL073W	1.306677196	A
YJL055W	1.420007836	A
YHR100C	1.59692052	A
YMR165C	1.154854219	A
YBR152W	2.959095633	A
YHR144C	0.284894381	A
YGR005C	2.417107503	A
YML088W	-0.358162268	A
YML095C	1.200780079	A
YEL016C		A
YBR083W	1.96780818	A
YMR100W	2.850218586	A
YDR176W	2.918759061	A
YER019C-A	-0.131118319	A
YPL023C	1.162919447	A
YBR241C		A
YER076W-A	1.026923177	A
YGR230W	1.312651305	A
YGL219C	1.526917553	A
YLR224W	2.060424146	A
YCL069W	4.190525576	A
YJL049W	1.883592782	A
YOR359W	1.66812679	A
YBR227C		A
YBR116C		A
YHR191C	0.480102035	A
YBL025W	2.635740429	A
YGL091C	1.289816767	A
YCR096C	2.19282238	A
YJL035C	0.805405318	A
YDR172W	1.641335295	A
YER009W	0.853187548	A
YLR392C	1.180988622	A
YPR081C	1.98454615	A
YOL090W	1.793396256	A
YJR009C	0.539296504	A
YOL023W	1.877724003	A
YEL015W	1.76467388	A
YJL026W	0.489944812	A
YBR165W	1.967332461	A
YJL017W	1.367784804	A
YHR084W	2.288186468	A
YKL065C	1.502232112	A
YGR234W	1.621204684	A
YER158C		A
YHR128W	0.899255688	A
YKR015C	2.897204216	A
YIR026C	1.572647969	A
YIR030C	2.414857756	A
YMR175W	4.13660463	A
YHR096C	1.435202044	A
YGR099W	2.668119871	A
YBR109C	1.300997842	A
YIL003W	3.788017575	A
YGR151C		A
YBR100W	2.209306743	A
YOL034W	-0.724827255	A
YOL061W	2.661298896	A
YBR063C	3.178616209	A
YGL136C	1.726762612	A
YFL026W	2.926565906	A
YGL063W	2.223344846	A
YBR264C	1.316377647	A
YCR020C	3.275058479	A
YGR168C	3.237316572	A
YKL090W	2.848978366	A
YNL047C	2.278021176	A
YMR307W	1.874487985	A
YFR049W	0.413687385	A
YIR011C	2.605313989	A
YAL003W	1.248736416	A
YJL124C	2.349549256	A
YBR286W	3.102600958	A
YGR249W	1.014763664	A
YOL119C	1.601493476	A
YDL154W	2.427776253	A
YPR088C	1.806016636	A
YDL218W	4.807972441	A
YEL027W	1.288785377	A
YER089C		A
YGL130W	1.299728728	A
YJR001W	2.185686767	A
YGR182C		A
YGL159W	1.622661935	A
YNL287W	1.459534707	A
YMR205C	2.259632257	A
YGR054W	1.190948939	A
YNL289W	4.235996017	A
YMR263W	1.565731672	A
YLL036C	1.504874786	A
YBR110W	1.17983692	A
YJR053W	2.943050779	A
YHL040C	3.656202354	A
YER046W	1.438908934	A
YER044C	0.939175337	A
YHR042W	1.832786514	A
YBR120C	1.033872512	A
YLR129W	2.519239113	A
YLL035W	1.049535072	A
YLR394W	1.766124354	A
YGL212W	2.044822924	A
YBL024W	1.142458924	A
YOL130W	2.879726699	A
YCR052W	1.717499794	A
YKL086W		A
YER015W	1.884463666	A
YJL121C	1.436237425	A
YKR078W	1.327545284	A
YBR019C	3.493635117	A
YGR048W	1.729514144	A
YDR492W	2.691053185	A
YLR383W	1.881192658	A
YNL183C	1.41774313	A
YER003C	3.136669466	A
YLR009W	2.246953848	A
YLR117C	1.386993268	A
YOR372C	2.907372426	A
YKL087C	2.470778314	A
YJR075W	1.146650703	A
YCR094W	1.660216224	A
YBR182C	-0.494231522	A
YOR078W	1.94738808	A
YDR341C	0.792622832	A
YLR363C	2.131565008	A
YEL071W	3.25078475	A
YKL018C-A	0.33057593	A
YKL011C	0.811947044	A
YBR213W	1.295675463	A
YBL021C	1.175175581	A
YFL059W	2.132442323	A
YBL055C	1.919758787	A
YAL027W	1.055153367	A
YER029C	1.530509757	A
YER095W	1.969832411	A
YKL043W	1.399852189	A
YML023C	2.755231748	A
YLR077W	2.65721853	A
YCR066W	2.487302111	A
YPL034W	3.156883983	A
YJL111W	2.124649861	A
YER023W	1.004105717	A
YHL028W	1.830344457	A
YDR497C	1.649630026	A
YER057C	1.307335393	A
YPL194W	2.214639795	A
YKL088W	1.819456176	A
YBL057C	1.051156025	A
YPL084W	1.583156828	A
YER173W	2.734985908	A
YMR005W	2.374837777	A
YEL040W	1.666958666	A
YGL112C	1.441606659	A
YML002W	1.814004947	A
YEL052W	2.350922745	A
YAR062W	1.335667851	A
YMR258C	1.830679924	A
YJR114W	1.104814829	A
YER175C	1.571227138	A
YCR041W		A
YBR087W	1.830015839	A
YFR005C	2.211605193	A
YLR176C	0.862696601	A
YPL075W	3.595999598	A
YGL039W	2.58677792	A
YPR171W	1.610356307	A
YKR046C	0.81037018	A
YIL165C	2.649773635	A
YML008C	1.582314738	A
YMR091C	2.168790916	A
YHR045W	0.793093133	A
YAL034W-A	1.716089064	A
YBR039W	1.123542196	A
YKL029C	1.292320259	A
YGR272C	4.06772907	A
YLR002C	1.447037269	A
YER143W	1.203760831	A
YPL254W	1.723808159	A
YIL072W	1.730709433	A
YJR121W	1.749813744	A
YER071C	2.748258528	A
YLL018C	3.141124299	A
YKL010C	0.661572071	A
YML063W	1.083247628	A
YER004W	2.031370868	A
YIL176C	2.431149841	A
YBR163W	3.038710033	A
YJL104W	2.119981567	A
YLR240W	1.120400106	A
YBR167C	2.144561878	A
YLR380W	1.06593347	A
YDL240W	1.330981401	A
YHR019C	1.21858155	A
YBL090W	1.177537824	A
YAL039C		A
YGR194C	1.341780665	A
YBL010C	2.775407631	A
YJL098W	1.798196229	A
YGL155W	2.288257316	A
YCR019W	1.90107399	A
YIL132C	2.698339338	A
YBR010W	1.369571555	A
YBL031W	2.692096308	A
YER054C	2.264231	A
YBL059W	1.671397422	A
YCR057C	2.016335538	A
YGR042W	2.506231437	A
YDR079C-A	1.706426706	A
YMR176W	0.991933284	A
YNR023W	2.593832261	A
YNL176C	2.40431947	A
YNL023C	2.267047206	A
YMR166C	0.501224683	A
YER066W	3.684241503	A
YKL091C	1.453817847	A
YBL080C	0.771031133	A
YLL045C	1.479146522	A
YPL204W	1.050423368	A
YMR110C	1.160940852	A
YLR226W	2.576456656	A
YML038C	1.258062627	A
YKL095W	2.478086032	A
YCR039C	2.643939172	A
YDR518W	1.778676416	A
YLR268W	2.118371086	A
YPR161C	2.147664332	A
YGL162W	2.122929858	A
YLR113W	1.909685034	A
YDR030C	2.410612192	A
YOL011W	2.314728297	A
YBR121C	1.299145905	A
YLR456W	2.136237796	A
YJL084C	1.327522886	A
YER115C	1.56174737	A
YJL044C	3.497370832	A
YKL139W	1.740917771	A
YLR103C	1.64386637	A
YGR210C	1.872616972	A
YGL172W	1.42152987	A
YJL015C		A
YLR108C	1.458272186	A
YGR119C	1.177909578	A
YER120W	1.971483365	A
YMR010W	0.629792668	A
YOR256C	0.538516521	A
YPL009C	1.679315307	A
YKL078W	2.266983647	A
YPL249C	2.748346602	A
YPR022C	0.388121969	A
YDR195W	1.957607312	A
YCR007C	2.286589286	A
YKL005C	1.907215997	A
YLR233C	1.702952587	A
YBR197C	2.537763339	A
YJL208C	2.641960047	A
YEL050C	0.706320086	A
YKL176C	2.361578351	A
YHL047C	2.230927101	A
YPL108W		A
YLR131C	1.798290976	A
YOL077C	3.255002541	A
YPR011C	1.599476351	A
YJL178C	1.621035388	A
YLR074C	1.531933017	A
YCL005W	2.359294662	A
YCR102C	2.797354204	A
YLR071C	2.550644778	A
YBR178W	1.757464634	A
YOR071C	2.130902598	A
YPR055W	2.661299216	A
YPR097W	1.985235265	A
YGL029W	3.326033244	A
YJR126C	2.325210693	A
YKL061W	1.051003897	A
YGR015C	2.460400801	A
YOR118W	1.608474533	A
YMR210W	1.706995797	A
YGR288W	1.985660138	A
YBL068W	0.923454685	A
YNL095C	2.677635333	A
YBR154C	2.285745545	A
YLL028W	4.31034417	A
YHR094C	1.917342489	A
YKL108W	2.371409116	A
YPR138C	0.956399784	A
YGL004C	1.927471368	A
YCR107W	2.322317497	A
YIR031C	2.766631595	A
YCL002C	2.422892854	A
YOR195W	3.919475951	A
YJL006C	2.345542526	A
YMR308C	1.36548289	A
YAL045C	0.753307891	A
YPR058W	1.326299651	A
YAR044W	1.866428531	A
YER017C	1.588322958	A
YNL161W	1.032708683	A
YKL018W	1.498608758	A
YPL181W	1.227780671	A
YDR332W	2.195424045	A
YKL147C	1.11652158	A
YGR177C	1.952301725	A
YFR042W	1.541696933	A
YKL144C	1.993149812	A
YBR061C	2.651277136	A
YMR001C	2.328858271	A
YBR003W	0.576099646	A
YEL030C-A	1.016712441	A
YBR107C	2.681791986	A
YMR113W	1.050364008	A
YBR077C	2.590785541	A
YLR081W	-1.308622288	A
YMR160W		A
YDR194C	2.995822959	A
YDR211W	2.161907557	A
YLR377C	0.878895179	A
YBR161W	0.993565527	A
YDR049W	1.341864598	A
YPL157W	3.590654382	A
YOR038C	0.490849616	A
YGR036C	2.054704056	A
YIL166C	1.324041096	A
YBR145W	1.532759903	A
YLR083C	1.028057638	A
YAL044C	1.595356152	A
YPR053C	1.966203206	A
YLR190W	2.048429986	A
YIL127C	2.416592825	A
YJR056C	1.768975194	A
YGR127W	3.012142682	A
YMR268C	1.551130133	A
YFR024C	1.674148289	A
YBR297W	2.33771351	A
YKR019C	-0.041126373	A
YHR020W	1.608199091	A
YML081W	1.892911554	A
YGR148C	1.724711103	A
YBR030W	3.700345687	A
YGL049C	1.927535903	A
YGR228W		A
YGL202W	1.009346573	A
YEL017W	2.071025007	A
YCL059C	1.672543084	A
YDR368W	1.11008993	A
YBL082C	0.939755778	A
YDR390C	2.856132543	A
YJL203W	1.964261043	A
YGR002C	2.190547717	A
YDR189W	2.387753232	A
YDR205W	2.368468022	A
YKL194C	1.758720278	A
YBR041W	-0.127642669	A
YER045C	1.53020451	A
YJR122W	1.508175414	A
YJL118W	2.243135265	A
YKR087C	2.655989743	A
YJL218W	1.037849722	A
YPL072W	2.290006406	A
YBL036C	1.542393977	A
YDR108W	3.071981477	A
YBL103C	1.681217841	A
YML097C	0.970694116	A
YDR379W	2.317534837	A
YDR456W	3.107716041	A
YOR358W	1.878455191	A
YKL181W	1.075799475	A
YHR167W	1.087806086	A
YDR131C	2.029722915	A
YJL024C	0.807557353	A
YNL132W	1.115981327	A
YIL168W	2.106093638	A
YMR075W	1.139751488	A
YDR144C	2.083314889	A
YDL203C	1.594335071	A
YBR093C	1.674156555	A
YBR067C	0.995914312	A
YFR008W	0.727264082	A
YIR022W	-0.48241767	A
YFR045W	0.420135518	A
YOL021C	1.670084807	A
YOR151C	0.853345204	A
YHR174W	0.885413744	A
YJL169W		A
YCR071C	0.604402985	A
YMR246W	1.082032595	A
YJL176C	3.125950655	A
YFL054C	1.673538638	A
YML127W	1.023452692	A
YBR049C	2.351989234	A
YLR032W	0.264818845	A
YLR085C	2.420614063	A
YLL050C	1.715259663	A
YHR091C	0.28794801	A
YMR034C	0.454263184	A
YOR101W	0.948895017	A
YCL046W	1.873070796	A
YHR013C	1.121948766	A
YJR104C	1.292931925	A
YBL046W	2.305435957	A
YBR177C	1.540351091	A
YML007W	0.514377185	A
YLR059C	1.814117919	A
YGR212W	2.617842977	A
YMR271C	1.683994064	A
YJR109C	0.006600742	A
YDL127W	3.168648222	A
YOR304C-A	2.104840845	A
YGR068C	1.524478818	A
YMR167W	1.865269879	A
YCR003W	1.764154709	A
YPR027C	3.319583747	A
YKL175W	1.182862235	A
YLR330W	1.187597533	A
YHL025W	2.6214069	A
YPR024W	1.690664482	A
YLR196W	3.606274499	A
YLR151C	4.19145994	A
YBR255W	-0.199577984	A
YBL051C	2.924704169	A
YKR051W	1.572227878	A
YMR023C	1.966227163	A
YKL143W	2.389221565	A
YJR049C	2.174918578	A
YJR032W	1.148355326	A
YAL015C	0.534359596	A
YER084W	-0.488440162	A
YFR044C	1.112944278	A
YMR140W	2.640220529	A
YFR014C	2.29174182	A
YKL172W	2.240445555	A
YGL143C	2.643662931	A
YMR153W	1.849909605	A
YLL058W	2.601436099	A
YJR011C	1.85287054	A
YMR191W	0.599892417	A
YCL050C	2.087485055	A
YDR444W	2.798309599	A
YGR024C	2.331145899	A
YLL029W	1.664998269	A
YFR011C	1.360144442	A
YLR314C	2.083866795	A
YAL062W	1.962404354	A
YLR153C	1.817514404	A
YHL018W	2.559285177	A
YKL205W	3.754430195	A
YPR005C	2.19458952	A
YER101C	1.975559098	A
YML006C	0.681038313	A
YPL180W	1.30114176	A
YAL013W	2.886801095	A
YHR117W	2.380483999	A
YOL164W	2.429802433	A
YFL038C	1.8318087	A
YPL260W	3.102559105	A
YLR027C	1.588700085	A
YML102W	1.723411096	A
YLR427W	1.102568642	A
YKL196C	1.438385837	A
YFR029W	1.444852948	A
YJL060W	1.010499406	A
YGR074W	0.904299324	A
YJL117W	0.97723508	A
YER100W	1.372914915	A
YCL010C	2.327433685	A
YBL058W	1.039495296	A
YOR001W	2.013154093	A
YDL046W	1.682443391	A
YJL146W	0.757890923	A
YJL181W	1.592579129	A
YJL123C	1.863752206	A
YCL068C		A
YLR452C	2.545664782	A
YLR413W	0.646034341	A
YGR193C	1.324511616	A
YMR285C	1.846377398	A
YMR212C	2.345164544	A
YLR361C	1.360507103	A
YLR225C	2.230657258	A
YJL010C	1.297018093	A
YOL122C	1.367537635	A
YJL063C	0.09371413	A
YBR130C	1.998231149	A
YDR311W	1.336060248	A
YMR011W	0.34558908	A
YLR397C	0.80603796	A
YDR186C	1.731261341	A
YKR097W	1.431081508	A
YOR019W	1.477197822	A
YAL011W	1.798854032	A
YCL033C	1.171140035	A
YCR043C	2.085231466	A
YHL032C	2.329829352	A
YGR122W	2.305742291	A
YLR429W	1.617829623	A
YLR047C	2.08910658	A
YNL045W	1.716081207	A
YLR231C	0.285499529	A
YCL058C	1.977817449	A
YMR243C	1.195213627	A
YER008C	1.754965543	A
YDR062W	2.885986829	A
YFL044C	3.1621555	A
YLR443W	2.862319673	A
YMR290W-A		A
YIL009W	2.026624522	A
YJL079C	0.712695744	A
YHR193C	1.56456529	A
YIL110W	1.606908314	A
YMR027W	-0.134101757	A
YGL036W	1.725574921	A
YOR162C	3.667221738	A
YMR255W	1.54507062	A
YBR204C	1.136964571	A
YHR109W	1.650608584	A
YAL053W	0.568384129	A
YFL017C	2.682169114	A
YNL068C	3.05865821	A
YDR072C	2.042158139	A
YKR025W	1.562600114	A
YOR251C	0.960628632	A
YJL131C	1.220031808	A
YML114C	2.29417589	A
YGL082W	1.69192235	A
YGR197C	3.047374085	A
YMR108W	1.271108951	A
YLR007W	1.729923683	A
YGR183C	0.788306754	A
YAL032C	1.261716944	A
YOR095C	2.343030286	A
YOR127W	1.967239326	A
YJR015W	1.905152287	A
YOR387C	2.252633652	A
YGL087C	2.070292446	A
YKR072C	3.293043528	A
YMR016C	1.684889913	A
YKL012W	1.47666373	A
YHR175W	0.530041404	A
YJL025W	1.988946229	A
YGR134W	1.345354591	A
YDL190C	1.427956356	A
YBR273C	2.23232013	A
YAR003W	2.091098015	A
YLR460C	2.077529996	A
YMR189W	0.693629553	A
YDR458C	2.596307251	A
YKL178C	1.742088639	A
YPR175W	1.946104822	A
YKL140W	1.231391474	A
YJL213W	2.527841103	A
YGL002W	1.61934701	A
YHR026W	1.242956635	A
YOR355W	3.139935425	A
YLR241W	1.560764092	A
YCL047C	1.954624308	A
YEL012W	0.424562194	A
YMR130W	2.253466148	A
YAL016W	1.542475915	A
YJL127C	1.83203817	A
YDR285W	2.373094385	A
YGR147C	1.861003181	A
YIL043C	1.173658786	A
YBR185C	1.590753286	A
YJL064W	2.961249888	A
YCL016C	2.266041308	A
YJL078C	1.647720492	A
YKR005C	1.280929239	A
YBR233W-A	0.579458945	A
YNL172W	1.396644566	A
YJL160C	0.609097111	A
YJL192C	0.156883453	A
YHR032W	3.150620627	A
YJR008W	1.650505678	A
YOR236W	1.849957764	A
YER156C	1.46740145	A
YDL215C	2.732952195	A
YLR034C	1.043423387	A
YBR102C	1.972733535	A
YIL096C	1.04507381	A
YFL040W	1.446217172	A
YEL001C	2.161631764	A
YDR347W	1.010383641	A
YGL152C		A
YIL079C	3.081949207	A
YNL253W	2.867097885	A
YDL013W	0.796766104	A
YNL076W	2.046774007	A
YGR172C	2.491887253	A
YBR157C	2.375949192	A
YDR294C	0.9150473	A
YLR453C	2.335838625	A
YER145C	2.129316165	A
YLR254C	1.939927703	A
YML032C	1.226980971	A
YOR294W	-0.263541703	A
YMR196W	-0.033086685	A
YHR024C	0.346640984	A
YIR015W	1.695415734	A
YLR199C	1.716962968	A
YOR247W	2.167890152	A
YML031W	1.382627081	A
YIR012W	1.911349298	A
YMR283C	0.986139456	A
YIL082W	4.030537691	A
YOR172W	1.737129267	A
YLR090W	2.530972312	A
YBL062W		A
YKL161C	3.990819661	A
YPL173W	0.756824307	A
YMR154C	1.30770864	A
YBR117C		A
YML070W	1.12010746	A
YFR004W	2.199145354	A
YLR005W	2.009676909	A
YJL193W	1.345176736	A
YBR217W	2.63594003	A
YNL115C	0.48911714	A
YER092W	2.336100234	A
YIL160C	2.082404216	A
YMR216C	2.421274293	A
YOL155C	3.446887473	A
YHL011C	2.122907302	A
YGL055W	-0.083919937	A
YAL023C	1.720780355	A
YMR323W	1.444528936	A
YBR122C	1.245953075	A
YAL021C	1.088051555	A
YNL163C	0.817099968	A
YIL018W	1.234091425	A
YNL123W	1.77292186	A
YNL014W	1.633700127	A
YLL059C	3.801801282	A
YPL160W	1.456462731	A
YGR071C	2.006974906	A
YLR416C	1.894099271	A
YAL033W	1.155940342	A
YDL205C	2.882455227	A
YJR046W	2.150656205	A
YDL114W	0.157073202	A
YHR081W	1.270509514	A
YKL184W	3.195166122	A
YMR064W	2.190553628	A
YLR174W	1.223403877	A
YML068W	0.927896035	A
YER180C	4.309505942	A
YCR005C	1.56194743	A
YEL073C	1.319351413	A
YNL243W	1.605393321	A
YLR028C	1.23902383	A
YJL151C	1.301319766	A
YHR102W	1.70180803	A
YBL099W	0.583046671	A
YNL327W	1.787114221	A
YCR091W	2.612214263	A
YHR059W	1.305913774	A
YDR256C	4.317562782	A
YHL046C	1.836935794	A
YBR103W	1.549918308	A
YJL065C	2.161143585	A
YEL010W	0.945027482	A
YNL167C	1.994914377	A
YDR081C	1.597890005	A
YDL109C	1.536239864	A
YMR235C	0.280784579	A
YLR237W	1.242800661	A
YKL195W	0.440653493	A
YGR242W	0.34197222	A
YGL097W	2.616696641	A
YPR176C	1.736845918	A
YDL185W	0.638124939	A
YDR539W	1.490369804	A
YHR214W	1.133461972	A
YDR352W	2.752341092	A
YIL073C	2.457639933	A
YBR124W	2.853960413	A
YGR076C	1.642279766	A
YGL098W	0.8202008	A
YCR079W	1.250205341	A
YLR003C	2.285416548	A
YJL108C	1.810514034	A
YJL143W	1.410594655	A
YOR145C	2.166074317	A
YER048C	0.762178011	A
YKL190W	1.483642359	A
YFR039C	0.875875499	A
YAL012W	-0.362279918	A
YIR042C	0.789846642	A
YFR043C	1.203858111	A
YDL247W	1.406951759	A
YHL015W	1.919507567	A
YMR281W	1.61324297	A
YJL221C	1.760975665	A
YML051W	1.478990703	A
YLR371W	0.878414335	A
YJR131W	2.952370663	A
YMR228W	1.382527945	A
YKR016W	1.674111617	A
YLR172C	1.815994742	A
YJR060W	1.451133359	A
YML010W	1.830847474	A
YDR033W	2.486947628	A
YKL048C	1.170282281	A
YOL145C	1.499043618	A
YPL105C	2.264701381	A
YDR496C	2.401010192	A
YJR089W	2.02497125	A
YOL094C	2.525423732	A
YGR294W	1.73907914	A
YKR096W	1.698853125	A
YAL048C		A
YER019W	1.324719161	A
YJR024C	-0.36889947	A
YMR206W	1.412645733	A
YFL045C	1.465117737	A
YMR111C	1.744739241	A
YPL176C	1.356779806	A
YER031C	1.671243847	A
YKL117W	1.109213004	A
YLR089C	3.375222893	A
YGR081C	2.684279108	A
YAL061W	1.723451367	A
YKL116C	1.336980814	A
YHR078W	2.21725624	A
YER134C	2.352534493	A
YER179W	2.164932479	A
YMR061W	0.36725426	A
YLR180W	1.53665583	A
YIL125W	1.8013226	A
YOL080C	3.470613611	A
YOR060C	2.286363581	A
YEL059C-A	2.795537267	A
YJR016C	2.463190806	A
YER188W	2.748464247	A
YPL270W	0.944012206	A
YDR234W	2.002745621	A
YBR290W	1.485858687	A
YBL045C	2.007125976	A
YPL141C	1.748781381	A
YLR118C	0.339270553	A
YDL062W	1.62074871	A
YPR062W	1.270189113	A
YKR044W	1.307465958	A
YLR070C	0.188182635	A
YBL033C	1.185259434	A
YKR017C	2.463828568	A
YGR208W	2.223212617	A
YOR317W	1.914908189	A
YOR202W	2.004079371	A
YDR075W	1.921513085	A
YIR005W	1.581689585	A
YLR381W	0.874297047	A
YDR087C	1.905251151	A
YJR065C	1.19275378	A
YOL157C	1.482920713	A
YLR360W	1.492609636	A
YGR035C	0.93953053	A
YGL047W	1.596631582	A
YBR068C	1.169737349	A
YHR008C	1.232902434	A
YNL125C	2.121084687	A
YER014W		A
YER027C	1.025698332	A
YJR077C	1.240627105	A
YPL119C	2.261556285	A
YDL207W	2.12121476	A
YAR008W	2.663188668	A
YPL195W	2.943542857	A
YLR317W	3.084820665	A
YGL045W	1.079960599	A
YPR113W	1.379464153	A
YDR270W		A
YLL024C	2.105895461	A
YPR083W	1.980068868	A
YML060W	2.374949148	A
YMR081C	3.769997333	A
YJR004C	3.170888645	A
YLR390W-A	1.675555418	A
YBR037C	1.762040557	A
YDR399W	3.777312351	A
YDL143W	0.748006743	A
YKR035C	1.455677354	A
YPL163C	0.756810936	A
YMR098C		A
YLR306W	1.664192938	A
YMR198W	1.421292921	A
YKR105C	4.099918199	A
YML022W	0.789616914	A
YOR362C	1.365944287	A
YBL091C	0.875595755	A
YMR084W	-0.37530057	A
YBR125C	2.54634684	A
YOR109W	0.735030678	A
YLR049C	1.039486384	A
YJL085W	1.069904877	A
YKL211C	2.238379584	A
YOL118C	-0.078760063	A
YFR041C	1.362598589	A
YOR107W	3.529337273	A
YLR060W	2.625212662	A
YLR054C	0.264483373	A
YMR241W	0.247490726	A
YKL094W	2.946345586	A
YGL042C		A
YHL039W	2.326312313	A
YOL093W	1.546354412	A
YHR199C	3.16125701	A
YGL065C	3.257469475	A
YKL151C	2.103937497	A
YLR149C	0.515454355	A
YML120C	1.216938158	A
YLR163C	1.201911365	A
YLR321C	1.399094935	A
YIL019W	1.231401805	A
YFR034C		A
YBR156C	3.616348502	A
YHR114W	1.47448242	A
YJL159W	1.66881831	A
YLL010C	2.457133909	A
YGR019W	0.392820361	A
YAL031C	1.79198028	A
YAL025C	1.054235552	A
YNL119W	2.601009132	A
YHR170W	2.810672	A
YDR280W	1.700355275	A
YJL195C	1.727062004	A
YGR276C	1.865956753	A
YOR016C	1.384603531	A
YDR182W	0.940763312	A
YLR293C	1.288630113	A
YGL248W	1.702020152	A
YBR024W	1.207983839	A
YMR074C	1.100750455	A
YBR006W	1.527042254	A
YGR207C	1.395126006	A
YAR031W	1.391912573	A
YOL142W	2.173318816	A
YLR335W	1.954723734	A
YLR039C	0.819460905	A
YER020W	0.450147851	A
YGR158C	1.928148703	A
YDL113C	1.715478884	A
YMR264W	2.268706152	A
YML019W	2.674042641	A
YOR108W	2.255104888	A
YIL083C	3.864521772	A
YMR208W	0.504506541	A
YHR132C	1.111387186	A
YMR009W	1.984019549	A
YGR020C	-0.395817255	A
YJL128C	1.773688738	A
YLR248W	2.772134625	A
YKL212W	2.233165804	A
YOR116C	0.466144964	A
YMR004W	1.07905861	A
YFR054C	0.46655064	A
YML087C	3.367114912	A
YMR244W		A
YGR251W	3.015495645	A
YKL002W	1.007912305	A
YPL241C	2.757995925	A
YDR080W	2.501709191	A
YOR130C	2.258626748	A
YDL068W	1.324872348	A
YGL080W	1.911186135	A
YIL040W	1.56476257	A
YMR319C	3.222579414	A
YKL206C	1.323954803	A
YFR031C-A		A
YDL146W	1.579665575	A
YGR030C	1.001155125	A
YOL070C	2.406387759	A
YPL219W	1.261297688	A
YDR481C	1.690613192	A
YLR195C	1.700261888	A
YPL169C	1.738064847	A
YIR035C	0.848490648	A
YER018C	2.12938007	A
YLR105C	2.166969068	A
YFR033C	0.692342515	A
YJL172W	0.958375938	A
YMR059W	1.618669337	A
YGR259C	4.856981288	A
YJR130C	1.061300013	A
YJL217W	1.171400868	A
YER177W	2.047991937	A
YHR147C	1.587797365	A
YPR139C	2.067404006	A
YKL098W	1.545620624	A
YOR069W	1.747168261	A
YLR130C	3.544025818	A
YOR370C	1.840006106	A
YGR075C	2.859533086	A
YPL276W	1.385837465	A
YEL067C	4.09003741	A
YJR125C	1.867644583	A
YKL051W	2.285889122	A
YMR202W	1.133698972	A
YCR084C	1.52195019	A
YMR078C	1.972069654	A
YOR350C	3.235462362	A
YGR211W	0.942233347	A
YIL158W	1.202854024	A
YFL052W	3.543470102	A
YBR071W	0.67166566	A
[truncated: 7,671 more rows]
[truncated: 1 more columns]
