# Supplementary material for: RNA-controlled nucleocytoplasmic shuttling of mRNA decay factors regulates mRNA synthesis and a novel mRNA decay pathway
Source: Nat Commun. 2022 Nov 23;13:7184. doi: 10.1038/s41467-022-34417-z (PMC9684461; doi:10.1038/s41467-022-34417-z)
Supplement: Supplementary file 11 — Source Data [file 41467_2022_34417_MOESM11_ESM.zip › Source data file/FigS4i_11bin(based on HL-TR) of HL and TR.csv]

ORF name	Ratio	Bin	class
YBR102C	-1.59891615	1	TR
YMR307W	-1.858265637	1	TR
YBR266C	-2.266667919	1	TR
YFR055W	-2.060147104	1	TR
YLR339C	-2.827548374	1	TR
YGR197C	-1.622789533	1	TR
YDL167C	-2.462946062	1	TR
YHR052W	-3.137082666	1	TR
YNL275W	-2.506225782	1	TR
YBR032W	-3.777728597	1	TR
YGR160W	-2.612812326	1	TR
YJR071W	-2.559229077	1	TR
YGL199C	-2.814475471	1	TR
YDL189W	-2.292454399	1	TR
YJL078C	-1.603679136	1	TR
YDR164C	-2.583812623	1	TR
YDL199C	-2.662466188	1	TR
YPR029C	-2.887392071	1	TR
YPR144C	-3.201949069	1	TR
YLL044W	-2.103472464	1	TR
YBR192W	-3.988658831	1	TR
YPL126W	-3.143455481	1	TR
YKL215C	-3.268644509	1	TR
YER128W	-2.835767037	1	TR
YDR324C	-2.905648877	1	TR
YJR002W	-2.288910573	1	TR
YHR129C	-2.983434044	1	TR
YDR109C	-2.252319412	1	TR
YLR222C	-2.843576056	1	TR
YPL008W	-2.615442558	1	TR
YPL248C	-3.234336639	1	TR
YGL008C	-2.896080343	1	TR
YDL106C	-3.160949398	1	TR
YMR217W	-2.978879267	1	TR
YHL012W	-3.341722164	1	TR
YPL115C	-2.988569793	1	TR
YBL008W	-2.628340051	1	TR
YLR058C	-3.346015023	1	TR
YER056C	-3.179423652	1	TR
YMR256C	-2.372583353	1	TR
YMR131C	-2.662742261	1	TR
YBR271W	-2.606908387	1	TR
YNL197C	-2.015330511	1	TR
YJR018W	-2.28421134	1	TR
YPL207W	-2.532948493	1	TR
YBR127C	-2.069942352	1	TR
YPL022W	-2.291989701	1	TR
YKL071W	-2.757221473	1	TR
YDR485C	-2.384785317	1	TR
YEL063C	-2.602132063	1	TR
YHR112C	-2.849179233	1	TR
YHR070W	-1.348633011	1	TR
YBR238C	-2.771646889	1	TR
YHR169W	-2.765113801	1	TR
YKR034W	-3.145581256	1	TR
YEL046C	-2.495376117	1	TR
YLR465C	-2.608629446	1	TR
YER036C	-2.782896689	1	TR
YJL116C	-2.430196762	1	TR
YER169W	-2.95079599	1	TR
YDR398W	-2.658272296	1	TR
YPR181C	-2.24440668	1	TR
YLR115W	-3.486249881	1	TR
YDL126C	-2.349647495	1	TR
YJL017W	-1.873477691	1	TR
YGR124W	-2.500512522	1	TR
YHR179W	-2.797820039	1	TR
YNR046W	-2.067235633	1	TR
YDR385W	-3.107840232	1	TR
YHR106W	-2.730651146	1	TR
YMR290C	-2.704235086	1	TR
YBL069W	-2.358039941	1	TR
YBR277C	-2.362226868	1	TR
YDR369C	-3.418548144	1	TR
YHR032W	-1.600316178	1	TR
YER064C	-2.423575767	1	TR
YAL047C	-3.129800993	1	TR
YHR176W	-2.778338129	1	TR
YLR286C	-2.473707031	1	TR
YNL189W	-2.70741397	1	TR
YGL086W	-3.238750131	1	TR
YOR335C	-2.605435241	1	TR
YFR023W	-3.347910402	1	TR
YPL093W	-2.545940459	1	TR
YEL072W	-2.902051856	1	TR
YDL206W	-1.899148707	1	TR
YJR160C	-2.263979315	1	TR
YJL069C	-2.39399587	1	TR
YLR055C	-2.322601519	1	TR
YMR304W	-2.991218511	1	TR
YDL074C	-1.997425317	1	TR
YHL014C	-2.659315964	1	TR
YLR044C	-2.761288212	1	TR
YBR058C	-2.261496196	1	TR
YAR073W	-2.001001726	1	TR
YDR212W	-3.032196031	1	TR
YLL012W	-2.337905551	1	TR
YPR033C	-2.561188943	1	TR
YBR263W	-2.820385524	1	TR
YKL021C	-2.716344208	1	TR
YDR240C	-2.996184225	1	TR
YGR108W	-2.811118371	1	TR
YER165W	-3.326583933	1	TR
YLR313C	-2.037230182	1	TR
YJR114W	-1.817617277	1	TR
YMR155W	-2.001297983	1	TR
YGR177C	-1.7421151	1	TR
YML054C	-2.539329375	1	TR
YOL119C	-1.855425282	1	TR
YMR049C	-2.48156545	1	TR
YKL008C	-2.816170362	1	TR
YHR066W	-2.676876745	1	TR
YBR142W	-2.715173643	1	TR
YDR333C	-2.800492959	1	TR
YPL045W	-2.726226497	1	TR
YKL024C	-3.015616238	1	TR
YML081W	-1.728713689	1	TR
YML116W	-2.352929116	1	TR
YHR128W	-1.868607641	1	TR
YDR508C	-2.875356715	1	TR
YLR432W	-2.535084312	1	TR
YLR401C	-2.218601498	1	TR
YPL086C	-2.506614876	1	TR
YJR147W	-2.016862256	1	TR
YPL176C	-1.525722841	1	TR
YPR070W	-2.703380256	1	TR
YMR110C	-1.783579079	1	TR
YDL003W	-2.724576161	1	TR
YDR147W	-1.298952065	1	TR
YGR286C	-2.569391188	1	TR
YGL163C	-2.149171723	1	TR
YMR300C	-2.662241289	1	TR
YHR182W	-2.487597384	1	TR
YHR007C	-2.665456294	1	TR
YLR067C	-2.907967328	1	TR
YGR191W	-2.70658786	1	TR
YHR036W	-2.674280484	1	TR
YOR133W	-2.677162635	1	TR
YJR074W	-2.59848803	1	TR
YGR282C	-2.315974579	1	TR
YER082C	-2.769617614	1	TR
YOR205C	-2.938627349	1	TR
YBR248C	-2.439683777	1	TR
YKR042W	-2.349040688	1	TR
YGR175C	-2.669261915	1	TR
YJL120W	-2.230399766	1	TR
YMR036C	-2.294288217	1	TR
YGR079W	-2.748326669	1	TR
YHR040W	-2.640513201	1	TR
YOR354C	-2.201858464	1	TR
YKL124W	-1.941433547	1	TR
YGR010W	-2.142876318	1	TR
YHR148W	-2.157045723	1	TR
YAR015W	-2.584892214	1	TR
YER072W	-2.033674426	1	TR
YCL008C	-2.057525277	1	TR
YHR048W	-2.242708031	1	TR
YBL072C	-2.883497437	1	TR
YGL209W	-2.635583061	1	TR
YDR081C	-1.558532558	1	TR
YGR060W	-2.289593265	1	TR
YER175C	-1.816694688	1	TR
YHL004W	-2.491735589	1	TR
YFL001W	-2.645420326	1	TR
YBR249C	-2.455925066	1	TR
YKL081W	-2.763035503	1	TR
YLR023C	-2.222147831	1	TR
YBR162C	-2.125236022	1	TR
YHR064C	-2.35368886	1	TR
YHR062C	-2.375498823	1	TR
YER148W	-2.489513412	1	TR
YLR173W	-2.010698014	1	TR
YFL023W	-2.468946372	1	TR
YML093W	-2.68975281	1	TR
YDR207C	-2.343469493	1	TR
YHR196W	-2.89793502	1	TR
YGR065C	-2.913913806	1	TR
YHR069C	-2.632187967	1	TR
YJL204C	-1.961455206	1	TR
YOR361C	-2.61909389	1	TR
YFL067W	-2.815720032	1	TR
YJR149W	-2.700733252	1	TR
YCR088W	-2.37345258	1	TR
YHR132C	-1.438890055	1	TR
YIL140W	-2.220641514	1	TR
YJR146W	-2.469028059	1	TR
YER061C	-2.082275784	1	TR
YJL111W	-1.823211522	1	TR
YHR033W	-2.365812461	1	TR
YBR220C	-2.707828889	1	TR
YPL212C	-2.678324299	1	TR
YCL011C	-2.237435811	1	TR
YKL077W	-2.233136925	1	TR
YER060W	-2.626690097	1	TR
YPR145W	-2.574069092	1	TR
YGR103W	-2.667028126	1	TR
YKR095W-A	-2.632702215	1	TR
YJR080C	-1.940186049	1	TR
YLR190W	-1.731000334	1	TR
YFL026W	-1.860010202	1	TR
YOR206W	-2.489654701	1	TR
YMR094W	-2.35985175	1	TR
YMR199W	-2.475611585	1	TR
YGR234W	-1.870456071	1	TR
YGL113W	-2.439049629	1	TR
YER127W	-2.405813172	1	TR
YDR490C	-2.275605632	1	TR
YKL176C	-1.765066043	1	TR
YHR201C	-2.548468094	1	TR
YGR229C	-2.559933945	1	TR
YER074W-A	-2.425879566	1	TR
YLR359W	-2.384381454	1	TR
YGR285C	-2.484119015	1	TR
YER002W	-2.551720941	1	TR
YKL129C	-2.16162379	1	TR
YLL005C	-2.73262585	1	TR
YKL050C	-2.471271294	1	TR
YBR196C	-2.706483983	1	TR
YHR034C	-2.423921563	1	TR
YFR013W	-3.058268219	1	TR
YGR256W	-2.663800215	1	TR
YER041W	-2.696158737	1	TR
YHR143W	-2.5120369	1	TR
YHR177W	-2.383806821	1	TR
YMR015C	-2.402792281	1	TR
YPL210C	-2.384448686	1	TR
YCR034W	-2.501904698	1	TR
YBR141C	-2.525739248	1	TR
YLR407W	-2.451549955	1	TR
YER006W	-2.528629935	1	TR
YEL049W	-3.108669367	1	TR
YOR374W	-2.365087968	1	TR
YAL043C	-2.684621423	1	TR
YBL098W	-2.351204522	1	TR
YBR293W	-2.382652777	1	TR
YKL027W	-2.517811052	1	TR
YGL017W	-2.35371629	1	TR
YHR005C	-2.69266174	1	TR
YHR067W	-2.44545419	1	TR
YGL063W	-1.859163652	1	TR
YCL055W	-2.555939713	1	TR
YHR068W	-2.732657181	1	TR
YML126C	-2.399954322	1	TR
YJR148W	-2.66465288	1	TR
YGR091W	-2.090743122	1	TR
YHR058C	-2.265555445	1	TR
YGL196W	-2.529808168	1	TR
YOL040C	-2.79476052	1	TR
YMR177W	-2.044288087	1	TR
YOR128C	-2.60099349	1	TR
YGR223C	-2.358165278	1	TR
YER123W	-1.962477431	1	TR
YGR263C	-2.423333452	1	TR
YHR167W	-1.711998815	1	TR
YHR096C	-1.86595322	1	TR
YOR217W	-1.992624431	1	TR
YGL093W	-2.399561844	1	TR
YHR184W	-2.510744414	1	TR
YBL042C	-2.520452436	1	TR
YFR037C	-2.243566282	1	TR
YFL022C	-2.35220032	1	TR
YER130C	-0.839725776	1	TR
YER055C	-2.445690233	1	TR
YPL029W	-2.088102368	1	TR
YER025W	-2.100908705	1	TR
YLR300W	-2.345634461	1	TR
YOR310C	-2.816741761	1	TR
YJR028W	-2.734305181	1	TR
YBR018C	-1.994697875	1	TR
YGL148W	-2.318101163	1	TR
YDR387C	-2.532736778	1	TR
YHR076W	-2.469678791	1	TR
YMR029C	-2.085419322	1	TR
YBR267W	-2.30552019	1	TR
YPR072W	-2.373369819	1	TR
YDR381C-A	-2.339926453	1	TR
YMR220W	-2.231620247	1	TR
YDL203C	-1.709368536	1	TR
YBR033W	-2.391636823	1	TR
YBR155W	-2.59356227	1	TR
YBR034C	-2.236932567	1	TR
YHR174W	-1.704781045	1	TR
YHR183W	-2.519981544	1	TR
YAR007C	-2.716486005	1	TR
YBR152W	-1.894104475	1	TR
YPL174C	-2.264969749	1	TR
YLR057W	-2.430368599	1	TR
YGL076C	-2.567741982	1	TR
YHR207C	-2.223299869	1	TR
YHR018C	-2.328513502	1	TR
YLR175W	-2.525763422	1	TR
YCR072C	-2.24619172	1	TR
YEL020W-A	-2.359304792	1	TR
YGL119W	-2.336589863	1	TR
YGL111W	-2.519070018	1	TR
YER170W	-2.330003192	1	TR
YFL002C	-2.200040116	1	TR
YGL185C	-2.509779661	1	TR
YBR129C	-2.476162458	1	TR
YOR270C	-2.300082509	1	TR
YHR049W	-2.477295751	1	TR
YGR058W	-2.073587968	1	TR
YEL042W	-2.301094127	1	TR
YGR179C	-2.397016729	1	TR
YHR107C	-2.2872407	1	TR
YKL004W	-2.606736305	1	TR
YDR172W	-1.876892414	1	TR
YDR386W	-2.162521599	1	TR
YBR219C	-2.632121367	1	TR
YGR093W	-2.206514654	1	TR
YLR431C	-2.095656419	1	TR
YJL122W	-2.473894611	1	TR
YHR159W	-2.666741657	1	TR
YGL055W	-1.57847458	1	TR
YMR218C	-2.670348316	1	TR
YHR151C	-2.190350052	1	TR
YKL075C	-2.077423414	1	TR
YLR353W	-2.100014305	1	TR
YEL054C	-2.695265257	1	TR
YGR180C	-2.449277352	1	TR
YPL104W	-2.009993374	1	TR
YDL046W	-1.661285094	1	TR
YNL299W	-2.321837259	1	TR
YBR025C	-2.058477732	1	TR
YOL130W	-1.840299904	1	TR
YGR242W	-1.55612633	1	TR
YGL078C	-2.2428001	1	TR
YJR093C	-2.482397728	1	TR
YBR166C	-1.983887776	1	TR
YLR020C	-2.27370097	1	TR
YKR069W	-2.170824907	1	TR
YKL181W	-1.712393324	1	TR
YKL084W	-2.733026057	1	TR
YML069W	-2.145875309	1	TR
YGR221C	-2.567360322	1	TR
YHR063C	-2.391653219	1	TR
YPR024W	-1.682360446	1	TR
YDR320C	-1.92644909	1	TR
YGR254W	-2.326781629	1	TR
YDL025C	-1.113314853	1	TR
YBR179C	-1.946440172	1	TR
YHR194W	-2.274125119	1	TR
YFR018C	-1.271731941	1	TR
YCL063W	-2.254449465	1	TR
YLR409C	-2.481368389	1	TR
YGL099W	-2.467135726	1	TR
YHR025W	-2.361369623	1	TR
YER104W	-2.563773975	1	TR
YMR062C	-1.962427786	1	TR
YMR187C	-2.137872717	1	TR
YOR260W	-2.313806689	1	TR
YBL023C	-1.96069957	1	TR
YHL009C	-2.050771076	1	TR
YDL227C	-1.997322523	1	TR
YGR117C	-2.22430655	1	TR
YGL252C	-2.139926306	1	TR
YGR280C	-2.792289291	1	TR
YJR101W	-2.283173178	1	TR
YHR050W	-2.2321745	1	TR
YGR188C	-1.222300145	1	TR
YKL099C	-2.353451429	1	TR
YPL214C	-2.316805265	1	TR
YBR131W	-2.084566808	1	TR
YHR065C	-1.991129237	1	TR
YBR247C	-2.375075223	1	TR
YEL020C	-2.201759533	1	TR
YDR188W	-2.087748806	1	TR
YPR175W	-1.611913997	1	TR
YOR353C	-1.962286231	1	TR
YGL224C	-2.503759084	1	TR
YGL254W	-2.118180578	1	TR
YBR104W	-2.49207596	1	TR
YGL243W	-2.18786459	1	TR
YMR006C	-2.259603895	1	TR
YKR063C	-2.151808288	1	TR
YMR205C	-1.847987776	1	TR
YJL027C	-2.664912979	1	TR
YPL256C	-2.460113779	1	TR
YER163C	-2.431355548	1	TR
YGR055W	-2.417661921	1	TR
YGR152C	-2.677369465	1	TR
YNL158W	-0.469189529	1	TR
YHR002W	-2.437869546	1	TR
YKL074C	-2.064136539	1	TR
YBR054W	-1.018128677	1	TR
YKL194C	-1.720460022	1	TR
YKL191W	-1.982024078	1	TR
YOR241W	-2.345292909	1	TR
YGR192C	-2.479205057	1	TR
YLR134W	-2.309844272	1	TR
YGR128C	-2.717044022	1	TR
YJL041W	-2.212970059	1	TR
YHR188C	-2.249488654	1	TR
YGL090W	-2.158415122	1	TR
YGL203C	-2.548496028	1	TR
YHR004C	-2.167787078	1	TR
YEL067C	-1.409207015	1	TR
YER113C	-2.521839693	2	TR
YBR105C	-2.488134541	2	TR
YML058W-A	-1.230703852	2	TR
YKL045W	-2.310325557	2	TR
YEL038W	-2.279920634	2	TR
YGR041W	-2.215380881	2	TR
YMR007W	-2.912905769	2	TR
YFR021W	-2.220068219	2	TR
YPL030W	-2.475204363	2	TR
YNL287W	-1.848096262	2	TR
YBR041W	-1.719768782	2	TR
YAL036C	-2.180388577	2	TR
YJR136C	-2.118529582	2	TR
YDR040C	-2.086373457	2	TR
YHR056C	-2.509071088	2	TR
YER149C	-1.36768012	2	TR
YBR288C	-2.160012385	2	TR
YOR090C	-2.188452189	2	TR
YEL037C	-1.948182218	2	TR
YFL021W	-2.361141274	2	TR
YHL003C	-2.382658737	2	TR
YPR137W	-2.267103245	2	TR
YMR223W	-1.89779889	2	TR
YDR110W	-2.384405449	2	TR
YNL249C	-2.667604515	2	TR
YKL106W	-2.45626427	2	TR
YLR343W	-2.245055759	2	TR
YKL060C	-2.536923342	2	TR
YJR026W	-2.623862553	2	TR
YOR168W	-2.419940168	2	TR
YCR024C	-2.152813743	2	TR
YEL015W	-1.875412794	2	TR
YPR053C	-1.731234235	2	TR
YHR156C	-2.442912197	2	TR
YMR182C	-2.310870853	2	TR
YDR108W	-1.715420119	2	TR
YGL116W	-2.087909201	2	TR
YHR015W	-2.667769655	2	TR
YGR074W	-1.665009772	2	TR
YGL215W	-2.61605616	2	TR
YML085C	-2.162945402	2	TR
YIL132C	-1.795972023	2	TR
YGR121C	-2.011300105	2	TR
YGR154C	-2.716781015	2	TR
YML043C	-2.308547979	2	TR
YJL178C	-1.763520618	2	TR
YFL044C	-1.640378507	2	TR
YMR058W	-2.348304076	2	TR
YKL010C	-1.805721511	2	TR
YER124C	-2.319648272	2	TR
YHR046C	-2.239211138	2	TR
YBR133C	-1.93237692	2	TR
YGR155W	-2.203246656	2	TR
YNR053C	-2.477125397	2	TR
YKL059C	-2.116093328	2	TR
YLR015W	-2.234725234	2	TR
YER094C	-2.4064694	2	TR
YGL245W	-2.184778473	2	TR
YHR111W	-2.350391535	2	TR
YMR195W	-2.762089527	2	TR
YGL129C	-2.138081888	2	TR
YKL049C	-2.298103724	2	TR
YBR075W	-2.09083738	2	TR
YHR115C	-2.20778846	2	TR
YEL064C	-2.196129703	2	TR
YGR288W	-1.758463906	2	TR
YGL246C	-2.181155747	2	TR
YEL034W	-2.754977464	2	TR
YER063W	-2.015623108	2	TR
YER075C	-1.374315786	2	TR
YJR070C	-2.101609249	2	TR
YIR026C	-1.86801145	2	TR
YER052C	-2.215871471	2	TR
YLR033W	-1.89869387	2	TR
YPL075W	-1.815210744	2	TR
YPR121W	-2.338041088	2	TR
YKL055C	-2.54796132	2	TR
YHR133C	-2.299689171	2	TR
YHR192W	-2.332022326	2	TR
YBR173C	-2.496316359	2	TR
YPL184C	-2.29249216	2	TR
YHL040C	-1.845935652	2	TR
YPL043W	-2.183164627	2	TR
YBR143C	-2.222455445	2	TR
YAL037W	-2.04444655	2	TR
YCR045C	-2.119469361	2	TR
YLR212C	-2.11702984	2	TR
YKL046C	-2.313231903	2	TR
YJL110C	-1.903791655	2	TR
YGR257C	-2.184508376	2	TR
YBR265W	-2.227744631	2	TR
YOR165W	-2.121032692	2	TR
YIL022W	-0.974634987	2	TR
YHR003C	-2.217804366	2	TR
YMR239C	-1.985860606	2	TR
YBR055C	-2.155181242	2	TR
YOR363C	-1.96249417	2	TR
YBL039C	-2.080774481	2	TR
YER120W	-1.771860209	2	TR
YGR073C	-1.176310879	2	TR
YER066W	-1.787465897	2	TR
YDR380W	-2.170534277	2	TR
YEL070W	-2.294023119	2	TR
YDR463W	-2.375557505	2	TR
YOL049W	-2.130250279	2	TR
YBR130C	-1.650478687	2	TR
YKL161C	-1.58725194	2	TR
YJL088W	-2.517698948	2	TR
YEL047C	-2.39046638	2	TR
YKL039W	-2.013536764	2	TR
YLR094C	-1.984982256	2	TR
YPL012W	-1.955632104	2	TR
YLR113W	-1.779388749	2	TR
YGR287C	-1.221528295	2	TR
YHR090C	-2.343826032	2	TR
YIL146C	-1.932812985	2	TR
YGR021W	-2.306374821	2	TR
YGR187C	-2.35864228	2	TR
YDL127W	-1.684732985	2	TR
YJL014W	-2.155424654	2	TR
YPL273W	-1.99764887	2	TR
YPL106C	-2.278315606	2	TR
YKL195W	-1.555540884	2	TR
YDR186C	-1.648863484	2	TR
YGR202C	-2.37833257	2	TR
YER043C	-2.286670904	2	TR
YPR097W	-1.760894061	2	TR
YER038C	-1.971930875	2	TR
YGR123C	-2.375256187	2	TR
YGR092W	-2.554494745	2	TR
YJL097W	-2.474209228	2	TR
YLR116W	-2.055245703	2	TR
YBR252W	-2.360351819	2	TR
YPR105C	-2.34159429	2	TR
YGL035C	-2.356334715	2	TR
YER125W	-2.539915547	2	TR
YGL208W	-2.183265489	2	TR
YBR111W-A	-2.199975076	2	TR
YGL012W	-2.369461222	2	TR
YGR239C	-2.373322242	2	TR
YOL019W	-2.369458078	2	TR
YKL051W	-1.40799778	2	TR
YAL038W	-1.9876306	2	TR
YJL125C	-2.268182491	2	TR
YLR197W	-2.420459022	2	TR
YKR002W	-2.002122069	2	TR
YDL042C	-2.455436992	2	TR
YMR084W	-1.474836992	2	TR
YGR138C	-2.242445485	2	TR
YPL258C	-2.395695146	2	TR
YPL216W	-2.00877469	2	TR
YLR182W	-1.910648786	2	TR
YLR451W	-2.958326288	2	TR
YGL192W	-1.392214863	2	TR
YJL138C	-2.407757057	2	TR
YGL255W	-2.012102566	2	TR
YEL066W	-2.351489593	2	TR
YBR242W	-2.202509984	2	TR
YGL169W	-2.108835084	2	TR
YIL121W	-2.085114739	2	TR
YGL077C	-2.256998942	2	TR
YIL167W	-1.167907685	2	TR
YCR065W	-2.144755023	2	TR
YPR123C	-0.872495705	2	TR
YGL048C	-2.070549664	2	TR
YIL053W	-1.912309078	2	TR
YOR329C	-2.026900077	2	TR
YHR083W	-2.32903238	2	TR
YMR258C	-1.81828482	2	TR
YKL088W	-1.820681446	2	TR
YDL060W	-2.185466278	2	TR
YGR260W	-2.074534745	2	TR
YPR161C	-1.78033718	2	TR
YLR148W	-2.258697267	2	TR
YGR200C	-2.328324379	2	TR
YMR197C	-2.309679525	2	TR
YIR031C	-1.748608602	2	TR
YML127W	-1.701572849	2	TR
YHL036W	-2.659596408	2	TR
YHR103W	-2.085074464	2	TR
YOR256C	-1.771388721	2	TR
YFL014W	-2.933731548	2	TR
YKL082C	-2.503425006	2	TR
YCR099C	-2.021363504	2	TR
YGR283C	-2.27217316	2	TR
YCR094W	-1.832096191	2	TR
YGL231C	-2.27732148	2	TR
YHR150W	-2.063129354	2	TR
YOR358W	-1.712315707	2	TR
YOR350C	-1.400505124	2	TR
YGR004W	-1.928913208	2	TR
YFR028C	-2.30083747	2	TR
YPL180W	-1.66938262	2	TR
YJL081C	-1.996408791	2	TR
YHL002W	-2.053011141	2	TR
YHR001W	-2.077057315	2	TR
YBR106W	-2.126024937	2	TR
YBR014C	-2.044212451	2	TR
YHR205W	-2.909986805	2	TR
YGR251W	-1.433245409	2	TR
YKL089W	-2.086037503	2	TR
YCR068W	-2.135020148	2	TR
YOR320C	-2.421649613	2	TR
YAL059W	-2.293018299	2	TR
YCL043C	-2.106698905	2	TR
YHR171W	-2.253273982	2	TR
YBL016W	-1.919903298	2	TR
YKL058W	-2.377353818	2	TR
YJL172W	-1.416589253	2	TR
YJR046W	-1.569422008	2	TR
YKR015C	-1.869445853	2	TR
YML068W	-1.565883208	2	TR
YGR054W	-1.848013329	2	TR
YFR035C	-2.480482739	2	TR
YPR035W	-0.272743643	2	TR
YJR111C	-2.339910497	2	TR
YKL143W	-1.680713366	2	TR
YLR249W	-2.361570226	2	TR
YGR110W	-2.072041251	2	TR
YGR255C	-1.909142028	2	TR
YKL040C	-1.959811289	2	TR
YBR246W	-2.027302	2	TR
YDR120C	-2.163604734	2	TR
YGR084C	-2.177302947	2	TR
YJR123W	-2.432472225	2	TR
YLR392C	-1.876593792	2	TR
YFL018C	-2.040152105	2	TR
YER028C	-2.147259817	2	TR
YAR071W	-1.246064197	2	TR
YJR054W	-2.411520939	2	TR
YBR172C	-2.339447992	2	TR
YGL256W	-2.23544752	2	TR
YMR093W	-2.191695415	2	TR
YJR048W	-2.253648191	2	TR
YJR021C	-2.013249251	2	TR
YCR086W	-2.263575722	2	TR
YML106W	-2.307695805	2	TR
YKL063C	-2.272154063	2	TR
YLR400W	-2.094368542	2	TR
YGR181W	-2.156292865	2	TR
YEL056W	-1.982515111	2	TR
YBR049C	-1.701650594	2	TR
YPR135W	-2.233024087	2	TR
YGL159W	-1.847893859	2	TR
YLR075W	-2.574111384	2	TR
YIL092W	-2.057773767	2	TR
YOR162C	-1.633810933	2	TR
YBR221C	-2.243083163	2	TR
YLR413W	-1.655521965	2	TR
YLR378C	-1.992209554	2	TR
YBR165W	-1.87432664	2	TR
YJR063W	-2.361822205	2	TR
YPL195W	-1.492429726	2	TR
YER062C	-1.939310436	2	TR
YJR139C	-2.300337454	2	TR
YJL158C	-2.174886412	2	TR
YHR135C	-2.218426759	2	TR
YBR021W	-1.988238685	2	TR
YDR323C	-2.919120875	2	TR
YLR357W	-2.281830513	2	TR
YBR019C	-1.837440774	2	TR
YMR227C	-2.16196856	2	TR
YMR046C	-2.502861472	2	TR
YGL043W	-1.920134786	2	TR
YER173W	-1.81970131	2	TR
YKL093W	-2.318210089	2	TR
YOR351C	-2.141357362	2	TR
YEL009C	-2.319759386	2	TR
YER116C	-2.097983883	2	TR
YDL095W	-2.138232312	2	TR
YMR153W	-1.677314951	2	TR
YCL003W	-1.981477851	2	TR
YJL044C	-1.776575774	2	TR
YHR208W	-2.394265401	2	TR
YJR051W	-2.221682015	2	TR
YGL040C	-2.116369818	2	TR
YHR072W	-1.172218715	2	TR
YGL157W	-2.230964872	2	TR
YGR036C	-1.732979975	2	TR
YCL029C	-2.227638379	2	TR
YHR157W	-2.058687354	2	TR
YBR205W	-2.037509305	2	TR
YBR083W	-1.891084255	2	TR
YAL062W	-1.672733273	2	TR
YER081W	-2.048755573	2	TR
YPL266W	-1.970241742	2	TR
YGL019W	-2.065964287	2	TR
YIL078W	-1.978485923	2	TR
YER174C	-2.225063032	2	TR
YEL058W	-2.042606792	2	TR
YKL068W	-2.168377856	2	TR
YCR002C	-2.123277858	2	TR
YHR061C	-2.206454741	2	TR
YKL056C	-2.266650113	2	TR
YDL109C	-1.558358765	2	TR
YHR209W	-2.108329436	2	TR
YDL049C	-2.37835115	2	TR
YEL002C	-2.025276999	2	TR
YGL233W	-2.317901573	2	TR
YEL073C	-1.564312169	2	TR
YCL061C	-2.404586438	2	TR
YCL001W-A	-1.909506187	2	TR
YFL047W	-2.004652427	2	TR
YDR345C	-2.283398327	2	TR
YGR244C	-2.092731183	2	TR
YMR011W	-1.650173772	2	TR
YOL079W	-1.288886866	2	TR
YDR481C	-1.419564567	2	TR
YIL015W	-2.171222404	2	TR
YNL238W	-2.187591207	2	TR
YCL064C	-2.297019311	2	TR
YMR034C	-1.698015134	2	TR
YJR010W	-2.067502412	2	TR
YBR158W	-1.983564548	2	TR
YCL026C-B	-2.320456259	2	TR
YCR016W	-2.266131211	2	TR
YGR224W	-2.490586334	2	TR
YPL023C	-1.88748951	2	TR
YJL153C	-1.993320401	2	TR
YLR077W	-1.823572489	2	TR
YLR028C	-1.563060061	2	TR
YFR002W	-2.104446001	2	TR
YOR019W	-1.647922079	2	TR
YPL161C	-2.006667392	2	TR
YER050C	-2.295793677	2	TR
YDL073W	-1.318347376	2	TR
YJR121W	-1.808477347	2	TR
YLR387C	-1.975380181	2	TR
YBR257W	-2.336593721	2	TR
YPR008W	-2.450463597	2	TR
YAL013W	-1.667911356	2	TR
YPL228W	-2.191957434	2	TR
YAL016W	-1.606701903	2	TR
YMR051C	-2.377383151	2	TR
YFR047C	-2.13290077	2	TR
YDR342C	-1.968003134	2	TR
YNL112W	-2.058817269	2	TR
YML099C	-2.167764842	2	TR
YLR089C	-1.525352019	2	TR
YKL073W	-1.89511936	2	TR
YCL048W	-1.92953155	2	TR
YGL132W	-2.356320041	2	TR
YJL200C	-1.099179987	2	TR
YBR093C	-1.709126228	2	TR
YER010C	-2.339193708	2	TR
YBR210W	-2.24662128	2	TR
YHL034C	-2.05812483	2	TR
YGL186C	-2.499375261	2	TR
YOL059W	-0.479099454	2	TR
YLR214W	-1.958385817	2	TR
YDL225W	-1.899987777	2	TR
YPR169W	-2.478089426	2	TR
YBR163W	-1.803800834	2	TR
YPL274W	-2.072395159	2	TR
YDR285W	-1.606963946	2	TR
YGR150C	-2.00118403	2	TR
YFR048W	-2.17391104	2	TR
YNL298W	-2.092791698	2	TR
YGR165W	-2.098218905	2	TR
YLR085C	-1.701289505	2	TR
YKL108W	-1.75235543	2	TR
YKR078W	-1.836756714	2	TR
YCR047C	-2.003921387	2	TR
YGR104C	-1.978933532	2	TR
YNL095C	-1.75523949	2	TR
YFR038W	-2.549595057	2	TR
YBL043W	-2.198778517	2	TR
YBR065C	-2.038128246	2	TR
YNL119W	-1.45479249	2	TR
YGR080W	-2.186204198	2	TR
YOL164W	-1.667880521	2	TR
YNL182C	-2.159382717	2	TR
YHR190W	-1.11156922	2	TR
YGR109C	-2.251334675	2	TR
YPR032W	-1.928168591	2	TR
YLR389C	-1.937428448	2	TR
YLR237W	-1.556709693	2	TR
YGL164C	-2.262234352	2	TR
YCL075W	-2.22324094	2	TR
YPR125W	-0.609821975	2	TR
YGL190C	-1.979879551	2	TR
YCR059C	-2.230431079	2	TR
YAR044W	-1.744248268	2	TR
YPR027C	-1.683453609	2	TR
YKR023W	-2.004575157	2	TR
YPL226W	-0.89415668	2	TR
YNL256W	-2.042828771	2	TR
YNL233W	-2.098704919	2	TR
YER139C	-2.259484814	2	TR
YML023C	-1.824825737	2	TR
YNL291C	-2.141221913	2	TR
YGL064C	-2.32313278	2	TR
YGL112C	-1.818841368	2	TR
YMR274C	-2.058522936	2	TR
YGR127W	-1.730063055	2	TR
YJL024C	-1.711480178	2	TR
YDL068W	-1.430402703	2	TR
YGL155W	-1.799398635	3	TR
YDR176W	-1.887713254	3	TR
YLR345W	-1.923174971	3	TR
YDR474C	-2.193549756	3	TR
YGR046W	-1.98445794	3	TR
YJR007W	-2.143019821	3	TR
YDL153C	-2.043262091	3	TR
YBL103C	-1.714751096	3	TR
YGR214W	-2.299556369	3	TR
YGR293C	-2.048092066	3	TR
YNL103W	-2.362718943	3	TR
YGL213C	-2.072105143	3	TR
YGR172C	-1.59467086	3	TR
YFR051C	-2.099964219	3	TR
YEL035C	-2.530113754	3	TR
YBR239C	-2.151544165	3	TR
YKL178C	-1.613267821	3	TR
YJR144W	-2.099524316	3	TR
YKL184W	-1.568398829	3	TR
YKR084C	-1.974216867	3	TR
YEL004W	-2.190579333	3	TR
YKL047W	-2.118218618	3	TR
YHR195W	-2.123140598	3	TR
YER156C	-1.600486021	3	TR
YJL007C	-2.285361044	3	TR
YML045W	-2.393042285	3	TR
YJR060W	-1.534630793	3	TR
YHR202W	-2.272372465	3	TR
YGL038C	-2.096970205	3	TR
YHL047C	-1.765365495	3	TR
YDL247W	-1.54531205	3	TR
YEL039C	-2.189273933	3	TR
YDL085W	-2.198438321	3	TR
YPL163C	-1.484163305	3	TR
YKL018C-A	-1.83108865	3	TR
YBR147W	-2.096510798	3	TR
YJL021C	-2.020650681	3	TR
YKL090W	-1.859352839	3	TR
YLR174W	-1.566449273	3	TR
YBR132C	-2.112469349	3	TR
YBR291C	-2.086441398	3	TR
YOR195W	-1.746678714	3	TR
YJR155W	-1.956493874	3	TR
YLR195C	-1.419880573	3	TR
YEL018W	-2.195227086	3	TR
YKL221W	-1.339956965	3	TR
YBR176W	-1.971025988	3	TR
YAL004W	-2.232189882	3	TR
YGR171C	-2.516104619	3	TR
YGL105W	-2.023726187	3	TR
YOL089C	-2.143769924	3	TR
YKR099W	-2.091108868	3	TR
YIL166C	-1.731604458	3	TR
YBR110W	-1.845541802	3	TR
YGL154C	-2.254168306	3	TR
YGR166W	-2.430565396	3	TR
YER126C	-2.480094075	3	TR
YIL001W	-2.15379796	3	TR
YGL153W	-2.061797855	3	TR
YJL003W	-2.365391375	3	TR
YHR071W	-1.995444318	3	TR
YGR213C	-2.034103111	3	TR
YBR188C	-2.160605605	3	TR
YLR071C	-1.762695109	3	TR
YGR132C	-2.004412703	3	TR
YOL075C	-2.208448295	3	TR
YBR162W-A	-2.169848526	3	TR
YIL104C	-1.944871161	3	TR
YBL082C	-1.722755361	3	TR
YDR294C	-1.595433277	3	TR
YGR185C	-2.041933979	3	TR
YGL253W	-2.068702831	3	TR
YGL128C	-2.398957548	3	TR
YPR011C	-1.763615885	3	TR
YGR096W	-2.145331433	3	TR
YEL028W	-2.111718978	3	TR
YER147C	-1.989436749	3	TR
YLR221C	-2.33009063	3	TR
YLR383W	-1.834788709	3	TR
YGL018C	-0.78565102	3	TR
YGR204W	-1.010652333	3	TR
YGL100W	-2.069812768	3	TR
YAR060C	-1.923450363	3	TR
YKL009W	-2.247394062	3	TR
YOL021C	-1.707339326	3	TR
YML100W	-2.018955946	3	TR
YMR064W	-1.567496458	3	TR
YAL023C	-1.578105141	3	TR
YBR003W	-1.739442881	3	TR
YIR006C	-0.983880616	3	TR
YKR005C	-1.604167661	3	TR
YOR140W	-0.987853435	3	TR
YFL010W-A	-2.172745048	3	TR
YJR020W	-2.001522272	3	TR
YMR198W	-1.482406473	3	TR
YGR119C	-1.773831401	3	TR
YPL179W	-2.311624916	3	TR
YMR057C	-2.61610874	3	TR
YEL052W	-1.817859392	3	TR
YHR113W	-2.245949704	3	TR
YPL183C	-1.945467158	3	TR
YBR086C	-0.113236378	3	TR
YDL044C	-1.990508492	3	TR
YJR016C	-1.519276409	3	TR
YCR025C	-2.466519538	3	TR
YHR017W	-2.140993635	3	TR
YBR134W	-2.329730123	3	TR
YLL034C	-2.315037204	3	TR
YBR159W	-2.039436454	3	TR
YMR191W	-1.676050855	3	TR
YEL026W	-2.143099799	3	TR
YMR165C	-1.895140864	3	TR
YDR320C-A	-2.128716466	3	TR
YLR129W	-1.841725586	3	TR
YER087W	-2.206583776	3	TR
YDL138W	-1.949227278	3	TR
YKL183W	-2.116046224	3	TR
YBL035C	-2.070455922	3	TR
YER093C-A	-2.176830565	3	TR
YER095W	-1.826287159	3	TR
YJL009W	-2.306160822	3	TR
YMR115W	-1.995757834	3	TR
YGL124C	-2.099717247	3	TR
YAL014C	-0.750902304	3	TR
YAL031C	-1.455869247	3	TR
YBR011C	-2.263113229	3	TR
YOL153C	-2.298846608	3	TR
YGR156W	-1.902665961	3	TR
YCL069W	-1.882384677	3	TR
YGL171W	-2.395729365	3	TR
YKL028W	-2.067626316	3	TR
YAL061W	-1.525408981	3	TR
YLR276C	-1.982393629	3	TR
YOL034W	-1.864605517	3	TR
YMR302C	-1.952240585	3	TR
YMR179W	-2.199012785	3	TR
YGR249W	-1.855006271	3	TR
YDL148C	-2.161711764	3	TR
YNL018C	-2.382351283	3	TR
YKL005C	-1.767440033	3	TR
YLR441C	-2.296621958	3	TR
YPL005W	-1.983217539	3	TR
YNL289W	-1.847626959	3	TR
YCR023C	-1.949678785	3	TR
YBR243C	-1.995731293	3	TR
YBR236C	-1.970257165	3	TR
YOR081C	-1.931429122	3	TR
YAL012W	-1.548032619	3	TR
YCR052W	-1.84034629	3	TR
YGL228W	-1.954011566	3	TR
YLR224W	-1.882783774	3	TR
YNL176C	-1.789293448	3	TR
YGL204C	-2.521236895	3	TR
YLL028W	-1.752558694	3	TR
YMR111C	-1.527390012	3	TR
YDL045C	-2.13496529	3	TR
YGL001C	-2.032928863	3	TR
YJR013W	-2.231829522	3	TR
YKR097W	-1.648163987	3	TR
YHR166C	-1.982706119	3	TR
YGL261C	-2.161560365	3	TR
YGL125W	-2.286587836	3	TR
YHR175W	-1.61678166	3	TR
YGL207W	-1.277075229	3	TR
YBR250W	-2.41031023	3	TR
YBR269C	-2.142427852	3	TR
YGR028W	-2.051183245	3	TR
YIL024C	-2.033082792	3	TR
YOL045W	-1.905689498	3	TR
YBR211C	-2.231880316	3	TR
YJR129C	-2.305748047	3	TR
YJR142W	-2.178791601	3	TR
YIL042C	-1.109312714	3	TR
YKL023W	-2.173136991	3	TR
YGL003C	-2.295915491	3	TR
YBR254C	-1.895527573	3	TR
YER084W-A	-1.920974056	3	TR
YOL023W	-1.875587889	3	TR
YBR094W	-2.097533875	3	TR
YIL110W	-1.635391021	3	TR
YCR107W	-1.74851541	3	TR
YBR077C	-1.73650444	3	TR
YER183C	-2.133980994	3	TR
YGL200C	-2.257818163	3	TR
YGR163W	-2.057952746	3	TR
YOR002W	-2.079465313	3	TR
YBR153W	-1.908178439	3	TR
YBR261C	-1.955403616	3	TR
YML102W	-1.666575268	3	TR
YJR083C	-2.147377032	3	TR
YCL059C	-1.726040897	3	TR
YER140W	-2.194927692	3	TR
YHR022C	-1.293909348	3	TR
YGR279C	-2.265400779	3	TR
YEL019C	-2.143917421	3	TR
YLR380W	-1.802644005	3	TR
YLR358C	-2.105466712	3	TR
YBR175W	-1.955023767	3	TR
YBR160W	-1.955474692	3	TR
YJR153W	-2.389660231	3	TR
YLR153C	-1.672707845	3	TR
YGR120C	-2.194928006	3	TR
YLR084C	-1.91605107	3	TR
YBR030W	-1.728167985	3	TR
YKL080W	-2.066356193	3	TR
YCL009C	-2.128357263	3	TR
YGR095C	-1.95887775	3	TR
YMR268C	-1.730202048	3	TR
YFR001W	-2.305595043	3	TR
YER188W	-1.518808261	3	TR
YGR240C	-1.928222443	3	TR
YMR091C	-1.811905255	3	TR
YJL023C	-1.997182897	3	TR
YCR105W	-2.180268338	3	TR
YOR038C	-1.732640049	3	TR
YOR306C	-2.218641364	3	TR
YHR121W	-2.052648448	3	TR
YJL058C	-1.970511875	3	TR
YLL018C	-1.806752309	3	TR
YMR023C	-1.681494376	3	TR
YKL070W	-2.019109294	3	TR
YCR012W	-2.126609938	3	TR
YGR134W	-1.616682931	3	TR
YOR001W	-1.662270297	3	TR
YDR352W	-1.555161146	3	TR
YBL085W	-2.001431433	3	TR
YLL011W	-1.914561522	3	TR
YEL040W	-1.819177485	3	TR
YGR012W	-1.981348733	3	TR
YKL175W	-1.682785209	3	TR
YJR067C	-2.184521174	3	TR
YBR154C	-1.754479423	3	TR
YBR057C	-1.968570114	3	TR
YHR123W	-1.913206656	3	TR
YOL055C	-2.308576695	3	TR
YER107C	-1.970614703	3	TR
YIR029W	-1.925222894	3	TR
YDR341C	-1.830877601	3	TR
YML124C	-1.967664829	3	TR
YIL082W	-1.589013551	3	TR
YFR046C	-2.160681579	3	TR
YBR029C	-1.967082232	3	TR
YLR460C	-1.614630782	3	TR
YDR144C	-1.709600407	3	TR
YBL052C	-2.324451496	3	TR
YKL119C	-1.933801867	3	TR
YKL096W-A	-2.444208258	3	TR
YAR062W	-1.817921644	3	TR
YPR155C	-1.993591236	3	TR
YNL268W	-2.047885095	3	TR
YFR007W	-2.288692065	3	TR
YLR034C	-1.599017333	3	TR
YMR166C	-1.786784619	3	TR
YPR119W	-1.906561208	3	TR
YKR044W	-1.509983175	3	TR
YIL003W	-1.865085523	3	TR
YDL143W	-1.486582617	3	TR
YNL132W	-1.71085913	3	TR
YMR004W	-1.43646631	3	TR
YMR082C	-2.522340089	3	TR
YGR212W	-1.686319321	3	TR
YJR001W	-1.851006438	3	TR
YJR105W	-1.960440947	3	TR
YMR243C	-1.642426633	3	TR
YFR005C	-1.816395034	3	TR
YER143W	-1.808910694	3	TR
YGR141W	-2.079155251	3	TR
YER015W	-1.837622249	3	TR
YGR277C	-1.9740758	3	TR
YGR044C	-1.993536921	3	TR
YGR009C	-2.040219535	3	TR
YLL055W	-2.060608793	3	TR
YEL029C	-2.213059406	3	TR
YMR010W	-1.770815769	3	TR
YHR198C	-2.028341435	3	TR
YKR038C	-1.334765558	3	TR
YGL168W	-2.160561513	3	TR
YLR394W	-1.841537132	3	TR
YHR102W	-1.561579277	3	TR
YJR019C	-2.357896789	3	TR
YOR342C	-2.066319575	3	TR
YEL069C	-2.340733366	3	TR
YKR004C	-1.91549707	3	TR
YKL022C	-1.915308354	3	TR
YJR088C	-2.04454981	3	TR
YBR301W	-2.118684661	3	TR
YGL223C	-1.939073813	3	TR
YIL071C	-0.74804806	3	TR
YBL067C	-1.945639738	3	TR
YPL040C	-1.94640934	3	TR
YER022W	-1.990526578	3	TR
YDR049W	-1.733220186	3	TR
YIR030W-A	-1.957398498	3	TR
YOR228C	-2.044731243	3	TR
YOR272W	0.735502149	3	TR
YDR456W	-1.71244299	3	TR
YCR102C	-1.763260657	3	TR
YOR360C	-2.294629074	3	TR
YML115C	-1.917266787	3	TR
YJL011C	-2.367190291	3	TR
YHR100C	-1.894943755	3	TR
YJR131W	-1.540944875	3	TR
YLR371W	-1.541627096	3	TR
YDR205W	-1.721961027	3	TR
YNL183C	-1.834934381	3	TR
YJL055W	-1.895226506	3	TR
YBR195C	-2.000688065	3	TR
YML096W	-1.953874658	3	TR
YBL045C	-1.515663274	3	TR
YFR014C	-1.679057169	3	TR
YBR197C	-1.766156161	3	TR
YJR072C	-1.971733499	3	TR
YER090W	-0.882628439	3	TR
YOR127W	-1.620381681	3	TR
YPL157W	-1.732698409	3	TR
YER100W	-1.665425438	3	TR
YDR299W	-2.178695473	3	TR
YAL049C	-1.945903618	3	TR
YAR023C	-2.108339107	3	TR
YIL014W	-1.973073999	3	TR
YGR087C	-2.260826773	3	TR
YER045C	-1.719697981	3	TR
YBR260C	-1.994471148	3	TR
YML057W	-1.375660322	3	TR
YKL013C	-1.972759694	3	TR
YPR002W	-2.430196582	3	TR
YBL025W	-1.879320157	3	TR
YLL036C	-1.846402344	3	TR
YGL244W	-2.161823179	3	TR
YOR151C	-1.707298715	3	TR
YMR176W	-1.793401295	3	TR
YGR005C	-1.892578227	3	TR
YFR024C	-1.729348708	3	TR
YJL026W	-1.873550465	3	TR
YEL057C	-2.23336878	3	TR
YPR081C	-1.876710102	3	TR
YMR210W	-1.758435639	3	TR
YLR248W	-1.437731519	3	TR
YLR180W	-1.522041224	3	TR
YPL051W	-2.061608648	3	TR
YBR070C	-2.040943163	3	TR
YAL045C	-1.744811904	3	TR
YBR074W	-1.368116022	3	TR
YJR100C	-2.014628294	3	TR
YFL057C	-1.033720401	3	TR
YBR145W	-1.732269813	3	TR
YCR069W	-1.999202725	3	TR
YBR161W	-1.734239175	3	TR
YGL115W	-1.947238922	3	TR
YCL020W	-2.350762429	3	TR
YGL103W	-2.195210521	3	TR
YER119C	-1.928031609	3	TR
YMR184W	-1.944355325	3	TR
YLR453C	-1.59339241	3	TR
YFL041W	-2.170513928	3	TR
YBR063C	-1.862279108	3	TR
YNR063W	-2.190125863	3	TR
YJR050W	-2.295726963	3	TR
YGR081C	-1.525028937	3	TR
YGR040W	-2.126774706	3	TR
YFR004W	-1.582238856	3	TR
YEL051W	-2.149996781	3	TR
YBR256C	-2.146399292	3	TR
YGR273C	-1.91889122	3	TR
YER012W	-2.190408445	3	TR
YDR079C-A	-1.792859333	3	TR
YHL028W	-1.822190275	3	TR
YBR251W	-1.925509392	3	TR
YJR068W	-2.078913051	3	TR
YHR127W	-1.388956385	3	TR
YGL004C	-1.749748994	3	TR
YKR056W	-1.971401928	3	TR
YML058W	-2.240176104	3	TR
YGR189C	-1.92391304	3	TR
YDR211W	-1.734640924	3	TR
YCR075C	-1.959259882	3	TR
YER008C	-1.642479292	3	TR
YHR108W	-1.201808127	3	TR
YJL117W	-1.664697327	3	TR
YIL096C	-1.598442371	3	TR
YAL034W-A	-1.810751449	3	TR
YML012W	-2.149866527	3	TR
YCL066W	-1.996093855	3	TR
YER187W	-2.011501635	3	TR
YER042W	-2.180743875	3	TR
YCL004W	-1.955109353	3	TR
YGR062C	-2.29085615	3	TR
YCR046C	-2.027031301	3	TR
YCL022C	-2.279838861	3	TR
YCR010C	-2.276243146	3	TR
YPR018W	-2.090675797	3	TR
YML052W	-1.938437276	3	TR
YBR213W	-1.829795019	3	TR
YJR102C	-1.955678901	3	TR
YGL122C	-1.904518379	3	TR
YMR027W	-1.634642599	3	TR
YBR258C	-2.145930338	3	TR
YDR030C	-1.778777871	4	TR
YMR174C	-1.047159027	4	TR
YBR268W	-2.246589525	4	TR
YER016W	-1.906421273	4	TR
YMR140W	-1.679409897	4	TR
YLR090W	-1.586599917	4	TR
YGR216C	-2.329058515	4	TR
YBR201W	-1.943833325	4	TR
YER007W	-2.089725045	4	TR
YGR246C	-1.903505997	4	TR
YBL010C	-1.801258757	4	TR
YBL020W	-2.216613643	4	TR
YJL195C	-1.454180598	4	TR
YDR189W	-1.721710244	4	TR
YDR368W	-1.725004488	4	TR
YMR028W	-1.932005796	4	TR
YFL054C	-1.701946127	4	TR
YPR058W	-1.7449695	4	TR
YLR361C	-1.652385794	4	TR
YER084W	-1.679494072	4	TR
YIR023W	-2.067097317	4	TR
YBR060C	-1.89595311	4	TR
YDR165W	-2.009601347	4	TR
YBR187W	-2.064209778	4	TR
YGL050W	-2.294107418	4	TR
YLL058W	-1.677035222	4	TR
YBR274W	-1.934380198	4	TR
YOL006C	-2.157940366	4	TR
YHR024C	-1.591003052	4	TR
YOR344C	-1.984590512	4	TR
YPL072W	-1.715513649	4	TR
YBL028C	-2.251610537	4	TR
YDR371W	-2.255591465	4	TR
YEL071W	-1.831415902	4	TR
YJL181W	-1.658702406	4	TR
YCR030C	-2.210019565	4	TR
YER121W	-2.171072633	4	TR
YGL084C	-1.994263989	4	TR
YMR077C	-2.11908637	4	TR
YBR297W	-1.729206969	4	TR
YML070W	-1.582251266	4	TR
YML080W	-1.969877838	4	TR
YCL044C	-1.930399051	4	TR
YPL160W	-1.571585882	4	TR
YBR125C	-1.473604008	4	TR
YMR196W	-1.591324336	4	TR
YPL135W	-1.272371546	4	TR
YBL073W	-2.079801543	4	TR
YJL004C	-2.200883864	4	TR
YPL007C	-1.947901703	4	TR
YHR144C	-1.893494302	4	TR
YJL059W	-2.054860808	4	TR
YOL076W	-2.235852731	4	TR
YJR053W	-1.845695112	4	TR
YER152C	-1.021053201	4	TR
YEL024W	-1.103047193	4	TR
YER168C	-1.965997387	4	TR
YLR202C	-2.284746711	4	TR
YIR036C	-2.166418744	4	TR
YHR045W	-1.812122233	4	TR
YBR035C	-2.004568207	4	TR
YFR044C	-1.679202327	4	TR
YJL221C	-1.54239567	4	TR
YFR052W	-2.017424303	4	TR
YER161C	-1.373654352	4	TR
YDL043C	-2.025438657	4	TR
YGR208W	-1.508752902	4	TR
YAR042W	-2.245436205	4	TR
YBR253W	-2.122588946	4	TR
YGL134W	-1.921109742	4	TR
YMR209C	-2.0566734	4	TR
YLR073C	-2.397662391	4	TR
YGR023W	-1.940327608	4	TR
YKR046C	-1.814328239	4	TR
YGL082W	-1.624719379	4	TR
YGR037C	-0.8703716	4	TR
YER136W	-1.370482089	4	TR
YGR205W	-2.053783473	4	TR
YLR461W	-2.281170604	4	TR
YOR387C	-1.619018614	4	TR
YGL240W	-2.181987564	4	TR
YML010W	-1.534208911	4	TR
YDR200C	-1.363369541	4	TR
YCL021W-A	-2.050979029	4	TR
YDR131C	-1.711966787	4	TR
YKR105C	-1.480113799	4	TR
YBR194W	-2.084281859	4	TR
YEL005C	-1.960134449	4	TR
YBL055C	-1.827571484	4	TR
YAR029W	-1.985848923	4	TR
YKL139W	-1.776324409	4	TR
YBL018C	-2.136432595	4	TR
YNL325C	-1.940461707	4	TR
YGL036W	-1.634051099	4	TR
YCR096C	-1.877894541	4	TR
YDR311W	-1.649974769	4	TR
YAL015C	-1.679791669	4	TR
YPR022C	-1.769236698	4	TR
YGL057C	-2.10717811	4	TR
YIR030C	-1.867335705	4	TR
YPL204W	-1.784933621	4	TR
YIL160C	-1.579887368	4	TR
YER071C	-1.806821942	4	TR
YKR017C	-1.508559937	4	TR
YBL015W	-2.035267545	4	TR
YGR043C	-2.028691986	4	TR
YML051W	-1.542076319	4	TR
YFR053C	-1.928275286	4	TR
YJL098W	-1.799781011	4	TR
YGL225W	-2.09861361	4	TR
YCR104W	-2.018578462	4	TR
YCL030C	-1.292900216	4	TR
YGR236C	-2.258984742	4	TR
YER003C	-1.834860783	4	TR
YBR283C	-2.003779449	4	TR
YJR094C	-1.958337163	4	TR
YOR287C	-1.899650239	4	TR
YJL190C	-2.252993994	4	TR
YKL066W	-2.268013177	4	TR
YBR107C	-1.737800769	4	TR
YOR118W	-1.758680754	4	TR
YDR036C	-2.156827759	4	TR
YBR087W	-1.817244195	4	TR
YJR087W	-2.099286638	4	TR
YGR193C	-1.655821745	4	TR
YJR107W	-1.925973464	4	TR
YHR117W	-1.667737921	4	TR
YFR006W	-1.076851662	4	TR
YJR049C	-1.679837753	4	TR
YIL079C	-1.597135557	4	TR
YEL030C-A	-1.737512614	4	TR
YLR427W	-1.66665671	4	TR
YDR390C	-1.723428116	4	TR
YGR266W	-1.970949955	4	TR
YLR236C	-2.443258398	4	TR
YGL073W	-2.013564858	4	TR
YOR269W	-1.934250495	4	TR
YER145C	-1.592594925	4	TR
YBL068W	-1.754545755	4	TR
YJR116W	-1.962996838	4	TR
YPL221W	-2.036740785	4	TR
YKL087C	-1.832752076	4	TR
YOR275C	-1.328922873	4	TR
YKL211C	-1.473461215	4	TR
YHR011W	-2.087526388	4	TR
YGR284C	-2.082187923	4	TR
YGR190C	-1.961028234	4	TR
YLR059C	-1.68578948	4	TR
YLR127C	-2.353497391	4	TR
YJR022W	-2.137534449	4	TR
YFR036W	-1.957371362	4	TR
YJL148W	-2.07715275	4	TR
YEL053C	-2.129862065	4	TR
YBR164C	-1.934641919	4	TR
YJR135C	-2.086664762	4	TR
YAL007C	-2.053643161	4	TR
YML028W	-2.018124431	4	TR
YLR416C	-1.570375889	4	TR
YBR090C	-1.900423327	4	TR
YDR518W	-1.780586175	4	TR
YJL126W	-1.932934019	4	TR
YBR103W	-1.561293646	4	TR
YGR230W	-1.884346633	4	TR
YER117W	-2.193432255	4	TR
YMR319C	-1.428183544	4	TR
YBR282W	-1.961524337	4	TR
YBR042C	-1.912922952	4	TR
YNL068C	-1.628289907	4	TR
YLR294C	-2.266192333	4	TR
YKL053W	-1.979171412	4	TR
YHR091C	-1.699357534	4	TR
YHR170W	-1.454829575	4	TR
YBR273C	-1.614720581	4	TR
YJR082C	-2.037935095	4	TR
YJL140W	-1.946628688	4	TR
YBR123C	-2.042295847	4	TR
YBR170C	-2.159367779	4	TR
YMR016C	-1.619082017	4	TR
YER186C	-1.173447035	4	TR
YLR213C	-1.301575217	4	TR
YER179W	-1.521525645	4	TR
YER054C	-1.795082062	4	TR
YGL045W	-1.491425734	4	TR
YKL172W	-1.679166795	4	TR
YLR176C	-1.815638994	4	TR
YMR005W	-1.819448404	4	TR
YPR176C	-1.554673945	4	TR
YER017C	-1.7427158	4	TR
YHR020W	-1.728724468	4	TR
YPL206C	-1.372064	4	TR
YBR039W	-1.810281362	4	TR
YJR025C	-2.167833424	4	TR
YJL118W	-1.715933092	4	TR
YIL019W	-1.459274568	4	TR
YJR014W	-1.945804066	4	TR
YJR079W	-1.951841409	4	TR
YDR234W	-1.519388931	4	TR
YPL113C	-2.083958335	4	TR
YMR285C	-1.654737927	4	TR
YJR126C	-1.759878594	4	TR
YBR189W	-2.125957039	4	TR
YJL016W	-1.912585546	4	TR
YJR122W	-1.717983006	4	TR
YMR235C	-1.557790604	4	TR
YBR044C	-2.139309525	4	TR
YMR014W	-2.044366851	4	TR
YJL182C	-2.14549492	4	TR
YKL201C	-2.000652589	4	TR
YML031W	-1.589268068	4	TR
YBR281C	-1.914192374	4	TR
YJR076C	-1.937666462	4	TR
YGL067W	-1.914617037	4	TR
YMR108W	-1.623301715	4	TR
YDL210W	-1.959460908	4	TR
YIL036W	-1.393308303	4	TR
YML038C	-1.782885851	4	TR
YGR113W	-1.936774293	4	TR
YDL218W	-1.852637303	4	TR
YBR096W	-1.975385688	4	TR
YLL002W	-1.966710831	4	TR
YLR240W	-1.802960678	4	TR
YKL031W	-1.922465307	4	TR
YMR289W	-1.36386218	4	TR
YIL073C	-1.554896585	4	TR
YBL080C	-1.786100502	4	TR
YDR195W	-1.767794269	4	TR
YGR026W	-2.074660472	4	TR
YHR084W	-1.872150754	4	TR
YKL006W	-2.175772815	4	TR
YDR526C	-1.070696818	4	TR
YHR010W	-2.277083887	4	TR
YJR055W	-2.173361127	4	TR
YNL023C	-1.787502455	4	TR
YJR084W	-1.940608287	4	TR
YJL046W	-1.942043885	4	TR
YHL025W	-1.682728315	4	TR
YCL032W	-1.91621547	4	TR
YDR039C	-1.949218829	4	TR
YML063W	-1.805858392	4	TR
YML082W	-2.097632322	4	TR
YAL044C	-1.73070068	4	TR
YHR134W	-1.929293211	4	TR
YHR118C	-1.170735748	4	TR
YMR132C	-1.936570462	4	TR
YHR101C	-2.216146726	4	TR
YMR072W	-2.108344333	4	TR
YCR090C	-1.964510572	4	TR
YGL002W	-1.610872174	4	TR
YLR275W	-2.101848625	4	TR
YEL036C	-2.01885999	4	TR
YMR113W	-1.736798265	4	TR
YGL172W	-1.775203411	4	TR
YLR363C	-1.830902	4	TR
YHR013C	-1.691553111	4	TR
YGR002C	-1.721957325	4	TR
YBL041W	-1.970722401	4	TR
YGL096W	-1.987914143	4	TR
YOL080C	-1.520812312	4	TR
YJL049W	-1.881160053	4	TR
YBR067C	-1.707944325	4	TR
YPL169C	-1.420312438	4	TR
YPR088C	-1.852892401	4	TR
YFR010W	-1.91373432	4	TR
YBL099W	-1.561664423	4	TR
YDR492W	-1.835222051	4	TR
YIR032C	-2.153068105	4	TR
YER065C	-2.214808075	4	TR
YLR060W	-1.468644019	4	TR
YGL110C	-2.066443505	4	TR
YGR210C	-1.774556584	4	TR
YGL091C	-1.877944507	4	TR
YDR062W	-1.639825434	4	TR
YDL013W	-1.59554467	4	TR
YPL235W	-1.069618969	4	TR
YIR012W	-1.589263332	4	TR
YBR217W	-1.580509933	4	TR
YLR009W	-1.835322756	4	TR
YPL120W	-2.017117224	4	TR
YAR003W	-1.614570134	4	TR
YBL051C	-1.680782711	4	TR
YBL031W	-1.795582429	4	TR
YER076W-A	-1.884252236	4	TR
YHR094C	-1.751649215	4	TR
YOR247W	-1.590499458	4	TR
YPL077C	-1.241736016	4	TR
YKL029C	-1.810283626	4	TR
YFR039C	-1.54932163	4	TR
YGR194C	-1.800526398	4	TR
YLR151C	-1.682154549	4	TR
YGL104C	-2.015140118	4	TR
YPL254W	-1.808079613	4	TR
YBR120C	-1.843665753	4	TR
YLR005W	-1.582399311	4	TR
YMR308C	-1.745562444	4	TR
YJL072C	-1.999499827	4	TR
YDR082W	-2.181176728	4	TR
YOR372C	-1.832866305	4	TR
YGL080W	-1.428656082	4	TR
YML008C	-1.812527422	4	TR
YOR060C	-1.520415548	4	TR
YLR295C	-2.264195127	4	TR
YPR198W	-2.029087681	4	TR
YGR158C	-1.444526286	4	TR
YLR292C	-1.984695885	4	TR
YOL093W	-1.467990086	4	TR
YCL050C	-1.674662392	4	TR
YLR051C	-2.13267184	4	TR
YKL205W	-1.67170491	4	TR
YOL090W	-1.876899356	4	TR
YCR060W	-2.044172369	4	TR
YIL023C	-1.030253768	4	TR
YDL154W	-1.85377191	4	TR
YCR084C	-1.404377676	4	TR
YHR216W	-1.321448429	4	TR
YML101C	-2.215106557	4	TR
YBL036C	-1.715421769	4	TR
YDL215C	-1.598602459	4	TR
YLR210W	-1.391929799	4	TR
YCL056C	-1.961645153	4	TR
YMR222C	-1.280039124	4	TR
YJL108C	-1.550779458	4	TR
YPL119C	-1.492822356	4	TR
YBR010W	-1.795660207	4	TR
YGR017W	-1.172921164	4	TR
YKR087C	-1.715575321	4	TR
YML032C	-1.59204108	4	TR
YGR169C	-1.899660943	4	TR
YPL128C	-1.982122948	4	TR
YOR006C	-1.928303597	4	TR
YER115C	-1.777132495	4	TR
YCR066W	-1.823695431	4	TR
YBR006W	-1.449534581	4	TR
YNL280C	-2.293217685	4	TR
YMR079W	0.239802402	4	TR
YBR023C	-1.954080088	4	TR
YGR048W	-1.835514809	4	TR
YMR122C	-2.278146765	4	TR
YBR264C	-1.858920186	4	TR
YGL257C	-1.909001797	4	TR
YOR074C	-1.907614754	4	TR
YJL223C	-1.98511435	4	TR
YGR101W	-1.915610779	4	TR
YDR256C	-1.560983243	4	TR
YOR030W	-1.973175452	4	TR
YFR040W	-2.217419371	4	TR
YBR286W	-1.855932631	4	TR
YIL141W	-1.963665418	4	TR
YFL038C	-1.668248361	4	TR
YAL032C	-1.620290492	4	TR
YIL103W	-1.338618852	4	TR
YKL144C	-1.741104359	4	TR
YML053C	-2.049820295	4	TR
YPR055W	-1.762040034	4	TR
YDL240W	-1.802500179	4	TR
YJR017C	-1.248920057	4	TR
YCR044C	-1.932043001	4	TR
YCL046W	-1.693771925	4	TR
YGL194C	-2.012544229	4	TR
YKL016C	-2.11365412	4	TR
YBR289W	-2.17296975	4	TR
YMR263W	-1.846080336	4	TR
YOR095C	-1.619534605	4	TR
YNL186W	-2.01289898	4	TR
YJR133W	-1.954485082	4	TR
YKL018W	-1.742590965	4	TR
YBR109C	-1.864905064	4	TR
YMR107W	-2.2570365	4	TR
YCL031C	-2.008748469	4	TR
YOR021C	-1.393611601	4	TR
YER074W	-2.163212084	4	TR
YLR330W	-1.683086139	4	TR
YCL002C	-1.748326797	4	TR
YPR140W	0.164461407	4	TR
YJL213W	-1.611347994	4	TR
YOR023C	-1.982202975	4	TR
YER044C	-1.843761023	4	TR
YER019W	-1.529758872	4	TR
YER009W	-1.877033956	4	TR
YJR009C	-1.877235565	4	TR
YLR108C	-1.774241047	4	TR
YOL154W	-1.02662943	4	TR
YGR272C	-1.810077334	4	TR
YCL017C	-1.948058366	4	TR
YBL046W	-1.688881717	4	TR
YJL143W	-1.550197746	4	TR
YLR027C	-1.667325552	4	TR
YEL014C	-1.984280176	4	TR
YLL035W	-1.841617663	4	TR
YOR111W	-1.163249242	4	TR
YGL212W	-1.840880418	4	TR
YDR042C	-2.035638884	4	TR
YBR204C	-1.631705382	4	TR
YBL102W	-2.010767863	4	TR
YOL077C	-1.763985126	4	TR
YJL154C	-2.067304413	4	TR
YMR202W	-1.404306212	4	TR
YER147C-A	-1.952978375	4	TR
YOL118C	-1.473258422	5	TR
YKR016W	-1.539131231	5	TR
YER004W	-1.804650331	5	TR
YIL009W	-1.63682708	5	TR
YHL018W	-1.672759686	5	TR
YBR255W	-1.682367794	5	TR
YGL039W	-1.814682764	5	TR
YIR015W	-1.59127225	5	TR
YFR025C	-1.140430892	5	TR
YOR071C	-1.762128713	5	TR
YMR203W	-1.242213742	5	TR
YIL165C	-1.813321996	5	TR
YPL173W	-1.585758834	5	TR
YMR316C-B	-0.568419905	5	TR
YER112W	-1.92403744	5	TR
YCR020C	-1.858781646	5	TR
YOR180C	-1.066797172	5	TR
YBL087C	-1.999791744	5	TR
YER079W	-1.969500533	5	TR
YGR042W	-1.793964715	5	TR
YOL061W	-1.862917989	5	TR
YLL042C	-1.967575068	5	TR
YHR019C	-1.802390949	5	TR
YLR032W	-1.70170048	5	TR
YNL143C	-1.953451373	5	TR
YKR051W	-1.68139228	5	TR
YJL079C	-1.636855792	5	TR
YML097C	-1.714582785	5	TR
YNL327W	-1.561551309	5	TR
YGL247W	-2.094158342	5	TR
YOR109W	-1.474479923	5	TR
YLR443W	-1.638010938	5	TR
YJR112W	-2.092804713	5	TR
YIL168W	-1.710911412	5	TR
YER098W	-1.27543257	5	TR
YNR012W	-0.787695722	5	TR
YJR141W	-2.111581506	5	TR
YML129C	-2.117962035	5	TR
YBL058W	-1.661521876	5	TR
YLR324W	-1.95383183	5	TR
YJL001W	-2.095387096	5	TR
YJL211C	-1.254711788	5	TR
YIL008W	-2.029810889	5	TR
YBR300C	-1.938585474	5	TR
YHR026W	-1.609806308	5	TR
YJL215C	-1.970609863	5	TR
YKL003C	-1.99100579	5	TR
YIL046W	-1.353505038	5	TR
YLR390W-A	-1.487905295	5	TR
YKL100C	-1.298295012	5	TR
YJR057W	-2.143678371	5	TR
YGR068C	-1.684254269	5	TR
YER131W	-2.103554415	5	TR
YHR199C	-1.466926021	5	TR
YGL219C	-1.882773973	5	TR
YPR197C	-0.639941503	5	TR
YKL141W	-1.984846767	5	TR
YGR262C	-1.265023574	5	TR
YNL014W	-1.5728745	5	TR
YJL128C	-1.43899484	5	TR
YCR079W	-1.553434099	5	TR
YJR109C	-1.685837628	5	TR
YBL095W	-2.001189692	5	TR
YML022W	-1.477680741	5	TR
YBR178W	-1.761668898	5	TR
YGR099W	-1.86546394	5	TR
YLL059C	-1.572680346	5	TR
YJL121C	-1.836726483	5	TR
YJR012C	-1.960959456	5	TR
YPL141C	-1.514660259	5	TR
YOR067C	-1.946063855	5	TR
YJL208C	-1.766304408	5	TR
YHL007C	-0.56872653	5	TR
YFL040W	-1.597566888	5	TR
YGL162W	-1.780243355	5	TR
YOR294W	-1.592307836	5	TR
YBL024W	-1.839801391	5	TR
YDR086C	-2.080335849	5	TR
YER039C	-1.944977119	5	TR
YCR005C	-1.564949855	5	TR
YAR033W	-1.896817245	5	TR
YDR522C	-2.141272317	5	TR
YHR143W-A	-1.251293155	5	TR
YEL017W	-1.725660231	5	TR
YBL048W	-2.01127663	5	TR
YER180C	-1.565210719	5	TR
YDR080W	-1.431844481	5	TR
YAL011W	-1.6479247	5	TR
YML088W	-1.893234837	5	TR
YJL025W	-1.617066492	5	TR
YFL059W	-1.829459474	5	TR
YGL136C	-1.86069474	5	TR
YJL159W	-1.458149144	5	TR
YGR024C	-1.675481842	5	TR
YOR370C	-1.411082845	5	TR
YPL181W	-1.743077903	5	TR
YPL270W	-1.519381496	5	TR
YER011W	-2.333144812	5	TR
YDR379W	-1.712804982	5	TR
YJR085C	-2.138286424	5	TR
YIL043C	-1.606019592	5	TR
YCR020C-A	-1.984024567	5	TR
YOR101W	-1.693837414	5	TR
YFL052W	-1.397595481	5	TR
YHR191C	-1.879079189	5	TR
YJR075W	-1.832932312	5	TR
YIL011W	-1.313902768	5	TR
YLR002C	-1.809487089	5	TR
YKR072C	-1.61936568	5	TR
YGL202W	-1.725598357	5	TR
YMR206W	-1.528694087	5	TR
YPL249C	-1.769296173	5	TR
YOR078W	-1.831212089	5	TR
YEL050C	-1.765363748	5	TR
YJR145C	-2.019683896	5	TR
YLR388W	-2.179317103	5	TR
YHR214W	-1.555305348	5	TR
YCR054C	-1.991309095	5	TR
YLR068W	-2.07909712	5	TR
YDR496C	-1.532281421	5	TR
YGL130W	-1.851009893	5	TR
YOR362C	-1.476785677	5	TR
YCL016C	-1.604961009	5	TR
YKL140W	-1.611838268	5	TR
YPL276W	-1.408529587	5	TR
YJR015W	-1.619529261	5	TR
YLR163C	-1.460074882	5	TR
YLR316C	-1.390649142	5	TR
YJL084C	-1.776872418	5	TR
YLL045C	-1.785008506	5	TR
YJR104C	-1.692180739	5	TR
YBR100W	-1.865020591	5	TR
YKL145W	-1.308278789	5	TR
YDR072C	-1.626517804	5	TR
YJL010C	-1.651652287	5	TR
YHR042W	-1.843616122	5	TR
YKL012W	-1.618212801	5	TR
YIR011C	-1.857366739	5	TR
YML120C	-1.462724475	5	TR
YML114C	-1.62607454	5	TR
YIL018W	-1.575709354	5	TR
YML055W	-1.931496059	5	TR
YPR005C	-1.670721166	5	TR
YMR032W	-2.075392586	5	TR
YHR109W	-1.631057356	5	TR
YAL027W	-1.827628644	5	TR
YNL054W	-1.025665052	5	TR
YGL173C	-0.66689061	5	TR
YBR061C	-1.739575346	5	TR
YNL047C	-1.857689568	5	TR
YDL117W	-1.27488812	5	TR
YFR011C	-1.673858204	5	TR
YCL005W	-1.76299752	5	TR
YER159C	-1.901131183	5	TR
YAL003W	-1.856366561	5	TR
YGL049C	-1.728177062	5	TR
YLR273C	-1.957877969	5	TR
YJL124C	-1.856286269	5	TR
YMR271C	-1.685758443	5	TR
YJR132W	-1.176958769	5	TR
YMR208W	-1.440000395	5	TR
YJR058C	-1.950996325	5	TR
YHR122W	-1.295745954	5	TR
YER021W	-1.034559719	5	TR
YKL002W	-1.432854198	5	TR
YBL090W	-1.801542392	5	TR
YDR332W	-1.742811742	5	TR
YHR114W	-1.457728405	5	TR
YDR221W	-1.387783885	5	TR
YOR359W	-1.881468451	5	TR
YMR175W	-1.866398228	5	TR
YBR180W	-2.091882519	5	TR
YPR171W	-1.813791317	5	TR
YKL043W	-1.825062481	5	TR
YDR497C	-1.822043014	5	TR
YOR008C	0.476619893	5	TR
YLR049C	-1.474045336	5	TR
YGL029W	-1.760630697	5	TR
YHL011C	-1.578880397	5	TR
YCR039C	-1.782394671	5	TR
YDL002C	-1.213356488	5	TR
YIL033C	-1.094701216	5	TR
YER023W	-1.823152565	5	TR
YHR009C	-2.003657855	5	TR
YIR018W	-1.078059193	5	TR
YLR081W	-1.73655474	5	TR
YGR168C	-1.859037571	5	TR
YOR108W	-1.442083491	5	TR
YMR246W	-1.702938846	5	TR
YJR077C	-1.499020936	5	TR
YFL029C	-1.120203162	5	TR
YBR233W-A	-1.603450296	5	TR
YJL035C	-1.877542541	5	TR
YBR121C	-1.778014301	5	TR
YBR122C	-1.576980115	5	TR
YKL065C	-1.87203838	5	TR
YER029C	-1.826732251	5	TR
YBL029W	-2.239296928	5	TR
YIL041W	-1.288554189	5	TR
YDR376W	-2.04814172	5	TR
YMR075W	-1.710341945	5	TR
YLR231C	-1.644237702	5	TR
YPL034W	-1.824396262	5	TR
YLR117C	-1.83308919	5	TR
YMR299C	-1.391119032	5	TR
YLR074C	-1.763834942	5	TR
YML095C	-1.892050102	5	TR
YPL009C	-1.769799179	5	TR
YIL083C	-1.442294708	5	TR
YJL176C	-1.702218592	5	TR
YML019W	-1.443436421	5	TR
YLR268W	-1.780873897	5	TR
YMR009W	-1.439016643	5	TR
YOR116C	-1.436935068	5	TR
YPL194W	-1.820779987	5	TR
YEL027W	-1.852681385	5	TR
YMR323W	-1.578460742	5	TR
YLR039C	-1.445836349	5	TR
YPR062W	-1.510037766	5	TR
YJL096W	-2.025561138	5	TR
YER034W	-1.212360222	5	TR
YOR304C-A	-1.684936529	5	TR
YBR182C	-1.832157213	5	TR
YNR061C	-1.242310709	5	TR
YKL098W	-1.411530851	5	TR
YMR212C	-1.655054644	5	TR
YHR044C	-1.364580542	5	TR
YJL218W	-1.715883901	5	TR
YBR177C	-1.687563128	5	TR
YFR042W	-1.740618997	5	TR
YMR214W	-1.264373583	5	TR
YIL064W	-1.188132508	5	TR
YBR167C	-1.803122202	5	TR
YOL155C	-1.57909907	5	TR
YHL017W	-1.133931367	5	TR
YMR281W	-1.543596027	5	TR
YAR008W	-1.492328062	5	TR
YGL174W	-1.220181519	5	TR
YBL033C	-1.5085518	5	TR
YBR062C	-1.920541771	5	TR
YCL010C	-1.66256324	5	TR
YJR152W	-2.129613293	5	TR
YFR033C	-1.418162952	5	TR
YLR314C	-1.673253182	5	TR
YNL293W	-1.306809279	5	TR
YDL190C	-1.614764365	5	TR
YGR015C	-1.760001989	5	TR
YNR033W	-2.006348034	5	TR
YHL027W	-1.286350908	5	TR
YIL122W	-0.915180494	5	TR
YEL033W	-2.102378241	5	TR
YCR007C	-1.767604466	5	TR
YCR091W	-1.562049887	5	TR
YMR030W	-1.387769161	5	TR
YGR183C	-1.621348295	5	TR
YER057C	-1.821091847	5	TR
YGL097W	-1.55518012	5	TR
YFL058W	-1.390675665	5	TR
YKL147C	-1.742071588	5	TR
YER153C	-1.911124564	5	TR
YIR022W	-1.707985902	5	TR
YLL010C	-1.456748599	5	TR
YJL137C	-1.956057973	5	TR
YGL143C	-1.679417245	5	TR
YMR073C	-2.019427046	5	TR
YCR057C	-1.793510499	5	TR
YER019C-A	-1.886926608	5	TR
YJR032W	-1.679847065	5	TR
YER046W	-1.844766223	5	TR
YBL021C	-1.828512306	5	TR
YBL059W	-1.793888065	5	TR
YLR131C	-1.765385149	5	TR
YGL229C	-1.954612555	5	TR
YGL068W	-0.290665363	5	TR
YLR233C	-1.76749229	5	TR
YGL047W	-1.503451471	5	TR
YPR052C	-1.248014109	5	TR
YKL011C	-1.829516782	5	TR
YBR012C	-1.395726451	5	TR
YJR125C	-1.409210512	5	TR
YJL127C	-1.606689801	5	TR
YIL021W	-1.088703923	5	TR
YHL032C	-1.647304793	5	TR
YLR408C	-2.055380829	5	TR
YJL077C	-2.101641653	5	TR
YKL151C	-1.464134577	5	TR
YMR100W	-1.88978112	5	TR
YBR157C	-1.595360058	5	TR
YBR124W	-1.55405194	5	TR
YIR042C	-1.548458769	5	TR
YLL029W	-1.675499425	5	TR
YIL094C	-0.994174418	5	TR
YOL087C	-0.758576128	5	TR
YLR070C	-1.508538362	5	TR
YMR233W	-1.907730485	5	TR
YHR078W	-1.52389988	5	TR
YLR360W	-1.505068803	5	TR
YMR255W	-1.631842435	5	TR
YIL118W	-1.356936311	5	TR
YLL022C	-1.019913665	5	TR
YKL196C	-1.66687625	5	TR
YNL329C	-1.328168012	5	TR
YNL161W	-1.74272651	5	TR
YMR130W	-1.607646721	5	TR
YOR251C	-1.62595328	5	TR
YKR021W	-1.127863394	5	TR
YLR429W	-1.645054102	5	TR
YNL261W	-1.080610798	5	TR
YLR282C	-2.085838703	5	TR
YOR107W	-1.47129776	5	TR
YKL185W	-1.035154928	5	TR
YIL139C	-0.917246245	5	TR
YLR196W	-1.682066094	5	TR
YJR118C	-1.958415703	5	TR
YDR353W	-1.353293941	5	TR
YIL072W	-1.808330487	5	TR
YKL197C	-1.913160117	5	TR
YCL073C	-1.230660117	5	TR
YFR045W	-1.706640939	5	TR
YDL146W	-1.424870982	5	TR
YNL125C	-1.501344266	5	TR
YFL049W	-1.974309033	5	TR
YMR042W	-0.311436922	5	TR
YCR019W	-1.797841164	5	TR
YER027C	-1.49956118	5	TR
YLR054C	-1.468718721	5	TR
YBL074C	-1.882392994	5	TR
YGL098W	-1.552556856	5	TR
YGR147C	-1.606574703	5	TR
YJL203W	-1.723180128	5	TR
YOL157C	-1.506068972	5	TR
YBL056W	-1.376562219	5	TR
YDR033W	-1.534068192	5	TR
YDR194C	-1.734964793	5	TR
YPL084W	-1.820439873	5	TR
YPL042C	-2.089941187	5	TR
YLR226W	-1.782883711	5	TR
YDL205C	-1.569546742	5	TR
YMR001C	-1.739002855	5	TR
YDL039C	-0.356730633	5	TR
YDR444W	-1.675135675	5	TR
YLR317W	-1.49061391	5	TR
YBL057C	-1.820885405	5	TR
YFR049W	-1.857244266	5	TR
YHR008C	-1.501984861	5	TR
YOR171C	-1.192994416	5	TR
YJL160C	-1.602063173	5	TR
YBR048W	-1.900324433	5	TR
YLR103C	-1.776441631	5	TR
YNL091W	-1.241384198	5	TR
YKL078W	-1.769022725	5	TR
YGR033C	-0.880094554	5	TR
YNR023W	-1.791438906	5	TR
YJR011C	-1.676147769	5	TR
YOL011W	-1.778564645	5	TR
YKR052C	-1.335732372	5	TR
YKL061W	-1.759975334	5	TR
YOR288C	-1.376832325	5	TR
YER146W	-1.898097217	5	TR
YOL145C	-1.532902518	5	TR
YLR007W	-1.621597914	5	TR
YGR020C	-1.438715839	5	TR
YLR264W	-2.122855581	5	TR
YDR011W	-0.5270613	5	TR
YIL109C	-0.837485224	5	TR
YIL125W	-1.521056255	5	TR
YIL127C	-1.73120971	5	TR
YJL104W	-1.803578703	5	TR
YLL024C	-1.491251532	5	TR
YDL130W-A	-1.313344159	5	TR
YJR095W	-2.087470195	5	TR
YPL105C	-1.533271221	5	TR
YJL123C	-1.658173459	5	TR
YJR008W	-1.600354547	5	TR
YKL092C	-1.360224449	5	TR
YDR060W	-1.213799485	5	TR
YJR004C	-1.487623822	5	TR
YNL045W	-1.643784766	5	TR
YDR347W	-1.596563862	5	TR
YKL094W	-1.468722216	5	TR
YNL172W	-1.60266858	5	TR
YBR144C	-1.998608724	5	TR
YLR166C	-1.888040979	5	TR
YGR013W	-1.934107687	5	TR
YML002W	-1.818257841	5	TR
YCR071C	-1.703980093	5	TR
YJR056C	-1.730167907	5	TR
YLR337C	-1.362389748	5	TR
YGR019W	-1.456721043	5	TR
YIR035C	-1.418723853	5	TR
YML060W	-1.489813731	5	TR
YPR162C	-1.85495793	5	TR
YLR125W	-1.997840792	5	TR
YLR452C	-1.656380245	5	TR
YGL146C	-1.273030316	5	TR
YFR008W	-1.707921059	5	TR
YDR379C-A	-1.182775259	5	TR
YKL095W	-1.781800962	6	TR
YMR272C	-1.281830086	6	TR
YER013W	-1.173117681	6	TR
YOR145C	-1.549850777	6	TR
YLR331C	-2.011984961	6	TR
YLL050C	-1.698992657	6	TR
YDR393W	-1.350328197	6	TR
YNL123W	-1.573219471	6	TR
YML006C	-1.66962138	6	TR
YCR003W	-1.684281907	6	TR
YLR036C	-1.829260498	6	TR
YLR083C	-1.731378749	6	TR
YLR397C	-1.649221921	6	TR
YHR193C	-1.635999448	6	TR
[truncated: 6,751 more rows]
