# Supplementary material for: RNA-controlled nucleocytoplasmic shuttling of mRNA decay factors regulates mRNA synthesis and a novel mRNA decay pathway
Source: Nat Commun. 2022 Nov 23;13:7184. doi: 10.1038/s41467-022-34417-z (PMC9684461; doi:10.1038/s41467-022-34417-z)
Supplement: Supplementary file 11 — Source Data [file 41467_2022_34417_MOESM11_ESM.zip › Source data file/FigS4k_kis and non-kis mRNAs length.csv]

Gene	Length	mRNA
YBR192W	1133	Kis
YBR032W	302	Kis
YLR115W	2579	Kis
YDR369C	2564	Kis
YFR023W	1835	Kis
YLR058C	1409	Kis
YHL012W	1481	Kis
YER165W	1733	Kis
YKL215C	3860	Kis
YGL086W	2249	Kis
YPL248C	2645	Kis
YPR144C	1658	Kis
YER056C	1601	Kis
YDL106C	1679	Kis
YFR032C	869	Kis
YKR034W	809	Kis
YPL126W	2690	Kis
YHR052W	1130	Kis
YAL047C	1868	Kis
YEL049W	362	Kis
YDR385W	2528	Kis
YER106W	908	Kis
YFR013W	2363	Kis
YDR212W	1679	Kis
YKL024C	614	Kis
YDR240C	1478	Kis
YMR304W	3692	Kis
YPL115C	3386	Kis
YHR129C	1154	Kis
YMR217W	1577	Kis
YER169W	2390	Kis
YOR205C	1670	Kis
YGR065C	1781	Kis
YMR007W	380	Kis
YLR067C	2897	Kis
YDR324C	2330	Kis
YEL072W	695	Kis
YHR196W	1727	Kis
YGL008C	2756	Kis
YPR029C	2498	Kis
YBL072C	602	Kis
YDR508C	1991	Kis
YHR112C	1136	Kis
YLR222C	2453	Kis
YER128W	611	Kis
YLR339C	551	Kis
YBR263W	1472	Kis
YOR310C	1535	Kis
YKL008C	1256	Kis
YFL067W	527	Kis
YGL199C	470	Kis
YGR108W	1415	Kis
YDR333C	2171	Kis
YHR179W	1202	Kis
YOL040C	428	Kis
YGR280C	815	Kis
YER036C	1832	Kis
YHR176W	1298	Kis
YBR238C	2195	Kis
YER082C	1664	Kis
YHR169W	1295	Kis
YKL081W	1564	Kis
YMR195W	383	Kis
YLR044C	1691	Kis
YKL071W	770	Kis
YEL034W	473	Kis
YGR079W	1112	Kis
YJR028W		Kis
YHR068W	1163	Kis
YLL005C	2606	Kis
YKL084W	350	Kis
YHR106W	1028	Kis
YPL045W	2396	Kis
YDL003W	1700	Kis
YGR128C	2141	Kis
YGR154C	1070	Kis
YKL021C	1406	Kis
YAR007C	1865	Kis
YBR142W	2321	Kis
YBR220C	1682	Kis
YNL189W	1628	Kis
YGR191W	1811	Kis
YBR196C	1664	Kis
YMR290C	1517	Kis
YPR070W	1700	Kis
YJR149W	1214	Kis
YER041W	2279	Kis
YEL054C	497	Kis
YHR005C	1418	Kis
YML093W	2699	Kis
YAL043C	2357	Kis
YPL212C	1634	Kis
YHR172W	2471	Kis
YHR066W	1361	Kis
YGR152C	818	Kis
YOR133W	2528	Kis
YHR036W	1415	Kis
YMR218C	3308	Kis
YGR175C	1490	Kis
YHR015W	1979	Kis
YNL249C	1628	Kis
YGR103W	1817	Kis
YHL026C	947	Kis
YHR159W	1514	Kis
YHR007C	1592	Kis
YJL027C	416	Kis
YJR148W	1130	Kis
YGR256W	1478	Kis
YMR131C	1535	Kis
YMR300C	1532	Kis
YDL199C	2063	Kis
YHL036W	1640	Kis
YHL014C	1217	Kis
YDR398W	1931	Kis
YFL001W	1328	Kis
YHR040W	1100	Kis
YHR203C	1054	Kis
YPR042C	3227	Kis
YGL209W	1148	Kis
YKR095W-A	341	Kis
YBR219C	804	Kis
YHR069C	1079	Kis
YBL008W	2522	Kis
YER060W	1586	Kis
YJR026W		Kis
YOR361C	2291	Kis
YGL215W	1358	Kis
YPL008W	2585	Kis
YGR160W	611	Kis
YLR465C	308	Kis
YBR271W	1259	Kis
YKL004W	1205	Kis
YGL033W	726	Kis
YOR335C	2876	Kis
YEL063C	1772	Kis
YJL205C	304	Kis
YOR128C	1715	Kis
YJR074W	656	Kis
YBR155W	1157	Kis
YAR015W	920	Kis
YDR164C	2174	Kis
YLR075W	665	Kis
YPR145W	1718	Kis
YGR286C	1127	Kis
YGL076C	1661	Kis
YGR221C	1868	Kis
YER104W	626	Kis
YPR033C	1640	Kis
YGR229C	1517	Kis
YJR071W	368	Kis
YCL055W	1007	Kis
YGR092W	1718	Kis
YER002W	695	Kis
YFR038W	2561	Kis
YKL055C	836	Kis
YHR201C	1193	Kis
YGL203C	2189	Kis
YPL093W	1943	Kis
YER125W	2429	Kis
YML054C	1775	Kis
YKL060C	1079	Kis
YLR432W	1571	Kis
YDR387C	1667	Kis
YPL207W	2432	Kis
YGL196W	1286	Kis
YEL035C	500	Kis
YER006W	1562	Kis
YBR141C	1013	Kis
YLR175W	1451	Kis
YER113C	2120	Kis
YBL042C	1919	Kis
YHR183W	1469	Kis
YGL111W	1391	Kis
YKL027W	1343	Kis
YJL088W	1016	Kis
YGR171C	1727	Kis
YHR143W	977	Kis
YHR184W	1715	Kis
YGL185C	1139	Kis
YHR056C	2651	Kis
YPL086C	1673	Kis
YNL275W	1730	Kis
YGL224C	842	Kis
YMR046C		Kis
YKL082C	1304	Kis
YCR034W	1043	Kis
YGR124W	1718	Kis
YGL186C	1739	Kis
YBR173C	446	Kis
YEL046C	1163	Kis
YHL004W	1184	Kis
YBR104W	989	Kis
YGR224W	1841	Kis
YOR206W	2132	Kis
YER148W	722	Kis
YBR105C	1088	Kis
YHR182W	2357	Kis
YGR285C	1301	Kis
YMR049C	2423	Kis
YJR093C	983	Kis
YLR409C	2819	Kis
YFR035C	344	Kis
YER126C	785	Kis
YGR192C	998	Kis
YPR169W	1478	Kis
YNR053C	1991	Kis
YHR049W	731	Kis
YMR199W	1640	Kis
YBR129C	986	Kis
YPL030W	1703	Kis
YJL122W	527	Kis
YLR286C	1688	Kis
YJL097W	653	Kis
YKL050C	2768	Kis
YHR076W	1124	Kis
YJR146W	353	Kis
YFL023W	2390	Kis
YCR025C	410	Kis
YGL099W	1922	Kis
YDL167C	2159	Kis
YPL256C	1637	Kis
YKL106W	1355	Kis
YBR249C	1112	Kis
YDL042C	1688	Kis
YLR407W	689	Kis
YPR008W	2084	Kis
YGR180C	1037	Kis
YER055C	893	Kis
YHR067W	842	Kis
YKL096W-A	278	Kis
YHR156C	1022	Kis
YBR248C	1658	Kis
YGL113W	2006	Kis
YHR002W	1073	Kis
YCL036W	1700	Kis
YJR123W	677	Kis
YGR166W	1682	Kis
YER163C	698	Kis
YLR057W	2549	Kis
YJL116C	1013	Kis
YER074W-A	470	Kis
YHR034C	1034	Kis
YER064C	1517	Kis
YGR263C	1274	Kis
YOR320C	1475	Kis
YOR168W	2429	Kis
YLR197W	1514	Kis
YGR055W	1724	Kis
YJR054W	1493	Kis
YBR250W	1571	Kis
YJL138C	1187	Kis
YER094C	617	Kis
YER127W	1073	Kis
YCL061C	3290	Kis
YMR015C	1616	Kis
YGL093W	2753	Kis
YML126C	1475	Kis
YGL128C	851	Kis
YGR179C	1220	Kis
YGL171W	1694	Kis
YPL258C	1655	Kis
YHR208W	1181	Kis
YJL069C	1784	Kis
YML045W		Kis
YBR033W	2759	Kis
YHR063C	1139	Kis
YEL047C	1412	Kis
YJR153W	1085	Kis
YDR485C	2387	Kis
YDR110W	1700	Kis
YLR359W	1448	Kis
YHR177W	1361	Kis
YPL210C	1922	Kis
YHL003C	1235	Kis
YBR293W	1424	Kis
YNL018C	1838	Kis
YDL049C	806	Kis
YGR202C	1274	Kis
YMR051C		Kis
YKL058W	368	Kis
YDR463W	1559	Kis
YBR031W	1088	Kis
YGR123C	1541	Kis
YHR062C	881	Kis
YBR247C	1451	Kis
YMR256C	182	Kis
YGR239C	866	Kis
YCR088W	1778	Kis
YPR072W	1682	Kis
YOL019W	1655	Kis
YGL012W	1421	Kis
YJL011C	485	Kis
YHR033W	1271	Kis
YOR374W	1559	Kis
YOL084W	2975	Kis
YJL003W	356	Kis
YNL103W	2018	Kis
YLR249W	3134	Kis
YBR277C	401	Kis
YJR063W	377	Kis
YFL021W	1532	Kis
YHR025W	1073	Kis
YBR252W	443	Kis
YMR094W	1436	Kis
YEL020W-A	263	Kis
YGR187C	1184	Kis
YBL069W	1289	Kis
YGR223C	1346	Kis
YJR019C	1049	Kis
YGL132W	335	Kis
YGL035C	1514	Kis
YBR118W	1376	Kis
YGL017W	1511	Kis
YHR064C	1616	Kis
YML116W	1628	Kis
YKL099C	752	Kis
YFL022C	1511	Kis
YCL020W		Kis
YEL066W	539	Kis
YBL098W	1382	Kis
YHR111W	1322	Kis
YDL126C	2507	Kis
YKR042W	1097	Kis
YMR058W	1910	Kis
YLR300W	1346	Kis
YOR241W	1646	Kis
YHR090C	848	Kis
YDR207C	2510	Kis
YPR105C	2585	Kis
YEL069C	1694	Kis
YJR111C	851	Kis
YDR381C-A	538	Kis
YBR172C	2222	Kis
YER010C	704	Kis
YPR121W	1718	Kis
YLL012W	1721	Kis
YGL119W	1505	Kis
YBR257W	839	Kis
YHR192W	836	Kis
YLR221C	662	Kis
YBR134W	401	Kis
YBR089W	599	Kis
YER170W	677	Kis
YHR083W	989	Kis
YGR216C	1829	Kis
YHR018C	1391	Kis
YGR200C	2366	Kis
YGR254W	1313	Kis
YEL041W	1487	Kis
YBL052C	2495	Kis
YGL064C	1685	Kis
YLR055C	1808	Kis
YNL299W	1928	Kis
YEL009C	845	Kis
YCL026C-B	581	Kis
YER124C	1721	Kis
YGL233W	2732	Kis
YKL093W	1019	Kis
YGL148W	1130	Kis
YPL214C	1622	Kis
YGR282C	941	Kis
YLL034C	2513	Kis
YOR260W	1736	Kis
YKL046C	1349	Kis
YPL179W	1649	Kis
YMR182C	635	Kis
YMR197C	653	Kis
YKL045W	1586	Kis
YLR134W	1691	Kis
YOL055C	1655	Kis
YML043C	1523	Kis
YML106W	680	Kis
YGR021W	872	Kis
YJR129C	1019	Kis
YJL009W	326	Kis
YBR267W	1181	Kis
YFR001W	614	Kis
YFR028C	1655	Kis
YEL042W	1556	Kis
YGR214W	1213	Kis
YJR139C	1079	Kis
YOR270C	2522	Kis
YHR133C	875	Kis
YOL153C		Kis
YKL049C	689	Kis
YCL064C	1082	Kis
YLR441C	767	Kis
YGL003C	1700	Kis
YER050C	416	Kis
YJR050W	707	Kis
YOR360C	1580	Kis
YEL070W	1508	Kis
YMR036C	1664	Kis
YGL050W	821	Kis
YAL059W	638	Kis
YPL184C	1838	Kis
YPL022W	3302	Kis
YDL189W	1373	Kis
YGR062C	950	Kis
YGR060W	929	Kis
YFR007W	1061	Kis
YJR002W	1781	Kis
YGL125W	1802	Kis
YHR107C	1223	Kis
YER043C	1349	Kis
YLR202C	442	Kis
YJL007C	314	Kis
YJR018W	362	Kis
YDR345C	1703	Kis
YJR101W	800	Kis
YLR357W	2669	Kis
YLR461W	362	Kis
YEL038W	683	Kis
YCL022C	515	Kis
YPL106C	2081	Kis
YGL231C	572	Kis
YCR010C	851	Kis
YDR490C	2300	Kis
YLR020C	1616	Kis
YHR194W	1739	Kis
YHR202W	1808	Kis
YGR283C	1025	Kis
YKL063C	503	Kis
YKL066W	443	Kis
YJL125C	1151	Kis
YBR266C	452	Kis
YKL056C	503	Kis
YPR137W	1721	Kis
YCR016W	872	Kis
YHR058C	887	Kis
YGR279C	1160	Kis
YPL174C	2606	Kis
YKL076C	383	Kis
YCR086W	572	Kis
YJR160C	1808	Kis
YBR011C	863	Kis
YGL164C	1322	Kis
YGR087C	1691	Kis
YBR058C	2345	Kis
YMR006C	2120	Kis
YLR148W	2756	Kis
YGR236C	287	Kis
YER139C	680	Kis
YGL200C	611	Kis
YGL077C	1691	Kis
YDR371W	1535	Kis
YCL063W	1271	Kis
YJR048W	329	Kis
YGL154C	818	Kis
YHR171W	1892	Kis
YJL190C	392	Kis
YBL028C	320	Kis
YDR109C	2147	Kis
YGR109C	1142	Kis
YHR188C	1832	Kis
YBR210W	428	Kis
YBR268W	317	Kis
YKL009W	710	Kis
YCR072C	1547	Kis
YHR113W	1472	Kis
YAR042W	3566	Kis
YLR343W	1667	Kis
YFR037C	1673	Kis
YPR181C	2306	Kis
YGL078C	1571	Kis
YHR048W	1544	Kis
YBR221C	1100	Kis
YGR138C	1844	Kis
YML058W	314	Kis
YHR046C	887	Kis
YER102W	602	Kis
YCL011C	1283	Kis
YBR034C	1046	Kis
YOL076W	2390	Kis
YGL256W	1397	Kis
YLR015W	1517	Kis
YPR135W	2783	Kis
YKL077W	1178	Kis
YEL057C	701	Kis
YJR013W	1211	Kis
YMR220W	1355	Kis
YHR050W	1649	Kis
YAL004W	647	Kis
YBR211C	974	Kis
YGL157W	1043	Kis
YJL120W	323	Kis
YCR059C	776	Kis
YBR265W	962	Kis
YCL029C	1322	Kis
YER174C	734	Kis
YGR117C	1430	Kis
YCL075W		Kis
YHR207C	1580	Kis
YBR143C	1313	Kis
YLR023C	1631	Kis
YJR051W	1505	Kis
YIL140W	2471	Kis
YFR021W	1502	Kis
YOR306C	1565	Kis
YLR401C	2006	Kis
YHR003C	1289	Kis
YHR135C	1616	Kis
YBL020W	1724	Kis
YER052C	1583	Kis
YGR041W	1643	Kis
YEL029C	938	Kis
YJL041W	2589	Kis
YCR030C	2612	Kis
YOL075C	3884	Kis
YHR115C	1250	Kis
YGR093W	1523	Kis
YER087W	1730	Kis
YHR061C	944	Kis
YBR242W	716	Kis
YGR155W	1523	Kis
YOR354C	2078	Kis
YEL020C	1682	Kis
YJL004C	611	Kis
YBR111W-A	440	Kis
YFL002C	1820	Kis
YBL043W	773	Kis
YMR179W	2276	Kis
YDL085W	1637	Kis
YEL064C	1442	Kis
YGL103W	960	Kis
YER140W	1670	Kis
YEL018W	839	Kis
YOL047C	1133	Kis
YGR120C	788	Kis
YDR474C		Kis
YER117W	884	Kis
YPL228W	1649	Kis
YMR093W	1541	Kis
YEL004W	1028	Kis
YER012W	596	Kis
YNR063W	1823	Kis
YHR151C	1580	Kis
YEL039C	341	Kis
YGL243W	1202	Kis
YNL238W	2444	Kis
YLR207W	2501	Kis
YOR090C	1718	Kis
YGR080W	998	Kis
YGL245W	2126	Kis
YDL060W	2366	Kis
YJR067C	425	Kis
YGR257C	1100	Kis
YPL043W	2057	Kis
YGL208W	1247	Kis
YGL240W	752	Kis
YER042W	554	Kis
YGL246C	1163	Kis
YCR105W	1085	Kis
YAL036C	1109	Kis
YDR299W	1604	Kis
YJR142W	1028	Kis
YBL077W	431	Kis
YGR084C	1019	Kis
YER093C-A	488	Kis
YKL006W	814	Kis
YJL158C	683	Kis
YFR048W	1988	Kis
YJR055W	494	Kis
YKL023W	833	Kis
YFL010W-A	284	Kis
YKR069W	1781	Kis
YFL041W	1868	Kis
YIL015W	1763	Kis
YDR380W	1907	Kis
YER121W	344	Kis
YBR162W-A	197	Kis
YKL068W	2879	Kis
YJR025C	533	Kis
YML099C	2642	Kis
YHR004C	1340	Kis
YIR036C	791	Kis
YDR120C	1712	Kis
YDR386W	1898	Kis
YML085C	1459	Kis
YGL244W	1676	Kis
YKL129C	3815	Kis
YDL148C	2432	Kis
YMR227C	1772	Kis
YGL261C	362	Kis
YBR188C	422	Kis
YGL168W	332	Kis
YFR046C	1085	Kis
YBR288C	1451	Kis
YBR170C	1742	Kis
YNL182C	1667	Kis
YOL006C	2309	Kis
YGL090W	1265	Kis
YHR148W	551	Kis
YDR036C	1502	Kis
YGR181W	317	Kis
YBR055C	2699	Kis
YJL014W	1604	Kis
YIL001W	1541	Kis
YCR024C	1478	Kis
YIR032C	587	Kis
YKR063C	1508	Kis
YBR239C	1589	Kis
YDL050C	371	Kis
YML012W	635	Kis
YEL051W	770	Kis
YGL163C	2696	Kis
YJR083C	929	Kis
YER028C	1184	Kis
YBR256C	716	Kis
YBR258C	428	Kis
YML069W	1658	Kis
YCR065W	1694	Kis
YGR096W	944	Kis
YJL182C	317	Kis
YOL089C	3092	Kis
YEL019C	803	Kis
YML029W	2516	Kis
YGR010W	1187	Kis
YEL026W	380	Kis
YJR007W	914	Kis
YBR269C	416	Kis
YHR017W	1157	Kis
YNL291C	1646	Kis
YBR190W	311	Kis
YOR351C	1493	Kis
YGL252C	1766	Kis
YBR044C	1721	Kis
YAL058W	1508	Kis
YDL095W	2453	Kis
YJR022W	329	Kis
YGL129C	1466	Kis
YMR187C	1295	Kis
YBL018C	476	Kis
YCR068W	1562	Kis
YDL045C	920	Kis
YER183C	635	Kis
YLR051C	653	Kis
YFR047C	887	Kis
YEL053C	2201	Kis
YOL049W	1475	Kis
YDR320C-A	218	Kis
YCL009C	929	Kis
YGR040W	1106	Kis
YCR012W	1250	Kis
YBR106W	566	Kis
YBR189W	1000	Kis
YBR162C	1367	Kis
YCR002C	968	Kis
YBR253W	365	Kis
YHR195W	965	Kis
YOR165W	2330	Kis
YBR301W	362	Kis
YMR077C	665	Kis
YCR045C	1475	Kis
YJR136C	1265	Kis
YKL047W	1550	Kis
YGL254W	899	Kis
YLR212C	1421	Kis
YGL040C	1028	Kis
YKL059C	1325	Kis
YKL183W	920	Kis
YKL016C	524	Kis
YEL028W	461	Kis
YBR132C	1790	Kis
YNL250W	3938	Kis
YGL169W	1280	Kis
YHR209W	875	Kis
YAR023C	539	Kis
YMR072W	551	Kis
YCL043C	1568	Kis
YGL057C	863	Kis
YLR358C	563	Kis
YFR002W	2519	Kis
YLL044W	446	Kis
YJR070C	977	Kis
YLR275W	422	Kis
YER025W	1583	Kis
YLR353W	1811	Kis
YJR144W	809	Kis
YFR051C	1640	Kis
YGL124C	1934	Kis
YGL225W	1013	Kis
YNL233W	2678	Kis
YJR087W	350	Kis
YBR094W	2261	Kis
YER116C	824	Kis
YML082W	1949	Kis
YGR165W	1037	Kis
YBR147W	890	Kis
YGL038C	1442	Kis
YLR431C	1361	Kis
YLR400W	473	Kis
YNL298W	2528	Kis
YGR244C	1283	Kis
YPR018W	1820	Kis
YGR091W	1484	Kis
YKR099W	2435	Kis
YBR075W		Kis
YER007W	1556	Kis
YGL116W	1832	Kis
YPL029W	2213	Kis
YDR188W	1640	Kis
YHR011W	1340	Kis
YJR135C	719	Kis
YJR156C	1022	Kis
YBR291C	899	Kis
YKL089W	1649	Kis
YDR040C	3275	Kis
YIL121W	1628	Kis
YMR029C	1571	Kis
YHR103W	2558	Kis
YBR131W	2114	Kis
YBR194W	371	Kis
YPL113C	1190	Kis
YER061C	1328	Kis
YGR284C	932	Kis
YBL039C	1739	Kis
YBL073W	311	Kis
YJR068W	1061	Kis
YGR141W	1403	Kis
YOR002W	1634	Kis
YHR001W	1313	Kis
YJL148W	701	Kis
YKL075C	1352	Kis
YGR260W	1604	Kis
YGR026W	836	Kis
YGR058W	1007	Kis
YBL053W	374	Kis
YGR110W	1337	Kis
YGL213C	1193	Kis
YPL274W	1763	Kis
YGL048C	1217	Kis
YBL035C	2117	Kis
YBR127C	1553	Kis
YGL100W	1049	Kis
YGL253W	1460	Kis
YJR010W	1535	Kis
YKL028W	1448	Kis
YJL154C	2834	Kis
YNR046W	407	Kis
YIR023W	2912	Kis
YOR342C	959	Kis
YKL080W	1178	Kis
YGL019W	836	Kis
YGL110C	1874	Kis
YBR187W	842	Kis
YKL074C	1583	Kis
YHR150W	1739	Kis
YGL153W	1025	Kis
YPL051W	596	Kis
YLL055W	1595	Kis
YBL083C	425	Kis
YFR055W	1022	Kis
YHR157W	548	Kis
YMR274C	947	Kis
YNL112W	2642	Kis
YCL008C	1157	Kis
YGR163W	1025	Kis
YHL034C	884	Kis
YBR025C	1184	Kis
YIL092W	1901	Kis
YMR209C	1373	Kis
YJL059W	1226	Kis
YLR116W	1430	Kis
YAL007C	647	Kis
YGR205W	872	Kis
YHR121W	563	Kis
YHL002W	1358	Kis
YGR028W	1088	Kis
YCL021W-A	377	Kis
YHL009C	992	Kis
YML053C	638	Kis
YER081W	1409	Kis
YNL268W	1835	Kis
YGR293C	461	Kis
YOR228C	908	Kis
YJR088C	878	Kis
YBR014C	611	Kis
YCR060W	335	Kis
YAL037W	803	Kis
YMR177W	1532	Kis
YMR014W	1559	Kis
YNL256W	2474	Kis
YDL153C	1832	Kis
YEL058W	1673	Kis
YGR185C	1184	Kis
YBR123C	1949	Kis
YBR070C	713	Kis
YFL018C	1499	Kis
YGR009C	1955	Kis
YBR159W	1043	Kis
YBR065C	1094	Kis
YBR205W	1214	Kis
YJR082C	341	Kis
YLR313C	1985	Kis
YPL221W	2381	Kis
YDR042C	602	Kis
YBL015W	1580	Kis
YGR213C	953	Kis
YER072W	389	Kis
YGL001C	1049	Kis
YIL024C	569	Kis
YIL008W	299	Kis
YPR198W	1631	Kis
YGR043C	1001	Kis
YHR198C	965	Kis
YBR246W	1163	Kis
YOR329C	2618	Kis
YCR046C	509	Kis
YEL002C	1292	Kis
YDL043C	800	Kis
YFL030W	1157	Kis
YGL105W	1130	Kis
YJL021C		Kis
YCR099C	467	Kis
YJR145C	1041	Kis
YKL070W	509	Kis
YML100W	3296	Kis
YEL036C	1502	Kis
YCR104W	374	Kis
YML028W	590	Kis
YJR147W	1076	Kis
YFR052W	824	Kis
YPL120W	1673	Kis
YER063W	656	Kis
YGL104C	1460	Kis
YJR100C	983	Kis
YNL197C	1985	Kis
YKL039W	1571	Kis
YGL073W	2501	Kis
YNL186W	2378	Kis
YGL194C	1358	Kis
YJR021C	1024	Kis
YGL255W	1130	Kis
YER187W	425	Kis
YGR121C	1478	Kis
YBL102W	647	Kis
YLR173W	1826	Kis
YBL048W	311	Kis
YPL155C	2120	Kis
YDR165W	1334	Kis
YPL104W	1976	Kis
YPL216W	3308	Kis
YCL031C	893	Kis
YPL161C	1901	Kis
YBR035C	686	Kis
YFL047W	2144	Kis
YKR023W	1592	Kis
YOR153W	4535	Kis
YGR132C	863	Kis
YCR047C	827	Kis
YBR283C	1472	Kis
YKR002W	1706	Kis
YJR020W	332	Kis
YBL095W	812	Kis
YMR155W	1643	Kis
YKL201C	3536	Kis
YAR073W	1211	Kis
YGR150C	2594	Kis
YBR195C	1268	Kis
YBL085W	2942	Kis
YBL087C	917	Kis
YJL072C	641	Kis
YCR069W	956	Kis
YPL273W	977	Kis
YJL023C	1043	Kis
YDL227C	1760	Kis
YDL074C	2102	Kis
YJL081C	1469	Kis
YCL066W	527	Kis
YMR115W	1505	Kis
YBR243C	1346	Kis
YBR018C	1100	Kis
YHR071W	689	Kis
YBR260C	2000	Kis
YPR155C	1850	Kis
YGR044C	902	Kis
YGL084C	1682	Kis
YJL153C	1601	Kis
YOR217W	2585	Kis
YLR378C	1442	Kis
YER022W	2063	Kis
YDL044C	1322	Kis
YCR054C	1691	Kis
YHR065C	1505	Kis
YKL003C	395	Kis
YER147C	1874	Kis
YBR021W	1901	Kis
YAL038W	1502	Kis
YGL096W	830	Kis
YHR054C	1064	Kis
YMR239C	1415	Kis
YAR029W	224	Kis
YLR292C	581	Kis
YOR344C	875	Kis
YLR094C	1508	Kis
YKL141W	596	Kis
YJL223C	362	Kis
YCR020C-A	266	Kis
YBR166C	1358	Kis
YGR046W	1157	Kis
YEL014C	305	Kis
YBR158W	1649	Kis
YPL005W	1820	Kis
YHR166C	1880	Kis
YEL056W	1205	Kis
YOR023C	1700	Kis
YLR276C	1784	Kis
YKL191W	1604	Kis
YPL128C	1688	Kis
YCL003W		Kis
YGR012W	1181	Kis
YGL190C	1580	Kis
YGR104C	923	Kis
YKL053W	374	Kis
YIL078W	2204	Kis
YJL075C	416	Kis
YBR096W	692	Kis
YLR387C	1298	Kis
YKR084C	1835	Kis
YGR277C	917	Kis
YOR030W	1859	Kis
YKL013C	515	Kis
YIL014W	1892	Kis
YJR072C	1157	Kis
YER038C	1394	Kis
YGR266W	2105	Kis
YER107C	1097	Kis
YKR056W	1919	Kis
YJL215C	359	Kis
YBL041W	725	Kis
YJL058C	1631	Kis
YBR176W	938	Kis
YER079W	632	Kis
YPL266W	956	Kis
YML080W	1271	Kis
YBR236C	1310	Kis
YBR057C	1100	Kis
YLL042C	503	Kis
YML124C	1635	Kis
YDR342C	1712	Kis
YBR029C	1373	Kis
YLL002W	1310	Kis
YER168C	1640	Kis
YCR090C	548	Kis
YIL141W	389	Kis
YJR116W	839	Kis
YCL056C	434	Kis
YER123W	1574	Kis
YMR062C	1325	Kis
YOR353C	2375	Kis
YBR282W	440	Kis
YOR363C	2990	Kis
YGR190C	365	Kis
YJR012C	623	Kis
YJL204C	2522	Kis
YBL023C	2606	Kis
YEL005C	848	Kis
YJR105W	1022	Kis
YKL040C	770	Kis
YDL210W	1715	Kis
YGR095C	671	Kis
YCR075C	782	Kis
YLR273C	1946	Kis
YLR214W	2060	Kis
YJR094C	1082	Kis
YIR030W-A	383	Kis
YFR036W	374	Kis
YPL012W	3686	Kis
YJR155W	866	Kis
YJR102C	608	Kis
YBR175W	947	Kis
YCL004W	1565	Kis
YBR160W	896	Kis
YBR261C	698	Kis
YBR023C	3497	Kis
YLR324W	1571	Kis
YGL228W	1733	Kis
YJR133W	629	Kis
YML096W	1577	Kis
YNL143C	392	Kis
YER147C-A	410	Kis
YMR302C	2552	Kis
YJR079W	1034	Kis
YJR058C	443	Kis
YCR023C	1835	Kis
YDR039C	3275	Kis
YDL138W	2291	Kis
YCL017C	1493	Kis
YEL037C	1196	Kis
YPL007C	1766	Kis
YGL115W	968	Kis
YJL140W	665	Kis
YBR179C	2567	Kis
YPL040C	3008	Kis
YJR014W	596	Kis
YOR067C	1733	Kis
YAL049C	740	Kis
YBL067C	2243	Kis
YPL183C	3041	Kis
YER039C	749	Kis
YIL104C	1523	Kis
YBR201W	635	Kis
YMR184W	596	Kis
YJL046W	1229	Kis
YKL124W	1739	Kis
YJR084W	1271	Kis
YNL325C	2639	Kis
YGR023W	1655	Kis
YJR080C	1184	Kis
YBR300C	497	Kis
YER062C	752	Kis
YGL223C	1253	Kis
YML052W	908	Kis
YJR076C	1247	Kis
YGR113W	1031	Kis
YLR389C	3083	Kis
YMR132C	626	Kis
YGL032C	263	Kis
YBR164C	551	Kis
YBR274W	1583	Kis
YOR269W	1484	Kis
YKL119C	647	Kis
YIL146C	1589	Kis
YJL126W	923	Kis
YCR044C	1073	Kis
YBR133C	2483	Kis
YMR028W	1100	Kis
YOR081C	2249	Kis
YML055W	536	Kis
YCL048W	1391	Kis
YCL044C	1253	Kis
YHR134W	809	Kis
YGR004W	1388	Kis
YGR240C	2963	Kis
YOR006C	941	Kis
YFR053C	1457	Kis
YER119C	1346	Kis
YPR032W	3101	Kis
YDR320C	2006	Kis
YBR251W	923	Kis
YJR107W	986	Kis
YIR029W	1031	Kis
YGR176W	347	Kis
YER112W	563	Kis
YGR189C	1523	Kis
YAR060C	335	Kis
YLR345W	1529	Kis
YKL031W	413	Kis
YBR062C	624	Kis
YGL134W	1301	Kis
YER084W-A	512	Kis
YGL043W	929	Kis
YBL016W	1061	Kis
YGR273C	524	Kis
YML115C	1607	Kis
YLR084C	3662	Kis
YCL032W	1040	Kis
YGR101W	1040	Kis
YMR085W	1298	Kis
YGL067W	1154	Kis
YKL022C	2522	Kis
YLL011W	1469	Kis
YKR004C	1237	Kis
YFR010W	1499	Kis
YBR281C	2636	Kis
YBR042C	1193	Kis
YJL016W	1685	Kis
YHR123W	1266	Kis
YIL053W	752	Kis
YER153C	764	Kis
YLR182W	2411	Kis
YDR374C	920	Kis
YCL001W-A	461	Kis
YGL257C	1676	Kis
YGR255C	1439	Kis
YBR153W	734	Kis
YOR074C	914	Kis
YPR119W	1475	Kis
YER016W	1034	Kis
YOL045W	3305	Kis
YGL122C	1577	Kis
YGR246C	1790	Kis
YJL110C	1655	Kis
YGR156W	1277	Kis
YER159C	428	Kis
YDL225W	1655	Kis
YOR287C	902	Kis
YBR090C	725	Kis
YGR169C	1214	Kis
YDL206W	2288	Kis
YLR033W	1508	Kis
YMR223W	1415	Kis
YAR033W	704	Kis
YBR060C	1862	Kis
YMR171C	1652	Kis
YBR254C	527	Kis
YKL073W	2645	Kis
YJL055W	737	Kis
YHR100C	557	Kis
YMR165C	2588	Kis
YBR152W	875	Kis
YHR144C	938	Kis
YGR005C	1202	Kis
YML088W	2006	Kis
YML095C	632	Kis
YEL016C	1481	Kis
YBR083W	1460	Kis
YMR100W	1862	Kis
YDR176W	2108	Kis
YER019C-A	266	Kis
YPL023C	1973	Kis
YBR241C	1466	Kis
YER076W-A	347	Kis
YGR230W	413	Kis
YGL219C	1379	Kis
YLR224W	1109	Kis
YCL069W	1376	Kis
YJL049W	1352	Kis
YOR359W	1571	Kis
YBR227C	1562	Kis
YBR116C	527	Kis
YHR191C	401	Kis
YBL025W	437	Kis
YGL091C	986	Kis
YCR096C	359	Kis
YJL035C	752	Kis
YDR172W	2057	Kis
YER009W	377	Kis
YLR392C	1556	Kis
YPR081C	1856	Kis
YOL090W	2894	Kis
YJR009C	998	Kis
YOL023W	2030	Kis
YEL015W	1655	Kis
YJL026W	1199	Kis
YBR165W	833	Kis
YJL017W		Kis
YHR084W	2066	Kis
YKL065C	620	Kis
YGR234W	1199	Kis
YER158C	1721	Kis
YHR128W	650	Kis
YKR015C	1706	Kis
YIR026C	1094	Kis
YIR030C	734	Kis
YMR175W	239	Kis
YHR096C	1778	Kis
YGR099W	2066	Kis
YBR109C	443	Kis
YIL003W	881	Kis
YGR151C	335	Kis
YBR100W		Kis
YOL034W	3281	Kis
YOL061W	1490	Kis
YBR063C	1214	Kis
YGL136C	962	Kis
YFL026W	1295	Kis
YGL063W	1112	Kis
YBR264C	599	Kis
YCR020C	647	Kis
YGR168C	1130	Kis
YKL090W	1331	Kis
YNL047C	1970	Kis
YMR307W	1679	Kis
YFR049W	371	Kis
YIR011C	959	Kis
YAL003W	986	Kis
YJL124C	518	Kis
YBR286W	1613	Kis
YGR249W	1370	Kis
YOL119C	1505	Kis
YDL154W	2705	Kis
YPR088C	1625	Kis
YDL218W	953	Kis
YEL027W	482	Kis
YER089C	1394	Kis
YGL130W	1379	Kis
YJR001W	1808	Kis
YGR182C	353	Kis
YGL159W	1112	Kis
YNL287W	2807	Kis
YMR205C	2879	Kis
YGR054W	1928	Kis
YNL289W	839	Kis
YMR263W	605	Kis
YLL036C	1511	Kis
YBR110W	1349	Kis
YJR053W	1724	Kis
YHL040C	1883	Kis
YER046W	431	Kis
YER044C	446	Kis
YHR042W	2075	Kis
YBR120C	488	Kis
YLR129W	2831	Kis
YLL035W	1898	Kis
YLR394W	1448	Kis
YGL212W	950	Kis
YBL024W	2054	Kis
YOL130W	2579	Kis
YCR052W	1451	Kis
YKL086W	383	Kis
YER015W	2234	Kis
YJL121C	716	Kis
YKR078W	1757	Kis
YBR019C	2099	Kis
YGR048W	1085	Kis
YDR492W	950	Kis
YLR383W	3344	Kis
YNL183C	2372	Kis
YER003C	1382	Kis
YLR009W	599	Kis
YLR117C	2063	Kis
YOR372C	1664	Kis
YKL087C	674	Kis
YJR075W	1190	Kis
YCR094W	1175	Kis
YBR182C	1358	Kis
YOR078W	644	Kis
YDR341C	1823	Kis
YLR363C	656	Kis
YEL071W	1490	Kis
YKL018C-A	299	Kis
YKL011C	1061	Kis
YBR213W	824	Kis
YBL021C	434	Kis
YFL059W	896	Kis
YBL055C	1256	Kis
YAL027W	785	Kis
YER029C	590	Kis
YER095W	1202	Kis
YKL043W	1100	Kis
YML023C	1670	Kis
YLR077W	1751	Kis
YCR066W	1463	Kis
YPL034W	497	Kis
YJL111W	1652	Kis
YER023W	860	Kis
YHL028W	1817	Kis
YDR497C	1754	Kis
YER057C	389	Kis
YPL194W	1838	Kis
YKL088W	1715	Kis
YBL057C	644	Kis
YPL084W	2534	Kis
YER173W	1979	Kis
YMR005W	1166	Kis
YEL040W	1403	Kis
YGL112C	1550	Kis
YML002W	2213	Kis
YEL052W	1529	Kis
YAR062W		Kis
YMR258C	1661	Kis
YJR114W	392	Kis
YER175C	899	Kis
YCR041W	332	Kis
YBR087W	1064	Kis
YFR005C	1346	Kis
YLR176C	2435	Kis
YPL075W	3108	Kis
YGL039W	1046	Kis
YPR171W	1730	Kis
YKR046C	851	Kis
YIL165C	359	Kis
YML008C	1151	Kis
YMR091C	1307	Kis
YHR045W	1682	Kis
YAL034W-A	869	Kis
YBR039W	935	Kis
YKL029C	2009	Kis
YGR272C		Kis
YLR002C	1991	Kis
YER143W	1286	Kis
YPL254W	1466	Kis
YIL072W	1817	Kis
YJR121W	1535	Kis
YER071C	380	Kis
YLL018C	1673	Kis
YKL010C	4451	Kis
YML063W	767	Kis
YER004W	695	Kis
YIL176C	362	Kis
YBR163W	1757	Kis
YJL104W	449	Kis
YLR240W	2627	Kis
YBR167C	422	Kis
YLR380W	1226	Kis
YDL240W	3053	Kis
YHR019C	1664	Kis
YBL090W	533	Kis
YAL039C	809	Kis
YGR194C	1802	Kis
YBL010C	842	Kis
YJL098W	3176	Kis
YGL155W	1130	Kis
YCR019W	1091	Kis
YIL132C	641	Kis
YBR010W	410	Kis
YBL031W	1016	Kis
YER054C	1646	Kis
YBL059W	650	Kis
YCR057C	2771	Kis
YGR042W	815	Kis
YDR079C-A	218	Kis
YMR176W	4235	Kis
YNR023W	1700	Kis
YNL176C	1910	Kis
YNL023C	2897	Kis
YMR166C	1106	Kis
YER066W	557	Kis
YKL091C	932	Kis
YBL080C	1625	Kis
YLL045C	770	Kis
YPL204W	1484	Kis
YMR110C	1598	Kis
YLR226W	1187	Kis
YML038C	1328	Kis
YKL095W	836	Kis
YCR039C	632	Kis
YDR518W	1553	Kis
YLR268W	644	Kis
YPR161C	1973	Kis
YGL162W	899	Kis
YLR113W	1307	Kis
YDR030C	1520	Kis
YOL011W	2060	Kis
YBR121C	2003	Kis
YLR456W	614	Kis
YJL084C	3140	Kis
YER115C	575	Kis
YJL044C	1376	Kis
YKL139W	1586	Kis
YLR103C	1952	Kis
YGR210C	1235	Kis
YGL172W	1418	Kis
YJL015C	374	Kis
YLR108C	1457	Kis
YGR119C	1625	Kis
YER120W	734	Kis
YMR010W	1217	Kis
YOR256C	2429	Kis
YPL009C	3116	Kis
YKL078W	2207	Kis
YPL249C	2684	Kis
YPR022C	3401	Kis
YDR195W	1601	Kis
YCR007C	719	Kis
YKL005C	1784	Kis
YLR233C	2099	Kis
YBR197C	653	Kis
YJL208C	989	Kis
YEL050C	1181	Kis
YKL176C	2486	Kis
YHL047C	1913	Kis
YPL108W	506	Kis
YLR131C	2312	Kis
YOL077C	875	Kis
YPR011C	980	Kis
YJL178C	815	Kis
YLR074C	500	Kis
YCL005W	770	Kis
YCR102C	1106	Kis
YLR071C	3248	Kis
YBR178W	374	Kis
YOR071C	1796	Kis
YPR055W	3197	Kis
YPR097W	3221	Kis
YGL029W	362	Kis
YJR126C	2435	Kis
YKL061W	341	Kis
YGR015C	986	Kis
YOR118W	1703	Kis
YMR210W	1349	Kis
YGR288W	1421	Kis
YBL068W	983	Kis
YNL095C	1928	Kis
YBR154C	647	Kis
YLL028W	1760	Kis
YHR094C	1712	Kis
YKL108W	1361	Kis
YPR138C	1469	Kis
YGL004C	1253	Kis
YCR107W	1091	Kis
YIR031C	1664	Kis
YCL002C	831	Kis
YOR195W	2465	Kis
YJL006C	971	Kis
YMR308C	3269	Kis
YAL045C	308	Kis
YPR058W	923	Kis
YAR044W		Kis
YER017C	2285	Kis
YNL161W	2270	Kis
YKL018W	989	Kis
YPL181W	1520	Kis
YDR332W	2069	Kis
YKL147C	617	Kis
YGR177C	1607	Kis
YFR042W	602	Kis
YKL144C	638	Kis
YBR061C	932	Kis
YMR001C	2117	Kis
YBR003W	1421	Kis
YEL030C-A	314	Kis
YBR107C	737	Kis
YMR113W	1283	Kis
YBR077C	488	Kis
YLR081W	1724	Kis
YMR160W	2450	Kis
YDR194C	1994	Kis
YDR211W	2138	Kis
YLR377C	1046	Kis
YBR161W	1130	Kis
YDR049W	1898	Kis
YPL157W	947	Kis
YOR038C	2627	Kis
YGR036C	719	Kis
YIL166C	1628	Kis
YBR145W	1055	Kis
YLR083C	2003	Kis
YAL044C	512	Kis
YPR053C	455	Kis
YLR190W	1475	Kis
YIL127C	620	Kis
YJR056C	710	Kis
YGR127W	938	Kis
YMR268C	1334	Kis
YFR024C		Kis
YBR297W	1406	Kis
YKR019C	1847	Kis
YHR020W	2066	Kis
YML081W	3755	Kis
YGR148C	467	Kis
YBR030W	1658	Kis
YGL049C	2744	Kis
YGR228W	344	Kis
YGL202W	1502	Kis
YEL017W	1013	Kis
YCL059C	950	Kis
YDR368W	938	Kis
YBL082C	1376	Kis
YDR390C	1910	Kis
YJL203W	842	Kis
YGR002C	1430	Kis
YDR189W	2000	Kis
YDR205W	2174	Kis
YKL194C	1388	Kis
YBR041W	2009	Kis
YER045C	1469	Kis
YJR122W	1493	Kis
YJL118W	659	Kis
YKR087C	1037	Kis
YJL218W	590	Kis
YPL072W	1499	Kis
YBL036C	773	Kis
YDR108W	2096	Kis
YBL103C	1460	Kis
YML097C	1355	Kis
YDR379W	3029	Kis
YDR456W	1901	Kis
YOR358W	728	Kis
YKL181W	1283	Kis
YHR167W	785	Kis
YDR131C	1670	Kis
YJL024C	661	Kis
YNL132W	3170	Kis
YIL168W		Kis
YMR075W	2054	Kis
YDR144C	1790	Kis
YDL203C	1871	Kis
YBR093C	1403	Kis
YBR067C	632	Kis
YFR008W	665	Kis
YIR022W	503	Kis
YFR045W	1001	Kis
YOL021C	3005	Kis
YOR151C	3674	Kis
YHR174W	1313	Kis
YJL169W	368	Kis
YCR071C	440	Kis
YMR246W	2084	Kis
YJL176C	2477	Kis
YFL054C	1940	Kis
YML127W	1745	Kis
YBR049C	2432	Kis
YLR032W	3509	Kis
YLR085C	1316	Kis
YLL050C	610	Kis
YHR091C	1931	Kis
YMR034C	1304	Kis
YOR101W	929	Kis
YCL046W	323	Kis
YHR013C	716	Kis
YJR104C	464	Kis
YBL046W	1325	Kis
YBR177C	1355	Kis
YML007W	1952	Kis
YLR059C	809	Kis
YGR212W	1406	Kis
YMR271C	683	Kis
YJR109C	3356	Kis
YDL127W	926	Kis
YOR304C-A	230	Kis
YGR068C	1760	Kis
YMR167W	2309	Kis
YCR003W	551	Kis
YPR027C	833	Kis
YKL175W	1511	Kis
YLR330W	2015	Kis
YHL025W	998	Kis
YPR024W	2243	Kis
YLR196W	1730	Kis
YLR151C	1022	Kis
YBR255W	2084	Kis
YBL051C	2006	Kis
YKR051W	1256	Kis
YMR023C	1580	Kis
YKL143W	1391	Kis
YJR049C	1592	Kis
YJR032W	1181	Kis
YAL015C	1199	Kis
YER084W	386	Kis
YFR044C	1445	Kis
YMR140W	1469	Kis
YFR014C	1340	Kis
YKL172W	1283	Kis
YGL143C	1241	Kis
YMR153W	1427	Kis
YLL058W	1727	Kis
YJR011C	785	Kis
YMR191W	1121	Kis
YCL050C	965	Kis
YDR444W	2063	Kis
YGR024C	713	Kis
YLL029W	2249	Kis
YFR011C	512	Kis
YLR314C	1562	Kis
YAL062W	1373	Kis
YLR153C	2051	Kis
YHL018W	362	Kis
YKL205W	3302	Kis
YPR005C	884	Kis
YER101C	1292	Kis
YML006C	2324	Kis
YPL180W	2399	Kis
YAL013W	1262	Kis
YHR117W	1919	Kis
YOL164W	1940	Kis
YFL038C	620	Kis
YPL260W	1655	Kis
YLR027C	1256	Kis
YML102W	1406	Kis
YLR427W	2012	Kis
YKL196C	602	Kis
YFR029W	2036	Kis
YJL060W	1334	Kis
YGR074W	440	Kis
YJL117W	935	Kis
YER100W	752	Kis
YCL010C	779	Kis
YBL058W	1271	Kis
YOR001W	2201	Kis
YDL046W	521	Kis
YJL146W	1409	Kis
YJL181W	1835	Kis
YJL123C	1436	Kis
YCL068C	782	Kis
YLR452C	2096	Kis
YLR413W	2027	Kis
YGR193C	1232	Kis
YMR285C	1547	Kis
YMR212C	2348	Kis
YLR361C	1736	Kis
YLR225C	1223	Kis
YJL010C	2000	Kis
YOL122C	1727	Kis
YJL063C	716	Kis
YBR130C	1277	Kis
YDR311W	1928	Kis
YMR011W	1625	Kis
YLR397C	2342	Kis
YDR186C	2633	Kis
YKR097W	1649	Kis
YOR019W	2192	Kis
YAL011W	1877	Kis
YCL033C	506	Kis
YCR043C	383	Kis
YHL032C	2129	Kis
YGR122W	1208	Kis
YLR429W	1955	Kis
YLR047C	2060	Kis
YNL045W	2015	Kis
YLR231C	1361	Kis
YCL058C	458	Kis
YMR243C	1328	Kis
YER008C	4010	Kis
YDR062W	1685	Kis
YFL044C	905	Kis
YLR443W	1346	Kis
YMR290W-A	347	Kis
YIL009W	2084	Kis
YJL079C	899	Kis
YHR193C	524	Kis
YIL110W	1133	Kis
YMR027W	1412	Kis
YGL036W	2729	Kis
YOR162C	2432	Kis
YMR255W	566	Kis
YBR204C	1127	Kis
YHR109W	1757	Kis
YAL053W	2351	Kis
YFL017C	479	Kis
YNL068C	2588	Kis
YDR072C	1583	Kis
YKR025W	848	Kis
YOR251C	914	Kis
YJL131C	1070	Kis
YML114C	1532	Kis
YGL082W	1145	Kis
YGR197C	1643	Kis
YMR108W	2063	Kis
YLR007W	1010	Kis
YGR183C	413	Kis
YAL032C	1139	Kis
YOR095C	776	Kis
YOR127W	3023	Kis
YJR015W	1532	Kis
YOR387C	620	Kis
YGL087C	498	Kis
YKR072C	1688	Kis
YMR016C	2357	Kis
YKL012W	1751	Kis
YHR175W	569	Kis
YJL025W	1544	Kis
YGR134W	3368	Kis
YDL190C	2885	Kis
YBR273C	1310	Kis
YAR003W	1280	Kis
YLR460C	1130	Kis
YMR189W	3104	Kis
YDR458C	1991	Kis
YKL178C	1412	Kis
YPR175W	2069	Kis
YKL140W	1646	Kis
YJL213W	995	Kis
YGL002W	650	Kis
YHR026W	641	Kis
YOR355W	1568	Kis
YLR241W	2348	Kis
YCL047C	776	Kis
YEL012W	779	Kis
YMR130W	908	Kis
YAL016W	1907	Kis
YJL127C	1922	Kis
YDR285W	2627	Kis
YGR147C	866	Kis
YIL043C	854	Kis
YBR185C	836	Kis
YJL064W	395	Kis
YCL016C	1142	Kis
YJL078C	2645	Kis
YKR005C	1646	Kis
YBR233W-A	284	Kis
YNL172W	5246	Kis
YJL160C	863	Kis
YJL192C	704	Kis
YHR032W	1745	Kis
YJR008W	1016	Kis
YOR236W	635	Kis
YER156C	1016	Kis
YDL215C	3278	Kis
YLR034C	1421	Kis
YBR102C	2261	Kis
YIL096C	1010	Kis
YFL040W	1622	Kis
YEL001C	677	Kis
YDR347W	965	Kis
YGL152C	677	Kis
YIL079C	1082	Kis
YNL253W	1268	Kis
YDL013W	1859	Kis
YNL076W	1754	Kis
YGR172C	746	Kis
YBR157C	767	Kis
YDR294C	1769	Kis
YLR453C	1187	Kis
YER145C	1214	Kis
YLR254C	569	Kis
YML032C	1415	Kis
YOR294W	611	Kis
YMR196W	3266	Kis
YHR024C	1448	Kis
YIR015W	434	Kis
YLR199C	916	Kis
YOR247W	632	Kis
YML031W	1967	Kis
YIR012W	1295	Kis
YMR283C	1541	Kis
YIL082W	872	Kis
YOR172W	2360	Kis
YLR090W	1379	Kis
YBL062W	380	Kis
YKL161C	1301	Kis
YPL173W	893	Kis
YMR154C	2183	Kis
YBR117C	2045	Kis
YML070W	1754	Kis
YFR004W	920	Kis
YLR005W	1385	Kis
YJL193W	1208	Kis
YBR217W	560	Kis
YNL115C	1934	Kis
YER092W	377	Kis
YIL160C	1253	Kis
YMR216C	2228	Kis
YOL155C	2903	Kis
YHL011C	962	Kis
YGL055W	1532	Kis
YAL023C	2279	Kis
YMR323W	1313	Kis
YBR122C	533	Kis
YAL021C	2513	Kis
YNL163C	3332	Kis
YIL018W	1164	Kis
YNL123W	2993	Kis
YNL014W	3134	Kis
YLL059C	506	Kis
YPL160W	3272	Kis
YGR071C	2582	Kis
YLR416C	398	Kis
YAL033W	521	Kis
YDL205C	983	Kis
YJR046W	1814	Kis
YDL114W	926	Kis
YHR081W	554	Kis
YKL184W	1400	Kis
YMR064W	1556	Kis
YLR174W	1238	Kis
YML068W	1394	Kis
YER180C	803	Kis
YCR005C	1382	Kis
YEL073C	323	Kis
YNL243W	2906	Kis
YLR028C	1775	Kis
YJL151C	401	Kis
YHR102W	3242	Kis
YBL099W	1637	Kis
YNL327W	3125	Kis
YCR091W	2162	Kis
YHR059W	392	Kis
YDR256C	1547	Kis
YHL046C	362	Kis
YBR103W	1607	Kis
YJL065C	503	Kis
YEL010W	350	Kis
YNL167C	1943	Kis
YDR081C	2777	Kis
YDL109C	1943	Kis
YMR235C	1223	Kis
YLR237W	1796	Kis
YKL195W	1211	Kis
YGR242W	308	Kis
YGL097W	1448	Kis
YPR176C	977	Kis
YDL185W	3215	Kis
YDR539W	1511	Kis
YHR214W	611	Kis
YDR352W	953	Kis
YIL073C	3017	Kis
YBR124W	359	Kis
YGR076C	473	Kis
YGL098W	737	Kis
YCR079W	1328	Kis
YLR003C	875	Kis
YJL108C	1151	Kis
YJL143W	476	Kis
YOR145C	824	Kis
YER048C	1175	Kis
YKL190W	603	Kis
YFR039C	1532	Kis
YAL012W	1184	Kis
YIR042C	710	Kis
YFR043C	713	Kis
YDL247W	1829	Kis
YHL015W	365	Kis
YMR281W	914	Kis
YJL221C	1769	Kis
YML051W	1307	Kis
YLR371W	4070	Kis
YJR131W	1649	Kis
YMR228W	1025	Kis
YKR016W	1622	Kis
YLR172C	902	Kis
YJR060W	1055	Kis
YML010W	3191	Kis
YDR033W	962	Kis
YKL048C	1922	Kis
YOL145C	3233	Kis
YPL105C	2549	Kis
YDR496C	1970	Kis
YJR089W	2864	Kis
YOL094C	971	Kis
YGR294W	362	Kis
YKR096W	3587	Kis
YAL048C	1988	Kis
YER019W	1433	Kis
YJR024C	734	Kis
YMR206W	941	Kis
YFL045C	764	Kis
YMR111C	1388	Kis
YPL176C	2351	Kis
YER031C	671	Kis
YKL117W	650	Kis
YLR089C	1778	Kis
YGR081C	632	Kis
YAL061W	1253	Kis
YKL116C	1556	Kis
YHR078W	1658	Kis
YER134C	536	Kis
YER179W	1096	Kis
YMR061W	2033	Kis
YLR180W	1148	Kis
YIL125W	3044	Kis
YOL080C	869	Kis
YOR060C	773	Kis
YEL059C-A	224	Kis
YJR016C	1757	Kis
YER188W	719	Kis
YPL270W	2321	Kis
YDR234W	2081	Kis
YBR290W	965	Kis
YBL045C	1373	Kis
YPL141C	2597	Kis
YLR118C	683	Kis
YDL062W	425	Kis
YPR062W	476	Kis
YKR044W	1331	Kis
YLR070C	1070	Kis
YBL033C	1037	Kis
YKR017C	1655	Kis
YGR208W	929	Kis
YOR317W	2102	Kis
YOR202W	662	Kis
YDR075W	926	Kis
YIR005W	446	Kis
YLR381W	2201	Kis
YDR087C	836	Kis
YJR065C	1349	Kis
YOL157C	1769	Kis
YLR360W	1319	Kis
YGR035C	350	Kis
YGL047W	608	Kis
YBR068C	1829	Kis
YHR008C	701	Kis
YNL125C	2021	Kis
YER014W	1619	Kis
YER027C	1253	Kis
YJR077C	935	Kis
YPL119C	1853	Kis
YDL207W	1616	Kis
YAR008W	827	Kis
YPL195W	2798	Kis
YLR317W	434	Kis
YGL045W	1628	Kis
YPR113W	662	Kis
YDR270W	3014	Kis
YLL024C	1919	Kis
YPR083W	1739	Kis
YML060W	1130	Kis
YMR081C	1016	Kis
YJR004C	1952	Kis
YLR390W-A	716	Kis
YBR037C	887	Kis
YDR399W	665	Kis
YDL143W	1586	Kis
YKR035C	641	Kis
YPL163C	782	Kis
YMR098C	1838	Kis
YLR306W	700	Kis
YMR198W	1784	Kis
YKR105C	1748	Kis
YML022W	563	Kis
YOR362C	866	Kis
YBL091C	1265	Kis
YMR084W	788	Kis
YBR125C	1181	Kis
YOR109W	3323	Kis
YLR049C	1286	Kis
YJL085W	1871	Kis
YKL211C	1454	Kis
YOL118C	308	Kis
YFR041C	887	Kis
YOR107W	929	Kis
YLR060W	1787	Kis
YLR054C	2261	Kis
YMR241W	944	Kis
YKL094W	941	Kis
YGL042C	305	Kis
YHL039W	1757	Kis
YOL093W	881	Kis
YHR199C	932	Kis
YGL065C	1511	Kis
YKL151C	1013	Kis
YLR149C	2192	Kis
YML120C	1541	Kis
YLR163C	1388	Kis
YLR321C	1280	Kis
YIL019W	1040	Kis
YFR034C	938	Kis
YBR156C	2096	Kis
YHR114W	1901	Kis
YJL159W	1241	Kis
YLL010C	1283	Kis
YGR019W	1415	Kis
YAL031C	2282	Kis
YAL025C	920	Kis
YNL119W	1481	Kis
YHR170W	1556	Kis
YDR280W	917	Kis
YJL195C	701	Kis
YGR276C	1661	Kis
YOR016C	623	Kis
YDR182W	1475	Kis
YLR293C	659	Kis
YGL248W	1109	Kis
YBR024W	905	Kis
YMR074C	437	Kis
YBR006W	1493	Kis
YGR207C	785	Kis
YAR031W	896	Kis
YOL142W	722	Kis
YLR335W	2162	Kis
YLR039C	3170	Kis
YER020W	1349	Kis
YGR158C	752	Kis
YDL113C	1922	Kis
YMR264W	611	Kis
YML019W	998	Kis
YOR108W	1814	Kis
YIL083C	1097	Kis
YMR208W	1331	Kis
YHR132C	1292	Kis
YMR009W	539	Kis
YGR020C	356	Kis
YJL128C	2006	Kis
YLR248W	1832	Kis
YKL212W	1871	Kis
YOR116C	4382	Kis
YMR004W	1535	Kis
YFR054C	578	Kis
YML087C	938	Kis
YMR244W	1067	Kis
YGR251W	590	Kis
YKL002W	766	Kis
YPL241C	886	Kis
YDR080W	2978	Kis
YOR130C	878	Kis
YDL068W	329	Kis
YGL080W	392	Kis
YIL040W	416	Kis
YMR319C	1658	Kis
YKL206C	803	Kis
YFR031C-A	911	Kis
YDL146W	1475	Kis
YGR030C	476	Kis
YOL070C	1505	Kis
YPL219W	1478	Kis
YDR481C	1700	Kis
YLR195C	1367	Kis
YPL169C	1799	Kis
YIR035C	764	Kis
YER018C	665	Kis
YLR105C	1133	Kis
YFR033C	443	Kis
YJL172W	1730	Kis
YMR059W	386	Kis
YGR259C	440	Kis
YJR130C	1919	Kis
YJL217W	596	Kis
YER177W	803	Kis
YHR147C	644	Kis
YPR139C	902	Kis
YKL098W	1073	Kis
YOR069W	2027	Kis
YLR130C	1268	Kis
YOR370C	1811	Kis
YGR075C	728	Kis
YPL276W		Kis
YEL067C	587	Kis
YJR125C	1226	Kis
YKL051W	1061	Kis
YMR202W	668	Kis
YCR084C	2141	Kis
YMR078C	2225	Kis
YOR350C	1991	Kis
YGR211W	1460	Kis
YIL158W	614	Kis
YFL052W	1397	Kis
YBR071W	635	Kis
[truncated: 3,135 more rows]
