# Supplementary material for: RNA-controlled nucleocytoplasmic shuttling of mRNA decay factors regulates mRNA synthesis and a novel mRNA decay pathway
Source: Nat Commun. 2022 Nov 23;13:7184. doi: 10.1038/s41467-022-34417-z (PMC9684461; doi:10.1038/s41467-022-34417-z)
Supplement: Supplementary file 11 — Source Data [file 41467_2022_34417_MOESM11_ESM.zip › Source data file/FigS4l_HL..csv]

	HL	ratio
YBR102C	3.215678597	5.704745539
YMR307W	5.336640446	4.974845087
YFR055W	3.270528942	4.826409327
YGR197C	3.527320608	4.690942099
YDL167C	3.513490746	4.392888807
YNL275W	2.889473543	4.238428668
YJL078C	3.229587923	4.189857655
YHR052W	3.484138131	4.093755122
YDL189W	3.450221496	4.08400374
YDR164C	2.957914599	3.907609146
YHR070W	2.568032105	3.802551906
YPR034W	2.704871964	3.779266651
YJR002W	3.839959587	3.743204828
YNL197C	1.956056652	3.675025184
YML123C	5.383704292	3.646778653
YBR127C	6.86071455	3.640247277
YPR029C	3.780310099	3.61880498
YMR256C	3.264536431	3.599971466
YPL022W	2.9202933	3.549695059
YPL008W	2.72900887	3.547661501
YER128W	3.220329955	3.528678339
YDR485C	2.82374936	3.502945595
YBL008W	3.09085343	3.490618199
YDR324C	3.420886575	3.465359026
YLR222C	3.850999395	3.454758991
YPL207W	3.209453366	3.452327024
YBR271W	2.759155834	3.433929943
YNR046W	3.255500733	3.43038378
YDR147W	2.803227036	3.426712202
YMR131C	4.60940039	3.418734354
YPR181C	4.557655155	3.414547313
YEL063C	3.358958826	3.38639372
YPL176C	3.619413011	3.382875976
YPR144C	2.904965719	3.370116479
YDL074C	3.684818738	3.369175503
YGR177C	2.66448284	3.362397823
YGL008C	5.396433531	3.361158712
YHR129C	3.153805336	3.359041433
YML081W	3.19061486	3.358056046
YDL126C	5.639810978	3.356345806
YPL126W	3.323370069	3.353447175
YEL046C	3.765534746	3.339999184
YOL119C	4.294253136	3.318992114
YHR128W	4.643278996	3.303015254
YMR110C	3.267535798	3.294127753
YMR217W	5.704595348	3.289443721
YLR313C	2.735522177	3.279028136
YBL069W	3.289834465	3.277347609
YPL115C	3.434294618	3.27391843
YGR124W	6.179710084	3.254874629
YDR081C	2.03562391	3.236697509
YBR058C	3.605257263	3.233313807
YLR055C	3.320484678	3.225957696
YHR169W	3.269033146	3.225033001
YJR147W	3.343407822	3.220666566
YHR112C	4.06091205	3.220418542
YHR132C	4.391630262	3.219739657
YKL215C	3.030336078	3.215642194
YER064C	1.839959587	3.20516697
YER130C	2.518535139	3.19652907
YDR398W	3.66448284	3.188904409
YJL069C	3.023255352	3.186515778
YLL012W	2.46727948	3.183824987
YLR286C	5.06091205	3.166753536
YER175C	4.866413481	3.14486267
YLR401C	3.588564737	3.144210728
YDL106C	2.124328135	3.131913483
YER036C	5.23878686	3.131694198
YGL163C	2.653060017	3.120195852
YNL158W	3.049630768	3.116032047
YPL093W	3.246408087	3.10191213
YER072W	4.511594542	3.088248268
YML116W	2.970853654	3.08006914
YJL111W	4.607034346	3.07580708
YCL008C	2.555816155	3.074661734
YOR335C	5.62497818	3.066327268
YMR290C	4.315421316	3.060573554
YER056C	4.077242999	3.056413408
YHR106W	3.304511042	3.05046294
YGR010W	3.538538164	3.043544802
YJL204C	4.83491343	3.043519222
YHR148W	2.972692654	3.035433538
YKL176C	3.718087584	3.030896561
YDL025C	3.204766751	3.030781874
YHR179W	5.50747753	3.025827041
YPR033C	4.819668183	3.0239401
YOR354C	3.060047384	3.021724057
YFL026W	4.212569339	3.017648374
YMR049C	4.203201156	3.001510472
YGR282C	5.74899785	3.000822986
YGR234W	5.035183997	2.997242457
YNL189W	4.753818443	2.996143194
YHL014C	2.675815931	2.990951235
YFR018C	3.981852653	2.981453133
YJR080C	3.855989697	2.98030473
YBR162C	5.336283388	2.979070093
YMR036C	2.367371066	2.978454947
YHR167W	2.568032105	2.957105455
YKR042W	4.682573297	2.956130847
YLR432W	4.489286023	2.948696288
YPL086C	3.773996325	2.946808339
YER169W	2.039138394	2.946423198
YLR023C	2.704871964	2.92425951
YPR035W	4.625270489	2.92014837
YML058W-A	7.255783957	2.912027497
YDL203C	3.319039816	2.90927441
YGL055W	4.040015679	2.908031943
YHR174W	5.369815424	2.906396806
YGR060W	4.617651119	2.903377789
YLR044C	6.762614579	2.896550382
YBR248C	3.960697039	2.896223491
YIL022W	3.250961574	2.890777144
YLR207W	3.992768431	2.889145612
YKL021C	3.890446693	2.887238239
YIL140W	3.161887682	2.87926936
YDL046W	4.152183419	2.862075981
YGR286C	3.851998837	2.860548074
YLR058C	4.818646083	2.850698675
YER149C	3.025028794	2.85058959
YHR066W	3.08236197	2.845462934
YER123W	2.924099886	2.840056654
YCL011C	4.458775699	2.838864826
YKL077W	4.414135533	2.837186899
YPR024W	3.196921734	2.836012918
YHR064C	6.307792796	2.83360389
YKL181W	4.682573297	2.82764067
YPR175W	2.910732662	2.827345369
YDR207C	2.389566812	2.826204584
YKL129C	3.689299161	2.821006414
YHR062C	3.592158002	2.817206467
YOR217W	3.844988157	2.813234135
YBR142W	3.736604875	2.810009165
YMR177W	2.761285273	2.798977691
YPL045W	2.589763487	2.798580869
YEL072W	1.989139007	2.796287519
YJR074W	4.676944359	2.793776755
YBR263W	6.085339669	2.791601413
YGR108W	2.897240426	2.790669121
YER075C	2.780310099	2.78723341
YDR172W	4.669593751	2.786480551
YGR091W	3.150559677	2.785102743
YCR088W	5.273888824	2.775974573
YOL130W	3.140778656	2.773900974
YBR249C	6.274634403	2.766191058
YBR086C	4.741466986	2.758899808
YMR300C	3.999098034	2.758149737
YDR490C	3.464668267	2.756660615
YPR070W	2.821710215	2.754015603
YOR272W	3.94204526	2.752684238
YHL004W	1.906890596	2.746339847
YHR007C	4.763411574	2.74483949
YPL029W	2.707082992	2.740137857
YKL194C	3.442280035	2.738940088
YPR125W	2.833902077	2.735504223
YFL023W	3.192194165	2.735083215
YER025W	5.008988783	2.731521598
YAR015W	4.765534746	2.726804097
YDL003W	2.916476644	2.725810826
YDR333C	3.43162296	2.72435596
YOR133W	6.110405007	2.722204961
YER148W	4.078097423	2.721204123
YMR029C	3.574101508	2.718613116
YCL036W	2.893362211	2.71281818
YDR320C	3.378511623	2.710994543
YKL008C	4.390942773	2.70921876
YBR041W	4.368768349	2.708051867
YHR040W	2.416839742	2.705481687
YFL044C	4.412781525	2.70209379
YGR191W	3.842978832	2.699455796
YKL051W	3.331991778	2.698265681
YMR205C	5.388878339	2.69781098
YGR175C	4.770300489	2.69612372
YBR179C	2.386810946	2.694760901
YBR166C	3.72900887	2.685624268
YPL104W	3.039138394	2.681236759
YDR108W	2.944858446	2.678828799
YAL058W	4.552131108	2.677065198
YMR062C	5.08491466	2.674869392
YMR304W	2.769771739	2.673909359
YBL023C	3.232660757	2.671366025
YAR071W	2.344828497	2.668021
YHR058C	2.744161096	2.665214666
YLR359W	5.234194723	2.662562493
YER127W	2.518535139	2.65989084
YDR385W	6.111240021	2.655994002
YPL226W	4.804260116	2.655561772
YKL195W	3.537296067	2.655551238
YHR072W	5.361768359	2.654883074
YDL227C	3.672425342	2.646161305
YBR025C	5.399171094	2.645587775
YPL210C	3.444932049	2.644458299
YOR353C	2.746312766	2.643481222
YKL075C	2.014355293	2.643290165
YJL178C	4.247927513	2.643030373
YFR037C	4.21490191	2.640953232
YNL287W	4.468583317	2.638942098
YOR374W	4.257764969	2.634022056
YMR015C	2.950468414	2.632354673
YBR130C	3.327687364	2.631632024
YHR065C	3.428946345	2.63044195
YGL018C	3.023255352	2.628164349
YER074W-A	3.906890596	2.627892298
YDR508C	4.088311236	2.6274682
YGL209W	2.007195501	2.627293262
YLR353W	2.965322548	2.626003865
YER082C	3.673556424	2.623885508
YBL098W	6.204766751	2.621150196
YHR034C	3.255500733	2.620985907
YJL200C	3.902073579	2.620367309
YGR251W	2.185866545	2.619487099
YJL172W	7.652199648	2.617462235
YKL010C	2.797012978	2.612276107
YAL014C	3.311793718	2.611678886
YHL009C	2.689299161	2.61126988
YOR206W	3.980939266	2.60983448
YGL017W	3.160274831	2.609458673
YMR220W	4.607034346	2.60921413
YDR186C	2.313245852	2.608509705
YMR199W	2.580145484	2.606466353
YFL002C	3.160274831	2.602650412
YFL001W	2.935459748	2.598553908
YGR079W	2.974529312	2.598161288
YFR034C	1.63691458	2.597711759
YBR034C	3.192194165	2.597484022
YHR190W	4.710393192	2.596451989
YHR207C	3.347665656	2.5943583
YEL015W	3.288358562	2.593441025
YMR223W	3.112700133	2.59337096
YBR293W	3.070389328	2.59204504
YKL191W	3.639232163	2.588860081
YOR361C	4.739308071	2.583381599
YDR240C	2.639232163	2.57967696
YLR407W	1.263034406	2.577070175
YDR212W	5.099715999	2.576565053
YGR285C	5.839203788	2.573138815
YHR069C	2.599317794	2.573134255
YCR072C	3.552131108	2.573088378
YPL075W	2.86393845	2.571759268
YER120W	4.845991771	2.571187467
YML069W	4.225737653	2.570767229
YGR223C	3.007195501	2.569703245
YBR131W	2.835924074	2.567477676
YMR171C	2.901108243	2.567158469
YGR093W	3.17951105	2.567009051
YEL037C	3.839959587	2.566383092
YHR151C	2.367371066	2.562546232
YDR188W	4.669026766	2.56246941
YIR006C	3.826802684	2.562260129
YGR204W	5.49057013	2.55782591
YMR187C	2.232660757	2.556157907
YGL148W	6.027021315	2.555742628
YML126C	5.377123749	2.55557782
YKR069W	2.392317423	2.554606225
YLR113W	4.422905743	2.552954402
YER014W	4.022367813	2.552043167
YBR267W	3.565597176	2.551385149
YPR145W	5.023698917	2.55037799
YFL022C	5.309976492	2.549286094
YDL073W	2.97819563	2.547382045
YIR026C	4.268284667	2.545768358
YJR046W	3.832890014	2.545560794
YHL040C	3.512226887	2.544767604
YPR097W	3.614709844	2.542473205
YLR300W	4.241077458	2.541887652
YKL074C	3.049630768	2.539274041
YGL252C	3.680324357	2.537950795
YCR034W	4.715893371	2.535324994
YPL195W	3.820689561	2.534759782
YHR143W	2.904965719	2.534444448
YBR133C	3.346247774	2.5306591
YDR481C	4.469234794	2.526304157
YHR067W	3.681449265	2.525027315
YLR033W	2.950468414	2.520572143
YDR381C-A	2.98550043	2.520440836
YGL093W	3.396433531	2.518432135
YOR270C	5.367720513	2.517088389
YML093W	3.63343121	2.516339692
YHR201C	3.532316959	2.515408334
YML127W	3.23878686	2.511729509
YHR107C	3.997292408	2.511153541
YPL180W	3.078951341	2.510223565
YGR263C	4.215678597	2.509296966
YHR018C	4.430285273	2.50596907
YBR141C	3.046141782	2.505579515
YER002W	3.343407822	2.505471922
YEL042W	4.678635348	2.503920707
YGR229C	3.638073837	2.502491496
YGL078C	3.949534933	2.501896339
YER006W	4.316145742	2.500420891
YKR063C	2.704871964	2.500332358
YJL205C	3.799087306	2.499909759
YJL110C	1.070389328	2.497835485
YER170W	2.788685711	2.496979766
YOR358W	2.389566812	2.493245112
YGL119W	3.957914599	2.491440146
YPR072W	3.452858965	2.490353762
YGR121C	3.240314329	2.489780895
YIR031C	0.895302621	2.484361339
YGL243W	3.693765712	2.476342271
YDR040C	3.272023189	2.47624837
YKL143W	3.59454855	2.475659985
YGR117C	3.641546029	2.474696195
YEL020W-A	2.784503983	2.47332461
YMR079W	4.429615964	2.47247278
YLR020C	3.895302621	2.472037132
YPR161C	3.372952098	2.470522147
YKR095W-A	2.765534746	2.469111462
YCL063W	2.339137385	2.468402266
YOR256C	3.64038956	2.467263557
YIL042C	1.811471031	2.465666332
YPL212C	3.574101508	2.461549493
YER055C	5.21451341	2.461079236
YKL027W	2.989139007	2.460431108
YKL081W	5.279099802	2.458900609
YHR194W	2.510961919	2.455226585
YKL024C	4.928844037	2.455056398
YNL119W	3.037382222	2.454086652
YJR136C	3.039138394	2.453723349
YLR413W	3.196921734	2.453091586
YOR363C	2.750606505	2.451604805
YMR258C	2.618238656	2.45056789
YKL088W	2.833902077	2.448793734
YER063W	4.522306893	2.447859033
YER090W	5.654206378	2.445872878
YPR140W	3.341985747	2.443272804
YGR103W	4.352617299	2.442674791
YGL116W	1.941106311	2.440159229
YPL012W	3.59454855	2.440100509
YNL299W	2.389566812	2.439864019
YBR049C	2.981852653	2.439051097
YLR089C	4.464014725	2.438888994
YMR239C	3.465974465	2.437269465
YLR028C	4.920769673	2.43560473
YBR220C	2.827819025	2.43122244
YHR004C	1.906890596	2.430575107
YMR153W	3.025028794	2.422477715
YGL196W	3.776103988	2.421875651
YCR094W	4.906890596	2.42183865
YLR057W	3.187451054	2.417922838
YJR101W	3.625270489	2.416800529
YMR006C	4.61999983	2.414815773
YLR195C	3.926948248	2.41428796
YBR031W	5.672142433	2.41308246
YLR182W	2.23878686	2.412421724
YGR254W	6.417177412	2.411664306
YGR179C	1.344828497	2.411312093
YBR288C	4.067810784	2.410977347
YJL041W	4.602290585	2.409423757
YMR011W	4.133399125	2.406740072
YHR076W	4.677508242	2.405719499
YOR260W	4.347665656	2.405712834
YMR160W	1.700439718	2.404538817
YAL036C	4.3305584	2.404222888
YCL055W	2.773996325	2.402348959
YKL039W	4.211012193	2.399660507
YAL016W	4.313245852	2.399374181
YGL207W	4.366671916	2.397544724
YCR024C	2.707082992	2.397453138
YPL273W	4.711494907	2.397243848
YLR237W	3.606442228	2.393107192
YKL059C	2.375734539	2.391998916
YOR008C	2.885574364	2.390335407
YBL042C	2.817623258	2.390208631
YIL053W	4.932155684	2.390033927
YPL163C	4.106013238	2.387795323
YOR205C	2.545968369	2.385888137
YOR090C	4.152994605	2.38526044
YGR041W	2.715893371	2.382752732
YGR036C	1.952333566	2.38262707
YOR019W	2.904965719	2.382208988
YJR070C	4.615298579	2.378916779
YPL214C	3.174725988	2.37589982
YML085C	5.837691	2.374866847
YGR054W	3.005399988	2.374652506
YHR188C	4.618825953	2.374139974
YAL038W	6.06501215	2.37111532
YFR021W	2.333423734	2.370847104
YGL129C	3.037382222	2.365675029
YAL013W	2.408711861	2.364281248
YHR025W	5.912889336	2.363611379
YJR060W	2.166715445	2.36316234
YBL039C	4.762348816	2.359946904
YJL044C	3.612352499	2.358970474
YKR002W	3.554588852	2.358353663
YFL057C	-2.120294234	2.358283119
YGR037C	4.456806149	2.351838488
YHR063C	4.90833257	2.351463628
YKL184W	4.583759754	2.350958942
YGR004W	3.140778656	2.348486099
YBR129C	3.534808661	2.347487722
YMR198W	2.813524689	2.34329793
YLR212C	3.129283017	2.341718578
YKL099C	2.580145484	2.340587528
YGR172C	4.329841177	2.340281404
YLR392C	1.956056652	2.339894154
YHR049W	5.984817174	2.33918282
YDR387C	3.116031993	2.336765073
YGL086W	2.684818738	2.33675802
YAL031C	1.948600847	2.336501737
YER173W	2.843983844	2.334918149
YGL159W	3.229587923	2.334441673
YLR116W	2.201633861	2.333833428
YOR165W	4.165911939	2.331510593
YBL016W	2.799087306	2.33101403
YGL255W	4.988230223	2.330928537
YBL072C	5.585863903	2.33063332
YGL245W	6.500483401	2.329262741
YER156C	4.390254956	2.328884815
YHR183W	5.346956889	2.326995096
YBR093C	2.3950628	2.326134538
YOR128C	3.707082992	2.324748254
YEL038W	5.172327492	2.323578841
YGR255C	4.311793718	2.32355344
YBR196C	5.877498873	2.321247221
YLR134W	3.375734539	2.321138936
YLR085C	1.831877241	2.318671746
YGR155W	4.878725341	2.317739329
YGR180C	6.108733528	2.317007701
YBR247C	3.558267634	2.314657669
YJR016C	5.969703088	2.313930219
YGL246C	3.526068812	2.312841482
YOL049W	5.011227255	2.312303018
YGL185C	3.459431619	2.311037556
YHL026C	2.333423734	2.310056665
YJL122W	2.901108243	2.307769049
YBR165W	1.695993813	2.307429756
YPR137W	3.257010618	2.307146842
YER152C	4.211012193	2.306014144
YGL111W	3.478971805	2.304879992
YLR175W	4.905447179	2.303573618
YMR064W	2.3305584	2.301017913
YOR329C	3.046141782	2.299225864
YBR055C	3.695993813	2.297043085
YKL045W	3.212569339	2.29674747
YDR294C	4.423578171	2.296503863
YAL043C	5.29351763	2.294549889
YAL023C	5.070818638	2.294065396
YHR115C	3.765534746	2.292945222
YPL043W	3.865918815	2.28925149
YKR038C	3.781359714	2.288022507
YOR241W	3.908812908	2.287839482
YJL081C	4.388878339	2.286681698
YHR046C	2.937344392	2.285925166
YLR015W	3.381283373	2.285838113
YKL040C	3.601696516	2.284174546
YNL095C	3.173127433	2.279846626
YJL024C	3.578938713	2.279608005
YDR380W	4.435628594	2.278997863
YGR257C	3.263034406	2.275665492
YOR025W	2.266036894	2.274577746
YJR121W	5.30487605	2.273438834
YER052C	4.135863165	2.27219005
YLR077W	3.612352499	2.271899205
YGR127W	1.906890596	2.269944439
YEL024W	2.867896464	2.269169875
YJR148W	5.542567608	2.267250893
YGL048C	4.861459166	2.266915141
YBL103C	2.648465443	2.266627601
YBR083W	2.632268215	2.266115237
YJL014W	4.725195817	2.265931052
YHR108W	4.746312766	2.265838462
YJR093C	2.510961919	2.263379556
YGL076C	5.434628228	2.26272822
YAL012W	5.168722254	2.26229425
YGL043W	3.98550043	2.260295596
YIL121W	4.921721947	2.256188501
YBR163W	3.040892431	2.25564556
YER062C	5.72628629	2.253985658
YGR260W	4.599912842	2.252618954
YGL099W	4.275752049	2.251795774
YBR143C	4.933572638	2.249199002
YMR004W	3.12763328	2.247210317
YHR005C	3.285402219	2.245715486
YBR155W	4.189824559	2.245209219
YHR150W	2.247927513	2.243063227
YBR014C	4.399171094	2.242215447
YHR003C	3.23572706	2.241755218
YGR055W	3.557042415	2.240718808
YEL056W	3.412781525	2.240064492
YGL169W	4.111865964	2.238939593
YLR409C	3.66448284	2.238684678
YHL002W	4.451540833	2.238198897
YHR196W	2.759155834	2.236385794
YHR103W	3.578938713	2.235670121
YFR006W	5.341985747	2.233033331
YBR265W	3.873813198	2.232713492
YPL023C	3.50589093	2.229532319
YML043C	2.080657663	2.228925894
YBR246W	3.533563348	2.227406346
YER163C	5.377817853	2.225486837
YKR078W	2.347665656	2.222618626
YJR021C	2.028569152	2.221302998
YHL007C	3.237257771	2.221057329
YDL143W	4.890933022	2.219746784
YOR195W	3.051372102	2.21778892
YML057W	3.550900665	2.216860133
YHR001W	3.894332742	2.215819664
YGL155W	3.71259578	2.215501315
YHL047C	3.249445341	2.214667405
YLR378C	4.464668267	2.213580534
YBL082C	4.052241981	2.213152384
YMR191W	4.105175192	2.212079439
YFL021W	2.440952198	2.211826435
YOL021C	3.822730148	2.211710265
YBR021W	2.378511623	2.211111461
YKL049C	1.646162657	2.210195522
YHR175W	3.9202933	2.210053015
YFL018C	5.740118043	2.208417022
YGR065C	3.938285792	2.207615591
YKR044W	3.283921772	2.207372262
YER124C	2.933572638	2.20689561
YGL112C	4.302319051	2.20662918
YDR352W	2.550900665	2.205430898
YML023C	2.629939409	2.204569851
YBR074W	4.130107179	2.204250689
YKL089W	2.963474124	2.200202005
YCR065W	2.788685711	2.199340161
YPL135W	1.627606838	2.197343519
YPL266W	4.089159132	2.195660259
YKL073W	4.815575429	2.195092178
YPL256C	2.893362211	2.191965373
YBR111W-A	2.811471031	2.190801722
YIL110W	3.414135533	2.190438026
YLR071C	3.155425432	2.189729452
YHL003C	4.066950244	2.187458805
YIL078W	6.022811651	2.187278137
YBR003W	3.367371066	2.186064235
YGL068W	3.408711861	2.182882833
YDL225W	2.901108243	2.18287783
YDR110W	3.261530815	2.182638395
YPL184C	3.94016675	2.180323187
YCL043C	5.801676029	2.178717704
YPR011C	3.548436625	2.17851554
YMR058W	5.278728213	2.178318167
YHR133C	5.578334949	2.178231754
YHR068W	5.651338766	2.175070326
YHR127W	2.821710215	2.171007231
YBR104W	3.537296067	2.169121233
YNR012W	3.09085343	2.167667186
YBR106W	5.444269502	2.167055998
YGR134W	2.50589093	2.166781229
YLR248W	4.733354341	2.166572514
YKL004W	4.760220946	2.164690707
YKL018C-A	3.276496666	2.16074072
YML102W	3.389566812	2.159714214
YHR111W	2.596935142	2.157300451
YGL224C	4.10433666	2.156737912
YBR158W	3.415488271	2.154956644
YGR119C	3.333423734	2.153299641
YHR102W	2.750606505	2.151977622
YLR034C	3.182692298	2.151659025
YBL045C	4.402585758	2.150418337
YER186C	3.724650272	2.150382962
YDL060W	3.831877241	2.150279319
YFL047W	3.570462931	2.14970396
YBR242W	2.639232163	2.148562663
YKL046C	4.417515003	2.147894274
YLR460C	3.781359714	2.147112813
YLR153C	5.201633861	2.146790585
YDR176W	2.292781749	2.14523098
YBR205W	5.137913322	2.144593638
YJR131W	4.61176256	2.144410725
YGL173C	4.881175155	2.144286417
YLR371W	2.657640005	2.143925862
YPL235W	3.904002316	2.140646588
YCL030C	5.059614856	2.139964706
YDR342C	3.614709844	2.139844719
YLR387C	2.957914599	2.138906706
YPL106C	6.434294618	2.138825889
YHR192W	3.500802053	2.138175654
YPR121W	2.169925001	2.13792987
YPR032W	3.030336078	2.137627289
YJL153C	4.35473424	2.136807755
YEL002C	5.478648295	2.136084716
YIL023C	2.606442228	2.135749222
YHR203C	5.625270489	2.135577811
YBL022C	4.13996057	2.134972638
YKL090W	2.786596362	2.134784183
YOR001W	3.701549057	2.133670479
YLR214W	3.711494907	2.133621822
YBR110W	4.141596278	2.133298013
YGR138C	2.883620816	2.132513113
YGR192C	5.87897051	2.131890572
YLR389C	4.810957159	2.129464243
YER081W	4.521050737	2.127954293
YEL058W	5.106850796	2.127377846
YOR168W	5.145269857	2.127262058
YER161C	1.952333566	2.125810799
YMR023C	2.657640005	2.124976431
YGR021W	2.111031312	2.120225156
YER136W	4.440952198	2.119500405
YDR200C	3.82984956	2.119102156
YKL005C	3.174725988	2.118770077
YLR383W	3.763411574	2.117680217
YLL028W	3.182692298	2.117670709
YER043C	5.885330315	2.11738832
YEL052W	4.025914699	2.116939558
YBR077C	2.367371066	2.116324307
YOR209C	4.771357409	2.114773889
YKL175W	4.49441561	2.114678547
YCL059C	4.339137385	2.114345928
YMR243C	4.177120503	2.113659053
YPL161C	2.59454855	2.113261521
YLR345W	3.15704371	2.113178358
YLR180W	5.417515003	2.112791506
YHR118C	2.596935142	2.112147057
YJL125C	2.632268215	2.111474676
YGL019W	4.553974808	2.108405152
YER028C	2.435628594	2.105788882
YBR030W	2.384049807	2.102514408
YGR104C	3.337711092	2.101527945
YER116C	2.865918815	2.09851257
YOL154W	5.339850003	2.09843458
YER094C	4.549669171	2.096165601
YOR275C	2.924099886	2.095925479
YDR120C	4.21800615	2.095573987
YPL030W	2.739848103	2.093858645
YBR105C	2.3950628	2.093404893
YER095W	2.773996325	2.092782209
YGR081C	2.538538164	2.092460255
YHR156C	2.321928095	2.091690107
YNL176C	2.485426827	2.090144156
YKL106W	3.410069692	2.088366571
YOR038C	3.033863452	2.088035827
YBL105C	2.994579724	2.085389657
YLR129W	3.518535139	2.085020504
YGL190C	3.068670811	2.084158497
YGL077C	4.50589093	2.083124475
YGR084C	2.572889668	2.080474824
YBR125C	2.918386234	2.0803027
YGR181W	4.036503334	2.079691113
YCR047C	2.587364991	2.078471983
YHR090C	1.182692298	2.07755813
YDR144C	3.969933275	2.077030101
YJR010W	3.060047384	2.07670133
YGL040C	4.130107179	2.076027681
YOR127W	3.454175893	2.075051703
YER089C	4.280956314	2.070479809
YGR244C	5.828834649	2.064622543
YNL132W	4.604664415	2.064450534
YOL040C	5.259272487	2.064397017
YLR148W	3.100977648	2.062819861
YDR011W	3.559491813	2.062799528
YAR007C	3.892391026	2.061954762
YGR017W	3.363171077	2.059035262
YBR154C	3.622930351	2.058422815
YGR187C	3.211012193	2.056559115
YDR463W	2.782408565	2.056013296
YDL095W	4.742006211	2.055894793
YGR046W	2.769771739	2.055578031
YMR093W	3.260025656	2.053930897
YKR023W	2.488000771	2.052880206
YAL039C	2.454175893	2.052431677
YNL112W	4.783980414	2.05153493
YLR115W	2.989139007	2.050899572
YFR004W	3.57167681	2.050885276
YCR052W	4.233427944	2.049299012
YLR380W	3.875780063	2.048957519
YER113C	3.304511042	2.048511203
YKR084C	4.23572706	2.048318294
YNL289W	1.996388746	2.046908135
YCR002C	3.879705766	2.046019367
YJR155W	1.659924558	2.044403122
YOL034W	2.918386234	2.042444479
YPR105C	3.522306893	2.041167955
YHL034C	5.854743739	2.040948926
YMR218C	2.813524689	2.040411058
YMR165C	2.684818738	2.038391309
YHR056C	2.976363636	2.038213481
YGR208W	4.078097423	2.038078402
YER100W	3.526068812	2.034865901
YFR014C	3.547203025	2.033707326
YIL104C	2.893362211	2.032813243
YGR283C	1.922197848	2.03199546
YJL158C	4.899659026	2.029756861
YBR176W	3.261530815	2.029528394
YPL206C	3.885574364	2.029370975
YEL047C	4.203984166	2.027557297
YIL096C	3.680324357	2.027331167
YLL018C	6.292045492	2.025460025
YMR091C	3.678071905	2.025321329
YGL231C	4.456149035	2.023802056
YLR090W	3.13093087	2.022549533
YOR111W	4.393004257	2.022442776
YDR456W	4.102658131	2.022372473
YBR252W	4.119356177	2.021825265
YPL274W	4.053980168	2.021798968
YGL203C	3.357552005	2.021642993
YFR002W	3.077242999	2.021586517
YFR025C	4.773468928	2.021364921
YGL035C	2.707082992	2.0204942
YOL087C	3.037382222	2.016680911
YGR156W	3.416839742	2.015839992
YNL256W	3.716990894	2.013578928
YPL160W	5.740387932	2.012996205
YMR297W	6.026357447	2.012692196
YMR289W	3.650764559	2.012636766
YMR319C	3.13093087	2.01163786
YDR049W	2.801158656	2.011191602
YLR224W	3.010779839	2.010020789
YML010W	4.436961338	2.009962149
YDR205W	2.316145742	2.009337932
YGR202C	3.261530815	2.008684197
YNR053C	2.891419187	2.007728158
YMR166C	2.353323291	2.007207001
YHR024C	3.440952198	2.006783552
YML070W	5.911451912	2.006687264
YGR123C	4.476381688	2.006548694
YEL040W	3.735522177	2.005879965
YGL256W	3.761285273	2.004912324
YKL211C	4.704318678	2.003072941
YMR010W	2.935459748	2.00179691
YPL183C	3.053111336	2.00172047
YIL036W	3.23572706	2.00085265
YOL023W	2.63691458	2.000808118
YMR197C	3.066950244	2.00038489
YMR222C	3.465974465	1.998293547
YKL068W	3.155425432	1.997706971
YNL298W	2.555816155	1.997376883
YER008C	3.166715445	1.99578333
YGL012W	5.720552092	1.994476289
YJR017C	5.191404729	1.992825724
YEL054C	4.966707314	1.992742222
YOL019W	1.948600847	1.992453863
YMR274C	2.3305584	1.991177938
YDL153C	3.855989697	1.990534733
YNL054W	3.305970521	1.990137105
YHR071W	3.553360503	1.990132232
YGR165W	2.90303827	1.990071161
YMR027W	4.952799478	1.989698797
YGR239C	2.553360503	1.989203998
YHR083W	5.038260575	1.989146568
YOR151C	4.671859468	1.98842386
YPR135W	3.69265037	1.987825188
YPL157W	2.857980995	1.987019109
YHR170W	4.314696526	1.985542347
YFR028C	3.165107985	1.985510323
YDL138W	2.003602237	1.98491175
YML051W	4.699884729	1.984728768
YDR502C	5.156639311	1.984724715
YBR254C	3.726831217	1.984052477
YER045C	2.456806149	1.982591192
YDR341C	5.691534165	1.981554525
YJR048W	4.049630768	1.98033185
YHR135C	3.766595162	1.979929059
YER147C	2.232660757	1.979560679
YCR102C	3.939226578	1.979218265
YER143W	2.891419187	1.97914192
YGR200C	3.324810603	1.978686636
YOL045W	2.698218478	1.978425386
YJL117W	4.005399988	1.97699364
YEL066W	5.539469035	1.976849551
YGR132C	3.75595577	1.976401129
YHR216W	5.043956873	1.976204908
YAL059W	3.635754391	1.976191064
YFR047C	6.326429487	1.976144914
YGL105W	5.313245852	1.974772129
YIL015W	3.54225805	1.974374647
YKL060C	5.89917563	1.973602095
YFR005C	2.794935663	1.97318569
YIL019W	3.549669171	1.969458112
YOR081C	2.786596362	1.966851912
YLR361C	4.437627248	1.963547485
YMR203W	5.067810784	1.962346243
YCR086W	2.336283388	1.961669741
YBR221C	6.147103144	1.96161408
YBR197C	2.678071905	1.961562815
YBR153W	1.891419187	1.9614973
YJR051W	4.560714954	1.960226917
YMR302C	3.415488271	1.95956226
YGL213C	3.864928972	1.95660205
YNL238W	3.286881148	1.954531185
YDL044C	2.613531653	1.953262524
YNL233W	2.62058641	1.952998133
YCR023C	3.906890596	1.951708861
YHR061C	1.117695043	1.950614082
YJL181W	2.480265122	1.950288915
YPL169C	2.952333566	1.950069094
YKL063C	2.198494154	1.947929189
YBR145W	3.783456654	1.945568292
YGL082W	3.166715445	1.944937588
YGL157W	5.324810603	1.944293367
YCL029C	2.803227036	1.943225922
YGL228W	3.992768431	1.942962556
YJR001W	4.704871964	1.942311897
YML100W	3.619413011	1.94098568
YBR161W	2.12763328	1.940869987
YLR084C	3.0721058	1.939910792
YOR310C	4.392317423	1.939476067
YIL103W	3.509695842	1.939296045
YIL109C	4.871843649	1.937275278
YER165W	6.144658243	1.933422025
YER174C	3.614709844	1.933148111
YIL003W	4.890933022	1.932844938
YIR018W	2.153805336	1.932681178
YMR210W	3.232660757	1.932502578
YIL139C	3.584962501	1.932138657
YMR115W	3.478971805	1.931899445
YLR394W	2.182692298	1.93087526
YLR276C	3.952333566	1.930472293
YBR236C	3.916476644	1.929985596
YGR185C	5.272396509	1.929544635
YIL033C	3.778208576	1.927746258
YLR210W	1.910732662	1.926742276
YGR033C	3.068670811	1.925627235
YFR051C	4.425593578	1.924880135
YGL153W	4.099295204	1.92295094
YBR173C	3.303050085	1.921901919
YDR234W	4.698218478	1.921621038
YCR084C	3.948600847	1.921562375
YGL036W	2.782408565	1.921188635
YJR144W	3.324810603	1.920514669
YBR103W	3.054848477	1.920489264
YDR211W	4.272023189	1.919784301
YER145C	4.339850003	1.91893976
YIL079C	3.051372102	1.918807336
YLR197W	4.628773595	1.918571443
YGR240C	5.673273737	1.917889912
YGL080W	3.169925001	1.917779654
YLL011W	2.641546029	1.917335448
YHR123W	3.998195503	1.915326576
YGR262C	3.993674362	1.913969373
YBR261C	4.580145484	1.913670341
YMR176W	3.326249701	1.912602157
YJL138C	5.652486495	1.912253067
YBR291C	2.859969548	1.912193288
YGL038C	2.744161096	1.912073512
YFR044C	6.608957052	1.910427533
YGL004C	3.311793718	1.90989813
YNL183C	2.653060017	1.908268745
YPL228W	2.61117238	1.908230518
YLR060W	5.103077947	1.907884967
YBR147W	4.849999259	1.907438617
YDR189W	3.051372102	1.906607632
YFR048W	3.313245852	1.906588986
YDR311W	2.613531653	1.905926269
YFL029C	3.578938713	1.90591258
YNL182C	3.084064265	1.905909178
YIL094C	4.531693361	1.905603476
YML106W	5.166313748	1.905342107
YHR143W-A	2.773996325	1.905240857
YBR175W	2.989139007	1.904165521
YPL072W	2.3950628	1.903960231
YIL138C	3.673556424	1.903826505
YBR243C	4.505255801	1.903566765
YDR368W	5.547203025	1.903528272
YBR160W	2.722466024	1.903310221
YNL291C	3.504620392	1.902415333
YPR176C	3.320484678	1.901602779
YGR158C	2.510961919	1.90131945
YGL253W	5.477353527	1.899527355
YKR099W	2.531069493	1.899129739
YKL100C	4.260025656	1.898842821
YLR357W	2.124328135	1.898559486
YJR132W	2.72900887	1.897452846
YKL047W	2.959770155	1.895666394
YKL084W	4.804260116	1.895279544
YBR159W	5.188242656	1.89525724
YHL035C	2.790772038	1.894746232
YGR268C	2.82374936	1.893878692
YOR021C	4.530445355	1.892333898
YJR111C	2.6622055	1.892241419
YGR095C	2.622930351	1.890294129
YHR195W	2.891419187	1.8892242
YGL100W	4.372255648	1.889127021
YMR235C	5.542567608	1.886886876
YLL022C	3.565597176	1.886608006
YPR058W	5.436961338	1.884673109
YOL093W	3.140778656	1.883025532
YBR132C	3.163498732	1.88232021
YJR007W	3.833902077	1.87925852
YOR341W	4.550900665	1.879228622
YOL080C	2.657640005	1.879195668
YJR139C	6.713970692	1.878852497
YOR153W	4.968551603	1.878618285
YAL015C	3.95419631	1.878283223
YGR152C	2.813524689	1.876376686
YOL125W	3.678071905	1.876352269
YGR193C	3.510961919	1.876184848
YBR006W	4.366671916	1.87504984
YGR080W	3.486714373	1.874147787
YKL056C	5.262658655	1.873958631
YDR079C-A	3.564378169	1.873379529
YKL119C	3.529820947	1.873377747
YBR172C	2.615887074	1.87325449
YKL185W	3.224966365	1.870139513
YHL017W	3.722466024	1.869130052
YJL058C	2.782408565	1.868731492
YDL042C	2.817623258	1.865371586
YJL097W	4.245647774	1.864944236
YLL036C	3.586164246	1.863801793
YBR273C	3.851998837	1.863410642
YIL046W	2.625270489	1.863049486
YBR239C	2.173127433	1.862783706
YHR117W	4.656496371	1.862764232
YMR202W	5.212569339	1.862665704
YLR427W	3.061776198	1.85972245
YDL002C	2.137503524	1.859666405
YIL021W	3.324810603	1.859157643
YML031W	3.993674362	1.858087337
YBR057C	2.767654798	1.858075031
YLR249W	6.017253839	1.857876031
YMR016C	3.333423734	1.857444967
YNL068C	2.675815931	1.856576311
YKL058W	3.122672719	1.854428526
YBL035C	2.94673086	1.854229195
YHR100C	4.238022518	1.853601903
YAL063C	2.596935142	1.85346024
YGL001C	4.817623258	1.852369887
YKR004C	2.95419631	1.852246681
YKL022C	2.266036894	1.851672212
YER107C	3.704871964	1.851328274
YJR049C	4.033863452	1.850163706
YJL055W	4.324810603	1.848362971
YPL134C	3.266036894	1.847536667
YJL088W	4.698218478	1.846836364
YNL261W	3.026800059	1.846552714
YAL034W-A	2.269033146	1.84576723
YGR012W	3.646162657	1.845632791
YML124C	5.021479727	1.845290948
YIL011W	4.723012396	1.845193208
YNL288W	2.675815931	1.844452731
YJL023C	2.724650272	1.843597167
YBR029C	3.280956314	1.843142356
YCR016W	3.217230716	1.842359487
YBL099W	5.114783447	1.841177538
YDR345C	4.753818443	1.840635385
YDL117W	2.604071324	1.840010357
YEL009C	4.384049807	1.839439415
YGL032C	3.12763328	1.839410233
YKL028W	2.765534746	1.839082952
YOL089C	2.049630768	1.838393985
YBL010C	2.241840184	1.836054173
YIL064W	4.185866545	1.836004078
YLR059C	4.135863165	1.831942198
YML115C	3.684818738	1.831423754
YJR105W	5.6441447	1.831193899
YKL145W	4.734438666	1.831168485
YFR039C	3.443606651	1.830518481
YMR108W	5.06091205	1.827878355
YER034W	1.23878686	1.827697749
YJL026W	6.075532631	1.826571367
YBL085W	3.498250868	1.825978845
YGR028W	3.046141782	1.825879882
YBR210W	3.667892125	1.82174159
YKR021W	2.397802962	1.821574279
YGL215W	3.976363636	1.821492572
YGL223C	2.861955364	1.820872535
YPR081C	3.428946345	1.820293694
YBR213W	2.049630768	1.820125919
YHR122W	4.003602237	1.817489158
YPR036W	5.229972385	1.817115372
YIL001W	2.017921908	1.815551691
YGR005C	3.891419187	1.814435389
YGL124C	3.300123725	1.814283638
YBR063C	2.5360529	1.814170288
YBR217W	2.456806149	1.813679532
YGL002W	4.155425432	1.81343707
YBL067C	4.233427944	1.8126203
YGL174W	2.778208576	1.811938204
YEL016C	3.423578171	1.811747367
YGR277C	3.671293372	1.809893173
YDR407C	3.526068812	1.809076163
YMR285C	2.182692298	1.807922022
YDR390C	2.887525271	1.807877245
YEL004W	3.430285273	1.807348534
YIR012W	4.10349764	1.806574613
YPR155C	2.715893371	1.805664436
YNR061C	4.286881148	1.805541502
YGR163W	3.581351247	1.804157097
YBR107C	2.901108243	1.803656462
YDL013W	2.324810603	1.802401383
YBR188C	2.480265122	1.80184965
YCR059C	4.419538892	1.801202171
YLR005W	3.911691582	1.800190758
YKL183W	3.432959407	1.799843748
YOR320C	4.212569339	1.798931726
YKL172W	4.026800059	1.798463768
YOR247W	4.643278996	1.797627112
YGL233W	3.478971805	1.797271012
YHR039C-A	4.599317794	1.796778874
YPR022C	2.879705766	1.795434082
YKL139W	2.565597176	1.795351453
YJR063W	2.722466024	1.794294122
YBR192W	2.560714954	1.793412904
YIL041W	4.442943496	1.792435467
YEL071W	4.821199978	1.79239993
YJL128C	2.754887502	1.790324698
YHR091C	2.367371066	1.789809146
YER078C	4.360364277	1.789095316
YHR045W	3.776103988	1.788213384
YGR044C	4.15704371	1.786985568
YOR370C	3.341985747	1.7857818
YMR214W	3.95419631	1.785394485
YGR109C	2.275007047	1.785341454
YBR162W-A	3.283921772	1.783768146
YOR118W	3.47118746	1.78330241
YER019W	3.827819025	1.781649718
YAR003W	3.263034406	1.780285972
YOL077W-A	3.150559677	1.780133268
YPL204W	3.032100843	1.779129969
YER050C	2.759155834	1.77837231
YOR002W	4.174725988	1.777923218
YML096W	3.967168608	1.777884308
YHR017W	3.269033146	1.776855916
YEL018W	2.503348735	1.776336963
YHR121W	4.501439145	1.775222001
YFR031C-A	5.58165253	1.774359378
YLR316C	3.516015147	1.773910336
YDR080W	3.361768359	1.773451763
YHR199C	3.310340121	1.773315193
YKR046C	5.697384631	1.773285163
YBL068W	4.008988783	1.773233935
YKL080W	5.933808662	1.772596801
YEL026W	4.582556003	1.770355526
YCL026C-B	5.727103604	1.768658048
YJR054W	2.201633861	1.768382863
YAL049C	4.196134881	1.768276138
YML032C	2.629939409	1.766745891
YDL215C	3.037382222	1.766625563
YDR062W	4.878234879	1.763309693
YGL164C	2.541019153	1.76294231
YDR270W	2.375734539	1.76271762
YBR094W	3.851998837	1.761933151
YJL098W	1.709290636	1.759522293
YJL143W	3.837943242	1.75929184
YHL027W	3.370164281	1.75908719
YLR390W-A	4.50779464	1.758881476
YPR052C	2.974529312	1.758565621
YJL118W	2.121015401	1.757686192
YML022W	4.685379552	1.75726892
YGR128C	3.746312766	1.757064917
YER071C	3.375734539	1.756264065
YHL025W	3.068670811	1.754750434
YJR072C	4.477029653	1.754076871
YKR016W	3.033863452	1.75399073
YFL010W-A	5.56193706	1.751703254
YER139C	2.845991771	1.75133528
YOR171C	3.865918815	1.750187331
YJL159W	4.575917361	1.749628926
YHR020W	5.471512648	1.748005361
YBL055C	3.22650853	1.747231365
YMR090W	1.748461233	1.747034285
YER119C	4.178714641	1.746803206
YNL293W	3.039138394	1.746516512
YNR003C	4.027684877	1.745930609
YJR122W	2.693765712	1.745913092
YDR221W	4.21023299	1.74484516
YGR195W	3.450221496	1.74456889
YER125W	4.283180979	1.744498147
YDR019C	4.535430915	1.742545561
YNL268W	3.996388746	1.740747416
YJR123W	5.563768278	1.739126106
YGL122C	3.327687364	1.737248852
YHR013C	3.857980995	1.736158921
YGR136W	3.303050085	1.736024529
YHR198C	2.327687364	1.735708659
YER017C	2.897240426	1.734273887
YGR092W	2.408711861	1.733983299
YBR251W	4.13996057	1.733310234
YOL075C	3.555816155	1.733295378
YER178W	6.723558561	1.732935219
YIL014W	3.363171077	1.732506632
YER016W	3.866907978	1.731992025
YBR060C	3.415488271	1.731181255
YGR189C	3.760220946	1.730566695
YKL013C	4.493775408	1.730245905
YGR246C	3.827819025	1.729844807
YDL045C	3.212569339	1.7279446
YOR056C	3.255500733	1.727493354
YGR009C	3.507160349	1.726978531
YDR518W	5.078524445	1.726531325
YGL115W	4.241840184	1.726477711
YMR184W	4.297191417	1.724816582
YFL034C-B	2.244887059	1.724452493
YBR195C	2.531069493	1.723937704
YPR173C	3.59454855	1.722869401
YBR087W	3.609991295	1.722386191
YHR208W	4.789729251	1.721992134
YPL141C	2.44625623	1.720332778
YLR163C	3.384049807	1.71986422
YAL032C	2.827819025	1.718286492
YER013W	2.933572638	1.718245526
YBL051C	3.500802053	1.718123754
YGR280C	3.305970521	1.716872255
YER003C	6.167317781	1.715405901
YDR379C-A	1.918386234	1.71534238
YHR044C	4.39848719	1.714985546
YER183C	4.159467729	1.713022277
YBR257W	2.757023247	1.712971693
YOR095C	4.621758857	1.712889911
YNL091W	3.177917792	1.712788008
YDL148C	3.583759754	1.712631005
YKL002W	3.659924558	1.712369259
YNL327W	3.462052319	1.712215799
YJL213W	3.253989266	1.711620082
YBR067C	4.845490051	1.711601267
YBR269C	3.201633861	1.711527114
YMR299C	3.163498732	1.711175465
YDR060W	4.231893162	1.710917937
YLR151C	2.994579724	1.710262752
YDL049C	2.553360503	1.709465038
YMR208W	4.644433152	1.709263713
YOR362C	4.313971371	1.708952614
YER102W	5.341630009	1.708281028
YHR144C	3.344828497	1.706496065
YML120C	2.214124805	1.706237284
YAL044C	6.691115365	1.706218641
YOL098C	4.360364277	1.706032198
YKL082C	3.198494154	1.705533342
YJR126C	3.786596362	1.705261467
YBR260C	3.215678597	1.704942469
YKL205W	3.176322773	1.704881207
YPL173W	2.689299161	1.7048405
YCL050C	5.264911693	1.704808224
YGR002C	2.693765712	1.703113054
YJR088C	4.050501697	1.702040024
YML052W	3.054848477	1.702015901
YCR079W	1.963474124	1.693739946
YPL270W	3.961623328	1.693577365
YHR054C	2.680324357	1.693486525
YMR113W	3.458119481	1.692434456
YMR028W	2.794935663	1.691893946
YCL009C	6.394376945	1.691781799
YIR030C	4.381283373	1.691639699
YKL087C	2.367371066	1.689893245
YGL261C	1.275007047	1.689646886
YHR114W	3.762348816	1.689036439
YER010C	4.938285792	1.688392736
YHR029C	6.634012356	1.688225193
YCR075C	4.075532631	1.688211884
YCL004W	2.568032105	1.687799618
YBR227C	3.298658316	1.687492223
YGR141W	3.507160349	1.687283612
YOR228C	3.351910961	1.684717355
YNL329C	2.503348735	1.684537742
YBR274W	3.336283388	1.684149633
YBR201W	2.424922088	1.684098308
YCR042C	3.298658316	1.682835637
YER087W	3.27351589	1.68237879
YJR083C	2.604071324	1.682284767
YGL154C	4.059182199	1.681845821
YOR108W	4.735522177	1.681468183
YKL098W	2.942983598	1.678467244
YJR102C	3.23572706	1.678356472
YOR342C	2.241840184	1.677827337
YGL061C	2.786596362	1.677747714
YDR195W	2.553360503	1.677467744
YCL044C	2.358958826	1.676932931
YCR012W	6.184677021	1.676682449
YOR028C	2.147306699	1.676384904
YLR244C	4.462052319	1.67634699
YKR056W	3.078951341	1.676071905
YER154W	3.357552005	1.675988478
YMR030W	2.584962501	1.673974322
YFL038C	5.369117459	1.673501992
YBR204C	4.101818134	1.673414919
YML038C	2.879705766	1.671662483
YFR013W	3.703765179	1.670299129
YLR049C	3.465974465	1.667850789
YOR116C	3.47118746	1.667756084
YCR069W	4.232660757	1.666645758
YIL083C	3.989139007	1.66636388
YHR211W	2.589763487	1.666193832
YMR009W	2.568032105	1.666070611
YCR005C	3.679198571	1.664995169
YGR214W	6.09212285	1.664695272
YML019W	4.663344619	1.664403341
YKL023W	2.851998837	1.664266303
YMR179W	2.117695043	1.662458003
YIL009W	3.558267634	1.662319202
YOL126C	1.659924558	1.662041142
YIL118W	3.379898164	1.661920875
YEL006W	2.942983598	1.6619175
YDR496C	3.735522177	1.661669271
YFR033C	3.218781168	1.661444582
YCL061C	2.752748591	1.659882364
YBR039W	4.524815928	1.659801413
YLR176C	2.875780063	1.659668388
YER180C	1.560714954	1.659225225
YGL134W	2.565597176	1.658362434
YJR142W	4.356848079	1.658131949
YLR039C	4.200064862	1.657212006
YKL009W	4	1.656347036
YOR184W	5.494735605	1.655757246
YHR026W	5.802451741	1.655391536
YIL116W	4.71259578	1.654644346
YBL036C	4.091699834	1.65424815
YDR353W	4.699884729	1.653873405
YMR005W	3.626439137	1.653479197
YHR079C	2.375734539	1.652220503
YNR027W	3.166715445	1.652123798
YGL172W	3.724650272	1.65119231
YHR158C	3.450221496	1.651142677
YNL023C	3.125981654	1.65103641
YGL064C	2.392317423	1.650932054
YGL079W	4.368768349	1.650509213
YHR043C	5.159467729	1.650145965
YKR087C	2.922197848	1.649506834
YOR063W	5.742545234	1.649239189
YJR100C	3.246408087	1.648915174
YLR027C	5.453517579	1.647999667
YLR240W	3.283921772	1.645892568
YLR330W	4.010779839	1.644879788
YOR294W	3.681449265	1.644860551
YKL209C	3.543495883	1.644219608
YDL130W-A	4.206330648	1.643062364
YJL079C	3.184280294	1.642912341
YMR308C	4.323370069	1.642719502
YPL007C	2.599317794	1.642477156
YHR094C	3.533563348	1.642375341
YAL005C	6.996049728	1.641204172
YHR113W	5.21800615	1.640993686
YMR272C	4.564378169	1.639237562
YBR231C	3.030336078	1.63771065
YNL190W	4.196921734	1.637661637
YKR052C	2.538538164	1.636197581
YOR287C	2.44625623	1.632494287
YJR125C	3.570462931	1.63199495
YGR210C	5.042644337	1.631152681
YJR077C	4.700994494	1.630945882
YDR021W	2.722466024	1.63043993
YML080W	2.867896464	1.628628407
YBL046W	2.682573297	1.628239525
YJR127C	3.028569152	1.62733332
YML063W	5.729824644	1.626529939
YBR070C	4.361066489	1.622233957
YPR122W	2.608809243	1.621699809
YIL006W	1.613531653	1.621642233
YBL056W	4.183486514	1.620289037
YOR344C	0.678071905	1.618814802
YFR053C	5.114367025	1.614488109
YER093C	2.316145742	1.614273266
YBR255W	3.085764554	1.614181721
YER168C	3.50589093	1.613931585
YNL325C	2.967168608	1.610188446
YGL106W	4.080657663	1.610153388
YJL050W	3.983677695	1.608569812
YIL043C	6.34020618	1.608443625
YBL058W	3.888499736	1.608256461
YBR118W	5.94204526	1.607802461
YNL090W	3.83491343	1.607600013
YPL139C	2.944858446	1.607247684
YGR007W	3.658782734	1.607115034
YJL025W	2.327687364	1.606197318
YLL010C	2.659924558	1.604275709
YGR230W	3.12763328	1.603644438
YIL039W	4.475084883	1.602458914
YIL130W	2.513490746	1.602344804
YML075C	3.614709844	1.602195636
YIL018W	5.657640005	1.601788473
YGL084C	4.21490191	1.601585527
YGR120C	2.841973119	1.601541888
YOR288C	3.35614381	1.601189651
YKL092C	2.750606505	1.600647995
YAR008W	2.735522177	1.59969043
YIL076W	5.086613947	1.598218376
YFR046C	2.97819563	1.597609181
YKR051W	2.963474124	1.597173075
YPR062W	5.099295204	1.596351213
YBL031W	2.411426246	1.596291238
YPL051W	3.08236197	1.5957431
YKL144C	3.016139703	1.595177789
YJR107W	2.521050737	1.594899637
YFL048C	4.617651119	1.594758733
YCR046C	4.188242656	1.594682496
YEL005C	2.097610797	1.593113397
YPR026W	2.891419187	1.592391255
YBR090C	3.684818738	1.592225875
YDR165W	4.08491466	1.591720482
YCL016C	2.737686761	1.589353618
YLR337C	1.803227036	1.587935817
YLR363C	3.065227623	1.587898929
YJR013W	3.82984956	1.587828029
YKR072C	2.914564523	1.586641892
YKL018W	2.895302621	1.58479831
YGR194C	3.117695043	1.58420186
YBR295W	2.560714954	1.583103031
YBL079W	3.64038956	1.582903312
YJR067C	2.914564523	1.582712831
YBL033C	2.983677695	1.582240519
YBR011C	6.910852562	1.581856957
YKL140W	4.029452886	1.58155659
YNL192W	3.209453366	1.580252388
YBR211C	2.61117238	1.580158805
YKL151C	5.937344392	1.578762592
YLR032W	3.012568674	1.578525276
YAL011W	2.855989697	1.576417747
YKL029C	3.948600847	1.574875177
YER115C	2.553360503	1.574542312
YCL002C	3.681449265	1.574491393
YOR269W	2.639232163	1.57383084
YPL254W	2.111031312	1.57373984
YKR013W	3.294253136	1.573129584
YJR015W	4.754353072	1.571991156
YPR055W	2.695993813	1.571121027
YDR492W	3.221877081	1.568855253
YHL011C	4.626439137	1.566895216
YML008C	4.915998852	1.563548196
YKL012W	2.715893371	1.562236335
YBR035C	5	1.562012756
YBR026C	5.197708158	1.561640835
YJR109C	4.907852072	1.561369135
YBR042C	3.950468414	1.561333359
YBR010W	3.572889668	1.560888303
YGL058W	2.857980995	1.560550685
YML097C	2.339137385	1.559840005
YNR018W	3.773996325	1.558195822
YNL103W	2.111031312	1.558181875
YMR312W	4.320484678	1.557054911
YDR072C	2.3950628	1.556866075
YEL025C	3.753818443	1.556452999
YHR084W	3.257010618	1.555422347
YOL056W	3.420886575	1.555274845
YBR164C	4.030336078	1.555161956
YBR200W	3.040892431	1.554372339
YGL062W	5.191404729	1.554071196
YLR009W	3.307428525	1.553915047
YMR145C	4.270528942	1.553511991
YJL080C	5.517590658	1.553444382
YML114C	2.763411574	1.551883741
YMR281W	2.989139007	1.551783252
YBR122C	2.843983844	1.550528323
YPR088C	4.478324711	1.549895139
YGL047W	4.435628594	1.548092616
YBR241C	5.093391153	1.546596535
YJL126W	3.811471031	1.546402859
YGL054C	4.441616269	1.546186996
YAL020C	3.555816155	1.544299204
YOL008W	3.711494907	1.543169684
YGR020C	5.303050085	1.542845314
YGR024C	4.03562391	1.542839788
YPL217C	3.600507645	1.542394201
YIR033W	3.393690764	1.54200766
YOR372C	2.310340121	1.54183188
YFR052W	3.464668267	1.541620806
YPL100W	3.026800059	1.538223632
YAR068W	2.15704371	1.537962865
YPL179W	3.324810603	1.537849185
YLR108C	2.587364991	1.536696613
YGR111W	4.114367025	1.535882769
YJR068W	3.933572638	1.53495035
YLR355C	5.032100843	1.534314626
YIR035C	3.996388746	1.532812462
YLR360W	3.053111336	1.532518381
YJR116W	3.890446693	1.532222489
YOL077C	4.312519967	1.530873442
YBR120C	2.266036894	1.53042469
YJL010C	3.061776198	1.529779914
YJL008C	5.018812186	1.528797229
YGL200C	5.037382222	1.528053458
YLR221C	3.657640005	1.527616
YGR266W	3.673556424	1.527342236
YDL043C	2.097610797	1.52711045
YDL070W	3.217230716	1.526676966
YJL016W	3.09423607	1.526568253
YPR023C	4.583759754	1.526185318
YPL231W	5.503984704	1.525088621
YJR110W	2.646162657	1.525088128
YGL071W	1.929790998	1.524730404
YDL240W	2.592158002	1.522646475
YOR319W	2.976363636	1.521565622
YGL161C	4.106013238	1.521440458
YDR472W	2.555816155	1.5195138
YMR234W	3.64038956	1.518415483
YPR016C	3.959770155	1.518242066
YBR281C	3.100977648	1.518210901
YKR093W	4.368069877	1.518174885
YIL142W	4.387500406	1.517627488
YGL067W	4.725741157	1.516533059
YJL049W	1.831877241	1.516089977
YCR066W	2.521050737	1.516003035
YOL155C	6.632559052	1.515980136
YNL125C	2.198494154	1.515850389
YGL097W	4.348374075	1.515663765
YBR187W	5.146084939	1.515224545
YLR120C	3.204766751	1.514433307
YDR292C	4.069530325	1.514319633
YNL075W	3.538538164	1.514055723
YHR078W	4.196134881	1.514020286
YLL034C	3.524815928	1.513790447
YOR101W	3.211012193	1.512740063
YER027C	3.930737338	1.511661083
YDR017C	2.9800253	1.511653179
YIR023W	2.792855352	1.511597831
YLR410W	4.635173947	1.508847217
YJL140W	3.762348816	1.508070202
YFL046W	3.64038956	1.50725327
YBR283C	5.106013238	1.506226231
YER083C	4.144862143	1.505984148
YOR059C	2.773996325	1.505981644
YML121W	3.297191417	1.505944861
YDL119C	2.809414444	1.505884069
YGL091C	2.408711861	1.505766412
YKL120W	3.69265037	1.501616493
YIR002C	3.49441561	1.500373199
YPR018W	2.117695043	1.500189193
YBR282W	2.86393845	1.500075797
YGR019W	4.240314329	1.500039373
YLR441C	5.708739041	1.499701622
YGR279C	5.29130886	1.499425275
YJL059W	3.655351829	1.497525911
YGR048W	2.422233001	1.496658053
YDR476C	4.465974465	1.496463546
YGL056C	2.682573297	1.496307253
YKL094W	3.228049048	1.495735918
YGR211W	3.528571319	1.4956883
YDR379W	2.794935663	1.494476414
YLR186W	3.365972428	1.49429493
YNL302C	4.983221651	1.493954184
YEL017W	3.552131108	1.493330213
YJL003W	3.297191417	1.492560887
YJR014W	4.343407822	1.491925149
YDR242W	1.432959407	1.49116408
YCL032W	3	1.49083049
YML131W	5.091276694	1.490223524
YFR011C	3.558267634	1.489930618
YGR030C	2.419538892	1.489319838
YJR104C	4.865918815	1.488377704
YGR203W	3.333423734	1.48788149
YJR076C	3.59812696	1.486705508
YER007W	3.087462841	1.486407812
YLL024C	6.02613609	1.485021793
YDR266C	3.371558863	1.485002197
YDL174C	4.305970521	1.484546603
YGR207C	4.040892431	1.484154568
YKR100C	2.63691458	1.483891319
YGR113W	1.859969548	1.482807291
YJL217W	6.019924261	1.482427385
YJR004C	2.021479727	1.479178502
YER004W	4.717539343	1.47774656
YEL029C	3.998195503	1.476968028
YMR024W	2.87774425	1.475911144
YMR209C	3.879705766	1.475803194
YGR042W	2.408711861	1.475204064
YGR205W	4.416164165	1.474330524
YDR129C	5.3305584	1.47360404
YIL065C	3.921245889	1.472900873
YJL196C	5.166313748	1.47256065
YDR033W	5.188638295	1.472345474
YOR064C	2.295723025	1.472320833
YML125C	4.759155834	1.472094992
YBL015W	3.507160349	1.472029142
YER132C	2.201633861	1.471987942
YLR231C	4.970393538	1.471889998
YMR195W	1.952333566	1.471348803
YCL021W-A	4.34269696	1.471262182
YOL090W	4.274261661	1.47096688
YNL008C	3.436961338	1.470541946
YDR530C	4.047887329	1.470159121
YMR271C	1.937344392	1.470063957
YLR335W	4.009884589	1.469863914
YFR010W	3.853995647	1.469662776
YGL003C	2.558267634	1.469178736
YGL202W	5.241458871	1.468552519
YPL057C	2.472487771	1.468164926
YPR148C	4.473137488	1.467472679
YGL073W	3.165107985	1.466493983
YDL190C	4.008988783	1.465759359
YGL244W	4.260778432	1.464697101
YHR027C	4.748461233	1.463966759
YJL155C	2.799087306	1.462785782
YPL181W	2.901108243	1.462781029
YBR264C	3.54225805	1.46261539
YMR263W	3.69265037	1.462585327
YHR057C	4.029452886	1.462575041
YBR286W	6.231125158	1.462408897
YHR147C	3.163498732	1.461118822
YLL015W	4.56315813	1.461014202
YHR019C	6.145269857	1.460939236
YML060W	3.046141782	1.460868079
YJR084W	2.601696516	1.460549005
YGL039W	3.969933275	1.460249948
YEL034W	4.614709844	1.45954286
YIL165C	1.891419187	1.45802754
YJL208C	3.117695043	1.457752095
YMR132C	1.811471031	1.456980892
YJL046W	3.097610797	1.456579113
YIL125W	4.798050515	1.455573292
YJR129C	2.531069493	1.454869701
YGL098W	3.049630768	1.454707394
YLR418C	3.300123725	1.453696738
YER044C	4.250961574	1.453566636
YDR299W	3.221877081	1.453557278
YOL004W	4.00270252	1.451872492
YDR182W	4.943452539	1.451003686
YDR408C	5.105175192	1.450609835
YOL145C	3.64038956	1.449710167
YGR082W	3.351910961	1.449013066
YER018C	3.232660757	1.448637941
YIL159W	2.827819025	1.447493295
YOR304W	2.310340121	1.445754072
YDR039C	3.272023189	1.445229215
YBR157C	2.137503524	1.444864346
YLL035W	2.803227036	1.444029475
YMR098C	3.353323291	1.44315671
YIL161W	2.6622055	1.440975855
YML117W	3.503348735	1.440908147
YMR212C	3.22650853	1.439175952
YHR137W	4.486070744	1.438693123
YPL105C	2.438292852	1.438658778
YNL037C	3.912649865	1.438614544
YLL002W	2.704871964	1.438355452
YBR115C	4.777682717	1.438326121
YGL162W	1.944858446	1.437503293
YOR246C	3.87774425	1.437276374
YBR256C	4.767125077	1.435528095
YDL015C	5.17990909	1.434847859
YBR109C	5.040015679	1.434334439
YML028W	5.017031081	1.433689965
YPR169W	3.593353771	1.431505294
YEL051W	6.03496399	1.430487679
YDL205C	3.845991771	1.427441783
YDR507C	3.09085343	1.427368613
YBR096W	4.792855352	1.426144566
YPL221W	2.500802053	1.425224739
YHR041C	5.301587647	1.42516734
YLR075W	5.411765185	1.425114006
YGR169C	3.121015401	1.424208078
YGL049C	4.29351763	1.422483477
YPL144W	3.6622055	1.420545924
YMR130W	2.994579724	1.419162142
YMR077C	1.744161096	1.418653169
YBL030C	5.177120503	1.418003527
YEL050C	3.368768349	1.417276559
YCR090C	4.608809243	1.416140513
YMR246W	4.385431037	1.41600221
YGR135W	4.290571851	1.415985363
YDL055C	5.21916852	1.415242107
YPL031C	3.708187236	1.41515262
YNR043W	4.755421735	1.415139129
YBR061C	3.344828497	1.414766767
YIL093C	2.944858446	1.414263429
YML012W	5.66987716	1.413228028
YPL249C	3.87774425	1.412932104
YKL127W	4.864433796	1.411168637
YDL179W	2.070389328	1.4072009
YMR282C	2.641546029	1.406972708
YER009W	5.606442228	1.406765977
YFL041W	4.04176865	1.40674937
YLR130C	4.026800059	1.40630278
YJR009C	5.792074462	1.406109226
YMR088C	4.522306893	1.405944609
YGL128C	1.959770155	1.405148226
YFR001W	3.509695842	1.403839532
YLR314C	3.723558561	1.402773271
YPL123C	4.016139703	1.402181368
YGL210W	2.82374936	1.401905337
YNL024C	3.691534165	1.401656139
YBR290W	2.480265122	1.399532602
YJL176C	2.935459748	1.398905249
YOR251C	4.848497755	1.397897612
YKL201C	2.550900665	1.397792263
YHL036W	1.604071324	1.39751611
YKL218C	5.312882955	1.396774928
YMR074C	4.351910961	1.396748839
YJL076W	4.017921908	1.396642919
YDL012C	2.976363636	1.396287329
YMR255W	0.298658316	1.396195726
YBR177C	4.207111961	1.395719574
YOL070C	3.513490746	1.395717913
YBL041W	3.723558561	1.395603477
YGR147C	2.94673086	1.394324704
YDR332W	3.044394119	1.394212575
YGL257C	3.966245873	1.39385064
YOR074C	4.272023189	1.393832748
YDL236W	4.521050737	1.393802304
YJL074C	3.894332742	1.392669061
YAL025C	2.763411574	1.392051199
YCR020C	2.017921908	1.391603053
YDR161W	4.250203656	1.391541992
YHL032C	4.029452886	1.390476178
YGL186C	3.622930351	1.389936118
YGR038W	3.751677946	1.388731018
YOR120W	2.855989697	1.38798049
YOR317W	4.969012308	1.387960558
YOR145C	3.323370069	1.386090162
YEL059C-A	4.481557281	1.385824757
YJL084C	2.794935663	1.385325876
YJL012C	4.591559746	1.385037443
YGR294W	1.310340121	1.384283661
YFL045C	5.084064265	1.382891472
YOL061W	4.558879853	1.382807186
YAL007C	5.372952098	1.381853018
YDL005C	2.805292456	1.381697884
YGR101W	2.482848283	1.381537599
YPR108W	4.426264755	1.380665199
YOR006C	2.572889668	1.380058613
YCL005W	2.634593268	1.379523667
YPR115W	3.685940148	1.377960648
YPL095C	3.351910961	1.377944245
YBR253W	2.965322548	1.375811229
YPL112C	2.948600847	1.37549049
YBL086C	2.508428653	1.37543855
YER031C	5.319039816	1.374961382
YNL267W	2.682573297	1.374837951
YJR082C	1.914564523	1.374693583
YLL045C	5.529508641	1.37366991
YLR429W	4.650764559	1.373194103
YJL121C	6.21218021	1.372339213
YFR007W	3.780310099	1.371367269
YGR166W	2.523561956	1.371245146
YAL019W	3.777156666	1.37069733
YGL103W	4.689299161	1.368839622
YGL225W	5.3652726	1.368343703
YOL055C	2.927896454	1.367835025
YGR276C	4.146492307	1.36757904
YBR123C	3.59812696	1.367010113
YGL143C	3.060047384	1.365608159
YHR215W	2.347665656	1.364613669
YGL248W	3.114367025	1.363601677
YOL006C	3.319039816	1.36324167
YLR002C	3.577730931	1.363139625
YGL057C	2.565597176	1.362172018
YMR228W	2.974529312	1.362062137
YJR008W	2.543495883	1.36138951
YIL061C	3.803227036	1.360899717
YJL218W	4.759688488	1.360536283
YJR032W	3.781359714	1.360320024
YER012W	4.152183419	1.359779924
YER042W	4.895787316	1.359409227
YDR347W	3.201633861	1.358855956
YER048C	5.361768359	1.358337184
YHR006W	2.283921772	1.357800971
YJR065C	4.792334806	1.357668881
YNL123W	3.507160349	1.357427135
YBL024W	4.22881869	1.35548697
YJL201W	2.286881148	1.355061236
YFL059W	4.484782623	1.354907582
YNL172W	3.182692298	1.350858457
YKL196C	4.913607512	1.350557469
YLR133W	2.983677695	1.3501971
YJL148W	3.304511042	1.349555702
YLR007W	3.904002316	1.349144949
YGR284C	5.847996907	1.348795399
YIL075C	4.057450272	1.348356778
YHL031C	2.622930351	1.348284456
YKL035W	4.779785005	1.347627311
YLL029W	2.786596362	1.347391737
YOR213C	2.44625623	1.346377285
YBR037C	3.058316496	1.346149324
YCL034W	3.539779192	1.344970759
YCR044C	4.624685811	1.344602911
YIL010W	4.773468928	1.344236334
YAL042W	5.372952098	1.341524666
YHR011W	2.422233001	1.341249602
YBR207W	3.220329955	1.340844219
YGR235C	3.147306699	1.340375225
YDR054C	0.526068812	1.339801173
YDL102W	3.301587647	1.339416514
YCL056C	2.545968369	1.338517067
YOL100W	1.974529312	1.334966619
YIR022W	4.51412226	1.333869773
YGR099W	2.87774425	1.332932313
YJR075W	4.361066489	1.331921142
YBR023C	4.044394119	1.331633318
YNL243W	4.260025656	1.330694416
YMR014W	2.693765712	1.330281103
YEL036C	3.725741157	1.330229125
YBR079C	4.547203025	1.329938022
YLR105C	3.716990894	1.329773297
YOR078W	2.272023189	1.329247374
YGL171W	3.378511623	1.327984595
YLR306W	2.6622055	1.32787248
YFR042W	3.62058641	1.327423185
YNR017W	2.63691458	1.326894872
YJR045C	5.259649121	1.326448683
YDL058W	3.249445341	1.326357089
YPL096W	2.459431619	1.325626324
YKL117W	5.712870868	1.32485958
YOR016C	3.17951105	1.323516896
YOR098C	2.918386234	1.321702741
YLR074C	2.724650272	1.321695549
YLR292C	4.083213368	1.321462398
YKL116C	2.477677328	1.321354081
YBL018C	3.507160349	1.321127194
YLR003C	3.397802962	1.320517359
YML030W	3.107687869	1.319696644
YLR196W	3.90303827	1.319352485
YAL022C	4.106013238	1.317460141
YBL090W	2.5360529	1.31662468
YGL219C	2.908812908	1.315061144
YOR201C	3.298658316	1.313572157
YBR121C	5.558573776	1.312780742
YOL094C	2.927896454	1.312771787
YPL009C	3.588564737	1.311494965
YGR049W	3.3305584	1.311476942
YBL052C	3.155425432	1.311010596
YGL136C	2.976363636	1.309473742
YPR139C	4.221877081	1.309267294
YKR026C	3.64731451	1.308662016
YJL072C	2.64385619	1.308500235
YIR036C	5.043081982	1.308384055
YJR133W	4.697662633	1.30534493
YGR071C	2.176322773	1.304883064
YMR264W	4.878234879	1.303192262
YDL128W	4.157852169	1.303087372
YNL045W	4.823239844	1.302510339
YLR419W	2.976363636	1.30154347
YCR073W-A	4.544114402	1.301400073
YPL232W	3.750606505	1.300860512
YOR092W	3.420886575	1.300486669
YDR444W	2.773996325	1.299553122
YPL128C	2.608809243	1.299259844
YAL027W	2.523561956	1.29873451
YCL017C	5.020146573	1.298058799
YLR172C	4.162693432	1.297918905
YIR008C	3.049630768	1.297745429
YFR003C	3.29130886	1.297471159
YIL055C	2.438292852	1.297083705
YLR241W	3.653060017	1.296788669
YBR193C	2.454175893	1.296786442
YEL001C	5.612647378	1.296728481
YBR185C	2.304511042	1.296718981
YER112W	3.019701914	1.296691558
YDR335W	3.263034406	1.296050997
YDR260C	2.298658316	1.295864298
YNL110C	3.548436625	1.2946808
YLR268W	4.751142325	1.294050748
YPL120W	3.054848477	1.293612187
YHR081W	3.29130886	1.292491982
YHL015W	4.72628629	1.291667536
YJL123C	3.200064862	1.29161213
YGL130W	3.64038956	1.291308336
YPR171W	4.572889668	1.291131499
YBR036C	3.722466024	1.290317564
YHR097C	2.23878686	1.290270355
YER020W	2.516015147	1.286808146
YJR011C	3.269033146	1.286768691
YPR069C	6.933100475	1.286652475
YGR015C	2.825785627	1.285446364
YHR042W	5.216842843	1.284905198
YMR241W	5.012121673	1.28468067
YOR360C	2.550900665	1.281238515
YFR045W	2.344828497	1.28081751
YIL040W	2.972692654	1.279983106
YIL157C	3.938285792	1.279104692
YDR497C	5	1.27876595
YHR030C	3.145677455	1.278546485
YGR218W	4.194559886	1.278420396
YOR222W	4.718635616	1.27792002
YDR075W	2.307428525	1.275791796
YJL223C	1.137503524	1.275372224
YFL017C	3.799087306	1.274918706
YGL065C	2.639232163	1.274856081
YML018C	2.744161096	1.274755813
YHR193C	5.097610797	1.274523294
YKL043W	3	1.274470313
YPL241C	4.088311236	1.273268412
YDR128W	4.04176865	1.27027079
YPL129W	3.835924074	1.27003221
YMR204C	1.384049807	1.267550397
YPL002C	3.311793718	1.266863199
YBR068C	3.885574364	1.266855503
YPR113W	4.381975479	1.266657879
YDR280W	2.5360529	1.266240665
YAR033W	3.691534165	1.265941588
YLR452C	2.9800253	1.265941333
YHR191C	3.40053793	1.265929565
YOL020W	2.931683057	1.265695314
YBL020W	3.832890014	1.265558394
YKL052C	3.010779839	1.26459319
YKL149C	2.883620816	1.263956576
YNL255C	4.09592442	1.263916041
YOR207C	4.111031312	1.263863046
YNR059W	2.959770155	1.263697157
YDR091C	4.425593578	1.263570436
YBR235W	3.379898164	1.263389603
YER023W	6.171927354	1.263257207
YGL101W	3.147306699	1.26307343
YMR055C	1.207892852	1.263022732
YLR321C	2.912649865	1.262913312
YML088W	3.414135533	1.26231634
YLR397C	3.165107985	1.262174991
YJR089W	3.066950244	1.261980995
YIR011C	2.503348735	1.261917219
YEL077C	2.803227036	1.261862582
YER126C	3.116031993	1.260715436
YDL006W	2.659924558	1.260213006
YPL011C	2.778208576	1.259846531
YIL134W	3.450221496	1.259466224
YJL004C	3.7322692	1.259303056
YBL091C	6.026357447	1.259223711
YCR030C	3.523561956	1.25905328
YIL035C	3.264536431	1.258868518
YML058W	2.653060017	1.258004289
YNL224C	2.629939409	1.257620548
YLR238W	1.963474124	1.256276948
YGR026W	5.007644031	1.25601643
YEL053C	3.550900665	1.255874072
YIR004W	3.486714373	1.253417472
YIR010W	2.82374936	1.252291108
YGR122W	3.218781168	1.251184861
YJL186W	3.914564523	1.251011381
YNL047C	2.89917563	1.250495514
YFR050C	3.972692654	1.24978201
YOR023C	2.671293372	1.249476166
YNL161W	3.215678597	1.249328484
YIL020C	4.245647774	1.249046435
YPR198W	4.111865964	1.24868451
YDR495C	2.855989697	1.248570287
YFR038W	3.221877081	1.248560059
YAL003W	5.227278994	1.247089873
YFR043C	3.119356177	1.247061837
YJL203W	1.744161096	1.245981486
YJL131C	2.596935142	1.245940057
YGR078C	2.750606505	1.244837686
YAL033W	3.94204526	1.244082445
YLR181C	3.077242999	1.243810545
YOR043W	3.200064862	1.243781456
YJL124C	3.538538164	1.243650874
YLR131C	2.521050737	1.243454984
YOR175C	5.348374075	1.243039293
YDR460W	3.98550043	1.242863042
YDR036C	3.95419631	1.24232765
YJR130C	3.942983598	1.240420037
YMR189W	5.042644337	1.238751271
YER029C	2.257010618	1.238690825
YBR167C	2.657640005	1.238172793
YDL033C	2.655351829	1.236305717
YPL034W	2.411426246	1.236240467
YML006C	2.908812908	1.236137625
YKL042W	2.117695043	1.234994146
YHR012W	3.793895883	1.234248016
YKR060W	3.351910961	1.233398967
YKL114C	4.194559886	1.233387847
YDR291W	3.396433531	1.232462102
YDR399W	3.145677455	1.231436785
YCR081W	4.245647774	1.229919652
YGL011C	4.509062386	1.22931058
YGR106C	5.764738923	1.229079186
YER134C	3.270528942	1.22852615
YPL215W	2.560714954	1.228303026
YDR194C	3.746312766	1.227535051
YNL253W	3.152183419	1.227519639
YBR071W	1.333423734	1.22650612
YHL033C	5.443938115	1.22590539
YLR324W	3.965322548	1.225079477
YGL198W	4.267535798	1.224637261
YOR202W	5.444932049	1.223770302
YLR117C	2.370164281	1.223034572
YJL042W	4.142413438	1.222971121
YER079W	2.017921908	1.221753355
YGL110C	2.625270489	1.221031497
YHR146W	4.491853096	1.219672051
YDL185W	5.805550425	1.219200417
YBR268W	2.994579724	1.218515232
YDL017W	2.731183242	1.218174051
YEL012W	2.370164281	1.216384181
YCR003W	2.147306699	1.215964699
YCR071C	2.82374936	1.214551014
YCR060W	4.384740587	1.214374527
YMR181C	1.570462931	1.21409141
YLR288C	2.918386234	1.213561896
YMR001C	3.102658131	1.212429716
YGL194C	2.313245852	1.212192475
YCL031C	2.709290636	1.211902116
YNL186W	2.851998837	1.210034503
YMR002W	3.012568674	1.209794507
YCR057C	2.871843649	1.206942976
YML048W	4.844486088	1.205393803
YBL059W	3.35473424	1.203860318
YML082W	2.339137385	1.203007559
YGR168C	3.003602237	1.201998598
YML015C	2.827819025	1.201704311
YJL112W	3.129283017	1.201533275
YOR067C	4.389566812	1.200544931
YKL025C	3.761285273	1.199780948
YKR043C	4.987320866	1.199173675
YHR073W	2.873813198	1.198550127
YDR336W	3.176322773	1.198341438
YLL050C	6.19908337	1.197561529
YBR278W	3.23878686	1.197534067
YIL127C	3.021479727	1.196841843
YLR342W	5.201633861	1.196780603
YLR008C	3.539779192	1.196201596
YLL043W	3.714795011	1.194330842
YER101C	3.119356177	1.194191051
YOL051W	2.9800253	1.193130839
YMR305C	4.406672716	1.191683059
YNL002C	3.821710215	1.191172632
YOR359W	1.580145484	1.191084032
YJR052W	2.40599236	1.190472038
YBR189W	5.48864354	1.189711402
YDL088C	2.807354922	1.189546485
YDR514C	2.604071324	1.187939097
YGR171C	2.845991771	1.187486611
YJR159W	4.329123596	1.186865428
YPR103W	4.292781749	1.185165143
YDR539W	4.096767855	1.184088364
YIL049W	3.301587647	1.183730928
YEL027W	5.799087306	1.182646343
YJR019C	2.217230716	1.182418743
YDR348C	2.767654798	1.182255589
YER057C	6.131136719	1.181927254
YDR427W	3.508428653	1.181619041
YOL076W	3.176322773	1.181228918
YMR190C	3.375734539	1.181032774
YMR078C	3.780310099	1.180595268
YBR245C	4.404630684	1.18024327
YDR142C	2.003602237	1.178008446
YMR072W	4.169925001	1.176903438
YER159C	1.739848103	1.176563542
YJR056C	1.361768359	1.176469827
YBL102W	4.578938713	1.174807829
YKL190W	4.260025656	1.172020667
YMR283C	2.99095486	1.171544226
YLR225C	2.731183242	1.170596157
YDR371W	3.323370069	1.169961262
YBL087C	5.396433531	1.16986593
YKL065C	4.901108243	1.168842096
YPL125W	3.280956314	1.167905107
YCR048W	4.150559677	1.167567058
YJL034W	5.397460726	1.165732354
YLR203C	3.9202933	1.165614606
YDR168W	4.579542225	1.165166415
YJL035C	4.108524457	1.164790846
YAL053W	3.403267722	1.163897591
YDL066W	7.213638902	1.16388432
YJL060W	4.813524689	1.162402372
YLR368W	3.148934105	1.162238155
YER141W	4.056583528	1.161777149
YCR043C	3.879705766	1.161313685
YJL193W	2.14404637	1.161200583
YML128C	3.654206378	1.160007522
YBR044C	2.952333566	1.159813568
YJR050W	0.40053793	1.15907431
YKL078W	3.220329955	1.158228038
YGR253C	4.252476214	1.157041784
YML107C	2.44625623	1.156896693
YBR170C	3.276496666	1.15633918
YHL039W	3.94204526	1.156072409
YDL231C	2.754887502	1.155626535
YPL117C	4.155425432	1.155434672
YGR149W	2.805292456	1.154861608
YGR076C	1.163498732	1.154806562
YOR258W	3.343407822	1.154077578
YML053C	1.15704371	1.15277786
YGL123W	5.584962501	1.152192951
YIL044C	3.858975614	1.15150335
YMR061W	3.995484519	1.150853983
YKL003C	2.353323291	1.150464544
YOR355W	3.570462931	1.150225862
YBL021C	1.021479727	1.150163274
YLR226W	2.867896464	1.149748807
YLR103C	3.12763328	1.149251974
YKL141W	4.477677328	1.148232289
YDR101C	3.792855352	1.147465698
YLR083C	5.096346199	1.147353138
YBR024W	3.419538892	1.146995594
YOR069W	3.158660175	1.146776798
YAR042W	3.061776198	1.144524226
YOL142W	2.815575429	1.143600502
YOL011W	0.933572638	1.14057048
YGR062C	2.565597176	1.139543476
YCR019W	2.275007047	1.139227426
YPL050C	4.15704371	1.138809214
YKL011C	2.731183242	1.138555799
YLR310C	3.703765179	1.138473528
YML055W	4.178714641	1.138332398
YNL115C	4.523561956	1.137870418
YBL050W	4.40053793	1.137364184
YLR293C	5.612352499	1.137186759
YBR016W	3.676944359	1.136965285
YLR155C	7.136581052	1.135722187
YGR167W	4.887037791	1.13285706
YOR086C	4.416164165	1.132395183
YDL020C	3.005399988	1.132135997
YHL046C	1.207892852	1.131651695
YLR118C	5.726558779	1.131062148
YLR199C	3.292781749	1.129581871
YDL155W	2.307428525	1.128625275
YER099C	3.649615459	1.128530169
YFR029W	2.40053793	1.127332566
YOR236W	4.307428525	1.126950462
YOR091W	3.418189948	1.126153791
YJL085W	3.044394119	1.125171475
YLR056W	4.106850796	1.124907279
YEL022W	3.566815154	1.124674648
YER046W	2.839959587	1.123830718
YML103C	3.787641414	1.122338549
YJL011C	2.702657543	1.121400259
YOR172W	2.653060017	1.120912193
YNR023W	2.895302621	1.12085574
YJR025C	5.730096466	1.119907844
YJL063C	3.326249701	1.119159349
YDR262W	3.152183419	1.117121192
YLR086W	3.246408087	1.116945092
YKL206C	3.809414444	1.116901726
YNL076W	2.257010618	1.114390179
YPL111W	3.904965719	1.113892929
YBL095W	2.516015147	1.113853171
YJL192C	4.701549057	1.113509315
YAR031W	7.472406536	1.113118793
YNL263C	3.64385619	1.112596136
YNL163C	3.390942773	1.112484768
YKR025W	3.539779192	1.111180606
YMR144W	2.891419187	1.110815243
YJL146W	2.744161096	1.110719246
[truncated: 2,509 more rows]
