# Supplementary material for: RNA-controlled nucleocytoplasmic shuttling of mRNA decay factors regulates mRNA synthesis and a novel mRNA decay pathway
Source: Nat Commun. 2022 Nov 23;13:7184. doi: 10.1038/s41467-022-34417-z (PMC9684461; doi:10.1038/s41467-022-34417-z)
Supplement: Supplementary file 11 — Source Data [file 41467_2022_34417_MOESM11_ESM.zip › Source data file/FigS5(f-h)_Growth curve_tempshift.xlsx]

## Sheet: Sheet5
Control	WT1	WT2	WT3	WT-AVG	dNLS1,2-1	dNLS1,2-2	dNLS1,2-3	dNLS1,2-AVG	WT1	WT2	WT3	WT-AVG	dNLS1,2-1	dNLS1,2-2	dNLS1,2-3	dNLS1,2-AVG	WT1	WT2	WT3	WT-AVG	dNLS1,2-1	dNLS1,2-2	dNLS1,2-3	dNLS1,2-AVG
	8h				8h				20h				20h				40h				40h
8	18000	16900	18800	17900	18900	19700	15800	18133.3	19000	21500	20500	20333.3	17400	20900	19800	19366.7	33000	36000	34500	34500	30500	32500	37500	33500
12	20000	18000	24000	20666.7	22700	18000	16500	19066.7	27000	23800	28500	26433.3	26200	29000	25000	26733.3	55000	61000	51000	55666.7	62000	56000	57500	58500
20	120000	145000	88000	117667	105000	125000	133000	121000	315000	265000	335000	305000	260000	352000	306000	306000	2700000	2240000	2480000	2.47333e+06	2900000	218000	2350000	1.82267e+06
25	8000000	8300000	8720000	8340000	8600000	8140000	8280000	8340000	6140000	5430000	5210000	5.59333e+06	5720000	6290000	5160000	5.72333e+06	27200000	26700000	33100000	29000000	26900000	23500000	25700000	2.53667e+07
33	8130000	8460000	7330000	7.97333e+06	7820000	8340000	7500000	7.88667e+06	17200000	12300000	20700000	1.67333e+07	19400000	15900000	13800000	1.63667e+07	25300000	32300000	28700000	2.87667e+07	36200000	24100000	27400000	2.92333e+07
38	1100000	754000	1420000	1.09133e+06	630000	883000	1020000	844333	2700000	1970000	2570000	2.41333e+06	1650000	1390000	2270000	1770000	5500000	4760000	5160000	5140000	4290000	4840000	4990000	4.70667e+06
			SD	SD
	WT	dNLS1,2	WT	dNLS1,2
	8h	8h	8h	8h
8	17900	18133.3	953.939	2059.94
12	20666.7	19066.7	3055.05	3234.71
20	117667	121000	28571.5	14422.2
25	8340000	8340000	361663	235797
33	7.97333e+06	7.88667e+06	581062	423950
38	1.09133e+06	844333	333085	197854
			SD	SD
	WT	dNLS1,2	WT	dNLS1,2
	20h	20h	20h	20h
8	20333.3	19366.7	1258.31	1789.79
12	26433.3	26733.3	2400.69	2052.64
20	305000	306000	36055.5	46000
25	5.59333e+06	5.72333e+06	486038	565007
33	1.67333e+07	1.63667e+07	4.2194e+06	2.82902e+06
38	2.41333e+06	1770000	389401	452106
			SD	SD
	WT	dNLS1,2	WT	dNLS1,2
	40h	40h	40h	40h
8	34500	33500	1500	3605.55
12	55666.7	58500	5033.22	3122.5
20	2.47333e+06	1.82267e+06	230072	1.41663e+06
25	29000000	2.53667e+07	3.55949e+06	1.72434e+06
33	2.87667e+07	2.92333e+07	3.50048e+06	6.25486e+06
38	5140000	4.70667e+06	370405	368556

## Sheet: Sheet6
							SD	SD	SD	SD	SD	SD
	WT	dNLS1,2	WT	dNLS1,2	WT	dNLS1,2	WT	dNLS1,2	WT	dNLS1,2	WT	dNLS1,2
	8h	8h	20h	20h	40h	40h	8h	8h	20h	20h	40h	40h
8	17900	18133.3	20333.3	19366.7	34500	33500	953.939	2059.94	1258.31	1789.79	1500	3605.55
12	20666.7	19066.7	26433.3	26733.3	55666.7	58500	3055.05	3234.71	2400.69	2052.64	5033.22	3122.5
20	117667	121000	305000	306000	2.47333e+06	1.82267e+06	28571.5	14422.2	36055.5	46000	230072	1.41663e+06
25	8340000	8340000	5.59333e+06	5.72333e+06	29000000	2.53667e+07	361663	235797	486038	565007	3.55949e+06	1.72434e+06
33	7.97333e+06	7.88667e+06	1.67333e+07	1.63667e+07	2.87667e+07	2.92333e+07	581062	423950	4.2194e+06	2.82902e+06	3.50048e+06	6.25486e+06
38	1.09133e+06	844333	2.41333e+06	1770000	5140000	4.70667e+06	333085	197854	389401	452106	370405	368556
