# Supplementary material for: RNA-controlled nucleocytoplasmic shuttling of mRNA decay factors regulates mRNA synthesis and a novel mRNA decay pathway
Source: Nat Commun. 2022 Nov 23;13:7184. doi: 10.1038/s41467-022-34417-z (PMC9684461; doi:10.1038/s41467-022-34417-z)
Supplement: Supplementary file 11 — Source Data [file 41467_2022_34417_MOESM11_ESM.zip › Source data file/FigS5b_Cell-cycle.xlsx]

## Sheet: Sheet2
		Rep1	Rep2	Rep3		Avg		SD
WT	G1	38	64.11	43.45		48.52		13.7736				38	64.11	43.45
	S	34.53	11.03	33.51		26.3567		13.2831				34.53	11.03	33.51
	G2	27.48	24.86	23.04		25.1267		2.23198				27.48	24.86	23.04
ΔNLS1,2	G1	38.14	61.32	45.72		48.3933		11.819				38.14	61.32	45.72
	S	26.29	26.56	27.57		26.8067		0.67471				26.29	26.56	27.57
	G2	35.57	12.12	26.71		24.8		11.8411				35.57	12.12	26.71
										w1		w2		w3		dd1		dd2		dd3
	G0/G1	S	G2/M	SD	G0/G1	S	G2/M		0.77	38	1.77	34.53	2.77	27.48	1.05	38.14	2.05	26.29	3.05	35.57
Xrn1-WT	48.52	26.3567	25.1267		13.7736	13.2831	2.23198		0.84	64.11	1.84	11.03	2.84	24.86	1.13	61.32	2.13	26.56	3.13	12.12
Xrn1-NLS1mNLS2m	48.3933	26.8067	24.8		11.819	0.67471	11.8411		0.92	43.45	1.92	33.51	2.92	23.04	1.2	45.72	2.2	27.57	3.2	26.71
