# Supplementary material for: RNA-controlled nucleocytoplasmic shuttling of mRNA decay factors regulates mRNA synthesis and a novel mRNA decay pathway
Source: Nat Commun. 2022 Nov 23;13:7184. doi: 10.1038/s41467-022-34417-z (PMC9684461; doi:10.1038/s41467-022-34417-z)
Supplement: Supplementary file 11 — Source Data [file 41467_2022_34417_MOESM11_ESM.zip › Source data file/FigS5d_Pat1-exit.xlsx]

## Sheet: Sheet1
	WT							dNLS1/2
	Xrn1		pat1		Xrn1	pat1		Xrn1		pat1		Xrn1	pat1
1	nuclear	total	nuclear	total				nuclear	total	nuclear	total
0h	13	139	11	139	9.35252	7.91367		5	323	5	323	1.54799	1.54799
2h	32	174	32	174	18.3908	18.3908		0	117	0	117	0	0
2
0h	15	156	15	156	9.61538	9.61538		4	277	3	277	1.44404	1.08303
2h	36	101	36	101	35.6436	35.6436		10	160	9	160	6.25	5.625
3
0h	21	191	21	191	10.9948	10.9948		3	228	3	228	1.31579	1.31579
2h	17	97	17	97	17.5258	17.5258		1	162	1	162	0.617284	0.617284				Xrn1	Pat1
															1	0h	1.54799	1.54799
WT	AVG	AVG	SD	SD			WT	AVG	AVG	SD	SD					2h	0	0
	Xrn1	Pat1						Xrn1	Pat1						2	0h	1.44404	1.08303
0h	9.98756	9.50794	0.882115	1.54336			0h	1.43594	1.3156	0.116311	0.232478					2h	6.25	5.625
2.25h	23.8534	23.8534	10.2198	10.2198			2.25h	2.28909	2.08076	3.4441	3.08488				3	0h	1.31579	1.31579
	WT	WT	dNLS1/2	dNLS1/2												2h	0.617284	0.617284
	Xrn1-wt	Pat1-wt	Xrn1-d	Pat1-d				w0		w1		w2		w4
0	9.98756	9.50794	1.43594	1.3156			0.665	9.35252	0.86	7.91367	1.667	18.3908	1.86	18.3908
2.25	23.8534	23.8534	2.28909	2.08076			0.725	9.61538	0.91	9.61538	1.725	35.6436	1.91	35.6436
							0.78	10.9948	0.97	10.9948	1.77	17.5258	1.95	17.5258
								dd1		dd2		dd3		dd4
							1.035	1.54799	1.215	1.54799	2.025	0	2.222	0
							1.089	1.44404	1.275	1.08303	2.085	6.25	2.281	5.625
							1.145	1.31579	1.33	1.31579	2.14	0.617284	2.32	0.617284
